# Supplementary material for: Nanomechanical Properties of Rib Bones in Diabetic vs. Healthy Rat Models
Source: Nanomaterials (Basel). 2025 Oct 17;15(20):1582. doi: 10.3390/nano15201582 (PMC12566810; doi:10.3390/nano15201582)
Supplement: Supplementary file 1 [file nanomaterials-15-01582-s001.zip]

Archive with 338 entries (310 files):
- Nanoindentation data/
- Nanoindentation data/evaulation of static/
- Nanoindentation data/evaulation of static/static_results.spv
- Nanoindentation data/exported static/
- Nanoindentation data/exported static/23_E.txt
- Nanoindentation data/exported static/23_H.txt
- Nanoindentation data/exported static/24_E.txt
- Nanoindentation data/exported static/24_H.txt
- Nanoindentation data/exported static/25_E.txt
- Nanoindentation data/exported static/25_H.txt
- Nanoindentation data/exported static/26_E.txt
- Nanoindentation data/exported static/26_H.txt
- Nanoindentation data/exported static/32_E.txt
- Nanoindentation data/exported static/32_H.txt
- Nanoindentation data/exported static/33_E.txt
- Nanoindentation data/exported static/33_H.txt
- Nanoindentation data/exported static/34_E.txt
- Nanoindentation data/exported static/34_H.txt
- Nanoindentation data/exported static/36_E.txt
- Nanoindentation data/exported static/36_H.txt
- Nanoindentation data/exported static/O1_E.txt
- Nanoindentation data/exported static/O1_H.txt
- Nanoindentation data/exported static/O2_E.txt
- Nanoindentation data/exported static/O2_H.txt
- Nanoindentation data/exported static/O3_E.txt
- Nanoindentation data/exported static/O3_H.txt
- Nanoindentation data/raw dynamic/
- Nanoindentation data/raw dynamic/sample 23/
- Nanoindentation data/raw dynamic/sample 23/din_005.scn
- Nanoindentation data/raw dynamic/sample 24/
- Nanoindentation data/raw dynamic/sample 24/din_005.scn
- Nanoindentation data/raw dynamic/sample 25/
- Nanoindentation data/raw dynamic/sample 25/din_005.scn
- Nanoindentation data/raw dynamic/sample 26/
- Nanoindentation data/raw dynamic/sample 26/din_005.scn
- Nanoindentation data/raw dynamic/sample 32/
- Nanoindentation data/raw dynamic/sample 32/din_005.scn
- Nanoindentation data/raw dynamic/sample 33/
- Nanoindentation data/raw dynamic/sample 33/din_005.scn
- Nanoindentation data/raw dynamic/sample 34/
- Nanoindentation data/raw dynamic/sample 34/din_005.scn
- Nanoindentation data/raw dynamic/sample 36/
- Nanoindentation data/raw dynamic/sample 36/din_005.scn
- Nanoindentation data/raw dynamic/sample o1/
- Nanoindentation data/raw dynamic/sample o1/din_005.scn
- Nanoindentation data/raw dynamic/sample o2/
- Nanoindentation data/raw dynamic/sample o2/din_005.scn
- Nanoindentation data/raw dynamic/sample o3/
- Nanoindentation data/raw dynamic/sample o3/din_005.scn
- Nanoindentation data/raw static/
- Nanoindentation data/raw static/sample 23/
- Nanoindentation data/raw static/sample 23/BERK_10mN_DB_OX.000
- Nanoindentation data/raw static/sample 23/BERK_10mN_DB_OX.001
- Nanoindentation data/raw static/sample 23/BERK_10mN_DB_OX.002
- Nanoindentation data/raw static/sample 23/BERK_10mN_DB_OX.003
- Nanoindentation data/raw static/sample 23/BERK_10mN_DB_OX.004
- Nanoindentation data/raw static/sample 23/BERK_10mN_DB_OX.005
- Nanoindentation data/raw static/sample 23/BERK_10mN_DB_OX.006
- Nanoindentation data/raw static/sample 23/BERK_10mN_DB_OX.007
- Nanoindentation data/raw static/sample 23/BERK_10mN_DB_OX.008
- Nanoindentation data/raw static/sample 23/BERK_10mN_DB_OX.009
- Nanoindentation data/raw static/sample 23/BERK_10mN_DB_OX.010
- Nanoindentation data/raw static/sample 23/BERK_10mN_DB_OX.011
- Nanoindentation data/raw static/sample 23/BERK_10mN_DB_OX.012
- Nanoindentation data/raw static/sample 23/BERK_10mN_DB_OX.013
- Nanoindentation data/raw static/sample 23/BERK_10mN_DB_OX.014
- Nanoindentation data/raw static/sample 23/BERK_10mN_DB_OX.015
- Nanoindentation data/raw static/sample 23/BERK_10mN_DB_OX.016
- Nanoindentation data/raw static/sample 23/BERK_10mN_DB_OX.017
- Nanoindentation data/raw static/sample 23/BERK_10mN_DB_OX.018
- Nanoindentation data/raw static/sample 23/BERK_10mN_DB_OX.019
- Nanoindentation data/raw static/sample 23/BERK_10mN_DB_OX.020
- Nanoindentation data/raw static/sample 23/BERK_10mN_DB_OX.021
- Nanoindentation data/raw static/sample 23/BERK_10mN_DB_OX.022
- Nanoindentation data/raw static/sample 23/BERK_10mN_DB_OX.023
- Nanoindentation data/raw static/sample 23/BERK_10mN_DB_OX.024
- Nanoindentation data/raw static/sample 23/BERK_10mN_DB_OX.log
- Nanoindentation data/raw static/sample 23/BERK_10mN_DB_OX.tst
- Nanoindentation data/raw static/sample 23/Default.log
- Nanoindentation data/raw static/sample 23/Image1.jpg
- Nanoindentation data/raw static/sample 23/Image2.jpg
- Nanoindentation data/raw static/sample 24/
- Nanoindentation data/raw static/sample 24/BERK_10mN_DB_OX.000
- Nanoindentation data/raw static/sample 24/BERK_10mN_DB_OX.001
- Nanoindentation data/raw static/sample 24/BERK_10mN_DB_OX.002
- Nanoindentation data/raw static/sample 24/BERK_10mN_DB_OX.003
- Nanoindentation data/raw static/sample 24/BERK_10mN_DB_OX.004
- Nanoindentation data/raw static/sample 24/BERK_10mN_DB_OX.005
- Nanoindentation data/raw static/sample 24/BERK_10mN_DB_OX.006
- Nanoindentation data/raw static/sample 24/BERK_10mN_DB_OX.007
- Nanoindentation data/raw static/sample 24/BERK_10mN_DB_OX.008
- Nanoindentation data/raw static/sample 24/BERK_10mN_DB_OX.009
- Nanoindentation data/raw static/sample 24/BERK_10mN_DB_OX.010
- Nanoindentation data/raw static/sample 24/BERK_10mN_DB_OX.011
- Nanoindentation data/raw static/sample 24/BERK_10mN_DB_OX.012
- Nanoindentation data/raw static/sample 24/BERK_10mN_DB_OX.013
- Nanoindentation data/raw static/sample 24/BERK_10mN_DB_OX.014
- Nanoindentation data/raw static/sample 24/BERK_10mN_DB_OX.015
- Nanoindentation data/raw static/sample 24/BERK_10mN_DB_OX.016
- Nanoindentation data/raw static/sample 24/BERK_10mN_DB_OX.017
- Nanoindentation data/raw static/sample 24/BERK_10mN_DB_OX.018
- Nanoindentation data/raw static/sample 24/BERK_10mN_DB_OX.019
- Nanoindentation data/raw static/sample 24/BERK_10mN_DB_OX.log
- Nanoindentation data/raw static/sample 24/BERK_10mN_DB_OX.tst
- Nanoindentation data/raw static/sample 24/Image1.jpg
- Nanoindentation data/raw static/sample 24/Image1post.jpg
- Nanoindentation data/raw static/sample 24/Image2.jpg
- Nanoindentation data/raw static/sample 25/
- Nanoindentation data/raw static/sample 25/25_H.txt
- Nanoindentation data/raw static/sample 25/BERK_10mN_DB_OX.000
- Nanoindentation data/raw static/sample 25/BERK_10mN_DB_OX.001
- Nanoindentation data/raw static/sample 25/BERK_10mN_DB_OX.002
- Nanoindentation data/raw static/sample 25/BERK_10mN_DB_OX.003
- Nanoindentation data/raw static/sample 25/BERK_10mN_DB_OX.004
- Nanoindentation data/raw static/sample 25/BERK_10mN_DB_OX.005
- Nanoindentation data/raw static/sample 25/BERK_10mN_DB_OX.006
- Nanoindentation data/raw static/sample 25/BERK_10mN_DB_OX.007
- Nanoindentation data/raw static/sample 25/BERK_10mN_DB_OX.008
- Nanoindentation data/raw static/sample 25/BERK_10mN_DB_OX.009
- Nanoindentation data/raw static/sample 25/BERK_10mN_DB_OX.010
- Nanoindentation data/raw static/sample 25/BERK_10mN_DB_OX.011
- Nanoindentation data/raw static/sample 25/BERK_10mN_DB_OX.012
- Nanoindentation data/raw static/sample 25/BERK_10mN_DB_OX.013
- Nanoindentation data/raw static/sample 25/BERK_10mN_DB_OX.014
- Nanoindentation data/raw static/sample 25/BERK_10mN_DB_OX.015
- Nanoindentation data/raw static/sample 25/BERK_10mN_DB_OX.016
- Nanoindentation data/raw static/sample 25/BERK_10mN_DB_OX.017
- Nanoindentation data/raw static/sample 25/BERK_10mN_DB_OX.018
- Nanoindentation data/raw static/sample 25/BERK_10mN_DB_OX.019
- Nanoindentation data/raw static/sample 25/BERK_10mN_DB_OX.020
- Nanoindentation data/raw static/sample 25/BERK_10mN_DB_OX.021
- Nanoindentation data/raw static/sample 25/BERK_10mN_DB_OX.022
- Nanoindentation data/raw static/sample 25/BERK_10mN_DB_OX.023
- Nanoindentation data/raw static/sample 25/BERK_10mN_DB_OX.024
- Nanoindentation data/raw static/sample 25/BERK_10mN_DB_OX.025
- Nanoindentation data/raw static/sample 25/BERK_10mN_DB_OX.026
- Nanoindentation data/raw static/sample 25/BERK_10mN_DB_OX.log
- Nanoindentation data/raw static/sample 25/BERK_10mN_DB_OX.tst
- Nanoindentation data/raw static/sample 25/Image1.jpg
- Nanoindentation data/raw static/sample 25/Image2.jpg
- Nanoindentation data/raw static/sample 26/
- Nanoindentation data/raw static/sample 26/BERK_10mN_DB_OX.000
- Nanoindentation data/raw static/sample 26/BERK_10mN_DB_OX.001
- Nanoindentation data/raw static/sample 26/BERK_10mN_DB_OX.002
- Nanoindentation data/raw static/sample 26/BERK_10mN_DB_OX.003
- Nanoindentation data/raw static/sample 26/BERK_10mN_DB_OX.004
- Nanoindentation data/raw static/sample 26/BERK_10mN_DB_OX.005
- Nanoindentation data/raw static/sample 26/BERK_10mN_DB_OX.006
- Nanoindentation data/raw static/sample 26/BERK_10mN_DB_OX.007
- Nanoindentation data/raw static/sample 26/BERK_10mN_DB_OX.008
- Nanoindentation data/raw static/sample 26/BERK_10mN_DB_OX.009
- Nanoindentation data/raw static/sample 26/BERK_10mN_DB_OX.010
- Nanoindentation data/raw static/sample 26/BERK_10mN_DB_OX.011
- Nanoindentation data/raw static/sample 26/BERK_10mN_DB_OX.012
- Nanoindentation data/raw static/sample 26/BERK_10mN_DB_OX.013
- Nanoindentation data/raw static/sample 26/BERK_10mN_DB_OX.014
- Nanoindentation data/raw static/sample 26/BERK_10mN_DB_OX.015
- Nanoindentation data/raw static/sample 26/BERK_10mN_DB_OX.016
- Nanoindentation data/raw static/sample 26/BERK_10mN_DB_OX.017
- Nanoindentation data/raw static/sample 26/BERK_10mN_DB_OX.018
- Nanoindentation data/raw static/sample 26/BERK_10mN_DB_OX.019
- Nanoindentation data/raw static/sample 26/BERK_10mN_DB_OX.log
- Nanoindentation data/raw static/sample 26/BERK_10mN_DB_OX.tst
- Nanoindentation data/raw static/sample 32/
- Nanoindentation data/raw static/sample 32/BERK_10mN_DB_OX.000
- Nanoindentation data/raw static/sample 32/BERK_10mN_DB_OX.001
- Nanoindentation data/raw static/sample 32/BERK_10mN_DB_OX.002
- Nanoindentation data/raw static/sample 32/BERK_10mN_DB_OX.003
- Nanoindentation data/raw static/sample 32/BERK_10mN_DB_OX.004
- Nanoindentation data/raw static/sample 32/BERK_10mN_DB_OX.005
- Nanoindentation data/raw static/sample 32/BERK_10mN_DB_OX.006
- Nanoindentation data/raw static/sample 32/BERK_10mN_DB_OX.007
- Nanoindentation data/raw static/sample 32/BERK_10mN_DB_OX.008
- Nanoindentation data/raw static/sample 32/BERK_10mN_DB_OX.009
- Nanoindentation data/raw static/sample 32/BERK_10mN_DB_OX.010
- Nanoindentation data/raw static/sample 32/BERK_10mN_DB_OX.011
- Nanoindentation data/raw static/sample 32/BERK_10mN_DB_OX.012
- Nanoindentation data/raw static/sample 32/BERK_10mN_DB_OX.013
- Nanoindentation data/raw static/sample 32/BERK_10mN_DB_OX.014
- Nanoindentation data/raw static/sample 32/BERK_10mN_DB_OX.015
- Nanoindentation data/raw static/sample 32/BERK_10mN_DB_OX.016
- Nanoindentation data/raw static/sample 32/BERK_10mN_DB_OX.019
- Nanoindentation data/raw static/sample 32/BERK_10mN_DB_OX.log
- Nanoindentation data/raw static/sample 32/BERK_10mN_DB_OX.tst
- Nanoindentation data/raw static/sample 33/
- Nanoindentation data/raw static/sample 33/BERK_10mN_DB_OX.000
- Nanoindentation data/raw static/sample 33/BERK_10mN_DB_OX.001
- Nanoindentation data/raw static/sample 33/BERK_10mN_DB_OX.002
- Nanoindentation data/raw static/sample 33/BERK_10mN_DB_OX.003
- Nanoindentation data/raw static/sample 33/BERK_10mN_DB_OX.004
- Nanoindentation data/raw static/sample 33/BERK_10mN_DB_OX.005
- Nanoindentation data/raw static/sample 33/BERK_10mN_DB_OX.006
- Nanoindentation data/raw static/sample 33/BERK_10mN_DB_OX.007
- Nanoindentation data/raw static/sample 33/BERK_10mN_DB_OX.008
- Nanoindentation data/raw static/sample 33/BERK_10mN_DB_OX.009
- Nanoindentation data/raw static/sample 33/BERK_10mN_DB_OX.010
- Nanoindentation data/raw static/sample 33/BERK_10mN_DB_OX.011
- Nanoindentation data/raw static/sample 33/BERK_10mN_DB_OX.012
- Nanoindentation data/raw static/sample 33/BERK_10mN_DB_OX.013
- Nanoindentation data/raw static/sample 33/BERK_10mN_DB_OX.014
- Nanoindentation data/raw static/sample 33/BERK_10mN_DB_OX.015
- Nanoindentation data/raw static/sample 33/BERK_10mN_DB_OX.016
- Nanoindentation data/raw static/sample 33/BERK_10mN_DB_OX.017
- Nanoindentation data/raw static/sample 33/BERK_10mN_DB_OX.018
- Nanoindentation data/raw static/sample 33/BERK_10mN_DB_OX.019
- Nanoindentation data/raw static/sample 33/BERK_10mN_DB_OX.log
- Nanoindentation data/raw static/sample 33/BERK_10mN_DB_OX.tst
- Nanoindentation data/raw static/sample 34/
- Nanoindentation data/raw static/sample 34/BERK_10mN_DB_OX.000
- Nanoindentation data/raw static/sample 34/BERK_10mN_DB_OX.001
- Nanoindentation data/raw static/sample 34/BERK_10mN_DB_OX.002
- Nanoindentation data/raw static/sample 34/BERK_10mN_DB_OX.003
- Nanoindentation data/raw static/sample 34/BERK_10mN_DB_OX.004
- Nanoindentation data/raw static/sample 34/BERK_10mN_DB_OX.005
- Nanoindentation data/raw static/sample 34/BERK_10mN_DB_OX.006
- Nanoindentation data/raw static/sample 34/BERK_10mN_DB_OX.007
- Nanoindentation data/raw static/sample 34/BERK_10mN_DB_OX.008
- Nanoindentation data/raw static/sample 34/BERK_10mN_DB_OX.009
- Nanoindentation data/raw static/sample 34/BERK_10mN_DB_OX.010
- Nanoindentation data/raw static/sample 34/BERK_10mN_DB_OX.011
- Nanoindentation data/raw static/sample 34/BERK_10mN_DB_OX.012
- Nanoindentation data/raw static/sample 34/BERK_10mN_DB_OX.013
- Nanoindentation data/raw static/sample 34/BERK_10mN_DB_OX.014
- Nanoindentation data/raw static/sample 34/BERK_10mN_DB_OX.015
- Nanoindentation data/raw static/sample 34/BERK_10mN_DB_OX.016
- Nanoindentation data/raw static/sample 34/BERK_10mN_DB_OX.017
- Nanoindentation data/raw static/sample 34/BERK_10mN_DB_OX.018
- Nanoindentation data/raw static/sample 34/BERK_10mN_DB_OX.019
- Nanoindentation data/raw static/sample 34/BERK_10mN_DB_OX.log
- Nanoindentation data/raw static/sample 34/BERK_10mN_DB_OX.tst
- Nanoindentation data/raw static/sample 34/Image1.jpg
- Nanoindentation data/raw static/sample 34/Image1post.jpg
- Nanoindentation data/raw static/sample 34/Image2.jpg
- Nanoindentation data/raw static/sample 36/
- Nanoindentation data/raw static/sample 36/BERK_10mN_DB_OX.000
- Nanoindentation data/raw static/sample 36/BERK_10mN_DB_OX.001
- Nanoindentation data/raw static/sample 36/BERK_10mN_DB_OX.002
- Nanoindentation data/raw static/sample 36/BERK_10mN_DB_OX.003
- Nanoindentation data/raw static/sample 36/BERK_10mN_DB_OX.004
- Nanoindentation data/raw static/sample 36/BERK_10mN_DB_OX.005
- Nanoindentation data/raw static/sample 36/BERK_10mN_DB_OX.006
- Nanoindentation data/raw static/sample 36/BERK_10mN_DB_OX.007
- Nanoindentation data/raw static/sample 36/BERK_10mN_DB_OX.008
- Nanoindentation data/raw static/sample 36/BERK_10mN_DB_OX.009
- Nanoindentation data/raw static/sample 36/BERK_10mN_DB_OX.010
- Nanoindentation data/raw static/sample 36/BERK_10mN_DB_OX.011
- Nanoindentation data/raw static/sample 36/BERK_10mN_DB_OX.012
- Nanoindentation data/raw static/sample 36/BERK_10mN_DB_OX.013
- Nanoindentation data/raw static/sample 36/BERK_10mN_DB_OX.014
- Nanoindentation data/raw static/sample 36/BERK_10mN_DB_OX.015
- Nanoindentation data/raw static/sample 36/BERK_10mN_DB_OX.016
- Nanoindentation data/raw static/sample 36/BERK_10mN_DB_OX.017
- Nanoindentation data/raw static/sample 36/BERK_10mN_DB_OX.018
- Nanoindentation data/raw static/sample 36/BERK_10mN_DB_OX.019
- Nanoindentation data/raw static/sample 36/BERK_10mN_DB_OX.log
- Nanoindentation data/raw static/sample 36/BERK_10mN_DB_OX.tst
- Nanoindentation data/raw static/sample 36/post_end.jpg
- Nanoindentation data/raw static/sample 36/post_start.jpg
- Nanoindentation data/raw static/sample 36/pre_end.jpg
- Nanoindentation data/raw static/sample 36/pre_start.jpg
- Nanoindentation data/raw static/sample o1/
- Nanoindentation data/raw static/sample o1/BERK_10mN.000
- Nanoindentation data/raw static/sample o1/BERK_10mN.001
- Nanoindentation data/raw static/sample o1/BERK_10mN.002
- Nanoindentation data/raw static/sample o1/BERK_10mN.003
- Nanoindentation data/raw static/sample o1/BERK_10mN.004
- Nanoindentation data/raw static/sample o1/BERK_10mN.005
- Nanoindentation data/raw static/sample o1/BERK_10mN.006
- Nanoindentation data/raw static/sample o1/BERK_10mN.007
- Nanoindentation data/raw static/sample o1/BERK_10mN.008
- Nanoindentation data/raw static/sample o1/BERK_10mN.009
- Nanoindentation data/raw static/sample o1/BERK_10mN.010
- Nanoindentation data/raw static/sample o1/BERK_10mN.011
- Nanoindentation data/raw static/sample o1/BERK_10mN.012
- Nanoindentation data/raw static/sample o1/BERK_10mN.013
- Nanoindentation data/raw static/sample o1/BERK_10mN.014
- Nanoindentation data/raw static/sample o1/BERK_10mN.015
- Nanoindentation data/raw static/sample o1/BERK_10mN.016
- Nanoindentation data/raw static/sample o1/BERK_10mN.017
- Nanoindentation data/raw static/sample o1/BERK_10mN.018
- Nanoindentation data/raw static/sample o1/BERK_10mN.019
- Nanoindentation data/raw static/sample o1/BERK_10mN.log
- Nanoindentation data/raw static/sample o1/BERK_10mN.tst
- Nanoindentation data/raw static/sample o2/
- Nanoindentation data/raw static/sample o2/BERK_10mN.tst
- Nanoindentation data/raw static/sample o2/BERK_10mN_DB.000
- Nanoindentation data/raw static/sample o2/BERK_10mN_DB.001
- Nanoindentation data/raw static/sample o2/BERK_10mN_DB.002
- Nanoindentation data/raw static/sample o2/BERK_10mN_DB.003
- Nanoindentation data/raw static/sample o2/BERK_10mN_DB.004
- Nanoindentation data/raw static/sample o2/BERK_10mN_DB.005
- Nanoindentation data/raw static/sample o2/BERK_10mN_DB.006
- Nanoindentation data/raw static/sample o2/BERK_10mN_DB.007
- Nanoindentation data/raw static/sample o2/BERK_10mN_DB.008
- Nanoindentation data/raw static/sample o2/BERK_10mN_DB.009
- Nanoindentation data/raw static/sample o2/BERK_10mN_DB.010
- Nanoindentation data/raw static/sample o2/BERK_10mN_DB.011
- Nanoindentation data/raw static/sample o2/BERK_10mN_DB.012
- Nanoindentation data/raw static/sample o2/BERK_10mN_DB.013
- Nanoindentation data/raw static/sample o2/BERK_10mN_DB.014
[truncated: 38 more entries]
