# Supplementary material for: Nanomechanical Properties of Rib Bones in Diabetic vs. Healthy Rat Models
Source: Nanomaterials (Basel). 2025 Oct 17;15(20):1582. doi: 10.3390/nano15201582 (PMC12566810; doi:10.3390/nano15201582)
Supplement: Supplementary file 1 [file nanomaterials-15-01582-s001.zip › Nanoindentation data/exported static/23_E.txt]

File	ht (um)	E (GPa)
BERK_10mN_DB_OX.000	1.768566	3.216744
BERK_10mN_DB_OX.001	1.580638	3.851379
BERK_10mN_DB_OX.002	1.660823	3.623094
BERK_10mN_DB_OX.003	1.599831	3.773462
BERK_10mN_DB_OX.004	1.72194	3.192321
BERK_10mN_DB_OX.005	1.873349	2.846588
BERK_10mN_DB_OX.006	1.697277	3.725637
BERK_10mN_DB_OX.007	1.630221	4.725761
BERK_10mN_DB_OX.008	1.82232	3.407573
BERK_10mN_DB_OX.009	2.251232	2.290318
BERK_10mN_DB_OX.010	2.047669	2.49109
BERK_10mN_DB_OX.011	1.78221	2.825039
BERK_10mN_DB_OX.012	1.80318	2.66763
BERK_10mN_DB_OX.013	2.081125	2.279449
BERK_10mN_DB_OX.014	2.086468	2.227049
BERK_10mN_DB_OX.015	1.768814	3.477788
BERK_10mN_DB_OX.016	1.867434	2.825174
BERK_10mN_DB_OX.017	2.139359	2.161786
BERK_10mN_DB_OX.018	1.777004	2.918842
BERK_10mN_DB_OX.019	1.750808	2.836374
BERK_10mN_DB_OX.020	1.533281	3.318908
BERK_10mN_DB_OX.021	2.050733	2.774741
BERK_10mN_DB_OX.022	1.985751	3.24034
BERK_10mN_DB_OX.023	1.949235	3.485838
BERK_10mN_DB_OX.024	2.436078	2.244446
