# Supplementary material for: Nanomechanical Properties of Rib Bones in Diabetic vs. Healthy Rat Models
Source: Nanomaterials (Basel). 2025 Oct 17;15(20):1582. doi: 10.3390/nano15201582 (PMC12566810; doi:10.3390/nano15201582)
Supplement: Supplementary file 1 [file nanomaterials-15-01582-s001.zip › Nanoindentation data/exported static/23_H.txt]

File	ht (um)	H (GPa)
BERK_10mN_DB_OX.000	1.768566	0.1720334
BERK_10mN_DB_OX.001	1.580638	0.2191906
BERK_10mN_DB_OX.002	1.660823	0.1955538
BERK_10mN_DB_OX.003	1.599831	0.2137426
BERK_10mN_DB_OX.004	1.72194	0.1861506
BERK_10mN_DB_OX.005	1.873349	0.1536592
BERK_10mN_DB_OX.006	1.697277	0.1825091
BERK_10mN_DB_OX.007	1.630221	0.1882204
BERK_10mN_DB_OX.008	1.82232	0.1554375
BERK_10mN_DB_OX.009	2.251232	0.1009296
BERK_10mN_DB_OX.010	2.047669	0.1264487
BERK_10mN_DB_OX.011	1.78221	0.1778385
BERK_10mN_DB_OX.012	1.80318	0.176477
BERK_10mN_DB_OX.013	2.081125	0.1250311
BERK_10mN_DB_OX.014	2.086468	0.1253776
BERK_10mN_DB_OX.015	1.768814	0.1671693
BERK_10mN_DB_OX.016	1.867434	0.1554753
BERK_10mN_DB_OX.017	2.139359	0.1182473
BERK_10mN_DB_OX.018	1.777004	0.1767533
BERK_10mN_DB_OX.019	1.750808	0.1872369
BERK_10mN_DB_OX.020	1.533281	0.2586187
BERK_10mN_DB_OX.021	2.050733	0.1215654
BERK_10mN_DB_OX.022	1.985751	0.1262125
BERK_10mN_DB_OX.023	1.949235	0.1297979
BERK_10mN_DB_OX.024	2.436078	0.08295442
