# Supplementary material for: Nanomechanical Properties of Rib Bones in Diabetic vs. Healthy Rat Models
Source: Nanomaterials (Basel). 2025 Oct 17;15(20):1582. doi: 10.3390/nano15201582 (PMC12566810; doi:10.3390/nano15201582)
Supplement: Supplementary file 1 [file nanomaterials-15-01582-s001.zip › Nanoindentation data/exported static/24_E.txt]

File	ht (um)	E (GPa)
BERK_10mN_DB_OX.000	1.504763	4.930899
BERK_10mN_DB_OX.001	1.665955	3.571754
BERK_10mN_DB_OX.002	2.044822	2.797346
BERK_10mN_DB_OX.003	2.090627	2.980525
BERK_10mN_DB_OX.004	2.23795	2.608941
BERK_10mN_DB_OX.005	2.380143	2.750807
BERK_10mN_DB_OX.006	2.223078	2.857041
BERK_10mN_DB_OX.008	1.992917	3.199863
BERK_10mN_DB_OX.009	1.982904	3.288238
BERK_10mN_DB_OX.011	2.562489	2.395491
BERK_10mN_DB_OX.013	1.936423	3.491977
BERK_10mN_DB_OX.014	2.645278	2.377671
BERK_10mN_DB_OX.015	1.80481	3.587343
BERK_10mN_DB_OX.016	2.1271	3.322918
BERK_10mN_DB_OX.017	1.341906	7.318365
BERK_10mN_DB_OX.018	1.473215	5.490844
BERK_10mN_DB_OX.019	2.071782	3.361494
