# Supplementary material for: Nanomechanical Properties of Rib Bones in Diabetic vs. Healthy Rat Models
Source: Nanomaterials (Basel). 2025 Oct 17;15(20):1582. doi: 10.3390/nano15201582 (PMC12566810; doi:10.3390/nano15201582)
Supplement: Supplementary file 1 [file nanomaterials-15-01582-s001.zip › Nanoindentation data/exported static/24_H.txt]

File	ht (um)	H (GPa)
BERK_10mN_DB_OX.000	1.504763	0.2289148
BERK_10mN_DB_OX.001	1.665955	0.1950177
BERK_10mN_DB_OX.002	2.044822	0.122163
BERK_10mN_DB_OX.003	2.090627	0.1131478
BERK_10mN_DB_OX.004	2.23795	0.09882522
BERK_10mN_DB_OX.005	2.380143	0.0838856
BERK_10mN_DB_OX.006	2.223078	0.09823843
BERK_10mN_DB_OX.008	1.992917	0.1255352
BERK_10mN_DB_OX.009	1.982904	0.1262176
BERK_10mN_DB_OX.011	2.562489	0.07225244
BERK_10mN_DB_OX.013	1.936423	0.1319056
BERK_10mN_DB_OX.014	2.645278	0.06707598
BERK_10mN_DB_OX.015	1.80481	0.1568814
BERK_10mN_DB_OX.016	2.1271	0.1058037
BERK_10mN_DB_OX.017	1.341906	0.2711214
BERK_10mN_DB_OX.018	1.473215	0.2339976
BERK_10mN_DB_OX.019	2.071782	0.1125667
