# Supplementary material for: Nanomechanical Properties of Rib Bones in Diabetic vs. Healthy Rat Models
Source: Nanomaterials (Basel). 2025 Oct 17;15(20):1582. doi: 10.3390/nano15201582 (PMC12566810; doi:10.3390/nano15201582)
Supplement: Supplementary file 1 [file nanomaterials-15-01582-s001.zip › Nanoindentation data/exported static/25_E.txt]

File	ht (um)	E (GPa)
BERK_10mN_DB_OX.000	2.590992	2.594419
BERK_10mN_DB_OX.001	2.54519	3.192262
BERK_10mN_DB_OX.002	1.924626	2.938659
BERK_10mN_DB_OX.003	1.519491	4.322819
BERK_10mN_DB_OX.004	1.555551	4.102412
BERK_10mN_DB_OX.005	1.498993	4.777679
BERK_10mN_DB_OX.006	1.733009	3.430338
BERK_10mN_DB_OX.007	2.356265	2.771083
BERK_10mN_DB_OX.008	2.061148	2.975399
BERK_10mN_DB_OX.009	2.253893	3.030631
BERK_10mN_DB_OX.010	2.023598	3.367134
BERK_10mN_DB_OX.011	1.652813	3.939487
BERK_10mN_DB_OX.012	1.470547	4.895046
BERK_10mN_DB_OX.013	1.946177	3.193546
BERK_10mN_DB_OX.014	1.934762	3.237918
BERK_10mN_DB_OX.015	1.776743	3.835494
BERK_10mN_DB_OX.017	2.45398	3.744076
BERK_10mN_DB_OX.019	2.276194	2.640844
BERK_10mN_DB_OX.020	1.980595	4.454787
BERK_10mN_DB_OX.021	1.503781	5.669292
BERK_10mN_DB_OX.022	1.725158	5.027699
BERK_10mN_DB_OX.026	2.395241	3.50862
