# Supplementary material for: Nanomechanical Properties of Rib Bones in Diabetic vs. Healthy Rat Models
Source: Nanomaterials (Basel). 2025 Oct 17;15(20):1582. doi: 10.3390/nano15201582 (PMC12566810; doi:10.3390/nano15201582)
Supplement: Supplementary file 1 [file nanomaterials-15-01582-s001.zip › Nanoindentation data/exported static/25_H.txt]

File	ht (um)	H (GPa)
BERK_10mN_DB_OX.000	5.57411	0.01358596
BERK_10mN_DB_OX.001	4.425606	0.02156209
BERK_10mN_DB_OX.002	3.196947	0.04277903
BERK_10mN_DB_OX.003	2.841901	0.05535474
BERK_10mN_DB_OX.004	3.539966	0.03444495
BERK_10mN_DB_OX.005	2.881311	0.05287766
BERK_10mN_DB_OX.006	5.046347	0.01661998
BERK_10mN_DB_OX.007	4.042469	0.02675529
BERK_10mN_DB_OX.008	5.488366	0.01394174
BERK_10mN_DB_OX.009	2.645659	0.0693825
BERK_10mN_DB_OX.010	3.278315	0.04289406
BERK_10mN_DB_OX.011	2.74807	0.06178819
BERK_10mN_DB_OX.012	1.77232	0.1647501
BERK_10mN_DB_OX.013	3.472204	0.03857891
BERK_10mN_DB_OX.014	3.620087	0.03599776
BERK_10mN_DB_OX.015	3.523905	0.03530063
BERK_10mN_DB_OX.016	4.407016	0.02264851
BERK_10mN_DB_OX.017	3.32624	0.04180947
BERK_10mN_DB_OX.018	3.694818	0.0330716
BERK_10mN_DB_OX.019	4.545914	0.02111743
