# Supplementary material for: Nanomechanical Properties of Rib Bones in Diabetic vs. Healthy Rat Models
Source: Nanomaterials (Basel). 2025 Oct 17;15(20):1582. doi: 10.3390/nano15201582 (PMC12566810; doi:10.3390/nano15201582)
Supplement: Supplementary file 1 [file nanomaterials-15-01582-s001.zip › Nanoindentation data/exported static/26_E.txt]

File	ht (um)	E (GPa)
BERK_10mN_DB_OX.002	3.196947	2.687193
BERK_10mN_DB_OX.003	2.841901	2.808461
BERK_10mN_DB_OX.004	3.539966	2.509766
BERK_10mN_DB_OX.005	2.881311	3.197949
BERK_10mN_DB_OX.009	2.645659	2.016693
BERK_10mN_DB_OX.010	3.278315	1.724518
BERK_10mN_DB_OX.011	2.74807	2.279404
BERK_10mN_DB_OX.012	1.77232	3.569394
BERK_10mN_DB_OX.013	3.472204	1.445193
BERK_10mN_DB_OX.014	3.620087	1.227856
BERK_10mN_DB_OX.015	3.523905	2.156911
BERK_10mN_DB_OX.017	3.32624	1.624138
BERK_10mN_DB_OX.018	3.694818	1.543477
