# Supplementary material for: Nanomechanical Properties of Rib Bones in Diabetic vs. Healthy Rat Models
Source: Nanomaterials (Basel). 2025 Oct 17;15(20):1582. doi: 10.3390/nano15201582 (PMC12566810; doi:10.3390/nano15201582)
Supplement: Supplementary file 1 [file nanomaterials-15-01582-s001.zip › Nanoindentation data/exported static/32_E.txt]

File	ht (um)	E (GPa)
BERK_10mN_DB_OX.000	0.8666362	12.46658
BERK_10mN_DB_OX.001	0.4537607	26.0788
BERK_10mN_DB_OX.002	0.7366444	16.14966
BERK_10mN_DB_OX.003	0.7717485	14.45648
BERK_10mN_DB_OX.004	1.131441	8.464896
BERK_10mN_DB_OX.005	0.643639	20.28693
BERK_10mN_DB_OX.006	1.046344	7.529612
BERK_10mN_DB_OX.007	0.5711114	23.76538
BERK_10mN_DB_OX.008	0.5954123	22.37795
BERK_10mN_DB_OX.009	0.9679908	12.26212
BERK_10mN_DB_OX.010	0.6547309	18.43924
BERK_10mN_DB_OX.011	0.5883451	25.42231
BERK_10mN_DB_OX.012	1.001562	18.1256
BERK_10mN_DB_OX.014	0.86338	16.43482
BERK_10mN_DB_OX.015	1.190199	9.503418
BERK_10mN_DB_OX.016	0.9719493	13.05964
BERK_10mN_DB_OX.019	0.8332089	15.63602
