# Supplementary material for: Nanomechanical Properties of Rib Bones in Diabetic vs. Healthy Rat Models
Source: Nanomaterials (Basel). 2025 Oct 17;15(20):1582. doi: 10.3390/nano15201582 (PMC12566810; doi:10.3390/nano15201582)
Supplement: Supplementary file 1 [file nanomaterials-15-01582-s001.zip › Nanoindentation data/exported static/32_H.txt]

File	ht (um)	H (GPa)
BERK_10mN_DB_OX.000	0.8666362	0.6603003
BERK_10mN_DB_OX.001	0.4537607	2.345605
BERK_10mN_DB_OX.002	0.7366444	0.8912873
BERK_10mN_DB_OX.003	0.7717485	0.837462
BERK_10mN_DB_OX.004	1.131441	0.3832342
BERK_10mN_DB_OX.005	0.643639	1.127198
BERK_10mN_DB_OX.006	1.046344	0.4856698
BERK_10mN_DB_OX.007	0.5711114	1.461821
BERK_10mN_DB_OX.008	0.5954123	1.342746
BERK_10mN_DB_OX.009	0.9679908	0.5051315
BERK_10mN_DB_OX.010	0.6547309	1.1215
BERK_10mN_DB_OX.011	0.5883451	1.295668
BERK_10mN_DB_OX.012	1.001562	0.442303
BERK_10mN_DB_OX.014	0.86338	0.6240491
BERK_10mN_DB_OX.015	1.190199	0.3448021
BERK_10mN_DB_OX.016	0.9719493	0.4845006
BERK_10mN_DB_OX.019	0.8332089	0.6811978
