# Supplementary material for: Nanomechanical Properties of Rib Bones in Diabetic vs. Healthy Rat Models
Source: Nanomaterials (Basel). 2025 Oct 17;15(20):1582. doi: 10.3390/nano15201582 (PMC12566810; doi:10.3390/nano15201582)
Supplement: Supplementary file 1 [file nanomaterials-15-01582-s001.zip › Nanoindentation data/exported static/33_E.txt]

File	ht (um)	E (GPa)
BERK_10mN_DB_OX.000	0.7930495	10.7589
BERK_10mN_DB_OX.001	1.622363	4.636003
BERK_10mN_DB_OX.002	0.6635093	15.78343
BERK_10mN_DB_OX.003	0.9038754	10.15515
BERK_10mN_DB_OX.004	1.530393	6.18735
BERK_10mN_DB_OX.006	0.7537321	15.34219
BERK_10mN_DB_OX.007	0.8342727	16.10983
BERK_10mN_DB_OX.008	1.038199	9.605687
BERK_10mN_DB_OX.009	0.7715074	12.83628
BERK_10mN_DB_OX.010	1.399281	7.069214
BERK_10mN_DB_OX.011	0.8936434	12.49265
BERK_10mN_DB_OX.012	0.9691174	11.86591
BERK_10mN_DB_OX.013	0.9554363	12.50009
BERK_10mN_DB_OX.017	1.316283	4.86418
BERK_10mN_DB_OX.018	1.229946	9.593684
BERK_10mN_DB_OX.019	0.8823905	12.84997
