# Supplementary material for: Nanomechanical Properties of Rib Bones in Diabetic vs. Healthy Rat Models
Source: Nanomaterials (Basel). 2025 Oct 17;15(20):1582. doi: 10.3390/nano15201582 (PMC12566810; doi:10.3390/nano15201582)
Supplement: Supplementary file 1 [file nanomaterials-15-01582-s001.zip › Nanoindentation data/exported static/33_H.txt]

File	ht (um)	H (GPa)
BERK_10mN_DB_OX.000	0.7930495	0.8897324
BERK_10mN_DB_OX.001	1.622363	0.191504
BERK_10mN_DB_OX.002	0.6635093	1.169502
BERK_10mN_DB_OX.003	0.9038754	0.6577581
BERK_10mN_DB_OX.004	1.530393	0.206221
BERK_10mN_DB_OX.006	0.7537321	0.8701718
BERK_10mN_DB_OX.007	0.8342727	0.6731719
BERK_10mN_DB_OX.008	1.038199	0.4652316
BERK_10mN_DB_OX.009	0.7715074	0.8861777
BERK_10mN_DB_OX.010	1.399281	0.2493826
BERK_10mN_DB_OX.011	0.8936434	0.6217458
BERK_10mN_DB_OX.012	0.9691174	0.5102209
BERK_10mN_DB_OX.013	0.9554363	0.5200866
BERK_10mN_DB_OX.017	1.316283	0.3309053
BERK_10mN_DB_OX.018	1.229946	0.3159279
BERK_10mN_DB_OX.019	0.8823905	0.6379529
