# Supplementary material for: Nanomechanical Properties of Rib Bones in Diabetic vs. Healthy Rat Models
Source: Nanomaterials (Basel). 2025 Oct 17;15(20):1582. doi: 10.3390/nano15201582 (PMC12566810; doi:10.3390/nano15201582)
Supplement: Supplementary file 1 [file nanomaterials-15-01582-s001.zip › Nanoindentation data/exported static/34_E.txt]

File	ht (um)	E (GPa)
BERK_10mN_DB_OX.001	2.086221	3.544609
BERK_10mN_DB_OX.004	1.825745	3.83751
BERK_10mN_DB_OX.005	1.882885	3.697521
BERK_10mN_DB_OX.006	1.67946	4.859517
BERK_10mN_DB_OX.010	1.994311	3.946887
BERK_10mN_DB_OX.011	2.130583	3.587251
BERK_10mN_DB_OX.012	1.91343	3.758734
BERK_10mN_DB_OX.013	1.856886	4.538347
BERK_10mN_DB_OX.015	1.398088	5.88546
BERK_10mN_DB_OX.016	2.063381	3.802204
BERK_10mN_DB_OX.017	1.788687	3.869199
BERK_10mN_DB_OX.018	1.857632	4.169826
BERK_10mN_DB_OX.019	1.993774	4.415509
