# Supplementary material for: Nanomechanical Properties of Rib Bones in Diabetic vs. Healthy Rat Models
Source: Nanomaterials (Basel). 2025 Oct 17;15(20):1582. doi: 10.3390/nano15201582 (PMC12566810; doi:10.3390/nano15201582)
Supplement: Supplementary file 1 [file nanomaterials-15-01582-s001.zip › Nanoindentation data/exported static/34_H.txt]

File	ht (um)	H (GPa)
BERK_10mN_DB_OX.001	2.086221	0.1093962
BERK_10mN_DB_OX.004	1.825745	0.1493457
BERK_10mN_DB_OX.005	1.882885	0.1395423
BERK_10mN_DB_OX.006	1.67946	0.1733844
BERK_10mN_DB_OX.010	1.994311	0.1193116
BERK_10mN_DB_OX.011	2.130583	0.1038023
BERK_10mN_DB_OX.012	1.91343	0.1334299
BERK_10mN_DB_OX.013	1.856886	0.1377388
BERK_10mN_DB_OX.015	1.398088	0.2671934
BERK_10mN_DB_OX.016	2.063381	0.1107013
BERK_10mN_DB_OX.017	1.788687	0.1570698
BERK_10mN_DB_OX.018	1.857632	0.1400987
BERK_10mN_DB_OX.019	1.993774	0.1168814
