# Supplementary material for: Nanomechanical Properties of Rib Bones in Diabetic vs. Healthy Rat Models
Source: Nanomaterials (Basel). 2025 Oct 17;15(20):1582. doi: 10.3390/nano15201582 (PMC12566810; doi:10.3390/nano15201582)
Supplement: Supplementary file 1 [file nanomaterials-15-01582-s001.zip › Nanoindentation data/exported static/36_E.txt]

File	ht (um)	E (GPa)
BERK_10mN_DB_OX.000	1.230966	8.834922
BERK_10mN_DB_OX.001	1.932854	3.791861
BERK_10mN_DB_OX.002	1.992025	3.809956
BERK_10mN_DB_OX.003	1.310119	7.577719
BERK_10mN_DB_OX.004	2.391816	4.239128
BERK_10mN_DB_OX.005	1.656824	4.269618
BERK_10mN_DB_OX.006	1.145681	7.597192
BERK_10mN_DB_OX.007	1.56316	4.82939
BERK_10mN_DB_OX.008	1.698622	6.225618
BERK_10mN_DB_OX.009	1.751913	5.847553
BERK_10mN_DB_OX.010	1.590249	6.37715
BERK_10mN_DB_OX.011	2.428673	3.964367
BERK_10mN_DB_OX.014	1.740041	5.72831
BERK_10mN_DB_OX.015	1.501496	5.698366
BERK_10mN_DB_OX.016	1.624752	4.865501
BERK_10mN_DB_OX.018	1.681678	4.465741
BERK_10mN_DB_OX.019	1.483332	5.175735
