# Supplementary material for: Nanomechanical Properties of Rib Bones in Diabetic vs. Healthy Rat Models
Source: Nanomaterials (Basel). 2025 Oct 17;15(20):1582. doi: 10.3390/nano15201582 (PMC12566810; doi:10.3390/nano15201582)
Supplement: Supplementary file 1 [file nanomaterials-15-01582-s001.zip › Nanoindentation data/exported static/36_H.txt]

File	ht (um)	H (GPa)
BERK_10mN_DB_OX.000	1.230966	0.316062
BERK_10mN_DB_OX.001	1.932854	0.129877
BERK_10mN_DB_OX.002	1.992025	0.1204997
BERK_10mN_DB_OX.003	1.310119	0.2897467
BERK_10mN_DB_OX.004	2.391816	0.07754943
BERK_10mN_DB_OX.005	1.656824	0.1860503
BERK_10mN_DB_OX.006	1.145681	0.3858482
BERK_10mN_DB_OX.007	1.56316	0.2086114
BERK_10mN_DB_OX.008	1.698622	0.1604648
BERK_10mN_DB_OX.009	1.751913	0.1508291
BERK_10mN_DB_OX.010	1.590249	0.1866853
BERK_10mN_DB_OX.011	2.428673	0.07546198
BERK_10mN_DB_OX.014	1.740041	0.1537699
BERK_10mN_DB_OX.015	1.501496	0.2207603
BERK_10mN_DB_OX.016	1.624752	0.1884115
BERK_10mN_DB_OX.018	1.681678	0.1766246
BERK_10mN_DB_OX.019	1.483332	0.2341553
