# Supplementary material for: Nanomechanical Properties of Rib Bones in Diabetic vs. Healthy Rat Models
Source: Nanomaterials (Basel). 2025 Oct 17;15(20):1582. doi: 10.3390/nano15201582 (PMC12566810; doi:10.3390/nano15201582)
Supplement: Supplementary file 1 [file nanomaterials-15-01582-s001.zip › Nanoindentation data/exported static/O1_E.txt]

File	ht (um)	E (GPa)
BERK_10mN.000	2.699662	2.393674
BERK_10mN.001	1.987944	3.453417
BERK_10mN.003	2.053298	3.428475
BERK_10mN.004	2.177659	1.449451
BERK_10mN.005	2.587085	2.0192
BERK_10mN.006	1.96501	3.551523
BERK_10mN.007	2.124355	3.341544
BERK_10mN.008	2.676249	2.315613
BERK_10mN.009	2.185052	1.616907
BERK_10mN.010	1.486471	5.156036
BERK_10mN.011	2.792292	1.8354
BERK_10mN.012	2.9048	1.902729
BERK_10mN.013	3.233973	1.571462
BERK_10mN.014	3.309279	1.644027
BERK_10mN.015	2.716157	2.065422
BERK_10mN.016	2.83293	2.205213
BERK_10mN.017	2.12229	3.293179
BERK_10mN.018	2.470059	1.183774
BERK_10mN.019	2.920623	1.748824
