# Supplementary material for: Nanomechanical Properties of Rib Bones in Diabetic vs. Healthy Rat Models
Source: Nanomaterials (Basel). 2025 Oct 17;15(20):1582. doi: 10.3390/nano15201582 (PMC12566810; doi:10.3390/nano15201582)
Supplement: Supplementary file 1 [file nanomaterials-15-01582-s001.zip › Nanoindentation data/exported static/O1_H.txt]

File	ht (um)	H (GPa)
BERK_10mN.000	2.699662	0.06382832
BERK_10mN.001	1.987944	0.1237906
BERK_10mN.003	2.053298	0.1145472
BERK_10mN.004	2.177659	0.1406148
BERK_10mN.005	2.587085	0.07328697
BERK_10mN.006	1.96501	0.126664
BERK_10mN.007	2.124355	0.1059893
BERK_10mN.008	2.676249	0.06553207
BERK_10mN.009	2.185052	0.1283421
BERK_10mN.010	1.486471	0.2330827
BERK_10mN.011	2.792292	0.06203718
BERK_10mN.012	2.9048	0.05593633
BERK_10mN.013	3.233973	0.04494026
BERK_10mN.014	3.309279	0.04223971
BERK_10mN.015	2.716157	0.06466112
BERK_10mN.016	2.83293	0.05778151
BERK_10mN.017	2.12229	0.1066674
BERK_10mN.018	2.470059	0.1051446
BERK_10mN.019	2.920623	0.05619524
