# Supplementary material for: Nanomechanical Properties of Rib Bones in Diabetic vs. Healthy Rat Models
Source: Nanomaterials (Basel). 2025 Oct 17;15(20):1582. doi: 10.3390/nano15201582 (PMC12566810; doi:10.3390/nano15201582)
Supplement: Supplementary file 1 [file nanomaterials-15-01582-s001.zip › Nanoindentation data/exported static/O2_E.txt]

File	ht (um)	E (GPa)
BERK_10mN_DB.000	2.257346	2.463179
BERK_10mN_DB.001	2.470614	2.310357
BERK_10mN_DB.002	1.895026	4.311733
BERK_10mN_DB.003	2.400029	3.38657
BERK_10mN_DB.004	3.287991	2.304556
BERK_10mN_DB.005	2.05584	4.089375
BERK_10mN_DB.006	3.279366	2.75541
BERK_10mN_DB.010	3.095325	2.269718
BERK_10mN_DB.011	2.888891	2.239351
BERK_10mN_DB.013	2.000627	3.966052
BERK_10mN_DB.014	2.74625	2.295715
BERK_10mN_DB.015	2.165778	3.166384
BERK_10mN_DB.016	2.500918	2.593805
BERK_10mN_DB.017	2.866051	2.224004
BERK_10mN_DB.018	2.519675	2.403996
BERK_10mN_DB.019	3.423252	2.075478
