# Supplementary material for: Nanomechanical Properties of Rib Bones in Diabetic vs. Healthy Rat Models
Source: Nanomaterials (Basel). 2025 Oct 17;15(20):1582. doi: 10.3390/nano15201582 (PMC12566810; doi:10.3390/nano15201582)
Supplement: Supplementary file 1 [file nanomaterials-15-01582-s001.zip › Nanoindentation data/exported static/O2_H.txt]

File	ht (um)	H (GPa)
BERK_10mN_DB.000	2.257346	0.09813353
BERK_10mN_DB.001	2.470614	0.07958602
BERK_10mN_DB.002	1.895026	0.1325211
BERK_10mN_DB.003	2.400029	0.07926193
BERK_10mN_DB.004	3.287991	0.04086578
BERK_10mN_DB.005	2.05584	0.1102423
BERK_10mN_DB.006	3.279366	0.04037322
BERK_10mN_DB.010	3.095325	0.04690725
BERK_10mN_DB.011	2.888891	0.05507703
BERK_10mN_DB.013	2.000627	0.1183245
BERK_10mN_DB.014	2.74625	0.06173199
BERK_10mN_DB.015	2.165778	0.1023582
BERK_10mN_DB.016	2.500918	0.07535296
BERK_10mN_DB.017	2.866051	0.05613169
BERK_10mN_DB.018	2.519675	0.07518043
BERK_10mN_DB.019	3.423252	0.03781798
