# Supplementary material for: Nanomechanical Properties of Rib Bones in Diabetic vs. Healthy Rat Models
Source: Nanomaterials (Basel). 2025 Oct 17;15(20):1582. doi: 10.3390/nano15201582 (PMC12566810; doi:10.3390/nano15201582)
Supplement: Supplementary file 1 [file nanomaterials-15-01582-s001.zip › Nanoindentation data/exported static/O3_E.txt]

File	ht (um)	E (GPa)
BERK_10mN.000	1.857092	4.343261
BERK_10mN.001	1.092738	8.921103
BERK_10mN.003	1.575164	5.530559
BERK_10mN.004	1.18314	7.021522
BERK_10mN.005	2.023683	3.463887
BERK_10mN.006	2.038443	2.791975
BERK_10mN.007	1.689965	5.047168
BERK_10mN.008	1.664169	4.878175
BERK_10mN.009	1.83481	3.446745
BERK_10mN.010	1.580746	4.800289
BERK_10mN.011	1.488405	5.478292
BERK_10mN.012	2.088299	3.676557
BERK_10mN.013	1.900682	3.956464
BERK_10mN.014	2.068161	3.082515
BERK_10mN.016	2.098426	3.093849
BERK_10mN.017	1.724854	3.987167
BERK_10mN.018	1.935179	3.428496
BERK_10mN.019	2.169002	3.060101
