# Supplementary material for: Nanomechanical Properties of Rib Bones in Diabetic vs. Healthy Rat Models
Source: Nanomaterials (Basel). 2025 Oct 17;15(20):1582. doi: 10.3390/nano15201582 (PMC12566810; doi:10.3390/nano15201582)
Supplement: Supplementary file 1 [file nanomaterials-15-01582-s001.zip › Nanoindentation data/exported static/O3_H.txt]

File	ht (um)	H (GPa)
BERK_10mN.000	1.857092	0.1389412
BERK_10mN.001	1.092738	0.4103042
BERK_10mN.003	1.575164	0.1972599
BERK_10mN.004	1.18314	0.3720822
BERK_10mN.005	2.023683	0.1184487
BERK_10mN.006	2.038443	0.1232426
BERK_10mN.007	1.689965	0.1692289
BERK_10mN.008	1.664169	0.1773969
BERK_10mN.009	1.83481	0.1520936
BERK_10mN.010	1.580746	0.2028477
BERK_10mN.011	1.488405	0.2281978
BERK_10mN.012	2.088299	0.1083905
BERK_10mN.013	1.900682	0.134087
BERK_10mN.014	2.068161	0.1153768
BERK_10mN.016	2.098426	0.1112206
BERK_10mN.017	1.724854	0.1710011
BERK_10mN.018	1.935179	0.1327684
BERK_10mN.019	2.169002	0.1027525
