# Supplementary material for: Nanomechanical Properties of Rib Bones in Diabetic vs. Healthy Rat Models
Source: Nanomaterials (Basel). 2025 Oct 17;15(20):1582. doi: 10.3390/nano15201582 (PMC12566810; doi:10.3390/nano15201582)
Supplement: Supplementary file 1 [file nanomaterials-15-01582-s001.zip › Nanoindentation data/raw dynamic/sample 23/din_005.scn]

SD;Time(s);Random;25.6;30;0.1;0.1;Avg:;4.882512;0; ; ;0;0;Force;5;C:\meresek\14_pocok\00_area\kalib\I8_Area\IND1000.afn;C:\meresek\14_pocok\din_ref\SpringRef_25_6_005.scn;Berkovich;1;1;C;C;0;02:27:02;1;	P	h	Hz(A)	|P|	|h|	Hz(T)	TF Re	TF Im	Hz(M)	|TF|	tan d	Hz(n)	n'	r2	Hz(E)	E' (GPa)	E''(GPa)	Time(s)	PR	hR	Time(s)	Cmd	-	Hz(C)	|Cmd|	-	GPP	Ghh	GPhRe	GPhIm
0	9.918221	0.541499	0	10.06194	0.5426057	0	18.79669	0	0	18.79669	0	0			0	15.9911626356149	0	0	9.918221	0.541499	0	1.59288		0	0.003442912		100.584	0.2846488	5.350456	0
0.01955034	10.09974	0.5445821	0.09990234	0.03719685	0.001070885	0.09990234	47.11974	-3.448544	0.09990234	54.13503	-0.06487303	0.09990234	-2.12615068224473	0.6262947	0.09990234	18.2354582362888	-1.33459524047169	0.01955034	10.09974	0.5445821	0.01955034	-1.265901		0.09990234	0.03904258		0.01515635	3.239042E-06	0.0001749778	-1.135134E-05
0.03910068	10.0842	0.5522895	0.1998047	0.04990004	0.0003688571	0.1998047	88.02718	15.83368	0.1998047	102.8289	0.186867	0.1998047	4.25515424203966	0.8021441	0.1998047	29.6985775042119	5.34196249242637	0.03910068	10.0842	0.5522895	0.03910068	-4.957655		0.1998047	0.06416958		0.01752922	1.329795E-06	0.0001344147	2.511766E-05
0.05865103	9.840569	0.5476652	0.299707	0.1392105	0.001286901	0.299707	78.52709	0.7240476	0.299707	90.60719	0.009375008	0.299707	0.132231066118352	0.9487568	0.299707	27.0061517434627	0.249006279578754	0.05865103	9.840569	0.5476652	0.05865103	-0.5087351		0.299707	0.06869644		0.02899877	3.351269E-06	0.0003036357	2.846587E-06
0.07820137	9.597905	0.5384158	0.3996094	0.08835677	0.0009501972	0.3996094	91.68134	15.93905	0.3996094	107.5191	0.1777993	0.3996094	2.12853663712736	0.9409681	0.3996094	30.7408057529422	5.34437166434623	0.07820137	9.597905	0.5384158	0.07820137	0.7388989		0.3996094	0.1849533		0.01954919	1.591229E-06	0.0001684457	2.994951E-05
0.09775171	9.637701	0.5445821	0.4995117	0.06249714	0.000802361	0.4995117	79.07195	10.00811	0.4995117	92.13327	0.1339458	0.4995117	1.09529323628609	0.9724887	0.4995117	27.1597691733738	3.43760469216599	0.09775171	9.637701	0.5445821	0.09775171	0.09498823		0.4995117	0.1296059		0.01403307	1.607697E-06	0.0001468112	1.966474E-05
0.1173021	9.854159	0.5442739	0.5994141	0.04365094	0.0006347861	0.5994141	77.55043	7.684745	0.5994141	89.72554	0.1070552	0.5994141	0.703322980095545	0.7949219	0.5994141	26.7310718449711	2.64887584675576	0.1173021	9.854159	0.5442739	0.1173021	-2.150935		0.5994141	0.05283385		0.003331664	3.289678E-07	2.934911E-05	3.141975E-06
0.1368524	9.763887	0.54304	0.6993164	0.08843997	0.0009019033	0.6993164	95.98293	-1.480403	0.6993164	110.8008	-0.009199939	0.6993164	-0.112226116583793	0.9566331	0.6993164	31.9713925815728	-0.493114177388319	0.1368524	9.763887	0.54304	0.1368524	1.397423		0.6993164	0.1239459		0.006463613	5.036571E-07	5.580325E-05	-5.133865E-07
0.1564027	9.855129	0.5384158	0.7992187	0.163601	0.001407923	0.7992187	90.71415	6.092546	0.7992187	104.5638	0.07164225	0.7992187	0.407450103961108	0.9564095	0.7992187	30.4646488714762	2.04606747402148	0.1564027	9.855129	0.5384158	0.1564027	3.158359		0.7992187	0.1866304		0.01728562	1.512049E-06	0.0001577014	1.129809E-05
0.1759531	10.10847	0.5445821	0.899121	0.07384506	0.0006166372	0.899121	80.97342	7.546109	0.899121	93.67844	0.09757909	0.899121	0.456889190756438	0.9550609	0.899121	27.6967179041336	2.5811241935874	0.1759531	10.10847	0.5445821	0.1759531	2.911755		0.899121	0.06232924		0.007017399	7.637089E-07	7.120487E-05	6.948107E-06
0.1955034	10.35211	0.5488981	0.9990234	0.02655319	0.0001717484	0.9990234	93.40328	8.010878	0.9990234	107.8199	0.08748442	0.9990234	0.426752134375555	0.9677968	0.9990234	31.2329680750524	2.67874408591359	0.1955034	10.35211	0.5488981	0.1955034	0.3443324		0.9990234	0.008942612		0.01833579	1.526461E-06	0.0001639567	1.434365E-05
0.2150538	10.43849	0.5448903	1.098926	0.09992592	0.0007476141	1.098926	102.2064	18.47095	1.098926	119.1356	0.1861351	1.098926	0.883560142041493	0.9906356	1.098926	33.757711954765	6.10076514667797	0.2150538	10.43849	0.5448903	0.2150538	0.445714		1.098926	0.1812667		0.01054186	7.357801E-07	8.617745E-05	1.604065E-05
0.2346041	10.48023	0.5485899	1.198828	0.03807683	0.0001732294	1.198828	88.33538	8.375399	1.198828	101.2638	0.1045632	1.198828	0.374931117740799	0.8610677	1.198828	29.7863624644517	2.82415336932635	0.2346041	10.48023	0.5485899	0.2346041	0.7699527		1.198828	0.07434025		0.005995199	5.03422E-07	5.070202E-05	5.301565E-06
0.2541544	10.68892	0.5559891	1.29873	0.1228396	0.001297813	1.29873	86.44932	13.63696	1.29873	100.9742	0.1629758	1.29873	0.56542663293698	0.9720266	1.29873	29.2495529828604	4.61397398654002	0.2541544	10.68892	0.5559891	0.2541544	-2.457821		1.29873	0.1715003		0.009474668	9.03278E-07	9.002008E-05	1.46711E-05
0.2737048	10.6103	0.5492064	1.398633	0.009446417	7.035182E-05	1.398633	78.09504	12.1706	1.398633	90.24361	0.1624962	1.398633	0.476766210155946	0.9675211	1.398633	26.8844165983934	4.18975875997742	0.2737048	10.6103	0.5492064	0.2737048	2.119882		1.398633	0.02759823		0.004979286	5.915542E-07	5.269285E-05	8.562385E-06
0.2932551	10.75299	0.5488981	1.498535	0.0728179	0.0007565918	1.498535	89.29861	12.61534	1.498535	104.1066	0.149921	1.498535	0.451033424017375	0.9705935	1.498535	30.0608579212226	4.2467386135914	0.2932551	10.75299	0.5488981	0.2932551	3.881731		1.498535	0.1431122		0.005542725	4.963684E-07	5.11041E-05	7.661576E-06
0.3128055	11.01215	0.5507483	1.598437	0.05270762	0.0005874904	1.598437	79.80756	22.19787	1.598437	94.68114	0.2830981	1.598437	0.757921870913967	0.9535133	1.598437	27.3673425965059	7.6120205779827	0.3128055	11.01215	0.5507483	0.3128055	2.952855		1.598437	0.09385266		0.003801716	4.043705E-07	3.683851E-05	1.042891E-05
0.3323558	11.28394	0.5618472	1.69834	0.08031198	0.0006935917	1.69834	79.73624	22.02977	1.69834	94.69793	0.2856783	1.69834	0.708047894991467	0.935298	1.69834	27.3472093298133	7.55556794857791	0.3323558	11.28394	0.5618472	0.3323558	-1.883324		1.69834	0.1658867		0.003695085	3.853838E-07	3.50912E-05	1.002479E-05
0.3519062	11.16649	0.5559891	1.798242	0.1006056	0.001063876	1.798242	74.64108	19.089	1.798242	88.03725	0.2656397	1.798242	0.586558130435769	0.9752125	1.798242	25.9139670308385	6.62733727145775	0.3519062	11.16649	0.5559891	0.3519062	-0.6201636		1.798242	0.1032769		0.004589452	5.77467E-07	4.913458E-05	1.30521E-05
0.3714565	10.95683	0.5498228	1.898144	0.02988442	0.0003351126	1.898144	71.8154	22.96117	1.898144	86.78791	0.3386442	1.898144	0.673530562573367	0.89083	1.898144	25.1240686619737	8.03279052952826	0.3714565	10.95683	0.5498228	0.3714565	1.975573		1.898144	0.1482773		0.001662539	1.966293E-07	1.616339E-05	5.473637E-06
0.3910068	11.14902	0.5584558	1.998047	0.0485129	0.0005236184	1.998047	77.23475	20.22064	1.998047	91.37541	0.2736786	1.998047	0.555606674532551	0.9457418	1.998047	26.6422393012535	6.97514071336039	0.3910068	11.14902	0.5584558	0.3910068	-1.198313		1.998047	0.006814518		0.002233974	2.530416E-07	2.230167E-05	6.103487E-06
0.4105572	10.9743	0.5532141	2.097949	0.02593272	0.0002839119	2.097949	75.44198	31.42147	2.097949	94.4705	0.4159558	2.097949	0.825885703405722	0.9164922	2.097949	26.1385388546775	10.8866632236628	0.4105572	10.9743	0.5532141	0.4105572	-0.7096717		2.097949	0.03809626		0.0009746213	1.000858E-07	8.730033E-06	3.631308E-06
0.4301075	10.73843	0.5485899	2.197851	0.005871507	5.452842E-05	2.197851	65.63876	23.19445	2.197851	79.55222	0.376719	2.197851	0.599107213812771	0.9831967	2.197851	23.4131094257444	8.2733754845647	0.4301075	10.73843	0.5485899	0.4301075	3.631473		2.197851	0.02406806		0.00256165	3.979748E-07	2.96272E-05	1.116113E-05
0.4496579	10.90344	0.5544479	2.297754	0.05872557	0.0005946961	2.297754	72.61224	32.9431	2.297754	91.70898	0.4625076	2.297754	0.796503667675099	0.9196444	2.297754	25.3464176906331	11.4992930609269	0.4496579	10.90344	0.5544479	0.4496579	-1.735362		2.297754	0.04796213		0.001401296	1.532238E-07	1.275394E-05	5.898793E-06
0.4692082	10.71804	0.550131	2.397656	0.05365831	0.0008851868	2.397656	65.42608	14.25985	2.397656	73.88644	0.2676052	2.397656	0.337868166415125	0.7943494	2.397656	23.3533926094792	5.08995639689236	0.4692082	10.71804	0.550131	0.4692082	3.275267		2.397656	0.0187666		0.002291206	3.333851E-07	2.379535E-05	6.367758E-06
0.4887586	10.88597	0.5581475	2.497559	0.04123084	0.0004846046	2.497559	74.31401	27.97239	2.497559	90.69238	0.387451	2.497559	0.619382342823032	0.971558	2.497559	25.822338958513	9.7197336845183	0.4887586	10.88597	0.5581475	0.4887586	-2.19295		2.497559	0.1149467		0.002017081	2.382597E-07	2.014884E-05	7.80669E-06
0.5083089	10.70446	0.5436574	2.597461	0.03577522	0.0003130097	2.597461	73.45853	17.1173	2.597461	86.59715	0.2454424	2.597461	0.365270201659111	0.8524131	2.597461	25.5829160967077	5.96132941159567	0.5083089	10.70446	0.5436574	0.5083089	1.831264		2.597461	0.05969981		0.001630756	1.853667E-07	1.558952E-05	3.826331E-06
0.5278592	10.87238	0.5596887	2.697363	0.05614958	0.0005172868	2.697363	73.40925	12.97179	2.697363	86.20889	0.206627	2.697363	0.266591339956789	0.8998648	2.697363	25.5691384321406	4.51819866158874	0.5278592	10.87238	0.5596887	0.5278592	-2.540022		2.697363	0.07481629		0.001590607	1.92591E-07	1.625959E-05	3.359669E-06
0.5474096	10.65689	0.5529059	2.797266	0.03181101	0.0002453738	2.797266	71.01864	24.32138	2.797266	86.37933	0.3567329	2.797266	0.485219103886702	0.9759334	2.797266	24.9020752282166	8.52808335705143	0.5474096	10.65689	0.5529059	0.5474096	-1.814823		2.797266	0.08587819		0.002230239	2.917105E-07	2.373286E-05	8.466292E-06
0.5669599	10.43267	0.5433492	2.897168	0.01875753	6.579998E-05	2.897168	67.48659	12.68874	2.897168	78.5247	0.2071329	2.897168	0.247088392567694	0.8794388	2.897168	23.9224120703221	4.49785960033801	0.5669599	10.43267	0.5433492	0.5669599	2.355525		2.897168	0.009847509		0.0006723126	9.588804E-08	7.373073E-06	1.527206E-06
0.5865102	10.63166	0.5495146	2.99707	0.02343254	0.0001767189	2.99707	73.32859	25.06969	2.99707	89.08391	0.3555992	2.99707	0.46380089643121	0.8110092	2.99707	25.5465825782509	8.73390339167791	0.5865102	10.63166	0.5495146	0.5865102	1.755456		2.99707	0.06668522		0.0006613715	6.758849E-08	5.673041E-06	2.017329E-06
0.6060606	10.81608	0.5476652	3.096972	0.02466973	0.0003213823	3.096972	62.5728	22.49465	3.096972	76.58986	0.3870473	3.096972	0.418266700660029	0.9211918	3.096972	22.6400210476623	8.13899014587734	0.6060606	10.81608	0.5476652	0.6060606	0.7589926		3.096972	0.04113552		0.0008673872	1.362136E-07	9.729254E-06	3.765681E-06
0.6256109	10.74037	0.5525977	3.196875	0.01536588	0.0001381732	3.196875	60.56639	33.74051	3.196875	77.20271	0.5831901	3.196875	0.614150598212987	0.9018197	3.196875	22.144223303392	12.3361712360674	0.6256109	10.74037	0.5525977	0.6256109	-4.008686		3.196875	0.03943199		0.0005555424	8.405662E-08	5.605755E-06	3.269221E-06
0.6451613	10.54818	0.5436574	3.296777	0.003909705	0.0001149805	3.296777	68.30362	21.72477	3.296777	81.93391	0.3333483	3.296777	0.370791186177249	0.9481789	3.296777	24.1483431315242	7.68066578097996	0.6451613	10.54818	0.5436574	0.6451613	2.373793		3.296777	0.0710975		0.001760208	2.486147E-07	1.932457E-05	6.441813E-06
0.6647117	10.72872	0.5538315	3.39668	0.02533436	0.000244965	3.39668	63.49906	20.75073	3.39668	77.04353	0.3780865	3.39668	0.350194318831127	0.8998747	3.39668	22.8705914539041	7.47383613411188	0.6647117	10.72872	0.5538315	0.6647117	-1.960046		3.39668	0.02939235		0.00120374	1.824913E-07	1.315119E-05	4.972286E-06
0.684262	10.56468	0.5532141	3.496582	0.01629938	3.767019E-05	3.496582	58.35711	23.17677	3.496582	71.60159	0.4277095	3.496582	0.387456400535135	0.706902	3.496582	21.4332153537283	8.51229048224319	0.684262	10.56468	0.5532141	0.684262	2.504401		3.496582	0.0990589		0.0005169333	7.127683E-08	4.692351E-06	2.006963E-06
0.7038123	10.78405	0.550131	3.596484	0.02721376	0.0006215219	3.596484	26.74591	14.79241	3.596484	34.49215	0.6162004	3.596484	0.339260008503099	0.4607816	3.596484	13.8614693811397	7.66638592971945	0.7038123	10.78405	0.550131	0.7038123	2.533628		3.596484	0.1838779		0.0005136628	1.989448E-07	5.84198E-06	3.59983E-06
0.7233627	10.96168	0.5578393	3.696387	0.01709249	0.0002205042	3.696387	52.90546	32.04705	3.696387	70.66474	0.6481712	3.696387	0.51938801221294	0.961038	3.696387	19.9141409882455	12.062829379899	0.7233627	10.96168	0.5578393	0.7233627	-0.5379622		3.696387	0.1373391		0.000588702	1.133002E-07	6.718462E-06	4.354713E-06
0.742913	10.73455	0.5538315	3.796289	0.04238285	0.0005816036	3.796289	52.43597	25.55341	3.796289	65.75438	0.5282044	3.796289	0.404023755451019	0.8603153	3.796289	19.7754548046308	9.63709258891386	0.742913	10.73455	0.5538315	0.742913	-1.286908		3.796289	0.05182342		0.0004635849	9.224387E-08	5.363237E-06	2.832886E-06
0.7624633	10.48703	0.5535224	3.896191	0.02236897	0.0002547918	3.896191	51.78187	14.23467	3.896191	62.94799	0.2903519	3.896191	0.21990043612484	0.8240803	3.896191	19.5828753922195	5.38327078778706	0.7624633	10.48703	0.5535224	0.7624633	0.1379156		3.896191	0.02472229		0.000435974	9.06706E-08	5.481163E-06	1.591466E-06
0.7820137	10.23369	0.5507483	3.996094	0.02686941	0.0003602711	3.996094	45.34778	34.10702	3.996094	64.77319	0.8199168	3.996094	0.531327712443082	0.8332717	3.996094	17.7374119367794	13.3406804816246	0.7820137	10.23369	0.5507483	0.7820137	-1.115198		3.996094	0.1262235		0.000417967	8.301148E-08	4.157967E-06	3.409187E-06
0.801564	10.04344	0.5411907	4.095996	0.01603562	0.0003606366	4.095996	44.47129	6.175293	4.095996	51.55262	0.1631157	4.095996	0.0943934613901311	0.813394	4.095996	17.4945759748743	2.42930076595328	0.801564	10.04344	0.5411907	0.801564	0.5790629		4.095996	0.09601012		0.0002436924	7.458326E-08	3.79481E-06	6.189932E-07
0.8211144	10.16865	0.5522895	4.195899	0.02734893	0.0001590966	4.195899	41.24584	4.110567	4.195899	46.37578	0.1351601	4.195899	0.0628467329798348	0.3254795	4.195899	16.6251650496411	1.65686659506881	0.8211144	10.16865	0.5522895	0.8211144	-0.665831		4.195899	0.009013839		0.0003108091	4.703648E-08	2.161698E-06	2.921752E-07
0.8406647	9.991992	0.5418072	4.295801	0.01591384	0.0001111543	4.295801	60.63536	-4.845124	4.295801	68.43633	-0.05843207	4.295801	-0.0656078650256938	0.6607702	4.295801	22.161591113755	-1.77084235633233	0.8406647	9.991992	0.5418072	0.8406647	0.2064167		4.295801	0.04073498		0.0003546322	5.003285E-08	3.418234E-06	-1.997345E-07
0.8602151	10.16768	0.5445821	4.395703	0.007664516	9.731203E-05	4.395703	46.81356	16.37275	4.395703	57.82181	0.380154	4.395703	0.229820589835625	0.6636818	4.395703	18.1487640261764	6.34741825822338	0.8602151	10.16768	0.5445821	0.8602151	0.8722478		4.395703	0.1384055		0.0002411526	4.787056E-08	2.587314E-06	9.835778E-07
0.8797654	10.27251	0.5479735	4.495605	0.03444761	0.0003929379	4.495605	44.35694	12.4864	4.495605	52.76717	0.275974	4.495605	0.174031704264308	0.7606897	4.495605	17.4630829879452	4.91582537403587	0.8797654	10.27251	0.5479735	0.8797654	-0.8174468		4.495605	0.08836652		0.0003490281	9.53543E-08	4.850264E-06	1.338547E-06
0.8993157	10.02499	0.5461232	4.595508	0.03574233	0.0005294959	4.595508	46.2411	23.38252	4.595508	59.51452	0.5698991	4.595508	0.315005073600534	0.8962476	4.595508	17.9873687537217	9.095590652042	0.8993157	10.02499	0.5461232	0.8993157	-4.767679		4.595508	0.1138582		0.0004736801	1.198581E-07	6.197514E-06	3.531958E-06
0.9188661	9.778446	0.547357	4.69541	0.02052464	0.0002851386	4.69541	51.75046	11.87254	4.69541	60.05685	0.2285325	4.69541	0.152211659946756	0.9229712	4.69541	19.5736489801532	4.49056825665288	0.9188661	9.778446	0.547357	0.9188661	-2.155502		4.69541	0.08167647		0.0005236744	1.340061E-07	7.84571E-06	1.793E-06
0.9384164	9.668762	0.5347162	4.795312	0.005172091	0.0003658715	4.795312	14.58461	25.67216	4.795312	32.1515	1.634413	4.795312	2.79000586993251	0.4593049	4.795312	47.7566807663722	84.0624221909206	0.9384164	9.668762	0.5347162	0.9384164	2.100701		4.795312	0.04164061		0.000344875	1.532358E-07	2.57129E-06	4.202552E-06
0.9579667	9.88716	0.5399578	4.895215	0.01864828	9.235838E-05	4.895215	60.55227	32.0034	4.895215	78.73736	0.5839408	4.895215	0.380456250821533	0.7962612	4.895215	22.1406680274211	11.7018982574542	0.9579667	9.88716	0.5399578	0.9579667	1.559999		4.895215	0.07336245		0.0002571387	3.302641E-08	2.245587E-06	1.31129E-06
0.9775171	10.04635	0.5433492	4.995117	0.01621997	0.0001553411	4.995117	60.17146	14.64106	4.995117	70.95589	0.2926105	4.995117	0.170711425730743	0.7052066	4.995117	22.0194417901448	5.3578201388325	0.9775171	10.04635	0.5433492	0.9775171	0.1278688		4.995117	0.03154564		0.0002397538	3.358186E-08	2.286937E-06	6.691818E-07
0.9970675	10.11138	0.5464314	5.095019	0.01081159	9.582192E-05	5.095019	45.7664	20.08006	5.095019	56.64231	0.477488	5.095019	0.244700097835239	0.515213	5.095019	17.8542474627741	7.83357221654365	0.9970675	10.11138	0.5464314	0.9970675	0.09864163		5.095019	0.141254		0.0002371986	3.809053E-08	1.946972E-06	9.296558E-07
1.016618	10.19971	0.5448903	5.194921	0.03338898	0.0005092047	5.194921	51.18134	28.68635	5.194921	68.28623	0.6113593	5.194921	0.333240422104954	0.9019439	5.194921	19.4067539673792	10.8771858224601	1.016618	10.19971	0.5448903	1.016618	0.6037233		5.194921	0.1043616		0.0004663376	9.020148E-08	5.255225E-06	3.212831E-06
1.036168	10.46762	0.5448903	5.294824	0.02448054	0.0003005545	5.294824	64.94102	15.93503	5.294824	75.76041	0.3147313	5.294824	0.171346589572481	0.836032	5.294824	23.2312684538429	5.70042005030501	1.036168	10.46762	0.5448903	1.036168	2.413067		5.294824	0.09030619		0.0002709025	3.945947E-08	2.851568E-06	8.974775E-07
1.055718	10.55206	0.5569137	5.394726	0.006897287	0.0002262158	5.394726	37.94712	27.8911	5.394726	52.9134	0.7459776	5.394726	0.342325707337122	0.7848417	5.394726	15.7870854075333	11.6034943443302	1.055718	10.55206	0.5569137	1.055718	-2.675198		5.394726	0.144504		0.0002763858	7.747586E-08	3.285943E-06	2.451239E-06
1.075269	10.32881	0.5525977	5.494629	0.01061134	0.0001366844	5.494629	33.03123	67.73798	5.494629	87.06042	2.291517	5.494629	0.875973423481033	0.7893355	5.494629	14.7469320097958	30.2419077956697	1.075269	10.32881	0.5525977	1.075269	-3.539225		5.494629	0.05772157		0.0001187267	1.236427E-08	4.305392E-07	9.865878E-07
1.094819	10.10168	0.5448903	5.594531	0.004391695	5.695422E-05	5.594531	36.16042	14.67593	5.594531	45.58703	0.4299663	5.594531	0.177838395235888	0.9342037	5.594531	15.4026998316442	6.25128172616237	1.094819	10.10168	0.5448903	1.094819	-3.820536		5.594531	0.03510223		0.0001401537	6.300335E-08	2.638574E-06	1.134498E-06
1.11437	9.850276	0.5467405	5.694433	0.01353817	0.0002174024	5.694433	44.18198	22.24788	5.694433	56.71678	0.5250536	5.694433	0.245096004230412	0.9138452	5.694433	17.4149826313697	8.76933371425741	1.11437	9.850276	0.5467405	1.11437	-1.737189		5.694433	0.1296034		0.0002685938	7.630366E-08	3.83165E-06	2.011822E-06
1.13392	9.586257	0.5408825	5.794336	0.0262116	0.000394699	5.794336	42.98712	26.74932	5.794336	58.33338	0.6466559	5.794336	0.292091061644963	0.8861588	5.794336	17.0894218151129	10.6341262909206	1.13392	9.586257	0.5408825	1.13392	-1.431217		5.794336	0.08222767		0.0003582615	9.329911E-08	4.57016E-06	2.955321E-06
1.15347	9.53093	0.5396487	5.894238	0.01196202	0.0001894719	5.894238	33.72332	12.74978	5.894238	41.5947	0.4366525	5.894238	0.151161313940125	0.9141392	5.894238	14.8072959299106	5.59819696216483	1.15347	9.53093	0.5396487	1.15347	0.1086885		5.894238	0.1712398		9.933927E-05	5.248767E-08	2.000785E-06	8.736479E-07
1.17302	9.520251	0.540266	5.994141	0.01411041	0.0003343984	5.994141	24.3959	-24.33499	5.994141	41.29124	-1.032032	5.994141	-0.365922979921023	0.8238032	5.994141	13.8159951128297	-13.7814996909956	1.17302	9.520251	0.540266	1.17302	-0.8841213		5.994141	0.1525945		0.0002278691	1.101015E-07	3.1636E-06	-3.264937E-06
1.192571	9.234878	0.5424236	6.094043	0.01351887	0.0002824068	6.094043	33.83384	21.7406	6.094043	45.4248	0.6866478	6.094043	0.248701556622465	0.7498502	6.094043	14.8198443061916	9.52278283076728	1.192571	9.234878	0.5424236	1.192571	-4.258944		6.094043	0.08174063		0.0001583834	5.755699E-08	2.155327E-06	1.47995E-06
1.212121	8.952415	0.5353327	6.193945	0.01505976	0.0003422737	6.193945	36.27716	26.91727	6.193945	52.2584	0.7739615	6.193945	0.302589553706847	0.8848615	6.193945	15.8709710327591	11.776091149399	1.212121	8.952415	0.5353327	1.212121	-3.337375		6.193945	0.06258637		0.0002475414	8.020676E-08	3.314672E-06	2.565429E-06
1.231672	8.851466	0.5328669	6.293848	0.001935989	6.889592E-05	6.293848	42.1418	31.39978	6.293848	60.91739	0.8134189	6.293848	0.317714878198169	0.6252676	6.293848	16.8624320529746	12.5641651710896	1.231672	8.851466	0.5328669	1.231672	-0.9827629		6.293848	0.1178608		0.0001242958	2.094305E-08	9.897179E-07	8.050553E-07
1.251222	9.034921	0.5353327	6.39375	0.007146909	4.990065E-05	6.39375	40.0857	25.70576	6.39375	54.12366	0.6896521	6.39375	0.260567616647612	0.7953811	6.39375	16.323568899972	10.4678127706526	1.251222	9.034921	0.5353327	1.251222	0.3342855		6.39375	0.1851733		9.335458E-05	2.534759E-08	1.129371E-06	7.788727E-07
1.270772	9.232937	0.5362582	6.493652	0.026239	0.0002254272	6.493652	44.10186	22.97505	6.493652	55.49815	0.5737631	6.493652	0.222077678377705	0.7693874	6.493652	17.3929923485273	9.0609512475877	1.270772	9.232937	0.5362582	1.270772	0.7635593		6.493652	0.1321377		0.0002757522	6.888222E-08	3.315811E-06	1.90249E-06
1.290323	9.209641	0.5381076	6.593554	0.01325446	0.0002073916	6.593554	54.98716	25.45284	6.593554	67.95132	0.4935123	6.593554	0.229422245290708	0.8886229	6.593554	20.5333605429509	9.50462499913679	1.290323	9.209641	0.5381076	1.290323	-1.085058		6.593554	0.166643		0.0001290221	2.483051E-08	1.513043E-06	7.467053E-07
1.309873	9.264968	0.540266	6.693457	0.008846525	0.0002749854	6.693457	34.40503	12.91472	6.693457	41.00455	0.3954987	6.693457	0.137360354739268	0.88313	6.693457	15.3896427337835	5.77685848466959	1.309873	9.264968	0.540266	1.309873	2.885268		6.693457	0.1703255		0.0002246613	1.180019E-07	4.49949E-06	1.779542E-06
1.329423	9.248466	0.5384158	6.793359	0.009608394	9.539541E-05	6.793359	45.93971	8.013673	6.793359	48.57432	0.1718056	6.793359	0.0731642970430006	0.8097871	6.793359	17.9027743807307	3.12294025095571	1.329423	9.248466	0.5384158	1.329423	-4.476321		6.793359	0.1527057		0.0001580137	5.423158E-08	2.596224E-06	4.460458E-07
1.348974	9.006771	0.538724	6.893261	0.01313989	0.0002016325	6.893261	35.28214	25.69822	6.893261	49.71288	0.7674938	6.893261	0.267067524698008	0.8400995	6.893261	15.880988340975	11.5671319188056	1.348974	9.006771	0.538724	1.348974	-2.407586		6.893261	0.0654695		0.0001758381	5.977311E-08	2.357254E-06	1.809178E-06
1.368524	8.763136	0.5328669	6.993164	0.008079016	8.991764E-05	6.993164	47.00838	26.7518	6.993164	63.387	0.6285228	6.993164	0.235770037178697	0.8827847	6.993164	18.2038987235918	10.359581313936	1.368524	8.763136	0.5328669	1.368524	-3.907305		6.993164	0.09596398		0.0002274045	4.996356E-08	2.681391E-06	1.685315E-06
1.388074	8.498145	0.5356409	7.093066	0.007395425	7.420904E-05	7.093066	31.80326	15.42257	7.093066	39.41023	0.5579858	7.093066	0.158632214218594	0.5024979	7.093066	14.5787463663416	7.06976997082757	1.388074	8.498145	0.5356409	1.388074	-4.161215		7.093066	0.1056818		8.25336E-05	2.67022E-08	9.189608E-07	5.127671E-07
1.407625	8.204034	0.5217672	7.192968	0.01037923	0.0003190606	7.192968	5.908237	31.56287	7.192968	37.63083	6.733652	7.192968		0.821256	7.192968			1.407625	8.204034	0.5217672	1.407625	-7.109504		7.192968	0.05571792		0.0001959685	1.13652E-07	6.282511E-07	4.230424E-06
1.427175	8.25548	0.5211508	7.292871	0.01278218	0.0001947411	7.292871	43.13792	21.57372	7.292871	51.00653	0.5492874	7.292871	0.186960724090499	0.7669231	7.292871	17.1302170149849	8.56700033384388	1.427175	8.25548	0.5211508	1.427175	3.795876		7.292871	0.04310105		0.0001296416	3.821596E-08	1.70849E-06	9.384518E-07
1.446725	8.467084	0.5263923	7.392773	0.002552974	0.0001052833	7.392773	39.11178	24.43972	7.392773	52.7345	0.6627159	7.392773	0.216259679814102	0.8814214	7.392773	16.0758609637705	10.0452977658621	1.446725	8.467084	0.5263923	1.446725	4.595969		7.392773	0.1790721		0.0001247445	3.953804E-08	1.738003E-06	1.151803E-06
1.466276	8.652481	0.527317	7.492675	0.02031194	0.000293293	7.492675	44.87597	15.38976	7.492675	53.38014	0.3503967	7.492675	0.128254149937167	0.7197769	7.492675	17.6063846378981	6.03793163345935	1.466276	8.652481	0.527317	1.466276	-1.120679		7.492675	0.04774762		0.0001072768	2.709845E-08	1.36514E-06	4.783406E-07
1.485826	8.893205	0.5322495	7.592578	0.005683243	0.0001535551	7.592578	28.90161	-1.033205	7.592578	32.51129	-0.007774799	7.592578	-0.0104712153020482	0.431561	7.592578	13.9733932127475	-0.499535336835035	1.485826	8.893205	0.5322495	1.485826	-0.8959948		7.592578	0.008819671		4.130478E-05	1.686452E-08	5.482708E-07	-4.262695E-09
1.505376	9.148489	0.5393405	7.69248	0.01090625	0.0002239253	7.69248	34.30505	32.22433	7.69248	50.6506	1.016988	7.69248	0.301624142801934	0.5422579	7.69248	15.5198142412216	14.5784837434248	1.505376	9.148489	0.5393405	1.505376	-0.5105618		7.69248	0.07255418		9.175153E-05	1.939322E-08	6.887012E-07	7.00401E-07
1.524927	9.415421	0.5439656	7.792383	0.009853167	6.05545E-05	7.792383	36.14069	18.89264	7.792383	45.56724	0.5451779	7.792383	0.164422979719357	0.4108668	7.792383	15.39984591268	8.05031076028988	1.524927	9.415421	0.5439656	1.524927	1.242154		7.792383	0.03946794		6.227335E-05	1.232247E-08	4.929965E-07	2.687709E-07
1.544477	9.686234	0.5451986	7.892285	0.003964772	4.515545E-05	7.892285	35.02403	11.99334	7.892285	41.98854	0.3609172	7.892285	0.104109314933955	0.9655873	7.892285	15.076418344523	5.16264432540213	1.544477	9.686234	0.5451986	1.544477	0.004566742		7.892285	0.1158802		0.000102032	5.588129E-08	2.207028E-06	7.965544E-07
1.564027	9.612464	0.5421154	7.992187	0.01162475	0.0001749471	7.992187	37.51286	19.21448	7.992187	46.29593	0.5149735	7.992187	0.159954389115761	0.8548527	7.992187	15.6817073096608	8.0323323886684	1.564027	9.612464	0.5421154	1.564027	-2.188383		7.992187	0.1786135		0.0001047049	4.176116E-08	1.718843E-06	8.851584E-07
1.583578	9.415421	0.5368747	8.09209	0.01797635	0.0002538395	8.09209	45.40647	30.66996	8.09209	59.72154	0.7390824	8.09209	0.235855144288724	0.7137886	8.09209	17.7537616659445	11.9918418665834	1.583578	9.415421	0.5368747	1.583578	-1.115198		8.09209	0.04663181		0.0001536112	3.074189E-08	1.476464E-06	1.091228E-06
1.603128	9.596934	0.538724	8.191992	0.01049072	0.0002782642	8.191992	22.35469	6.551399	8.191992	25.47197	0.3604879	8.191992	0.0790882324484166	0.4589082	8.191992	13.8904372898443	4.07081382196069	1.603128	9.596934	0.538724	1.603128	1.886978		8.191992	0.1317549		3.884513E-05	2.747498E-08	6.583699E-07	2.373344E-07
1.622678	9.676528	0.5347162	8.291894	0.005781258	0.0001713514	8.291894	25.14845	27.55987	8.291894	43.57844	1.135245	8.291894	0.291356588334713	0.6737319	8.291894	13.8513616952573	15.1795344322674	1.622678	9.676528	0.5347162	1.622678	-0.3580326		8.291894	0.01833758		7.162659E-05	2.541078E-08	7.319605E-07	8.309543E-07
1.642229	9.88619	0.5418072	8.391797	0.00527816	0.0001538088	8.391797	31.28561	-2.58549	8.391797	35.7685	0.09798289	8.391797	-0.0227071013278638	0.5678572	8.391797	14.4876592806356	-1.19728220950011	1.642229	9.88619	0.5418072	1.642229	4.054354		8.391797	0.1427425		0.0002292656	1.017599E-07	3.622451E-06	3.549382E-07
1.661779	9.993934	0.540266	8.491699	0.01339473	0.0001693845	8.491699	37.86486	18.42511	8.491699	46.82938	0.5059413	8.491699	0.143796667897641	0.7845313	8.491699	15.7670235973409	7.67225963049789	1.661779	9.993934	0.540266	1.661779	-0.05754095		8.491699	0.07614995		0.0001235721	4.420732E-08	1.847233E-06	9.345916E-07
1.681329	10.22398	0.5470488	8.591601	0.009812823	0.0002363761	8.591601	26.49202	24.5491	8.591601	40.86538	0.9438763	8.591601	0.238097613381544	0.6455314	8.591601	13.8703803800337	12.8531339513198	1.681329	10.22398	0.5470488	1.681329	1.116112		8.591601	0.1734309		6.722263E-05	2.598494E-08	7.72223E-07	7.28883E-07
1.70088	10.49188	0.5464314	8.691504	0.01296999	0.0002553441	8.691504	26.35991	15.43433	8.691504	34.34344	0.7025347	8.691504	0.148601293918981	0.5897183	8.691504	13.8596887989886	8.11516550234423	1.70088	10.49188	0.5464314	1.70088	1.708875		8.691504	0.067623		0.0001069737	5.348527E-08	1.503029E-06	1.05593E-06
1.72043	10.38705	0.5390322	8.791406	0.004360782	0.0001704031	8.791406	27.38228	22.62147	8.791406	37.62612	0.823929	8.791406	0.205393978163128	0.7011145	8.791406	13.7332901465679	11.3455586207853	1.72043	10.38705	0.5390322	1.72043	0.08402806		8.791406	0.09249635		6.204348E-05	3.072602E-08	8.922542E-07	7.351541E-07
1.73998	10.60448	0.5532141	8.891309	0.004059214	7.316531E-05	8.891309	36.97983	32.5063	8.891309	56.80907	1.035009	8.891309	0.244740198944335	0.8299479	8.891309	15.5542205221213	13.6725927451085	1.73998	10.60448	0.5532141	1.73998	3.569366		8.891309	0.1605423		0.0001020386	2.624098E-08	1.035815E-06	1.072078E-06
1.759531	10.45208	0.5427318	8.991211	0.01044127	0.0001584928	8.991211	35.21318	14.68326	8.991211	42.27594	0.4863583	8.991211	0.117147370521815	0.8578304	8.991211	15.8713347582897	6.61805869162914	1.759531	10.45208	0.5427318	1.759531	-2.521755		8.991211	0.05797411		6.517286E-05	3.128108E-08	1.189242E-06	5.783976E-07
1.779081	10.67534	0.5476652	9.091113	0.01043353	0.0002166581	9.091113	10.45084	6.253561	9.091113	13.39212	0.7433515	9.091113		0.4377727	9.091113			1.779081	10.67534	0.5476652	1.779081	2.443207		9.091113	0.04373458		8.293193E-05	2.024284E-07	2.175681E-06	1.617296E-06
1.798631	10.90732	0.5485899	9.191015	0.005179218	0.0001013707	9.191015	24.60272	26.5625	9.191015	41.15457	1.101049	9.191015	0.258399721699754	0.6394039	9.191015	13.821321154137	14.9222872274305	1.798631	10.90732	0.5485899	1.798631	1.666861		9.191015	0.05043074		7.687667E-05	2.902244E-08	8.030249E-07	8.841697E-07
1.818182	10.79861	0.5532141	9.290917	0.002508947	0.0001348573	9.290917	33.42582	16.00092	9.290917	41.58831	0.553941	9.290917	0.121153064447495	0.8949624	9.290917	14.7744016552228	7.07249869932611	1.818182	10.79861	0.5532141	1.818182	0.768126		9.290917	0.04594696		0.0001276853	6.606982E-08	2.403596E-06	1.33145E-06
1.837732	10.56856	0.5538315	9.39082	0.01027615	0.0001991962	9.39082	29.45426	25.48213	9.39082	42.78666	0.8809751	9.39082	0.206629803580012	0.7363736	9.39082	14.0925228255703	12.1920388642946	1.837732	10.56856	0.5538315	1.837732	0.1050351		9.39082	0.1549032		8.799629E-05	3.539532E-08	1.136367E-06	1.001111E-06
1.857283	10.36569	0.5418072	9.490723	0.006756643	0.0002149507	9.490723	36.42165	18.07904	9.490723	43.92762	0.6030257	9.490723	0.12831729871069	0.5822243	9.490723	15.4151806720651	7.65181323686674	1.857283	10.36569	0.5418072	1.857283	0.2329039		9.490723	0.04855273		5.92494E-05	1.787718E-08	6.724914E-07	4.055296E-07
1.876833	10.53459	0.5553727	9.590625	0.006607899	0.0003388083	9.590625	2.829218	5.055606	9.590625	6.153067	1.918439	9.590625		0.06257636	9.590625			1.876833	10.53459	0.5553727	1.876833	2.652364		9.590625	0.1476747		6.326345E-05	1.045635E-07	2.973923E-07	5.70529E-07
1.896383	10.29678	0.5507483	9.690527	0.0009852662	6.354102E-05	9.690527	40.93946	19.06151	9.690527	45.25168	0.3934074	9.690527	0.126517753710109	0.8170835	9.690527	16.5448717997163	7.70333389886101	1.896383	10.29678	0.5507483	1.896383	-0.5544025		9.690527	0.1246169		0.0001021461	4.075855E-08	1.71635E-06	6.752249E-07
1.915933	10.09488	0.5442739	9.790429	0.004275049	0.0001701137	9.790429	26.2756	14.98224	9.790429	33.33585	0.6132079	9.790429	0.128405802821602	0.5162985	9.790429	13.8529430647929	7.89889316861274	1.915933	10.09488	0.5442739	1.915933	-2.771099		9.790429	0.078236		5.04202E-05	2.342515E-08	6.657036E-07	4.082147E-07
1.935484	10.29387	0.5445821	9.890331	0.00962323	9.984843E-05	9.890331	33.02194	9.805598	9.890331	38.59224	0.3074144	9.890331	0.0704636144232275	0.7172468	9.890331	14.7463358459263	4.37880517932258	1.935484	10.29387	0.5445821	1.935484	0.6375172		9.890331	0.152557		9.152984E-05	4.407896E-08	1.626008E-06	4.998582E-07
1.955034	10.45111	0.5492064	9.990234	0.001935515	0.0001654977	9.990234	10.92047	16.96596	9.990234	21.82307	1.780157	9.990234		0.5336006	9.990234			1.955034	10.45111	0.5492064	1.955034	1.436697		9.990234	0.03529243		2.51174E-05	2.814229E-08	3.007885E-07	5.35451E-07
1.974585	10.26766	0.5467405	10.09014	0.008434429	0.0001381925	10.09014	28.16257	25.46686	10.09014	42.82527	0.9391143	10.09014	0.197415597789382	0.751798	10.09014	13.8406093491773	12.5157929938886	1.974585	10.26766	0.5467405	1.974585	-4.033347		10.09014	0.1746045		3.871003E-05	1.586808E-08	4.953615E-07	4.65201E-07
1.994135	10.19486	0.545815	10.19004	0.0009704753	4.927473E-05	10.19004	22.10297	12.89853	10.19004	29.41893	0.7845591	10.19004	0.127198562210719	0.7857674	10.19004	13.9555899410599	8.14400265249665	1.994135	10.19486	0.545815	1.994135	0.2402106		10.19004	0.08323895		4.568128E-05	4.147426E-08	9.599477E-07	7.531357E-07
2.013685	9.941518	0.5482817	10.28994	0.002716484	3.894293E-05	10.28994	20.50966	31.63266	10.28994	41.37106	1.576656	10.28994	0.348125784775977	0.762289	10.28994	14.5932428221405	22.5075861437531	2.013685	9.941518	0.5482817	2.013685	-0.5744962		10.28994	0.1030505		3.435282E-05	1.52999E-08	3.390247E-07	5.345254E-07
2.033236	9.771652	0.5396487	10.38984	0.004339708	0.0002966421	10.38984	29.0248	7.553599	10.38984	34.1134	0.3169528	10.38984	0.0558738388344012	0.7738926	10.38984	14.0156310755216	3.64751745167673	2.033236	9.771652	0.5396487	2.033236	-1.329835		10.38984	0.09757025		7.499641E-05	4.987364E-08	1.621844E-06	5.140481E-07
2.052786	9.896868	0.5442739	10.48975	0.008955289	0.0002291056	10.48975	36.26302	11.33665	10.48975	43.35411	0.3823943	10.48975	0.0731294972960284	0.9796191	10.48975	15.4175988568166	4.81989346113096	2.052786	9.896868	0.5442739	2.052786	1.279601		10.48975	0.1205278		8.935945E-05	4.657332E-08	1.88596E-06	7.211802E-07
2.072336	9.627995	0.5448903	10.58965	0.003841319	0.0001683559	10.58965	22.46957	10.97087	10.58965	27.45954	0.5635266	10.58965	0.102009532337802	0.6355144	10.58965	13.9013147448555	6.78737971863354	2.072336	9.627995	0.5448903	2.072336	-0.7270253		10.58965	0.167735		3.807264E-05	3.208869E-08	7.676435E-07	4.325876E-07
2.091887	9.350386	0.5365664	10.68955	0.005085136	0.0002359652	10.68955	21.7016	15.887	10.68955	29.02382	0.7922001	10.68955	0.154401580278716	0.5503482	10.68955	14.1657952964128	10.3702939314859	2.091887	9.350386	0.5365664	2.091887	-3.220467		10.68955	0.06256781		4.788292E-05	3.128304E-08	7.116922E-07	5.638027E-07
2.111437	9.19508	0.5325577	10.78945	0.0106513	0.0002429845	10.78945	9.510269	-2.234002	10.78945	9.176218	-0.3731135	10.78945		0.3035595	10.78945			2.111437	9.19508	0.5325577	2.111437	-2.366486		10.78945	0.09570895		3.405739E-05	1.2278E-07	1.055574E-06	-3.938489E-07
2.130987	9.292146	0.540266	10.88935	0.005191781	0.0001855111	10.88935	16.84761	9.370721	10.88935	22.16404	0.6680879	10.88935	0.157752621244465	0.5264283	10.88935	19.4054529288698	10.7934075784389	2.130987	9.292146	0.540266	2.130987	1.171826		10.88935	0.1054397		2.800497E-05	3.001073E-08	5.530827E-07	3.695079E-07
2.150538	9.138782	0.5310166	10.98926	0.01601463	0.0002944366	10.98926	33.25218	19.5473	10.98926	43.42447	0.6126418	10.98926	0.125675294937228	0.7671629	10.98926	14.7615339042944	8.67757075684283	2.150538	9.138782	0.5310166	2.150538	-2.027633		10.98926	0.07854904		0.0001368311	5.566769E-08	2.061267E-06	1.262819E-06
2.170088	9.290205	0.5371829	11.08916	0.001413035	0.0001986577	11.08916	20.50796	13.76098	11.08916	26.54572	0.7844195	11.08916	0.140542806405169	0.7463512	11.08916	14.5935250173497	9.79235477739133	2.170088	9.290205	0.5371829	2.170088	1.336229		11.08916	0.134837		5.009889E-05	5.306186E-08	1.108277E-06	8.693544E-07
2.189638	9.35815	0.5313249	11.18906	0.007472554	8.118342E-05	11.18906	23.85172	11.69086	11.18906	28.43379	0.518729	11.18906	0.096474175682396	0.3500505	11.18906	13.8375100247824	6.78241895615392	2.189638	9.35815	0.5313249	2.189638	-0.7032783		11.18906	0.006637083		4.593459E-05	1.988846E-08	5.019857E-07	2.603945E-07
2.209189	9.566844	0.534408	11.28896	0.006071451	0.000130106	11.28896	27.13555	11.54373	11.28896	32.34674	0.4984729	11.28896	0.0830592068187362	0.7614678	11.28896	13.8488638545137	5.89144406246603	2.209189	9.566844	0.534408	2.209189	3.668007		11.28896	0.09645166		7.904027E-05	5.752264E-08	1.66525E-06	8.300819E-07
2.228739	9.659057	0.5442739	11.38887	0.004701959	8.201008E-05	11.38887	21.94843	12.53605	11.38887	28.07125	0.6839531	11.38887	0.112451444630386	0.6614723	11.38887	14.088603155831	8.04684064687689	2.228739	9.659057	0.5442739	2.228739	-0.1753629		11.38887	0.1174776		3.500117E-05	2.938127E-08	6.807696E-07	4.656144E-07
2.248289	9.435804	0.5377994	11.48877	0.01115512	0.0001911277	11.48877	25.15073	15.15885	11.48877	33.19735	0.672501	11.48877	0.11564540430065	0.7036256	11.48877	13.8505198700982	8.34798674972315	2.248289	9.435804	0.5377994	2.248289	-0.8932548		11.48877	0.04040349		5.141428E-05	3.282605E-08	9.042744E-07	6.081254E-07
2.26784	9.372711	0.5350245	11.58867	0.003196491	7.776979E-05	11.58867	25.83763	15.87988	11.58867	34.14627	0.707422	11.58867	0.116124488193029	0.7107029	11.58867	13.7576079134555	8.45546225179731	2.26784	9.372711	0.5350245	2.26784	-1.23028		11.58867	0.127226		5.558238E-05	3.387963E-08	9.444343E-07	6.681136E-07
2.28739	9.617318	0.534408	11.68857	0.00629459	0.0001456558	11.68857	18.35354	12.11419	11.68857	23.94553	0.697407	11.68857	0.148905916561837	0.3477379	11.68857	16.5683347067264	10.9358701358044	2.28739	9.617318	0.534408	2.28739	0.7416389		11.68857	0.05960232		4.008091E-05	2.430752E-08	4.774201E-07	3.329561E-07
2.30694	9.673615	0.54304	11.78848	0.006364415	0.0001771397	11.78848	22.05703	16.71839	11.78848	30.41604	0.8985305	11.78848	0.142906572202137	0.7581427	11.78848	13.9650460119341	10.5849720080137	2.30694	9.673615	0.54304	2.30694	2.768359		11.78848	0.1692697		2.63678E-05	2.160825E-08	4.888777E-07	4.392715E-07
2.326491	9.629936	0.5365664	11.88838	0.004056778	0.0001217039	11.88838	26.62101	19.09406	11.88838	37.82521	0.8301482	11.88838	0.132504931227621	0.6150703	11.88838	13.7994199479817	9.89770549791205	2.326491	9.629936	0.5365664	2.326491	-1.050351		11.88838	0.03872526		5.977378E-05	2.569643E-08	7.478604E-07	6.20835E-07
2.346041	9.889102	0.5461232	11.98828	0.01189326	0.0001928421	11.98828	11.20883	-4.066993	11.98828	13.13631	-0.3538824	11.98828		0.1918888	11.98828			2.346041	9.889102	0.5461232	2.346041	2.335432		11.98828	0.1537834		5.904726E-05	6.566025E-08	8.131202E-07	-2.87749E-07
2.365591	10.13565	0.5498228	12.08818	0.0009891912	5.401635E-05	12.08818	34.93731	27.54415	12.08818	48.30334	0.8737005	12.08818	0.163296086969577	0.715765	12.08818	15.7317401119581	12.4027123079314	2.365591	10.13565	0.5498228	2.365591	1.693348		12.08818	0.06882694		6.63956E-05	2.036833E-08	7.409059E-07	6.473298E-07
2.385142	10.20068	0.5451986	12.18809	0.00723337	0.0002207878	12.18809	21.44159	10.51715	12.18809	25.53336	0.5276086	12.18809	0.0926259896575851	0.6180098	12.18809	14.461295819317	7.09329845758112	2.385142	10.20068	0.5451986	2.385142	2.055947		12.18809	0.05102833		5.248188E-05	4.974952E-08	1.123488E-06	5.927619E-07
2.404692	10.22107	0.5424236	12.28799	0.002226938	8.263306E-05	12.28799	19.74287	17.30384	12.28799	26.58894	0.9912134	12.28799	0.166053785217569	0.660212	12.28799	14.6277426304736	12.8206312707796	2.404692	10.22107	0.5424236	2.404692	-1.908898		12.28799	0.0920291		5.698585E-05	5.321674E-08	1.004945E-06	9.96115E-07
2.424242	10.30066	0.5445821	12.38789	0.00269885	5.537261E-05	12.38789	36.27482	-7.854711	12.38789	40.20132	-0.2325337	12.38789	-0.0428956224467751	0.525283	12.38789	15.4193210205594	-3.3387984063245	2.424242	10.30066	0.5445821	2.424242	1.664121		12.38789	0.0260731		3.341415E-05	1.086033E-08	4.252539E-07	-9.888587E-08
2.443793	10.05606	0.5467405	12.48779	0.004704312	8.551698E-05	12.48779	12.26729	3.343054	12.48779	14.39109	0.3125754	12.48779		0.1287525	12.48779			2.443793	10.05606	0.5467405	2.443793	0.03470724		12.48779	0.04515982		2.225418E-05	1.383501E-08	1.900338E-07	5.939987E-08
2.463343	9.826009	0.5467405	12.5877	0.005858853	0.0001198686	12.5877	18.68621	9.110141	12.5877	22.7402	0.5906236	12.5877	0.10135995190608	0.4929682	12.5877	16.4432857796133	8.01664174308745	2.463343	9.826009	0.5467405	2.463343	-3.23508		12.5877	0.01161501		5.365267E-05	5.114716E-08	1.001466E-06	5.914895E-07
2.482893	9.835716	0.5368747	12.6876	0.00275279	6.220515E-05	12.6876	20.09103	19.50518	12.6876	31.36236	1.073255	12.6876	0.178932921291986	0.8089241	12.6876	14.6927098292816	14.2642678647499	2.482893	9.835716	0.5368747	2.482893	-0.3306321		12.6876	0.08426937		8.528207E-05	7.013715E-08	1.499506E-06	1.609352E-06
2.502444	10.03179	0.547357	12.7875	0.005562867	0.0001355238	12.7875	22.18999	15.94536	12.7875	30.58373	0.8960766	12.7875	0.124591205152098	0.8069938	12.7875	13.930789721935	10.0104335694631	2.502444	10.03179	0.547357	2.502444	2.697118		12.7875	0.03917949		5.756788E-05	4.966717E-08	1.131274E-06	1.013708E-06
2.521994	10.08226	0.5390322	12.8874	0.007966815	0.0002627224	12.8874	20.55905	11.8644	12.8874	26.03481	0.6876037	12.8874	0.10400728188852	0.771924	12.8874	14.5937340007933	8.4218784004581	2.521994	10.08226	0.5390322	2.521994	0.8147068		12.8874	0.02829335		5.306977E-05	6.043836E-08	1.296568E-06	8.915252E-07
2.541544	10.18127	0.5408825	12.9873	0.006557547	0.0001123327	12.9873	26.19976	14.42681	12.9873	33.05537	0.604952	12.9873	0.0934404986934694	0.7201505	12.9873	13.8471713691237	7.62489782311061	2.541544	10.18127	0.5408825	2.541544	0.03562059		12.9873	0.02544001		4.201647E-05	2.769228E-08	7.832144E-07	4.738071E-07
2.561095	10.4084	0.5482817	13.08721	0.006349524	0.0001185073	13.08721	21.49072	13.69352	13.08721	29.35299	0.7028276	13.08721	0.109494711828193	0.5132172	13.08721	14.1304412492062	9.0036786786602	2.561095	10.4084	0.5482817	2.561095	3.938358		13.08721	0.1102794		6.558117E-05	3.90639E-08	9.381181E-07	6.593353E-07
2.580645	10.38608	0.540266	13.18711	0.00590909	0.0001834243	13.18711	5.989098	-3.346185	13.18711	8.508425	-0.5532786	13.18711		0.1652308	13.18711			2.580645	10.38608	0.540266	2.580645	1.42391		13.18711	0.1222066		2.85381E-05	6.513547E-08	4.849262E-07	-2.682993E-07
2.600195	10.43947	0.5504401	13.28701	0.009091982	0.0002451963	13.28701	24.51182	5.325118	13.28701	27.2242	0.255237	13.28701	0.0359862403109372	0.8049507	13.28701	13.8289768780704	3.00430250861965	2.600195	10.43947	0.5504401	2.600195	-2.188383		13.28701	0.02708718		4.383938E-05	4.761277E-08	1.255955E-06	3.205661E-07
2.619746	10.36958	0.545815	13.38691	0.002810424	0.0001829575	13.38691	21.30315	7.980588	13.38691	25.17057	0.3896047	13.38691	0.0635461346989523	0.685199	13.38691	14.2678433709906	5.34502153988185	2.619746	10.36958	0.545815	2.619746	0.5863697		13.38691	0.04552352		2.762379E-05	2.987542E-08	7.006804E-07	2.729884E-07
2.639296	10.124	0.5488981	13.48682	0.001116617	0.0001082216	13.48682	21.10496	11.87666	13.48682	28.73683	0.6346813	13.48682	0.0942954295026766	0.6424786	13.48682	14.1994006907744	7.9906103217948	2.639296	10.124	0.5488981	2.639296	-3.793136		13.48682	0.04765624		2.061323E-05	1.603715E-08	3.891033E-07	2.469566E-07
2.658847	10.07353	0.5467405	13.58672	0.0007964809	0.0001059978	13.58672	8.983242	2.096895	13.58672	9.961658	0.3101994	13.58672		0.4057863	13.58672			2.658847	10.07353	0.5467405	2.658847	-1.746322		13.58672	0.101071		6.316316E-06	2.582842E-08	2.457423E-07	7.622912E-08
2.678397	10.15409	0.5381076	13.68662	0.003426523	0.000139621	13.68662	31.79519	9.650684	13.68662	35.52026	0.3427629	13.68662	0.0514542751816676	0.8272503	13.68662	14.5781005457811	4.42483997794332	2.678397	10.15409	0.5381076	2.678397	0.1050351		13.68662	0.08112942		6.501305E-05	4.262706E-08	1.432321E-06	4.909465E-07
2.697947	10.34046	0.5433492	13.78652	0.007763725	0.0002473889	13.78652	22.87224	11.91417	13.78652	28.68568	0.6801559	13.78652	0.0837775570138369	0.5425458	13.78652	13.931806223075	7.25708642344364	2.697947	10.34046	0.5433492	2.697947	0.1634894		13.78652	0.03450292		3.177311E-05	2.094913E-08	4.968971E-07	3.379675E-07
2.717498	10.57536	0.550131	13.88643	0.003952715	0.0002152922	13.88643	9.257923	-2.924109	13.88643	10.5909	-0.2493256	13.88643		0.1902656	13.88643			2.717498	10.57536	0.550131	2.717498	4.706484		13.88643	0.1628607		1.407521E-05	2.387534E-08	2.453503E-07	-6.117212E-08
2.737048	10.47829	0.5525977	13.98633	0.007785065	0.0002128551	13.98633	10.20624	14.61351	13.98633	19.27883	1.692151	13.98633		0.3919671	13.98633			2.737048	10.47829	0.5525977	2.737048	2.144542		13.98633	0.1214102		2.988132E-05	3.151288E-08	3.090902E-07	5.230273E-07
2.756598	10.24533	0.5405743	14.08623	0.009188238	0.0004554986	14.08623	18.68101	9.656946	14.08623	24.28384	0.5963624	14.08623	0.0961028397630315	0.7736008	14.08623	16.4539994658728	8.50571574605863	2.756598	10.24533	0.5405743	2.756598	-2.013933		14.08623	0.183731		4.670866E-05	6.127449E-08	1.277979E-06	7.621383E-07
2.776149	10.39384	0.5433492	14.18613	0.00759459	0.000270972	14.18613	20.59551	2.875985	14.18613	22.98847	0.199472	14.18613	0.0223184379154311	0.7147289	14.18613	14.2460256808104	1.98933391868143	2.776149	10.39384	0.5433492	2.776149	-4.242504		14.18613	0.08941194		3.552015E-05	4.803923E-08	1.083012E-06	2.160306E-07
2.795699	10.63748	0.5461232	14.28603	0.008183198	0.0002011146	14.28603	17.4037	17.04875	14.28603	26.41232	1.173135	14.28603	0.200542698296071	0.6986931	14.28603	18.3758516812835	18.0010741120311	2.795699	10.63748	0.5461232	2.795699	1.075011		14.28603	0.1622274		2.025873E-05	2.029017E-08	3.476534E-07	4.078445E-07
2.815249	10.885	0.547357	14.38594	0.005365115	0.0002114496	14.38594	7.102916	10.50492	14.38594	11.67798	1.892268	14.38594		0.3588839	14.38594			2.815249	10.885	0.547357	2.815249	1.070444		14.38594	0.06054385		1.372833E-05	3.612738E-08	1.971239E-07	3.730112E-07
2.8348	11.13349	0.5562973	14.48584	0.005126641	0.0002058162	14.48584	29.5641	11.59081	14.48584	27.18632	0.7369919	14.48584	0.0606056037486944	0.76863	14.48584	14.0697838236684	5.51615354195868	2.8348	11.13349	0.5562973	2.8348	1.845877		14.48584	0.1580528		4.615033E-05	4.799448E-08	1.050356E-06	7.741041E-07
2.85435	11.01798	0.5562973	14.58574	0.003865944	0.0001563574	14.58574	28.17563	9.400241	14.58574	26.48588	0.4521846	14.58574	0.0504096787042248	0.6567228	14.58574	13.8470413659959	4.61979098967346	2.85435	11.01798	0.5562973	2.85435	1.055831		14.58574	0.1311656		2.418556E-05	2.264173E-08	5.46419E-07	2.470823E-07
2.8739	10.79764	0.5516731	14.68564	0.007654979	0.0003631943	14.68564	15.95534	10.98128	14.68564	20.91686	0.2894458	14.68564	0.175350426270132	0.8354329	14.68564	23.5089357050337	16.180043452554	2.8739	10.79764	0.5516731	2.8739	0.3580326		14.68564	0.07743566		2.859034E-05	5.459313E-08	1.096893E-06	3.17491E-07
2.893451	10.59283	0.5442739	14.78555	0.003533591	0.0001556322	14.78555	30.02667	-1.627831	14.78555	24.80648	0.08014051	14.78555	-0.0083022110331484	0.2854777	14.78555	14.2268520611824	-0.771278141303923	2.893451	10.59283	0.5442739	2.893451	-2.488874		14.78555	0.129405		3.489412E-05	1.618804E-08	4.002849E-07	3.207904E-08
2.913001	10.75978	0.5519813	14.88545	0.003748662	0.0002346555	14.88545	19.24974	14.46457	14.88545	23.04561	0.6263708	14.88545	0.121499232517995	0.8275758	14.88545	15.1228893846838	11.3635839119739	2.913001	10.75978	0.5519813	2.913001	-2.761966		14.88545	0.08109186		3.658188E-05	5.700293E-08	1.113301E-06	6.973396E-07
2.932551	10.57342	0.5455068	14.98535	0.005596825	0.0001801889	14.98535	10.54654	8.967623	14.98535	13.72974	0.9812213	14.98535		0.5564199	14.98535			2.932551	10.57342	0.5455068	2.932551	3.759342		14.98535	0.09501188		1.178732E-05	3.479311E-08	3.409714E-07	3.345684E-07
2.952102	10.72872	0.5507483	15.08525	0.002054781	0.0001041935	15.08525	15.33541	8.160719	15.08525	20.50648	0.5019251	15.08525	0.149866078929076	0.5564488	15.08525	26.6933319976672	14.20482358908	2.952102	10.72872	0.5507483	2.952102	-4.721098		15.08525	0.04249294		1.476369E-05	1.953609E-08	3.580462E-07	1.797124E-07
2.971652	10.55303	0.54304	15.18516	0.004213999	3.700134E-05	15.18516	20.05534	7.142861	15.18516	22.29532	0.4418928	15.18516	0.0548888944336405	0.8082193	15.18516	14.7042015601681	5.23701243427742	2.971652	10.55303	0.54304	2.971652	1.602013		15.18516	0.05061683		3.730578E-05	6.065657E-08	1.236969E-06	5.466077E-07
2.991202	10.73163	0.5553727	15.28506	0.001959157	0.0001388164	15.28506	14.91233	9.258635	15.28506	19.15597	0.7358941	15.28506	0.22982605240185	0.4827998	15.28506	35.5504289509226	22.072229514608	2.991202	10.73163	0.5553727	2.991202	-2.163723		15.28506	0.1314698		1.658155E-05	2.181645E-08	3.365974E-07	2.477E-07
3.010753	10.52682	0.5492064	15.38496	0.003383978	0.0001888232	15.38496	11.70143	10.97652	15.38496	17.48318	1.043177	15.38496		0.5143311	15.38496			3.010753	10.52682	0.5492064	3.010753	3.274354		15.38496	0.1562654		9.217828E-06	1.551067E-08	1.876562E-07	1.957587E-07
3.030303	10.29484	0.5467405	15.48486	0.004374112	0.0001397396	15.48486	17.36399	7.36139	15.48486	21.80093	0.5237827	15.48486	0.0809396627883727	0.5346284	15.48486	18.575402472537	7.87496444328957	3.030303	10.29484	0.5467405	3.030303	-0.001826697		15.48486	0.08553741		2.835483E-05	3.189549E-08	6.159708E-07	3.226349E-07
3.049853	10.4482	0.5485899	15.58477	0.006097459	0.0003480406	15.58477	7.410588	0.1989658	15.58477	7.774782	0.1628009	15.58477		0.1844017	15.58477			3.049853	10.4482	0.5485899	3.049853	-0.1689695		15.58477	0.07205868		2.104959E-05	6.421435E-08	4.927651E-07	8.022262E-08
3.069404	10.2133	0.5433492	15.68467	0.006943922	0.0003117871	15.68467	17.65014	3.939256	15.68467	19.13467	0.3645099	15.68467	0.0402147026994025	0.7756705	15.68467	17.7571827169579	3.96314588075684	3.069404	10.2133	0.5433492	3.069404	0.7480323		15.68467	0.1338989		2.353384E-05	4.985722E-08	8.963126E-07	3.267148E-07
3.088954	9.958019	0.5467405	15.78457	0.005580372	0.0001572864	15.78457	17.85493	8.354741	15.78457	21.50618	0.348204	15.78457	0.0834082681200998	0.6990141	15.78457	17.678556814848	8.27221315162856	3.088954	9.958019	0.5467405	3.088954	-4.873627		15.78457	0.141377		2.21127E-05	3.341959E-08	6.787565E-07	2.363458E-07
3.108504	9.720208	0.5362582	15.88447	0.001907788	7.985526E-05	15.88447	22.81403	14.20321	15.88447	30.72757	0.7337344	15.88447	0.0869987731032894	0.8277837	15.88447	13.9470147774878	8.68291921360335	3.108504	9.720208	0.5362582	3.108504	-0.9690627		15.88447	0.1040467		2.735888E-05	2.398605E-08	5.942334E-07	4.360095E-07
3.128055	9.88619	0.5451986	15.98437	0.007341959	0.0001700024	15.98437	14.17415	5.242904	15.98437	16.99728	0.3810408	15.98437		0.4968297	15.98437			3.128055	9.88619	0.5451986	3.128055	-0.990983		15.98437	0.07581538		2.291121E-05	3.940006E-08	6.258021E-07	2.384561E-07
3.147605	9.843481	0.5362582	16.08428	0.003172166	6.357142E-05	16.08428	16.22985	13.41924	16.08428	22.67448	1.0016	16.08428	0.187566397553435	0.6930364	16.08428	22.925726980537	18.9555512639794	3.147605	9.843481	0.5362582	3.147605	5.583299		16.08428	0.1059539		2.49778E-05	3.366942E-08	5.393995E-07	5.402624E-07
3.167156	10.06382	0.5359491	16.18418	0.006501344	0.0002233467	16.18418	18.36103	5.62393	16.18418	21.20273	0.3945184	16.18418	0.0500419599236092	0.6411977	16.18418	16.6135334112202	5.08867654260885	3.167156	10.06382	0.5359491	3.167156	-0.1461357		16.18418	0.09884509		2.584768E-05	3.686634E-08	7.271259E-07	2.868645E-07
3.186706	10.27154	0.5519813	16.28408	0.002174408	0.0002065137	16.28408	16.00179	6.844673	16.28408	19.6463	0.5439421	16.28408	0.103360568104619	0.4272878	16.28408	24.7237279897317	10.5754306188171	3.186706	10.27154	0.5519813	3.186706	1.274121		16.28408	0.1872755		2.29098E-05	2.536182E-08	4.377034E-07	2.380853E-07
3.206256	10.3356	0.5510566	16.38398	0.008855954	0.0003586944	16.38398	18.44964	10.80383	16.38398	23.84712	0.4446363	16.38398	0.0939423632025898	0.8534432	16.38398	16.5147090374216	9.67076539084825	3.206256	10.3356	0.5510566	3.206256	1.82213		16.38398	0.1706543		4.032021E-05	6.050979E-08	1.318522E-06	5.862626E-07
3.225806	10.19292	0.5464314	16.48389	0.003528181	0.000123575	16.48389	15.44706	20.21945	16.48389	25.7151	1.179982	16.48389	0.33664508042849	0.6367	16.48389	26.6371822798171	34.8667726417221	3.225806	10.19292	0.5464314	3.225806	0.3187586		16.48389	0.161907		2.678511E-05	2.579003E-08	4.287726E-07	5.05944E-07
3.245357	10.45403	0.5427318	16.58379	0.004250607	0.000190153	16.58379	20.82399	13.60064	16.58379	27.71648	0.6801213	16.58379	0.0900222430530445	0.5972436	16.58379	14.3621049839963	9.38022885223921	3.245357	10.45403	0.5427318	3.245357	-3.617773		16.58379	0.07813856		1.239802E-05	9.638903E-09	2.209063E-07	1.502431E-07
3.264907	10.71222	0.547357	16.68369	0.005410793	0.0001726538	16.68369	23.04342	16.58804	16.68369	30.7736	0.7547597	16.68369	0.0948636098721988	0.8920204	16.68369	13.8141258011878	9.94424118328332	3.264907	10.71222	0.547357	3.264907	0.8603742		16.68369	0.1599368		3.164613E-05	2.980841E-08	7.321735E-07	5.526151E-07
3.284457	10.87723	0.5522895	16.78359	0.006417437	0.0002167305	16.78359	15.96137	5.267879	16.78359	17.83299	0.5346993	16.78359	0.0731807005256449	0.5350326	16.78359	23.3827571395794	7.71722903359702	3.284457	10.87723	0.5522895	3.284457	1.635807		16.78359	0.01673883		4.732857E-05	7.962611E-08	1.252205E-06	6.695531E-07
3.304008	10.78405	0.545815	16.8835	0.004805696	0.0001682104	16.8835	16.6963	14.52212	16.8835	21.77041	0.7325644	16.8835	0.162953436547886	0.4153486	16.8835	19.8744883699984	17.2864477102365	3.304008	10.78405	0.545815	3.304008	1.63398		16.8835	0.02542822		3.207302E-05	2.810731E-08	4.936264E-07	3.616131E-07
3.323558	10.96362	0.5559891	16.9834	0.004463623	0.000120847	16.9834	32.86552	11.45742	16.9834	37.89182	0.4946696	16.9834	0.0481532895305994	0.8377605	16.9834	14.7395521254969	5.13842976673529	3.323558	10.96362	0.5559891	3.323558	-1.733535		16.9834	0.02629273		2.8218E-05	1.646476E-08	5.59202E-07	2.766203E-07
3.343108	10.74134	0.5492064	17.0833	0.003892302	0.0001663387	17.0833	24.74314	1.865486	17.0833	27.34402	0.1281979	17.0833	0.00966337397176872	0.70218	17.0833	13.7576198757236	1.03724278706833	3.343108	10.74134	0.5492064	3.343108	1.570046		17.0833	0.05038926		2.962603E-05	2.782256E-08	7.546051E-07	9.673882E-08
3.362659	10.62001	0.5445821	17.1832	0.001418663	0.0001130406	17.1832	7.830167	23.13781	17.1832	29.21773	1.899333	17.1832		0.5317712	17.1832			3.362659	10.62001	0.5445821	3.362659	-0.9754561		17.1832	0.1576261		1.917892E-05	1.194692E-08	1.62619E-07	3.088677E-07
3.382209	10.74911	0.5510566	17.28311	0.005032162	7.736782E-05	17.28311	31.56708	-0.2757886	17.28311	34.86514	0.1519039	17.28311	-0.00116962830650933	0.7193305	17.28311	14.5381002039767	-0.127013395860193	3.382209	10.74911	0.5510566	3.382209	-2.098875		17.28311	0.08702532		2.820653E-05	1.66915E-08	5.753512E-07	8.739808E-08
3.40176	10.54527	0.5448903	17.38301	0.004825036	0.0002295814	17.38301	6.763628	8.460498	17.38301	10.97317	1.420841	17.38301		0.4357878	17.38301			3.40176	10.54527	0.5448903	3.40176	1.449484		17.38301	0.008487713		7.706486E-06	2.789121E-08	1.761502E-07	2.502813E-07
3.42131	10.53071	0.5455068	17.48291	0.001361634	0.0001456118	17.48291	9.804349	5.487986	17.48291	12.37797	0.7194111	17.48291		0.3772356	17.48291			3.42131	10.53071	0.5455068	3.42131	0.3004916		17.48291	0.04412938		8.215562E-06	2.02279E-08	2.032491E-07	1.462196E-07
3.44086	10.76172	0.545815	17.58281	0.002777953	9.420815E-05	17.58281	16.88947	6.278496	17.58281	18.7428	0.427534	17.58281	0.06486636189703	0.7497974	17.58281	19.2773899395992	7.16618002145445	3.44086	10.76172	0.545815	3.44086	0.4913814		17.58281	0.1309294		1.130397E-05	2.412714E-08	4.158028E-07	1.777698E-07
3.460411	10.918	0.5535224	17.68271	0.004559673	0.0002285063	17.68271	19.20946	4.187509	17.68271	20.83889	0.2581768	17.68271	0.029634393775935	0.716473	17.68271	15.1037328678773	3.29249301906638	3.460411	10.918	0.5535224	3.460411	2.125362		17.68271	0.1077793		2.250212E-05	3.712563E-08	7.490943E-07	1.933987E-07
3.479961	10.84617	0.5556809	17.78262	0.003289236	0.0001904056	17.78262	13.95435	5.388803	17.78262	16.92187	0.5381621	17.78262		0.6553234	17.78262			3.479961	10.84617	0.5556809	3.479961	1.976486		17.78262	0.1605193		1.844984E-05	4.222327E-08	6.291721E-07	3.385966E-07
3.499511	10.61321	0.5513648	17.88252	0.009662836	0.0002704098	17.88252	23.80712	9.048443	17.88252	24.29007	0.4933503	17.88252	0.046853364482612	0.7664539	17.88252	13.8510369487744	5.26440545588061	3.499511	10.61321	0.5513648	3.499511	0.9051283		17.88252	0.1364671		3.192692E-05	4.147493E-08	9.03462E-07	4.457233E-07
3.519062	10.36473	0.5492064	17.98242	0.001858214	0.0001951263	17.98242	7.605616	3.170556	17.98242	9.422549	0.2680949	17.98242		0.3880039	17.98242			3.519062	10.36473	0.5492064	3.519062	-2.318992		17.98242	0.03374942		1.443598E-05	6.30878E-08	5.741716E-07	1.539325E-07
3.538612	10.10362	0.5470488	18.08232	0.005519268	0.0001841146	18.08232	18.13556	10.67483	18.08232	22.41003	0.5260172	18.08232	0.0851709248333974	0.6220468	18.08232	16.4397659137128	9.67665935366196	3.538612	10.10362	0.5470488	3.538612	-0.1114285		18.08232	0.08907975		1.284402E-05	1.590886E-08	3.155281E-07	1.659732E-07
3.558162	9.831833	0.5467405	18.18223	0.001349934	0.0001485989	18.18223	5.19177	8.417892	18.18223	10.52782	1.276965	18.18223		0.3738795	18.18223			3.558162	9.831833	0.5467405	3.558162	-1.798383		18.18223	0.05765771		1.637555E-05	5.523958E-08	3.58557E-07	4.578649E-07
3.577713	9.548401	0.5405743	18.28213	0.00129634	6.089541E-05	18.28213	18.11293	8.072259	18.28213	21.89063	0.3366618	18.28213	0.0640083700895588	0.7872541	18.28213	16.4982130488628	7.35264115964674	3.577713	9.548401	0.5405743	3.577713	-4.24433		18.28213	0.04335052		2.363636E-05	3.883105E-08	8.056069E-07	2.712171E-07
3.597263	9.57752	0.5347162	18.38203	0.001543241	8.984238E-05	18.38203	0.2725237	-8.475995	18.38203	8.778068	-15.24779	18.38203		0.1835997	18.38203			3.597263	9.57752	0.5347162	3.597263	-3.147399		18.38203	0.0461367		7.08442E-06	1.688023E-08	9.697023E-09	-1.478581E-07
3.616813	9.57655	0.5424236	18.48193	0.004449698	0.0001448176	18.48193	13.82999	0.5980144	18.48193	13.55198	-0.05509027	18.48193		0.3348401	18.48193			3.616813	9.57655	0.5424236	3.616813	-0.2749179		18.48193	0.05356414		1.294011E-05	2.359228E-08	3.19238E-07	-1.758691E-08
3.636364	9.494044	0.5325577	18.58183	0.002219874	5.998106E-05	18.58183	4.329331	18.58677	18.58183	19.56659	8.412519	18.58183		0.7266644	18.58183			3.636364	9.494044	0.5325577	3.636364	3.828757		18.58183	0.009581737		9.845078E-06	1.868627E-08	4.315836E-08	3.630705E-07
3.655914	9.517339	0.5436574	18.68174	0.001576193	0.000108593	18.68174	12.64463	0.6803225	18.68174	13.52925	0.1128374	18.68174		0.4630688	18.68174			3.655914	9.517339	0.5436574	3.655914	-7.144211		18.68174	0.09728405		9.98104E-06	2.525071E-08	3.39469E-07	3.83048E-08
3.675464	9.487249	0.5350245	18.78164	0.00450166	0.0001253508	18.78164	15.96196	13.78256	18.78164	20.73795	0.9090313	18.78164	0.171000340292847	0.7223088	18.78164	23.3704287866448	20.1794974252172	3.675464	9.487249	0.5350245	3.675464	1.528032		18.78164	0.1986873		2.391159E-05	4.016056E-08	6.162756E-07	5.602138E-07
3.695015	9.699823	0.534408	18.88154	0.003250708	6.4135E-05	18.88154	23.89551	3.100717	18.88154	24.38118	0.1468845	18.88154	0.015074169130718	0.6642848	18.88154	13.7817668150557	1.78834260311678	3.695015	9.699823	0.534408	3.695015	-4.773159		18.88154	0.07407105		1.906684E-05	2.130706E-08	5.139763E-07	7.549514E-08
3.714565	9.943459	0.5405743	18.98145	0.000584823	0.0001335879	18.98145	20.6993	-3.636268	18.98145	20.28072	-0.1891051	18.98145	-0.0215761397578938	0.5675145	18.98145	14.6481436735412	-2.57325541386548	3.714565	9.943459	0.5405743	3.714565	3.363862		18.98145	0.07389319		2.152574E-05	2.97008E-08	5.91864E-07	-1.119245E-07
3.734115	9.939577	0.5433492	19.08135	0.006422477	0.0002508605	19.08135	15.3772	2.900213	19.08135	20.92911	0.379414	19.08135	0.0478563862743271	0.8323101	19.08135	30.4211803329434	5.73758062099897	3.734115	9.939577	0.5433492	3.734115	0.6311238		19.08135	0.133362		1.438174E-05	2.732719E-08	5.347382E-07	2.028872E-07
3.753666	9.712443	0.540266	19.18125	0.00105686	0.0002520581	19.18125	12.03124	-5.740319	19.18125	13.12659	-0.3659977	19.18125		0.4105961	19.18125			3.753666	9.712443	0.540266	3.753666	2.139062		19.18125	0.1084465		2.460698E-05	5.863664E-08	7.228086E-07	-2.645463E-07
3.773216	9.575579	0.5411907	19.28115	0.005440915	0.0001789482	19.28115	18.59584	10.84859	19.28115	22.01312	0.45222	19.28115	0.0770998861271015	0.8228309	19.28115	16.0106555681964	9.340423090469	3.773216	9.575579	0.5411907	3.773216	-2.993956		19.28115	0.1216812		1.865098E-05	3.167005E-08	6.352234E-07	2.872607E-07
3.792766	9.673615	0.5377994	19.38105	0.005472586	0.0002510351	19.38105	14.52008	9.952557	19.38105	21.43891	0.7436807	19.38105	0.368595588215919	0.8234123	19.38105	65.4849715569863	44.8856355161074	3.792766	9.673615	0.5377994	3.792766	-5.755008		19.38105	0.01482328		3.807147E-05	6.820431E-08	1.17333E-06	8.725829E-07
3.812317	9.631877	0.5371829	19.48096	0.006740736	0.0003083442	19.48096	18.80445	2.916356	19.48096	21.30948	0.2320549	19.48096	0.0202193168372808	0.8232394	19.48096	15.9579370038384	2.47489423808534	3.812317	9.631877	0.5371829	3.812317	-0.4594142		19.48096	0.1181818		3.519392E-05	6.380403E-08	1.324438E-06	3.073423E-07
3.831867	9.67944	0.5359491	19.58086	0.003968972	0.000128591	19.58086	23.13173	0.4563182	19.58086	23.42258	0.04040941	19.58086	0.00220381321354779	0.8408861	19.58086	13.7444311738798	0.271135490061554	3.831867	9.67944	0.5359491	3.831867	2.439554		19.58086	0.03739219		2.937441E-05	4.502326E-08	1.053701E-06	4.257943E-08
3.851417	9.622171	0.5381076	19.68076	0.0006336368	0.0001134303	19.68076	16.81581	3.196744	19.68076	17.72992	0.2615863	19.68076	0.0299126300435729	0.516253	19.68076	19.4574687974903	3.69893204045985	3.851417	9.622171	0.5381076	3.851417	-3.136438		19.68076	0.09988427		1.254616E-05	2.06044E-08	3.534225E-07	9.245049E-08
3.870968	9.63576	0.5371829	19.78066	0.003596814	0.0001066799	19.78066	18.73764	3.253507	19.78066	18.51727	0.1102153	19.78066	0.0227019219000306	0.9341387	19.78066	16.2497397462878	2.82152126342421	3.870968	9.63576	0.5371829	3.870968	2.033113		19.78066	0.1422382		1.588322E-05	4.327092E-08	7.964366E-07	8.777953E-08
3.890518	9.866777	0.5362582	19.88057	0.0003493485	3.042229E-05	19.88057	13.38277	7.2794	19.88057	16.26415	0.5526755	19.88057		0.4481114	19.88057			3.890518	9.866777	0.5362582	3.890518	-2.952855		19.88057	0.08546253		9.823849E-06	1.664197E-08	2.368951E-07	1.309261E-07
3.910069	10.10847	0.5424236	19.98047	0.004900827	0.0002040243	19.98047	19.29999	5.56755	19.98047	20.12164	0.3191519	19.98047	0.0348097661561269	0.5461354	19.98047	15.1488485123387	4.37005233459916	3.910069	10.10847	0.5424236	3.910069	-0.2557375		19.98047	0.1315876		1.737783E-05	2.344063E-08	4.493346E-07	1.43406E-07
3.929619	10.36473	0.5411907	20.08037	0.003378882	7.596272E-05	20.08037	13.91792	-0.03556655	20.08037	15.84243	0.1043867	20.08037		0.7229613	20.08037			3.929619	10.36473	0.5411907	3.929619	2.659671		20.08037	0.05127872		1.843712E-05	5.310854E-08	8.368216E-07	8.735307E-08
3.949169	10.61516	0.5538315	20.18027	0.003019504	8.844661E-05	20.18027	17.17313	-3.945433	20.18027	18.56327	-0.1830225	20.18027	-0.0340211364355834	0.7180154	20.18027	18.776319032267	-4.31375743165826	3.949169	10.61516	0.5538315	3.949169	2.960162		20.18027	0.1775376		1.258266E-05	2.621786E-08	4.787372E-07	-8.761968E-08
3.968719	10.57536	0.5476652	20.28017	0.00265386	0.0002403642	20.28017	8.060916	1.844631	20.28017	8.512504	0.2337346	20.28017		0.3796238	20.28017			3.968719	10.57536	0.5476652	3.968719	3.990419		20.28017	0.02830034		5.057514E-06	2.649573E-08	2.196255E-07	5.133408E-08
3.98827	10.37055	0.547357	20.38008	0.00281771	0.0001898121	20.38008	19.51408	-1.916924	20.38008	19.31932	-0.07889508	20.38008	-0.012056626598334	0.6808698	20.38008	15.7164516805481	-1.54387278111418	3.98827	10.37055	0.547357	3.98827	0.6174235		20.38008	0.02942348		2.137066E-05	3.898505E-08	7.508316E-07	-5.923692E-08
4.00782	10.15215	0.550131	20.47998	0.006893963	0.0002995269	20.47998	14.44462	3.69544	20.47998	15.70767	0.2679357	20.47998	0.196346254658045	0.7283615	20.47998	98.7579572640479	25.2657417351258	4.00782	10.15215	0.550131	4.00782	-0.6822712		20.47998	0.1924371		1.814783E-05	5.357329E-08	8.128403E-07	2.177889E-07
4.02737	10.23951	0.5550644	20.57988	0.0003527204	0.0001254658	20.57988	8.957756	-4.60865	20.57988	10.0327	-0.4041188	20.57988		0.6007271	20.57988			4.02737	10.23951	0.5550644	4.02737	-1.379156		20.57988	0.1357346		2.164886E-05	1.292042E-07	1.201839E-06	-4.856856E-07
4.046921	10.08809	0.5411907	20.67978	0.001910069	0.000378165	20.67978	2.044953	-0.8867936	20.67978	2.675958	-0.4376547	20.67978		0.2118815	20.67978			4.046921	10.08809	0.5411907	4.046921	-1.448571		20.67978	0.1792325		9.033285E-06	2.672884E-07	6.552467E-07	-2.867718E-07
4.066471	10.22495	0.5492064	20.77969	0.006389028	0.001043643	20.77969	2.185323	0.8136351	20.77969	2.63427	0.3464639	20.77969		0.2771099	20.77969			4.066471	10.22495	0.5492064	4.066471	0.4384072		20.77969	0.1351153		1.510271E-05	6.030961E-07	1.501172E-06	5.201019E-07
4.086021	10.07838	0.545815	20.87959	0.002804249	0.0001165602	20.87959	3.454122	-4.339207	20.87959	5.859809	-1.349082	20.87959		0.1534324	20.87959			4.086021	10.07838	0.545815	4.086021	-1.228454		20.87959	0.1356858		9.95297E-06	4.447366E-08	1.551887E-07	-2.093623E-07
4.105572	9.820186	0.54304	20.97949	0.005796236	0.0002108207	20.97949	13.84141	2.348865	20.97949	14.49738	0.3084539	20.97949		0.3807306	20.97949			4.105572	9.820186	0.54304	4.105572	3.375736		20.97949	0.09054496		2.466722E-05	4.468469E-08	6.190315E-07	1.909427E-07
4.125122	9.549372	0.538724	21.07939	0.004274379	0.0002588911	21.07939	10.47238	-4.781596	21.07939	12.71901	-0.4689484	21.07939		0.4098141	21.07939			4.125122	9.549372	0.538724	4.125122	-2.247751		21.07939	0.1749924		1.021501E-05	2.587728E-08	2.979941E-07	-1.397439E-07
4.144672	9.274675	0.5390322	21.1793	0.002966777	8.534064E-05	21.1793	10.78778	0.9920074	21.1793	11.57898	0.02726005	21.1793		0.2969436	21.1793			4.144672	9.274675	0.5390322	4.144672	-1.717095		21.1793	0.1081186		8.672823E-06	1.920852E-08	2.223325E-07	6.060796E-09
4.164223	9.409596	0.5310166	21.2792	0.002024257	5.541351E-05	21.2792	15.12582	1.176064	21.2792	14.59779	0.1102317	21.2792	0.0199735820376115	0.7236331	21.2792	34.3462392702554	2.67049071542476	4.164223	9.409596	0.5310166	4.164223	-0.765386		21.2792	0.06403921		1.055147E-05	3.583083E-08	5.19902E-07	5.730966E-08
4.183773	9.614405	0.5381076	21.3791	0.004024699	0.0002258528	21.3791	18.80863	-8.77672	21.3791	20.21021	-0.3825956	21.3791	-0.0553729190358209	0.8005785	21.3791	15.9401186156597	-7.43818094619581	4.183773	9.614405	0.5381076	4.183773	-0.6256437		21.3791	0.09874167		1.234229E-05	2.419124E-08	4.566303E-07	-1.747048E-07
4.203323	9.816303	0.5393405	21.479	0.00537592	0.0001396601	21.479	9.249407	-2.123154	21.479	10.11946	-0.1618542	21.479		0.2532533	21.479			4.203323	9.816303	0.5393405	4.203323	1.742669		21.479	0.07260855		1.421426E-05	3.515316E-08	3.511612E-07	-5.68369E-08
4.222874	10.04732	0.5445821	21.57891	0.005845664	0.0001665353	21.57891	7.905862	15.22564	21.57891	17.40907	1.409298	21.57891		0.6774459	21.57891			4.222874	10.04732	0.5445821	4.222874	4.245244		21.57891	0.07344265		1.518179E-05	3.393491E-08	3.418759E-07	4.818049E-07
4.242424	9.898808	0.5442739	21.67881	0.002905609	5.71286E-05	21.67881	2.797081	13.41069	21.67881	14.19667	4.721578	21.67881		0.3009823	21.67881			4.242424	9.898808	0.5442739	4.242424	0.3096251		21.67881	0.03130433		1.517836E-05	2.266694E-08	6.667513E-08	3.148118E-07
4.261975	9.758063	0.5307084	21.77871	0.005026892	5.861587E-05	21.77871	19.08898	-1.080054	21.77871	18.98306	-0.02861906	21.77871	-0.00622120831038137	0.3906614	21.77871	15.0461033125173	-0.851308033991525	4.261975	9.758063	0.5307084	4.261975	2.361919		21.77871	0.06480914		1.684788E-05	1.826474E-08	3.465787E-07	-9.918756E-09
4.281525	9.982286	0.5427318	21.87861	0.002553827	0.0002449638	21.87861	15.09251	4.172226	21.87861	16.17825	0.3211049	21.87861	0.0420546269096869	0.576183	21.87861	20.9125583736558	5.78113923974973	4.281525	9.982286	0.5427318	4.281525	-2.63775		21.87861	0.05814973		2.330282E-05	5.129864E-08	7.901841E-07	2.53732E-07
4.301075	10.21039	0.5411907	21.97852	0.00279668	0.0002214519	21.97852	8.386423	8.417475	21.97852	13.85702	1.008644	21.97852		0.6580136	21.97852			4.301075	10.21039	0.5411907	4.301075	-0.3744729		21.97852	0.1183734		8.568983E-06	2.936463E-08	2.864853E-07	2.889617E-07
4.320626	10.46762	0.541499	22.07842	0.004629852	0.000139825	22.07842	14.35847	-1.943733	22.07842	15.08516	-0.1065797	22.07842		0.2965874	22.07842			4.320626	10.46762	0.541499	4.320626	2.461474		22.07842	0.02232278		1.28878E-05	1.679701E-08	2.519585E-07	-2.685366E-08
4.340176	10.71222	0.5550644	22.17832	0.005182676	0.0003027107	22.17832	12.16671	1.903631	22.17832	13.55894	0.339051	22.17832		0.727513	22.17832			4.340176	10.71222	0.5550644	4.340176	1.9911		22.17832	0.07180283		1.317776E-05	5.214717E-08	6.696189E-07	2.27035E-07
4.359726	10.58506	0.5439656	22.27822	0.003366946	5.440879E-05	22.27822	13.06123	0.1988507	22.27822	14.6078	-0.03248284	22.27822		0.6660178	22.27822			4.359726	10.58506	0.5439656	4.359726	1.254027		22.27822	0.1018137		2.048469E-05	6.393603E-08	9.334724E-07	-3.032184E-08
4.379277	10.85102	0.5485899	22.37812	0.0006432399	0.0002450903	22.37812	3.912591	2.774935	22.37812	5.327697	0.6463293	22.37812		0.1106547	22.37812			4.379277	10.85102	0.5485899	4.379277	3.81597		22.37812	0.1361303		7.69854E-06	3.001228E-08	1.342889E-07	8.679484E-08
4.398827	11.12184	0.5495146	22.47803	0.00191152	7.547288E-05	22.47803	14.55956	13.986	22.47803	19.37847	0.9591255	22.47803	0.256035433546513	0.5768796	22.47803	37.6437642002833	36.1608090952622	4.398827	11.12184	0.5495146	4.398827	-1.718922		22.47803	0.1035755		1.269174E-05	1.949698E-08	2.726748E-07	2.615293E-07
4.418377	11.32762	0.5575311	22.57793	0.00298564	0.0001219111	22.57793	8.726967	8.11044	22.57793	12.72436	0.9059389	22.57793		0.7007365	22.57793			4.418377	11.32762	0.5575311	4.418377	1.989273		22.57793	0.1099117		1.236612E-05	5.352002E-08	5.046962E-07	4.572239E-07
4.437928	11.15096	0.5572229	22.67783	0.002716267	8.854657E-05	22.67783	9.290659	-1.849049	22.67783	9.788788	-0.06972812	22.67783		0.4151073	22.67783			4.437928	11.15096	0.5572229	4.437928	3.557492		22.67783	0.1033729		1.148335E-05	4.974749E-08	4.857881E-07	-3.387309E-08
4.457478	10.92577	0.550131	22.77773	0.002070499	0.000127079	22.77773	7.482417	6.487323	22.77773	11.65756	0.4389185	22.77773		0.841396	22.77773			4.457478	10.92577	0.550131	4.457478	1.538079		22.77773	0.1067227		9.411717E-06	5.827118E-08	6.220212E-07	2.730166E-07
4.477028	10.77143	0.5476652	22.87764	0.00178324	0.000161583	22.87764	9.393134	7.72279	22.87764	12.60542	0.7698941	22.87764		0.8007219	22.87764			4.477028	10.77143	0.5476652	4.477028	-0.9608425		22.87764	0.1761132		7.331677E-06	3.694627E-08	3.69025E-07	2.841102E-07
4.496579	10.93547	0.5492064	22.97754	0.002216718	0.00015277	22.97754	19.37858	-1.706392	22.97754	19.01995	-0.03891687	22.97754	-0.00932225179953208	0.7339706	22.97754	15.2843614487243	-1.34587336125797	4.496579	10.93547	0.5492064	4.496579	-1.157212		22.97754	0.03460367		1.340299E-05	2.719327E-08	5.168234E-07	-2.011315E-08
4.516129	10.89859	0.5439656	23.07744	0.001084703	0.0001767697	23.07744	13.11352	5.688735	23.07744	14.58299	0.2926929	23.07744		0.6488354	23.07744			4.516129	10.89859	0.5439656	4.516129	-1.075011		23.07744	0.05799051		1.700369E-05	5.187816E-08	7.260765E-07	2.125174E-07
4.535679	11.04613	0.5584558	23.17734	0.006430797	0.0002293353	23.17734	15.72336	-3.217488	23.17734	14.07778	-0.1451433	23.17734	-0.0344438036034367	0.559846	23.17734	24.5122394324985	-5.01596667006299	4.535679	11.04613	0.5584558	4.535679	4.130162		23.17734	0.1532145		1.156789E-05	3.267792E-08	4.552621E-07	-6.607825E-08
4.55523	10.80152	0.5513648	23.27724	0.005336406	0.000240085	23.27724	15.39894	-0.2728646	23.27724	16.62918	-0.08225686	23.27724	-0.0032019407802789	0.5473269	23.27724	26.428249567083	-0.468300597320252	4.55523	10.80152	0.5513648	4.55523	0.8722478		23.27724	0.06134063		9.263732E-06	1.833544E-08	3.038769E-07	-2.499596E-08
4.57478	10.554	0.5519813	23.37715	0.001693205	0.0001123275	23.37715	11.32505	-0.6834003	23.37715	11.4344	-0.09687158	23.37715		0.5536623	23.37715			4.57478	10.554	0.5519813	4.57478	4.787773		23.37715	0.1025018		1.244832E-05	5.271435E-08	5.999486E-07	-5.811796E-08
4.59433	10.28998	0.5445821	23.47705	0.004183773	0.0001505752	23.47705	12.90295	0.8287834	23.47705	12.41769	0.01531224	23.47705		0.4171104	23.47705			4.59433	10.28998	0.5445821	4.59433	-2.222177		23.47705	0.09469767		8.056857E-06	2.179392E-08	2.705983E-07	4.143467E-09
4.613881	10.00946	0.5433492	23.57695	0.001399114	0.0001628257	23.57695	14.49776	-5.634565	23.57695	15.65833	-0.1420067	23.57695	-0.158590063479496	0.6350167	23.57695	60.448270918165	-23.4932705586856	4.613881	10.00946	0.5433492	4.613881	-1.03391		23.57695	0.07996953		9.833217E-06	2.546772E-08	3.948207E-07	-5.60672E-08
4.633431	9.711471	0.5448903	23.67686	0.003130521	7.90729E-05	23.67686	15.04253	0.2441224	23.67686	16.3273	0.09721426	23.67686	0.00342263513068904	0.5489798	23.67686	31.3745705789843	0.50917196889667	4.633431	9.711471	0.5448903	4.633431	-1.783769		23.67686	0.1472171		1.626759E-05	3.350046E-08	5.444057E-07	5.292399E-08
4.652981	9.537724	0.5353327	23.77676	0.002612207	0.0001281547	23.77676	9.686495	-1.135426	23.77676	11.90701	-0.009687558	23.77676		0.4782354	23.77676			4.652981	9.537724	0.5353327	4.652981	-0.4210536		23.77676	0.02065956		1.006872E-05	3.396335E-08	4.04383E-07	-3.917484E-09
4.672532	9.619259	0.5418072	23.87666	0.003490949	7.695223E-05	23.87666	15.10976	-1.369798	23.87666	16.06626	-0.1622086	23.87666	-0.0185155162412272	0.4576076	23.87666	30.6401011310407	-2.77772494795396	4.672532	9.619259	0.5418072	4.672532	-0.2603043		23.87666	0.06123841		8.447787E-06	1.497638E-08	2.3751E-07	-3.852615E-08
4.692082	9.332913	0.5359491	23.97656	0.003374172	0.000107857	23.97656	15.8262	0.2217349	23.97656	15.87407	0.05116403	23.97656	0.00247060435173109	0.6282541	23.97656	26.5651618319389	0.372194532492091	4.692082	9.332913	0.5359491	4.692082	-5.406109		23.97656	0.1589124		1.639727E-05	4.088181E-08	6.481131E-07	3.316008E-08
4.711632	9.366887	0.5310166	24.07646	0.001440307	0.0001284591	24.07646	6.820319	-2.551887	24.07646	8.040532	-0.3331201	24.07646		0.07259273	24.07646			4.711632	9.366887	0.5310166	4.711632	0.4511941		24.07646	0.1841182		1.025202E-05	1.151153E-08	8.781461E-08	-2.925281E-08
4.731183	9.573638	0.5322495	24.17637	0.005239873	0.0001609092	24.17637	16.96653	-2.506943	24.17637	18.83322	-0.01579922	24.17637	-0.0187756516317999	0.7897156	24.17637	19.3025449916678	-2.85210760287896	4.731183	9.573638	0.5322495	4.731183	-0.8357138		24.17637	0.04435046		2.167405E-05	4.825716E-08	9.087242E-07	-1.435713E-08
4.750733	9.630907	0.5381076	24.27627	0.003354629	0.0001930125	24.27627	10.51727	9.134581	24.27627	15.16392	1.225926	24.27627		0.3664095	24.27627			4.750733	9.630907	0.5381076	4.750733	-0.5991566		24.27627	0.1196684		1.003866E-05	1.599629E-08	1.533238E-07	1.879636E-07
4.770284	9.575579	0.5353327	24.37617	0.001212792	0.0001004413	24.37617	14.10027	-5.249898	24.37617	16.63565	-0.3759263	24.37617		0.8321844	24.37617			4.770284	9.575579	0.5353327	4.770284	1.209273		24.37617	0.1038286		1.643559E-05	4.942259E-08	7.695933E-07	-2.893104E-07
4.789834	9.833775	0.538724	24.47607	0.004260036	0.0002438485	24.47607	13.91859	5.270889	24.47607	15.7211	0.3165196	24.47607		0.7414307	24.47607			4.789834	9.833775	0.538724	4.789834	1.41569		24.47607	0.0378288		1.737804E-05	5.213215E-08	7.813682E-07	2.473183E-07
4.809384	9.892015	0.545815	24.57598	0.004181162	0.0001820114	24.57598	10.91323	-5.33846	24.57598	11.96609	-0.452094	24.57598		0.2988017	24.57598			4.809384	9.892015	0.545815	4.809384	-5.575992		24.57598	0.2133213		1.40948E-05	2.941286E-08	3.207053E-07	-1.44989E-07
4.828935	9.650319	0.5396487	24.67588	0.003569723	0.0002846138	24.67588	13.83709	-0.04430257	24.67588	15.05676	0.001214006	24.67588		0.8069445	24.67588			4.828935	9.650319	0.5396487	4.828935	3.964845		24.67588	0.1002291		9.271364E-06	3.300079E-08	4.968845E-07	6.032209E-10
4.848485	9.631877	0.541499	24.77578	0.003090983	0.0001374461	24.77578	15.58325	6.634987	24.77578	17.60921	0.4043334	24.77578	0.0708976961902524	0.7621727	24.77578	25.9213355586171	11.0367026540206	4.848485	9.631877	0.541499	4.848485	2.038594		24.77578	0.06086582		1.164526E-05	2.86235E-08	4.672854E-07	1.889391E-07
4.868035	9.686234	0.5510566	24.87568	0.002315338	0.0002898523	24.87568	13.84632	0.7291098	24.87568	14.79356	0.03829655	24.87568		0.6796936	24.87568			4.868035	9.686234	0.5510566	4.868035	-1.481451		24.87568	0.127626		1.787893E-05	5.552765E-08	8.208499E-07	3.143572E-08
4.887586	9.63382	0.5328669	24.97559	0.002020855	2.914679E-05	24.97559	6.490565	-2.759607	24.97559	7.537681	-0.244309	24.97559		0.2827688	24.97559			4.887586	9.63382	0.5328669	4.887586	-1.748149		24.97559	0.03141255		5.029952E-06	2.503339E-08	1.833026E-07	-4.478247E-08
4.907136	9.883278	0.5381076	25.07549	0.001362685	0.0001479707	25.07549	5.097705	-3.263469	25.07549	6.10342	-0.6171482	25.07549		0.07600339	25.07549			4.907136	9.883278	0.5381076	4.907136	1.244894		25.07549	0.254856		3.801474E-06	7.756013E-09	4.028423E-08	-2.486134E-08
4.926686	9.892984	0.5455068	25.17539	0.003113781	2.993905E-05	25.17539	10.57319	2.688149	25.17539	10.88721	0.2911612	25.17539		0.1967867	25.17539			4.926686	9.892984	0.5455068	4.926686	-1.829437		25.17539	0.04135971		8.051307E-06	1.336684E-08	1.397255E-07	4.068265E-08
4.946237	9.673615	0.5399578	25.27529	0.002250325	8.638852E-05	25.27529	18.74138	-1.357244	25.27529	21.08698	-0.01627454	25.27529	-0.00740252617812376	0.8593633	25.27529	16.2330308578522	-1.17559030727108	4.946237	9.673615	0.5399578	4.946237	1.240327		25.27529	0.1000632		4.048959E-05	7.825123E-08	1.649864E-06	-2.685077E-08
4.965787	9.674586	0.5418072	25.37519	0.0005457663	8.220469E-05	25.37519	13.28989	1.008742	25.37519	14.25685	-0.002419293	25.37519		0.5402278	25.37519			4.965787	9.674586	0.5418072	4.965787	3.234167		25.37519	0.1052471		5.038716E-06	1.339212E-08	1.90929E-07	-4.619132E-10
4.985337	9.888131	0.5405743	25.4751	0.004762977	0.0002004391	25.4751	9.195814	9.174279	25.4751	14.12185	0.8257639	25.4751		0.4197213	25.4751			4.985337	9.888131	0.5405743	4.985337	-0.9343554		25.4751	0.1364373		1.163574E-05	2.448902E-08	2.666643E-07	2.202018E-07
5.004888	9.964814	0.5467405	25.575	0.003179297	0.0001902991	25.575	13.85715	-3.296598E-12	25.575	15.83525	-1.81449E-13	25.575		0.6221029	25.575			5.004888	9.964814	0.5467405	5.004888	-2.003886		25.575	0.09708255		8.365822E-06	2.075492E-08	3.286593E-07	-5.963489E-20
5.024438	9.789124	0.5408825	25.6749	0.004762977	0.0002004391	25.6749	9.195814	-9.174279	25.6749	14.12185	-0.8257639	25.6749		0.4197213	25.6749			5.024438	9.789124	0.5408825	5.024438	3.362949		25.6749	0.1364373		1.163574E-05	2.448902E-08	2.666643E-07	-2.202018E-07
5.043988	9.840569	0.5390322	25.7748	0.0005457663	8.220469E-05	25.7748	13.28989	-1.008742	25.7748	14.25685	0.002419293	25.7748		0.5402278	25.7748			5.043988	9.840569	0.5390322	5.043988	0.4055267		25.7748	0.1052471		5.038716E-06	1.339212E-08	1.90929E-07	4.619132E-10
5.063539	9.801743	0.5455068	25.87471	0.002250325	8.638852E-05	25.87471	18.74138	1.357244	25.87471	21.08698	0.01627454	25.87471	0.00723103882230609	0.8593633	25.87471	16.2330308578522	1.17559030727108	5.063539	9.801743	0.5455068	5.063539	-0.08950815		25.87471	0.1000632		4.048959E-05	7.825123E-08	1.649864E-06	2.685077E-08
5.083089	9.534811	0.5337915	25.97461	0.003113781	2.993905E-05	25.97461	10.57319	-2.688149	25.97461	10.88721	-0.2911612	25.97461		0.1967867	25.97461			5.083089	9.534811	0.5337915	5.083089	-1.449484		25.97461	0.04135971		8.051307E-06	1.336684E-08	1.397255E-07	-4.068265E-08
5.102639	9.596934	0.5384158	26.07451	0.001362685	0.0001479707	26.07451	5.097705	3.263469	26.07451	6.10342	0.6171482	26.07451		0.07600339	26.07451			5.102639	9.596934	0.5384158	5.102639	3.161099		26.07451	0.254856		3.801474E-06	7.756013E-09	4.028423E-08	2.486134E-08
5.12219	9.818244	0.5368747	26.17441	0.002020855	2.914679E-05	26.17441	6.490565	2.759607	26.17441	7.537681	0.244309	26.17441		0.2827688	26.17441			5.12219	9.818244	0.5368747	5.12219	-2.860607		26.17441	0.03141255		5.029952E-06	2.503339E-08	1.833026E-07	4.478247E-08
5.14174	10.04926	0.5365664	26.27431	0.002315338	0.0002898523	26.27431	13.84632	-0.7291098	26.27431	14.79356	-0.03829655	26.27431		0.6796936	26.27431			5.14174	10.04926	0.5365664	5.14174	-1.21658		26.27431	0.127626		1.787893E-05	5.552765E-08	8.208499E-07	-3.143572E-08
5.16129	10.27154	0.5507483	26.37422	0.003090983	0.0001374461	26.37422	15.58325	-6.634987	26.37422	17.60921	-0.4043334	26.37422	-0.0666008680963551	0.7621727	26.37422	25.9213355586171	-11.0367026540206	5.16129	10.27154	0.5507483	5.16129	1.092365		26.37422	0.06086582		1.164526E-05	2.86235E-08	4.672854E-07	-1.889391E-07
5.18084	10.20942	0.5451986	26.47412	0.003569723	0.0002846138	26.47412	13.83709	0.04430257	26.47412	15.05676	-0.001214006	26.47412		0.8069445	26.47412			5.18084	10.20942	0.5451986	5.18084	0.2813113		26.47412	0.1002291		9.271364E-06	3.300079E-08	4.968845E-07	-6.032209E-10
5.200391	10.01917	0.5396487	26.57402	0.004181162	0.0001820114	26.57402	10.91323	5.33846	26.57402	11.96609	0.452094	26.57402		0.2988017	26.57402			5.200391	10.01917	0.5396487	5.200391	3.002176		26.57402	0.2133213		1.40948E-05	2.941286E-08	3.207053E-07	1.44989E-07
5.219941	10.15409	0.5464314	26.67393	0.004260036	0.0002438485	26.67393	13.91859	-5.270889	26.67393	15.7211	-0.3165196	26.67393		0.7414307	26.67393			5.219941	10.15409	0.5464314	5.219941	0.9243086		26.67393	0.0378288		1.737804E-05	5.213215E-08	7.813682E-07	-2.473183E-07
5.239491	10.0415	0.5439656	26.77383	0.001212792	0.0001004413	26.77383	14.10027	5.249898	26.77383	16.63565	0.3759263	26.77383		0.8321844	26.77383			5.239491	10.0415	0.5439656	5.239491	-6.523134		26.77383	0.1038286		1.643559E-05	4.942259E-08	7.695933E-07	2.893104E-07
5.259042	9.770681	0.5455068	26.87373	0.003354629	0.0001930125	26.87373	10.51727	-9.134581	26.87373	15.16392	-1.225926	26.87373		0.3664095	26.87373			5.259042	9.770681	0.5455068	5.259042	-4.482714		26.87373	0.1196684		1.003866E-05	1.599629E-08	1.533238E-07	-1.879636E-07
5.278593	9.506662	0.5396487	26.97363	0.005239873	0.0001609092	26.97363	16.96653	2.506943	26.97363	18.83322	0.01579922	26.97363	0.0168285462918753	0.7897156	26.97363	19.3025449916678	2.85210760287896	5.278593	9.506662	0.5396487	5.278593	0.4073534		26.97363	0.04435046		2.167405E-05	4.825716E-08	9.087242E-07	1.435713E-08
5.298143	9.247496	0.5405743	27.07353	0.001440307	0.0001284591	27.07353	6.820319	2.551887	27.07353	8.040532	0.3331201	27.07353		0.07259273	27.07353			5.298143	9.247496	0.5405743	5.298143	-2.465127		27.07353	0.1841182		1.025202E-05	1.151153E-08	8.781461E-08	2.925281E-08
5.317693	9.052393	0.5325577	27.17344	0.003374172	0.000107857	27.17344	15.8262	-0.2217349	27.17344	15.87407	-0.05116403	27.17344	-0.00217994495129217	0.6282541	27.17344	26.5651618319389	-0.372194532492091	5.317693	9.052393	0.5325577	5.317693	-0.3927398		27.17344	0.1589124		1.639727E-05	4.088181E-08	6.481131E-07	-3.316008E-08
5.337244	8.847584	0.5239257	27.27334	0.003490949	7.695223E-05	27.27334	15.10976	1.369798	27.27334	16.06626	0.1622086	27.27334	0.016209554662529	0.4576076	27.27334	30.6401011310407	2.77772494795396	5.337244	8.847584	0.5239257	5.337244	-0.6128568		27.27334	0.06123841		8.447787E-06	1.497638E-08	2.3751E-07	3.852615E-08
5.356794	8.947562	0.5371829	27.37324	0.002612207	0.0001281547	27.37324	9.686495	1.135426	27.37324	11.90701	0.009687558	27.37324		0.4782354	27.37324			5.356794	8.947562	0.5371829	5.356794	-3.333722		27.37324	0.02065956		1.006872E-05	3.396335E-08	4.04383E-07	3.917484E-09
5.376344	8.762165	0.5254668	27.47314	0.003130521	7.90729E-05	27.47314	15.04253	-0.2441224	27.47314	16.3273	-0.09721426	27.47314	-0.002949689253568	0.5489798	27.47314	31.3745705789843	-0.50917196889667	5.376344	8.762165	0.5254668	5.376344	-0.7306787		27.47314	0.1472171		1.626759E-05	3.350046E-08	5.444057E-07	-5.292399E-08
5.395895	8.9	0.5300919	27.57305	0.001399114	0.0001628257	27.57305	14.49776	5.634565	27.57305	15.65833	0.1420067	27.57305	0.135605992462318	0.6350167	27.57305	60.448270918165	23.4932705586856	5.395895	8.9	0.5300919	5.395895	-2.724518		27.57305	0.07996953		9.833217E-06	2.546772E-08	3.948207E-07	5.60672E-08
5.415445	9.127133	0.5260841	27.67295	0.004183773	0.0001505752	27.67295	12.90295	-0.8287834	27.67295	12.41769	-0.01531224	27.67295		0.4171104	27.67295			5.415445	9.127133	0.5260841	5.415445	-0.3470724		27.67295	0.09469767		8.056857E-06	2.179392E-08	2.705983E-07	-4.143467E-09
5.434995	9.354269	0.5362582	27.77285	0.001693205	0.0001123275	27.77285	11.32505	0.6834003	27.77285	11.4344	0.09687158	27.77285		0.5536623	27.77285			5.434995	9.354269	0.5362582	5.434995	-1.665948		27.77285	0.1025018		1.244832E-05	5.271435E-08	5.999486E-07	5.811796E-08
5.454545	9.589168	0.5362582	27.87275	0.005336406	0.000240085	27.87275	15.39894	0.2728646	27.87275	16.62918	0.08225686	27.87275	0.00267402205170416	0.5473269	27.87275	26.428249567083	0.468300597320252	5.454545	9.589168	0.5362582	5.454545	-0.2055034		27.87275	0.06134063		9.263732E-06	1.833544E-08	3.038769E-07	2.499596E-08
5.474096	9.873571	0.5356409	27.97266	0.006430797	0.0002293353	27.97266	15.72336	3.217488	27.97266	14.07778	0.1451433	27.97266	0.0285391516425709	0.559846	27.97266	24.5122394324985	5.01596667006299	5.474096	9.873571	0.5356409	5.474096	3.25152		27.97266	0.1532145		1.156789E-05	3.267792E-08	4.552621E-07	6.607825E-08
5.493646	10.16186	0.5381076	28.07256	0.001084703	0.0001767697	28.07256	13.11352	-5.688735	28.07256	14.58299	-0.2926929	28.07256		0.6488354	28.07256			5.493646	10.16186	0.5381076	5.493646	3.680794		28.07256	0.05799051		1.700369E-05	5.187816E-08	7.260765E-07	-2.125174E-07
5.513196	10.44238	0.5405743	28.17246	0.002216718	0.00015277	28.17246	19.37858	1.706392	28.17246	19.01995	0.03891687	28.17246	0.00760325502520124	0.7339706	28.17246	15.2843614487243	1.34587336125797	5.513196	10.44238	0.5405743	5.513196	0.2502575		28.17246	0.03460367		1.340299E-05	2.719327E-08	5.168234E-07	2.011315E-08
5.532747	10.72678	0.5498228	28.27236	0.00178324	0.000161583	28.27236	9.393134	-7.72279	28.27236	12.60542	-0.7698941	28.27236		0.8007219	28.27236			5.532747	10.72678	0.5498228	5.532747	1.828524		28.27236	0.1761132		7.331677E-06	3.694627E-08	3.69025E-07	-2.841102E-07
5.552297	10.60933	0.5525977	28.37226	0.002070499	0.000127079	28.37226	7.482417	-6.487323	28.37226	11.65756	-0.4389185	28.37226		0.841396	28.37226			5.552297	10.60933	0.5525977	5.552297	1.731709		28.37226	0.1067227		9.411717E-06	5.827118E-08	6.220212E-07	-2.730166E-07
5.571847	10.4482	0.5442739	28.47217	0.002716267	8.854657E-05	28.47217	9.290659	1.849049	28.47217	9.788788	0.06972812	28.47217		0.4151073	28.47217			5.571847	10.4482	0.5442739	5.571847	0.5525758		28.47217	0.1033729		1.148335E-05	4.974749E-08	4.857881E-07	3.387309E-08
5.591398	10.70057	0.5448903	28.57207	0.00298564	0.0001219111	28.57207	8.726967	-8.11044	28.57207	12.72436	-0.9059389	28.57207		0.7007365	28.57207			5.591398	10.70057	0.5448903	5.591398	4.262597		28.57207	0.1099117		1.236612E-05	5.352002E-08	5.046962E-07	-4.572239E-07
5.610948	10.95294	0.5436574	28.67197	0.00191152	7.547288E-05	28.67197	14.55956	-13.986	28.67197	19.37847	-0.9591255	28.67197	-0.200724639775124	0.5768796	28.67197	37.6437642002833	-36.1608090952622	5.610948	10.95294	0.5436574	5.610948	0.3123652		28.67197	0.1035755		1.269174E-05	1.949698E-08	2.726748E-07	-2.615293E-07
5.630498	11.16455	0.5569137	28.77187	0.0006432399	0.0002450903	28.77187	3.912591	-2.774935	28.77187	5.327697	-0.6463293	28.77187		0.1106547	28.77187			5.630498	11.16455	0.5569137	5.630498	-2.361006		28.77187	0.1361303		7.69854E-06	3.001228E-08	1.342889E-07	-8.679484E-08
5.650049	10.99468	0.5513648	28.87178	0.003366946	5.440879E-05	28.87178	13.06123	-0.1988507	28.87178	14.6078	0.03248284	28.87178		0.6660178	28.87178			5.650049	10.99468	0.5513648	5.650049	0.8402805		28.87178	0.1018137		2.048469E-05	6.393603E-08	9.334724E-07	3.032184E-08
5.669599	10.84229	0.54304	28.97168	0.005182676	0.0003027107	28.97168	12.16671	-1.903631	28.97168	13.55894	-0.339051	28.97168		0.727513	28.97168			5.669599	10.84229	0.54304	5.669599	2.056861		28.97168	0.07180283		1.317776E-05	5.214717E-08	6.696189E-07	-2.27035E-07
5.689149	11.02768	0.5624636	29.07158	0.004629852	0.000139825	29.07158	14.35847	1.943733	29.07158	15.08516	0.1065797	29.07158		0.2965874	29.07158			5.689149	11.02768	0.5624636	5.689149	3.84885		29.07158	0.02232278		1.28878E-05	1.679701E-08	2.519585E-07	2.685366E-08
5.7087	10.77822	0.5544479	29.17148	0.00279668	0.0002214519	29.17148	8.386423	-8.417475	29.17148	13.85702	-1.008644	29.17148		0.6580136	29.17148			5.7087	10.77822	0.5544479	5.7087	0.6174235		29.17148	0.1183734		8.568983E-06	2.936463E-08	2.864853E-07	-2.889617E-07
5.72825	10.5278	0.5516731	29.27139	0.002553827	0.0002449638	29.27139	15.09251	-4.172226	29.27139	16.17825	-0.3211049	29.27139	-0.0314333216531548	0.576183	29.27139	20.9125583736558	-5.78113923974973	5.72825	10.5278	0.5516731	5.72825	-3.876251		29.27139	0.05814973		2.330282E-05	5.129864E-08	7.901841E-07	-2.53732E-07
5.7478	10.26378	0.5510566	29.37129	0.005026892	5.861587E-05	29.37129	19.08898	1.080054	29.37129	18.98306	0.02861906	29.37129	0.00461300450413929	0.3906614	29.37129	15.0461033125173	0.851308033991525	5.7478	10.26378	0.5510566	5.7478	1.494238		29.37129	0.06480914		1.684788E-05	1.826474E-08	3.465787E-07	9.918756E-09
5.767351	10.0745	0.5411907	29.47119	0.002905609	5.71286E-05	29.47119	2.797081	-13.41069	29.47119	14.19667	-4.721578	29.47119		0.3009823	29.47119			5.767351	10.0745	0.5411907	5.767351	-2.187469		29.47119	0.03130433		1.517836E-05	2.266694E-08	6.667513E-08	-3.148118E-07
5.786901	10.17157	0.5488981	29.57109	0.005845664	0.0001665353	29.57109	7.905862	-15.22564	29.57109	17.40907	-1.409298	29.57109		0.6774459	29.57109			5.786901	10.17157	0.5488981	5.786901	-2.674284		29.57109	0.07344265		1.518179E-05	3.393491E-08	3.418759E-07	-4.818049E-07
5.806452	9.978403	0.5393405	29.671	0.00537592	0.0001396601	29.671	9.249407	2.123154	29.671	10.11946	0.1618542	29.671		0.2532533	29.671			5.806452	9.978403	0.5393405	5.806452	-0.09133484		29.671	0.07260855		1.421426E-05	3.515316E-08	3.511612E-07	5.68369E-08
5.826002	10.06382	0.5451986	29.7709	0.004024699	0.0002258528	29.7709	18.80863	8.77672	29.7709	20.21021	0.3825956	29.7709	0.0397644476994838	0.8005785	29.7709	15.9401186156597	7.43818094619581	5.826002	10.06382	0.5451986	5.826002	-0.5955032		29.7709	0.09874167		1.234229E-05	2.419124E-08	4.566303E-07	1.747048E-07
5.845552	9.793008	0.5427318	29.8708	0.002024257	5.541351E-05	29.8708	15.12582	-1.176064	29.8708	14.59779	-0.1102317	29.8708	-0.0142286710133782	0.7236331	29.8708	34.3462392702554	-2.67049071542476	5.845552	9.793008	0.5427318	5.845552	0.5297421		29.8708	0.06403921		1.055147E-05	3.583083E-08	5.19902E-07	-5.730966E-08
5.865103	9.640614	0.5340998	29.9707	0.002966777	8.534064E-05	29.9707	10.78778	-0.9920074	29.9707	11.57898	-0.02726005	29.9707		0.2969436	29.9707			5.865103	9.640614	0.5340998	5.865103	-1.82761		29.9707	0.1081186		8.672823E-06	1.920852E-08	2.223325E-07	-6.060796E-09
5.884653	9.806597	0.5396487	30.0706	0.004274379	0.0002588911	30.0706	10.47238	4.781596	30.0706	12.71901	0.4689484	30.0706		0.4098141	30.0706			5.884653	9.806597	0.5396487	5.884653	0.2128102		30.0706	0.1749924		1.021501E-05	2.587728E-08	2.979941E-07	1.397439E-07
5.904203	9.790094	0.5396487	30.17051	0.005796236	0.0002108207	30.17051	13.84141	-2.348865	30.17051	14.49738	-0.3084539	30.17051		0.3807306	30.17051			5.904203	9.790094	0.5396487	5.904203	-0.4904681		30.17051	0.09054496		2.466722E-05	4.468469E-08	6.190315E-07	-1.909427E-07
5.923754	9.668762	0.5365664	30.27041	0.002804249	0.0001165602	30.27041	3.454122	4.339207	30.27041	5.859809	1.349082	30.27041		0.1534324	30.27041			5.923754	9.668762	0.5365664	5.923754	-1.963699		30.27041	0.1356858		9.95297E-06	4.447366E-08	1.551887E-07	2.093623E-07
5.943304	9.866777	0.5381076	30.37031	0.006389028	0.001043643	30.37031	2.185323	-0.8136351	30.37031	2.63427	-0.3464639	30.37031		0.2771099	30.37031			5.943304	9.866777	0.5381076	5.943304	1.103325		30.37031	0.1351153		1.510271E-05	6.030961E-07	1.501172E-06	-5.201019E-07
5.962854	9.861924	0.541499	30.47021	0.001910069	0.000378165	30.47021	2.044953	0.8867936	30.47021	2.675958	0.4376547	30.47021		0.2118815	30.47021			5.962854	9.861924	0.541499	5.962854	-0.1196486		30.47021	0.1792325		9.033285E-06	2.672884E-07	6.552467E-07	2.867718E-07
5.982405	9.620229	0.541499	30.57012	0.0003527204	0.0001254658	30.57012	8.957756	4.60865	30.57012	10.0327	0.4041188	30.57012		0.6007271	30.57012			5.982405	9.620229	0.541499	5.982405	-4.21145		30.57012	0.1357346		2.164886E-05	1.292042E-07	1.201839E-06	4.856856E-07
6.001955	9.35524	0.5371829	30.67002	0.006893963	0.0002995269	30.67002	14.44462	-3.69544	30.67002	15.70767	-0.2679357	30.67002	-0.131110700184795	0.7283615	30.67002	98.7579572640479	-25.2657417351258	6.001955	9.35524	0.5371829	6.001955	3.132785		30.67002	0.1924371		1.814783E-05	5.357329E-08	8.128403E-07	-2.177889E-07
6.021505	9.262055	0.5356409	30.76992	0.00281771	0.0001898121	30.76992	19.51408	1.916924	30.76992	19.31932	0.07889508	30.76992	0.00798555790153467	0.6808698	30.76992	15.7164516805481	1.54387278111418	6.021505	9.262055	0.5356409	6.021505	-0.07398123		30.76992	0.02942348		2.137066E-05	3.898505E-08	7.508316E-07	5.923692E-08
6.041056	9.475602	0.5313249	30.86982	0.00265386	0.0002403642	30.86982	8.060916	-1.844631	30.86982	8.512504	-0.2337346	30.86982		0.3796238	30.86982			6.041056	9.475602	0.5313249	6.041056	-3.547445		30.86982	0.02830034		5.057514E-06	2.649573E-08	2.196255E-07	-5.133408E-08
6.060606	9.695941	0.5322495	30.96972	0.003019504	8.844661E-05	30.96972	17.17313	3.945433	30.96972	18.56327	0.1830225	30.96972	0.0221686125939767	0.7180154	30.96972	18.776319032267	4.31375743165826	6.060606	9.695941	0.5322495	6.060606	-1.174566		30.96972	0.1775376		1.258266E-05	2.621786E-08	4.787372E-07	8.761968E-08
6.080156	9.759033	0.545815	31.06963	0.003378882	7.596272E-05	31.06963	13.91792	0.03556655	31.06963	15.84243	-0.1043867	31.06963		0.7229613	31.06963			6.080156	9.759033	0.545815	6.080156	-2.740959		31.06963	0.05127872		1.843712E-05	5.310854E-08	8.368216E-07	-8.735307E-08
6.099707	9.583344	0.5356409	31.16953	0.004900827	0.0002040243	31.16953	19.29999	-5.56755	31.16953	20.12164	-0.3191519	31.16953	-0.0223139530814352	0.5461354	31.16953	15.1488485123387	-4.37005233459916	6.099707	9.583344	0.5356409	6.099707	0.8622009		31.16953	0.1315876		1.737783E-05	2.344063E-08	4.493346E-07	-1.43406E-07
6.119257	9.602758	0.5368747	31.26943	0.0003493485	3.042229E-05	31.26943	13.38277	-7.2794	31.26943	16.26415	-0.5526755	31.26943		0.4481114	31.26943			6.119257	9.602758	0.5368747	6.119257	1.00925		31.26943	0.08546253		9.823849E-06	1.664197E-08	2.368951E-07	-1.309261E-07
6.138807	9.795918	0.5374911	31.36934	0.003596814	0.0001066799	31.36934	18.73764	-3.253507	31.36934	18.51727	-0.1102153	31.36934	-0.0143152235853325	0.9341387	31.36934	16.2497397462878	-2.82152126342421	6.138807	9.795918	0.5374911	6.138807	2.002973		31.36934	0.1422382		1.588322E-05	4.327092E-08	7.964366E-07	-8.777953E-08
6.158358	9.777476	0.5405743	31.46924	0.0006336368	0.0001134303	31.46924	16.81581	-3.196744	31.46924	17.72992	-0.2615863	31.46924	-0.0187072635021096	0.516253	31.46924	19.4574687974903	-3.69893204045985	6.158358	9.777476	0.5405743	6.158358	-2.875221		31.46924	0.09988427		1.254616E-05	2.06044E-08	3.534225E-07	-9.245049E-08
6.177908	9.752239	0.5353327	31.56914	0.003968972	0.000128591	31.56914	23.13173	-0.4563182	31.56914	23.42258	-0.04040941	31.56914	-0.00136692208224086	0.8408861	31.56914	13.7444311738798	-0.271135490061554	6.177908	9.752239	0.5353327	6.177908	-0.5799763		31.56914	0.03739219		2.937441E-05	4.502326E-08	1.053701E-06	-4.257943E-08
6.197458	9.900749	0.5371829	31.66904	0.006740736	0.0003083442	31.66904	18.80445	-2.916356	31.66904	21.30948	-0.2320549	31.66904	-0.0124377502565781	0.8232394	31.66904	15.9579370038384	-2.47489423808534	6.197458	9.900749	0.5371829	6.197458	4.86084		31.66904	0.1181818		3.519392E-05	6.380403E-08	1.324438E-06	-3.073423E-07
6.217009	10.02597	0.5424236	31.76894	0.005472586	0.0002510351	31.76894	14.52008	-9.952557	31.76894	21.43891	-0.7436807	31.76894	-0.224866495000028	0.8234123	31.76894	65.4849715569863	-44.8856355161074	6.217009	10.02597	0.5424236	6.217009	-0.1150819		31.76894	0.01482328		3.807147E-05	6.820431E-08	1.17333E-06	-8.725829E-07
6.236559	10.27445	0.5368747	31.86885	0.005440915	0.0001789482	31.86885	18.59584	-10.84859	31.86885	22.01312	-0.45222	31.86885	-0.0466466364472504	0.8228309	31.86885	16.0106555681964	-9.340423090469	6.236559	10.27445	0.5368747	6.236559	-1.041217		31.86885	0.1216812		1.865098E-05	3.167005E-08	6.352234E-07	-2.872607E-07
6.256109	10.27348	0.5384158	31.96875	0.00105686	0.0002520581	31.96875	12.03124	5.740319	31.96875	13.12659	0.3659977	31.96875		0.4105961	31.96875			6.256109	10.27348	0.5384158	6.256109	1.052177		31.96875	0.1084465		2.460698E-05	5.863664E-08	7.228086E-07	2.645463E-07
6.27566	10.32493	0.5451986	32.06865	0.006422477	0.0002508605	32.06865	15.3772	-2.900213	32.06865	20.92911	-0.379414	32.06865	-0.0284752942945062	0.8323101	32.06865	30.4211803329434	-5.73758062099897	6.27566	10.32493	0.5451986	6.27566	-0.1141686		32.06865	0.133362		1.438174E-05	2.732719E-08	5.347382E-07	-2.028872E-07
6.29521	10.3356	0.5408825	32.16855	0.000584823	0.0001335879	32.16855	20.6993	3.636268	32.16855	20.28072	0.1891051	32.16855	0.0127312638192907	0.5675145	32.16855	14.6481436735412	2.57325541386548	6.29521	10.3356	0.5408825	6.29521	1.02295		32.16855	0.07389319		2.152574E-05	2.97008E-08	5.91864E-07	1.119245E-07
6.314761	10.39773	0.5476652	32.26846	0.003250708	6.4135E-05	32.26846	23.89551	-3.100717	32.26846	24.38118	-0.1468845	32.26846	-0.00882048916328169	0.6642848	32.26846	13.7817668150557	-1.78834260311678	6.314761	10.39773	0.5476652	6.314761	0.3379389		32.26846	0.07407105		1.906684E-05	2.130706E-08	5.139763E-07	-7.549514E-08
6.334311	10.36181	0.5421154	32.36836	0.00450166	0.0001253508	32.36836	15.96196	-13.78256	32.36836	20.73795	-0.9090313	32.36836	-0.0992224199136835	0.7223088	32.36836	23.3704287866448	-20.1794974252172	6.334311	10.36181	0.5421154	6.334311	-3.976719		32.36836	0.1986873		2.391159E-05	4.016056E-08	6.162756E-07	-5.602138E-07
6.353861	10.42879	0.5482817	32.46826	0.001576193	0.000108593	32.46826	12.64463	-0.6803225	32.46826	13.52925	-0.1128374	32.46826		0.4630688	32.46826			6.353861	10.42879	0.5482817	6.353861	0.7918731		32.46826	0.09728405		9.98104E-06	2.525071E-08	3.39469E-07	-3.83048E-08
6.373412	10.37249	0.5479735	32.56816	0.002219874	5.998106E-05	32.56816	4.329331	-18.58677	32.56816	19.56659	-8.412519	32.56816		0.7266644	32.56816			6.373412	10.37249	0.5479735	6.373412	0.02009366		32.56816	0.009581737		9.845078E-06	1.868627E-08	4.315836E-08	-3.630705E-07
6.392962	10.1143	0.5461232	32.66806	0.004449698	0.0001448176	32.66806	13.82999	-0.5980144	32.66806	13.55198	0.05509027	32.66806		0.3348401	32.66806			6.392962	10.1143	0.5461232	6.392962	1.23576		32.66806	0.05356414		1.294011E-05	2.359228E-08	3.19238E-07	1.758691E-08
6.412512	9.850276	0.5424236	32.76797	0.001543241	8.984238E-05	32.76797	0.2725237	8.475995	32.76797	8.778068	15.24779	32.76797		0.1835997	32.76797			6.412512	9.850276	0.5424236	6.412512	-4.726578		32.76797	0.0461367		7.08442E-06	1.688023E-08	9.697023E-09	1.478581E-07
6.432063	9.581403	0.5325577	32.86787	0.00129634	6.089541E-05	32.86787	18.11293	-8.072259	32.86787	21.89063	-0.3366618	32.86787	-0.0356034375115806	0.7872541	32.86787	16.4982130488628	-7.35264115964674	6.432063	9.581403	0.5325577	6.432063	2.586603		32.86787	0.04335052		2.363636E-05	3.883105E-08	8.056069E-07	-2.712171E-07
6.451613	9.646438	0.5334833	32.96777	0.001349934	0.0001485989	32.96777	5.19177	-8.417892	32.96777	10.52782	-1.276965	32.96777		0.3738795	32.96777			6.451613	9.646438	0.5334833	6.451613	-1.41569		32.96777	0.05765771		1.637555E-05	5.523958E-08	3.58557E-07	-4.578649E-07
6.471163	9.851246	0.5347162	33.06768	0.005519268	0.0001841146	33.06768	18.13556	-10.67483	33.06768	22.41003	-0.5260172	33.06768	-0.0465738245182341	0.6220468	33.06768	16.4397659137128	-9.67665935366196	6.471163	9.851246	0.5347162	6.471163	-3.047844		33.06768	0.08907975		1.284402E-05	1.590886E-08	3.155281E-07	-1.659732E-07
6.490714	10.05897	0.5442739	33.16758	0.001858214	0.0001951263	33.16758	7.605616	-3.170556	33.16758	9.422549	-0.2680949	33.16758		0.3880039	33.16758			6.490714	10.05897	0.5442739	6.490714	-0.2383839		33.16758	0.03374942		1.443598E-05	6.30878E-08	5.741716E-07	-1.539325E-07
6.510264	9.95996	0.5529059	33.26748	0.009662836	0.0002704098	33.26748	23.80712	-9.048443	33.26748	24.29007	-0.4933503	33.26748	-0.0251854408751737	0.7664539	33.26748	13.8510369487744	-5.26440545588061	6.510264	9.95996	0.5529059	6.510264	-2.887094		33.26748	0.1364671		3.192692E-05	4.147493E-08	9.03462E-07	-4.457233E-07
6.529814	9.736708	0.5445821	33.36738	0.003289236	0.0001904056	33.36738	13.95435	-5.388803	33.36738	16.92187	-0.5381621	33.36738		0.6553234	33.36738			6.529814	9.736708	0.5445821	6.529814	1.342622		33.36738	0.1605193		1.844984E-05	4.222327E-08	6.291721E-07	-3.385966E-07
6.549365	9.497926	0.540266	33.46729	0.004559673	0.0002285063	33.46729	19.20946	-4.187509	33.46729	20.83889	-0.2581768	33.46729	-0.0156575750456124	0.716473	33.46729	15.1037328678773	-3.29249301906638	6.549365	9.497926	0.540266	6.549365	1.39377		33.46729	0.1077793		2.250212E-05	3.712563E-08	7.490943E-07	-1.933987E-07
6.568915	9.228083	0.5356409	33.56719	0.002777953	9.420815E-05	33.56719	16.88947	-6.278496	33.56719	18.7428	-0.427534	33.56719	-0.0339776150079144	0.7497974	33.56719	19.2773899395992	-7.16618002145445	6.568915	9.228083	0.5356409	6.568915	0.9791095		33.56719	0.1309294		1.130397E-05	2.412714E-08	4.158028E-07	-1.777698E-07
6.588465	9.044628	0.5340998	33.66709	0.001361634	0.0001456118	33.66709	9.804349	-5.487986	33.66709	12.37797	-0.7194111	33.66709		0.3772356	33.66709			6.588465	9.044628	0.5340998	6.588465	-4.595969		33.66709	0.04412938		8.215562E-06	2.02279E-08	2.032491E-07	-1.462196E-07
6.608016	9.103837	0.5310166	33.76699	0.004825036	0.0002295814	33.76699	6.763628	-8.460498	33.76699	10.97317	-1.420841	33.76699		0.4357878	33.76699			6.608016	9.103837	0.5310166	6.608016	-2.097048		33.76699	0.008487713		7.706486E-06	2.789121E-08	1.761502E-07	-2.502813E-07
6.627566	9.296029	0.5294755	33.86689	0.005032162	7.736782E-05	33.86689	31.56708	0.2757886	33.86689	34.86514	-0.1519039	33.86689	0.000596889965934876	0.7193305	33.86689	14.5381002039767	0.127013395860193	6.627566	9.296029	0.5294755	6.627566	-1.283255		33.86689	0.08702532		2.820653E-05	1.66915E-08	5.753512E-07	-8.739808E-08
6.647116	9.517339	0.540266	33.9668	0.001418663	0.0001130406	33.9668	7.830167	-23.13781	33.9668	29.21773	-1.899333	33.9668		0.5317712	33.9668			6.647116	9.517339	0.540266	6.647116	-1.03391		33.9668	0.1576261		1.917892E-05	1.194692E-08	1.62619E-07	-3.088677E-07
6.666667	9.362034	0.5297837	34.0667	0.003892302	0.0001663387	34.0667	24.74314	-1.865486	34.0667	27.34402	-0.1281979	34.0667	-0.00484585571755747	0.70218	34.0667	13.7576198757236	-1.03724278706833	6.666667	9.362034	0.5297837	6.666667	-0.7672127		34.0667	0.05038926		2.962603E-05	2.782256E-08	7.546051E-07	-9.673882E-08
6.686217	9.554225	0.5304002	34.1666	0.004463623	0.000120847	34.1666	32.86552	-11.45742	34.1666	37.89182	-0.4946696	34.1666	-0.0239358465938219	0.8377605	34.1666	14.7395521254969	-5.13842976673529	6.686217	9.554225	0.5304002	6.686217	-0.8494141		34.1666	0.02629273		2.8218E-05	1.646476E-08	5.59202E-07	-2.766203E-07
6.705767	9.721178	0.5427318	34.2665	0.004805696	0.0001682104	34.2665	16.6963	-14.52212	34.2665	21.77041	-0.7325644	34.2665	-0.0802890129801547	0.4153486	34.2665	19.8744883699984	-17.2864477102365	6.705767	9.721178	0.5427318	6.705767	0.8183602		34.2665	0.02542822		3.207302E-05	2.810731E-08	4.936264E-07	-3.616131E-07
6.725317	9.539664	0.5334833	34.36641	0.006417437	0.0002167305	34.36641	15.96137	-5.267879	34.36641	17.83299	-0.5346993	34.36641	-0.0357394123055399	0.5350326	34.36641	23.3827571395794	-7.71722903359702	6.725317	9.539664	0.5334833	6.725317	2.169203		34.36641	0.01673883		4.732857E-05	7.962611E-08	1.252205E-06	-6.695531E-07
6.744868	9.748356	0.5424236	34.46631	0.005410793	0.0001726538	34.46631	23.04342	-16.58804	34.46631	30.7736	-0.7547597	34.46631	-0.0459194864016012	0.8920204	34.46631	13.8141258011878	-9.94424118328332	6.744868	9.748356	0.5424236	6.744868	-3.62508		34.46631	0.1599368		3.164613E-05	2.980841E-08	7.321735E-07	-5.526151E-07
6.764419	9.594022	0.5331751	34.56621	0.004250607	0.000190153	34.56621	20.82399	-13.60064	34.56621	27.71648	-0.6801213	34.56621	-0.0431898584901664	0.5972436	34.56621	14.3621049839963	-9.38022885223921	6.764419	9.594022	0.5331751	6.764419	0.7535124		34.56621	0.07813856		1.239802E-05	9.638903E-09	2.209063E-07	-1.502431E-07
6.783969	9.798831	0.5359491	34.66611	0.003528181	0.000123575	34.66611	15.44706	-20.21945	34.66611	25.7151	-1.179982	34.66611	-0.160076197540357	0.6367	34.66611	26.6371822798171	-34.8667726417221	6.783969	9.798831	0.5359491	6.783969	-0.2977516		34.66611	0.161907		2.678511E-05	2.579003E-08	4.287726E-07	-5.05944E-07
6.803519	10.00073	0.54304	34.76601	0.008855954	0.0003586944	34.76601	18.44964	-10.80383	34.76601	23.84712	-0.4446363	34.76601	-0.0442716864447131	0.8534432	34.76601	16.5147090374216	-9.67076539084825	6.803519	10.00073	0.54304	6.803519	-1.483278		34.76601	0.1706543		4.032021E-05	6.050979E-08	1.318522E-06	-5.862626E-07
6.82307	9.839598	0.5319413	34.86592	0.002174408	0.0002065137	34.86592	16.00179	-6.844673	34.86592	19.6463	-0.5439421	34.86592	-0.048274424361375	0.4272878	34.86592	24.7237279897317	-10.5754306188171	6.82307	9.839598	0.5319413	6.82307	3.050584		34.86592	0.1872755		2.29098E-05	2.536182E-08	4.377034E-07	-2.380853E-07
6.84262	10.07062	0.5445821	34.96582	0.006501344	0.0002233467	34.96582	18.36103	-5.62393	34.96582	21.20273	-0.3945184	34.96582	-0.0231622769547125	0.6411977	34.96582	16.6135334112202	-5.08867654260885	6.84262	10.07062	0.5445821	6.84262	-3.054237		34.96582	0.09884509		2.584768E-05	3.686634E-08	7.271259E-07	-2.868645E-07
6.86217	10.32008	0.5405743	35.06572	0.003172166	6.357142E-05	35.06572	16.22985	-13.41924	35.06572	22.67448	-1.0016	35.06572	-0.0860347218863335	0.6930364	35.06572	22.925726980537	-18.9555512639794	6.86217	10.32008	0.5405743	6.86217	4.425173		35.06572	0.1059539		2.49778E-05	3.366942E-08	5.393995E-07	-5.402624E-07
6.881721	10.56856	0.545815	35.16562	0.007341959	0.0001700024	35.16562	14.17415	-5.242904	35.16562	16.99728	-0.3810408	35.16562		0.4968297	35.16562			6.881721	10.56856	0.545815	6.881721	1.341709		35.16562	0.07581538		2.291121E-05	3.940006E-08	6.258021E-07	-2.384561E-07
6.901271	10.80735	0.5525977	35.26553	0.001907788	7.985526E-05	35.26553	22.81403	-14.20321	35.26553	30.72757	-0.7337344	35.26553	-0.039186414474052	0.8277837	35.26553	13.9470147774878	-8.68291921360335	6.901271	10.80735	0.5525977	6.901271	-1.190093		35.26553	0.1040467		2.735888E-05	2.398605E-08	5.942334E-07	-4.360095E-07
6.920821	10.62583	0.5479735	35.36543	0.005580372	0.0001572864	35.36543	17.85493	-8.354741	35.36543	21.50618	-0.348204	35.36543	-0.0372274171143636	0.6990141	35.36543	17.678556814848	-8.27221315162856	6.920821	10.62583	0.5479735	6.920821	0.5607959		35.36543	0.141377		2.21127E-05	3.341959E-08	6.787565E-07	-2.363458E-07
6.940372	10.4152	0.5513648	35.46533	0.006943922	0.0003117871	35.46533	17.65014	-3.939256	35.46533	19.13467	-0.3645099	35.46533	-0.0177850939901098	0.7756705	35.46533	17.7571827169579	-3.96314588075684	6.940372	10.4152	0.5513648	6.940372	1.479624		35.46533	0.1338989		2.353384E-05	4.985722E-08	8.963126E-07	-3.267148E-07
6.959922	10.24728	0.5399578	35.56524	0.006097459	0.0003480406	35.56524	7.410588	-0.1989658	35.56524	7.774782	-0.1628009	35.56524		0.1844017	35.56524			6.959922	10.24728	0.5399578	6.959922	0.6247303		35.56524	0.07205868		2.104959E-05	6.421435E-08	4.927651E-07	-8.022262E-08
6.979472	10.47344	0.5439656	35.66513	0.004374112	0.0001397396	35.66513	17.36399	-7.36139	35.66513	21.80093	-0.5237827	35.66513	-0.0351418694025656	0.5346284	35.66513	18.575402472537	-7.87496444328957	6.979472	10.47344	0.5439656	6.979472	7.600885		35.66513	0.08553741		2.835483E-05	3.189549E-08	6.159708E-07	-3.226349E-07
6.999022	10.66951	0.5445821	35.76504	0.003383978	0.0001888232	35.76504	11.70143	-10.97652	35.76504	17.48318	-1.043177	35.76504		0.5143311	35.76504			6.999022	10.66951	0.5445821	6.999022	-2.20117		35.76504	0.1562654		9.217828E-06	1.551067E-08	1.876562E-07	-1.957587E-07
7.018573	10.91218	0.5461232	35.86494	0.001959157	0.0001388164	35.86494	14.91233	-9.258635	35.86494	19.15597	-0.7358941	35.86494	-0.0979481451779999	0.4827998	35.86494	35.5504289509226	-22.072229514608	7.018573	10.91218	0.5461232	7.018573	-1.214753		35.86494	0.1314698		1.658155E-05	2.181645E-08	3.365974E-07	-2.477E-07
7.038123	11.16358	0.5504401	35.96484	0.004213999	3.700134E-05	35.96484	20.05534	-7.142861	35.96484	22.29532	-0.4418928	35.96484	-0.0231753095829158	0.8082193	35.96484	14.7042015601681	-5.23701243427742	7.038123	11.16358	0.5504401	7.038123	-2.396626		35.96484	0.05061683		3.730578E-05	6.065657E-08	1.236969E-06	-5.466077E-07
7.057673	11.34315	0.5559891	36.06474	0.002054781	0.0001041935	36.06474	15.33541	-8.160719	36.06474	20.50648	-0.5019251	36.06474	-0.0626863697296377	0.5564488	36.06474	26.6933319976672	-14.20482358908	7.057673	11.34315	0.5559891	7.057673	5.126625		36.06474	0.04249294		1.476369E-05	1.953609E-08	3.580462E-07	-1.797124E-07
7.077224	11.21599	0.5547562	36.16465	0.005596825	0.0001801889	36.16465	10.54654	-8.967623	36.16465	13.72974	-0.9812213	36.16465		0.5564199	36.16465			7.077224	11.21599	0.5547562	7.077224	0.6977982		36.16465	0.09501188		1.178732E-05	3.479311E-08	3.409714E-07	-3.345684E-07
7.096774	11.14902	0.5513648	36.26455	0.003748662	0.0002346555	36.26455	19.24974	-14.46457	36.26455	23.04561	-0.6263708	36.26455	-0.0498715839614264	0.8275758	36.26455	15.1228893846838	-11.3635839119739	7.096774	11.14902	0.5513648	7.096774	1.359976		36.26455	0.08109186		3.658188E-05	5.700293E-08	1.113301E-06	-6.973396E-07
7.116324	10.99274	0.5476652	36.36445	0.003533591	0.0001556322	36.36445	30.02667	1.627831	36.36445	24.80648	-0.08014051	36.36445	0.0033756243515241	0.2854777	36.36445	14.2268520611824	0.771278141303923	7.116324	10.99274	0.5476652	7.116324	5.580559		36.36445	0.129405		3.489412E-05	1.618804E-08	4.002849E-07	-3.207904E-08
7.135875	11.0403	0.5538315	36.46436	0.007654979	0.0003631943	36.46436	15.95534	-10.98128	36.46436	20.91686	-0.2894458	36.46436	-0.0706205782994628	0.8354329	36.46436	23.5089357050337	-16.180043452554	7.135875	11.0403	0.5538315	7.135875	2.022153		36.46436	0.07743566		2.859034E-05	5.459313E-08	1.096893E-06	-3.17491E-07
7.155425	10.78696	0.5513648	36.56425	0.003865944	0.0001563574	36.56425	28.17563	-9.400241	36.56425	26.48588	-0.4521846	36.56425	-0.0201087802996791	0.6567228	36.56425	13.8470413659959	-4.61979098967346	7.155425	10.78696	0.5513648	7.155425	-1.338969		36.56425	0.1311656		2.418556E-05	2.264173E-08	5.46419E-07	-2.470823E-07
7.174975	10.53168	0.5485899	36.66416	0.005126641	0.0002058162	36.66416	29.5641	-11.59081	36.66416	27.18632	-0.7369919	36.66416	-0.0239449964404945	0.76863	36.66416	14.0697838236684	-5.51615354195868	7.174975	10.53168	0.5485899	7.174975	1.157212		36.66416	0.1580528		4.615033E-05	4.799448E-08	1.050356E-06	-7.741041E-07
7.194526	10.39773	0.5421154	36.76406	0.005365115	0.0002114496	36.76406	7.102916	-10.50492	36.76406	11.67798	-1.892268	36.76406		0.3588839	36.76406			7.194526	10.39773	0.5421154	7.194526	0.4685477		36.76406	0.06054385		1.372833E-05	3.612738E-08	1.971239E-07	-3.730112E-07
7.214076	10.47441	0.5451986	36.86396	0.008183198	0.0002011146	36.86396	17.4037	-17.04875	36.86396	26.41232	-1.173135	36.86396	-0.0777170856939923	0.6986931	36.86396	18.3758516812835	-18.0010741120311	7.214076	10.47441	0.5451986	7.214076	1.133465		36.86396	0.1622274		2.025873E-05	2.029017E-08	3.476534E-07	-4.078445E-07
7.233626	10.35308	0.54304	36.96387	0.00759459	0.000270972	36.96387	20.59551	-2.875985	36.96387	22.98847	-0.199472	36.96387	-0.00856545472966294	0.7147289	36.96387	14.2460256808104	-1.98933391868143	7.233626	10.35308	0.54304	7.233626	-0.6731378		36.96387	0.08941194		3.552015E-05	4.803923E-08	1.083012E-06	-2.160306E-07
7.253177	10.58409	0.5384158	37.06377	0.009188238	0.0004554986	37.06377	18.68101	-9.656946	37.06377	24.28384	-0.5963624	37.06377	-0.0365242622152472	0.7736008	37.06377	16.4539994658728	-8.50571574605863	7.253177	10.58409	0.5384158	7.253177	0.1607493		37.06377	0.183731		4.670866E-05	6.127449E-08	1.277979E-06	-7.621383E-07
7.272727	10.65398	0.5516731	37.16367	0.007785065	0.0002128551	37.16367	10.20624	-14.61351	37.16367	19.27883	-1.692151	37.16367		0.3919671	37.16367			7.272727	10.65398	0.5516731	7.272727	-1.079578		37.16367	0.1214102		2.988132E-05	3.151288E-08	3.090902E-07	-5.230273E-07
7.292278	10.54041	0.5427318	37.26357	0.003952715	0.0002152922	37.26357	9.257923	2.924109	37.26357	10.5909	0.2493256	37.26357		0.1902656	37.26357			7.292278	10.54041	0.5427318	7.292278	5.081871		37.26357	0.1628607		1.407521E-05	2.387534E-08	2.453503E-07	6.117212E-08
7.311828	10.69863	0.5421154	37.36348	0.007763725	0.0002473889	37.36348	22.87224	-11.91417	37.36348	28.68568	-0.6801559	37.36348	-0.0309125730571684	0.5425458	37.36348	13.931806223075	-7.25708642344364	7.311828	10.69863	0.5421154	7.311828	-4.867234		37.36348	0.03450292		3.177311E-05	2.094913E-08	4.968971E-07	-3.379675E-07
7.331378	10.76075	0.5492064	37.46338	0.003426523	0.000139621	37.46338	31.79519	-9.650684	37.46338	35.52026	-0.3427629	37.46338	-0.0187979609858099	0.8272503	37.46338	14.5781005457811	-4.42483997794332	7.331378	10.76075	0.5492064	7.331378	1.19192		37.46338	0.08112942		6.501305E-05	4.262706E-08	1.432321E-06	-4.909465E-07
7.350929	10.72193	0.5488981	37.56328	0.0007964809	0.0001059978	37.56328	8.983242	-2.096895	37.56328	9.961658	-0.3101994	37.56328		0.4057863	37.56328			7.350929	10.72193	0.5488981	7.350929	2.936415		37.56328	0.101071		6.316316E-06	2.582842E-08	2.457423E-07	-7.622912E-08
7.370479	10.78987	0.5578393	37.66318	0.001116617	0.0001082216	37.66318	21.10496	-11.87666	37.66318	28.73683	-0.6346813	37.66318	-0.0337662698830753	0.6424786	37.66318	14.1994006907744	-7.9906103217948	7.370479	10.78987	0.5578393	7.370479	-1.853184		37.66318	0.04765624		2.061323E-05	1.603715E-08	3.891033E-07	-2.469566E-07
7.390029	10.55109	0.5442739	37.76308	0.002810424	0.0001829575	37.76308	21.30315	-7.980588	37.76308	25.17057	-0.3896047	37.76308	-0.0225269359906449	0.685199	37.76308	14.2678433709906	-5.34502153988185	7.390029	10.55109	0.5442739	7.390029	0.6009833		37.76308	0.04552352		2.762379E-05	2.987542E-08	7.006804E-07	-2.729884E-07
7.40958	10.29678	0.5476652	37.86299	0.009091982	0.0002451963	37.86299	24.51182	-5.325118	37.86299	27.2242	-0.255237	37.86299	-0.0126284172596027	0.8049507	37.86299	13.8289768780704	-3.00430250861965	7.40958	10.29678	0.5476652	7.40958	4.293651		37.86299	0.02708718		4.383938E-05	4.761277E-08	1.255955E-06	-3.205661E-07
7.42913	10.02791	0.5439656	37.96289	0.00590909	0.0001834243	37.96289	5.989098	3.346185	37.96289	8.508425	0.5532786	37.96289		0.1652308	37.96289			7.42913	10.02791	0.5439656	7.42913	-1.828524		37.96289	0.1222066		2.85381E-05	6.513547E-08	4.849262E-07	2.682993E-07
7.44868	9.741562	0.5418072	38.06279	0.006349524	0.0001185073	38.06279	21.49072	-13.69352	38.06279	29.35299	-0.7028276	38.06279	-0.0376477910543706	0.5132172	38.06279	14.1304412492062	-9.0036786786602	7.44868	9.741562	0.5418072	7.44868	2.778406		38.06279	0.1102794		6.558117E-05	3.90639E-08	9.381181E-07	-6.593353E-07
7.468231	9.669732	0.5396487	38.16269	0.006557547	0.0001123327	38.16269	26.19976	-14.42681	38.16269	33.05537	-0.604952	38.16269	-0.0317991222807013	0.7201505	38.16269	13.8471713691237	-7.62489782311061	7.468231	9.669732	0.5396487	7.468231	0.482248		38.16269	0.02544001		4.201647E-05	2.769228E-08	7.832144E-07	-4.738071E-07
7.487781	9.625083	0.5368747	38.2626	0.007966815	0.0002627224	38.2626	20.55905	-11.86439	38.2626	26.03481	-0.6876037	38.2626	-0.035031169094741	0.771924	38.2626	14.5937340007933	-8.42187770048074	7.487781	9.625083	0.5368747	7.487781	-2.01028		38.2626	0.02829335		5.306977E-05	6.043836E-08	1.296568E-06	-8.915252E-07
7.507331	9.369799	0.540266	38.3625	0.005562867	0.0001355238	38.3625	22.18999	-15.94536	38.3625	30.58373	-0.8960766	38.3625	-0.0415304004028391	0.8069938	38.3625	13.930789721935	-10.0104335694631	7.507331	9.369799	0.540266	7.507331	-0.8366271		38.3625	0.03917949		5.756788E-05	4.966717E-08	1.131274E-06	-1.013708E-06
7.526882	9.132957	0.5313249	38.4624	0.00275279	6.220515E-05	38.4624	20.09103	-19.50518	38.4624	31.36236	-1.073255	38.4624	-0.0590246225219253	0.8089241	38.4624	14.6927098292816	-14.2642678647499	7.526882	9.132957	0.5313249	7.526882	-3.762995		38.4624	0.08426937		8.528207E-05	7.013715E-08	1.499506E-06	-1.609352E-06
7.546432	9.287293	0.5328669	38.5623	0.005858853	0.0001198686	38.5623	18.68621	-9.110141	38.5623	22.7402	-0.5906236	38.5623	-0.0330864115858148	0.4929682	38.5623	16.4432857796133	-8.01664174308745	7.546432	9.287293	0.5328669	7.546432	-0.5215219		38.5623	0.01161501		5.365267E-05	5.114716E-08	1.001466E-06	-5.914895E-07
7.565982	9.203816	0.5390322	38.6622	0.004704312	8.551698E-05	38.6622	12.26729	-3.343054	38.6622	14.39109	-0.3125754	38.6622		0.1287525	38.6622			7.565982	9.203816	0.5390322	7.565982	-0.1260421		38.6622	0.04515982		2.225418E-05	1.383501E-08	1.900338E-07	-5.939987E-08
7.585533	8.92912	0.5257759	38.76211	0.00269885	5.537261E-05	38.76211	36.27482	7.854711	38.76211	40.20132	0.2325337	38.76211	0.0137089109729985	0.525283	38.76211	15.4193210205594	3.3387984063245	7.585533	8.92912	0.5257759	7.585533	-0.4210536		38.76211	0.0260731		3.341415E-05	1.086033E-08	4.252539E-07	9.888587E-08
7.605083	8.966975	0.5307084	38.86201	0.002226938	8.263306E-05	38.86201	19.74287	-17.30384	38.86201	26.58894	-0.9912134	38.86201	-0.052505436432828	0.660212	38.86201	14.6277426304736	-12.8206312707796	7.605083	8.966975	0.5307084	7.605083	-1.055831		38.86201	0.0920291		5.698585E-05	5.321674E-08	1.004945E-06	-9.96115E-07
7.624633	9.076659	0.5319413	38.96191	0.00723337	0.0002207878	38.96191	21.44159	-10.51715	38.96191	25.53336	-0.5276086	38.96191	-0.0289753086673684	0.6180098	38.96191	14.461295819317	-7.09329845758112	7.624633	9.076659	0.5319413	7.624633	-0.7105851		38.96191	0.05102833		5.248188E-05	4.974952E-08	1.123488E-06	-5.927619E-07
7.644184	9.164989	0.5356409	39.06181	0.0009891912	5.401635E-05	39.06181	34.93731	-27.54415	39.06181	48.30334	-0.8737005	39.06181	-0.0505340832447558	0.715765	39.06181	15.7317401119581	-12.4027123079314	7.644184	9.164989	0.5356409	7.644184	2.63775		39.06181	0.06882694		6.63956E-05	2.036833E-08	7.409059E-07	-6.473298E-07
7.663734	8.996096	0.5285499	39.16172	0.01189326	0.0001928421	39.16172	11.20883	4.066993	39.16172	13.13631	0.3538824	39.16172		0.1918888	39.16172			7.663734	8.996096	0.5285499	7.663734	-2.090655		39.16172	0.1537834		5.904726E-05	6.566025E-08	8.131202E-07	2.87749E-07
7.683284	9.070836	0.5347162	39.26162	0.004056778	0.0001217039	39.26162	26.62101	-19.09406	39.26162	37.82521	-0.8301482	39.26162	-0.0401223575181612	0.6150703	39.26162	13.7994199479817	-9.89770549791205	7.683284	9.070836	0.5347162	7.683284	-1.116112		39.26162	0.03872526		5.977378E-05	2.569643E-08	7.478604E-07	-6.20835E-07
7.702835	8.988329	0.5285499	39.36152	0.006364415	0.0001771397	39.36152	22.05703	-16.71839	39.36152	30.41604	-0.8985305	39.36152	-0.0427994280827508	0.7581427	39.36152	13.9650460119341	-10.5849720080137	7.702835	8.988329	0.5285499	7.702835	1.056744		39.36152	0.1692697		2.63678E-05	2.160825E-08	4.888777E-07	-4.392715E-07
7.722385	9.094131	0.5322495	39.46143	0.00629459	0.0001456558	39.46143	18.35354	-12.11419	39.46143	23.94553	-0.697407	39.46143	-0.0441063076878435	0.3477379	39.46143	16.5683347067264	-10.9358701358044	7.722385	9.094131	0.5322495	7.722385	-0.8996482		39.46143	0.05960232		4.008091E-05	2.430752E-08	4.774201E-07	-3.329561E-07
7.741935	9.340679	0.5393405	39.56133	0.003196491	7.776979E-05	39.56133	25.83763	-15.87988	39.56133	34.14627	-0.707422	39.56133	-0.0340162674223481	0.7107029	39.56133	13.7576079134555	-8.45546225179731	7.741935	9.340679	0.5393405	7.741935	-0.8457606		39.56133	0.127226		5.558238E-05	3.387963E-08	9.444343E-07	-6.681136E-07
7.761486	9.221289	0.5322495	39.66123	0.01115512	0.0001911277	39.66123	25.15073	-15.15885	39.66123	33.19735	-0.672501	39.66123	-0.0334992985106726	0.7036256	39.66123	13.8505198700982	-8.34798674972315	7.761486	9.221289	0.5322495	7.761486	-1.535339		39.66123	0.04040349		5.141428E-05	3.282605E-08	9.042744E-07	-6.081254E-07
7.781036	9.361064	0.5322495	39.76113	0.004701959	8.201008E-05	39.76113	21.94843	-12.53605	39.76113	28.07125	-0.6839531	39.76113	-0.0322097092528565	0.6614723	39.76113	14.088603155831	-8.04684064687689	7.781036	9.361064	0.5322495	7.781036	2.062341		39.76113	0.1174776		3.500117E-05	2.938127E-08	6.807696E-07	-4.656144E-07
7.800587	9.626053	0.5396487	39.86103	0.006071451	0.000130106	39.86103	27.13555	-11.54373	39.86103	32.34674	-0.4984729	39.86103	-0.0235230330725202	0.7614678	39.86103	13.8488638545137	-5.89144406246603	7.800587	9.626053	0.5396487	7.800587	-3.551099		39.86103	0.09645166		7.904027E-05	5.752264E-08	1.66525E-06	-8.300819E-07
7.820137	9.549372	0.5340998	39.96094	0.007472554	8.118342E-05	39.96094	23.85172	-11.69086	39.96094	28.43379	-0.518729	39.96094	-0.0270127677839647	0.3500505	39.96094	13.8375100247824	-6.78241895615392	7.820137	9.549372	0.5340998	7.820137	-0.6667444		39.96094	0.006637083		4.593459E-05	1.988846E-08	5.019857E-07	-2.603945E-07
7.839687	9.722149	0.5334833	40.06084	0.001413035	0.0001986577	40.06084	20.50796	-13.76098	40.06084	26.54572	-0.7844195	40.06084	-0.0389033736022478	0.7463512	40.06084	14.5935250173497	-9.79235477739133	7.839687	9.722149	0.5334833	7.839687	1.027517		40.06084	0.134837		5.009889E-05	5.306186E-08	1.108277E-06	-8.693544E-07
7.859238	9.955107	0.5451986	40.16074	0.01601463	0.0002944366	40.16074	33.25218	-19.5473	40.16074	43.42447	-0.6126418	40.16074	-0.0343887656990443	0.7671629	40.16074	14.7615339042944	-8.67757075684283	7.859238	9.955107	0.5451986	7.859238	-3.091684		40.16074	0.07854904		0.0001368311	5.566769E-08	2.061267E-06	-1.262819E-06
7.878788	9.843481	0.5436574	40.26064	0.005191781	0.0001855111	40.26064	16.84761	-9.370721	40.26064	22.16404	-0.6680879	40.26064	-0.0426675778402499	0.5264283	40.26064	19.4054529288698	-10.7934075784389	7.878788	9.843481	0.5436574	7.878788	2.962902		40.26064	0.1054397		2.800497E-05	3.001073E-08	5.530827E-07	-3.695079E-07
7.898338	9.631877	0.5347162	40.36055	0.0106513	0.0002429845	40.36055	9.510269	2.234002	40.36055	9.176218	0.3731135	40.36055		0.3035595	40.36055			7.898338	9.631877	0.5347162	7.898338	4.922035		40.36055	0.09570895		3.405739E-05	1.2278E-07	1.055574E-06	3.938489E-07
7.917889	9.833775	0.5356409	40.46045	0.005085136	0.0002359652	40.46045	21.7016	-15.887	40.46045	29.02382	-0.7922001	40.46045	-0.0407925156991007	0.5503482	40.46045	14.1657952964128	-10.3702939314859	7.917889	9.833775	0.5356409	7.917889	-0.6786179		40.46045	0.06256781		4.788292E-05	3.128304E-08	7.116922E-07	-5.638027E-07
7.937439	10.07062	0.5442739	40.56035	0.003841319	0.0001683559	40.56035	22.46957	-10.97087	40.56035	27.45954	-0.5635266	40.56035	-0.0266330308661041	0.6355144	40.56035	13.9013147448555	-6.78737971863354	7.937439	10.07062	0.5442739	7.937439	1.406557		40.56035	0.167735		3.807264E-05	3.208869E-08	7.676435E-07	-4.325876E-07
7.956989	9.912397	0.5390322	40.66025	0.008955289	0.0002291056	40.66025	36.26302	-11.33665	40.66025	43.35411	-0.3823943	40.66025	-0.018866333884295	0.9796191	40.66025	15.4175988568166	-4.81989346113096	7.956989	9.912397	0.5390322	7.956989	0.4320138		40.66025	0.1205278		8.935945E-05	4.657332E-08	1.88596E-06	-7.211802E-07
7.97654	10.10168	0.5393405	40.76015	0.004339708	0.0002966421	40.76015	29.0248	-7.553599	40.76015	34.1134	-0.3169528	40.76015	-0.0142423509448868	0.7738926	40.76015	14.0156310755216	-3.64751745167673	7.97654	10.10168	0.5393405	7.97654	-0.2922715		40.76015	0.09757025		7.499641E-05	4.987364E-08	1.621844E-06	-5.140481E-07
7.99609	9.966755	0.5448903	40.86006	0.002716484	3.894293E-05	40.86006	20.50966	-31.63266	40.86006	41.37106	-1.576656	40.86006	-0.0876698092757485	0.762289	40.86006	14.5932428221405	-22.5075861437531	7.99609	9.966755	0.5448903	7.99609	-2.182903		40.86006	0.1030505		3.435282E-05	1.52999E-08	3.390247E-07	-5.345254E-07
8.01564	9.744474	0.5322495	40.95996	0.0009704753	4.927473E-05	40.95996	22.10297	-12.89853	40.95996	29.41893	-0.7845591	40.95996	-0.0316445176141381	0.7857674	40.95996	13.9555899410599	-8.14400265249665	8.01564	9.744474	0.5322495	8.01564	3.908218		40.95996	0.08323895		4.568128E-05	4.147426E-08	9.599477E-07	-7.531357E-07
8.035191	9.926958	0.5362582	41.05986	0.008434429	0.0001381925	41.05986	28.16257	-25.46686	41.05986	42.82527	-0.9391143	41.05986	-0.0485133217648893	0.751798	41.05986	13.8406093491773	-12.5157929938886	8.035191	9.926958	0.5362582	8.035191	8.978215		41.05986	0.1746045		3.871003E-05	1.586808E-08	4.953615E-07	-4.65201E-07
8.054741	9.849305	0.5368747	41.15976	0.001935515	0.0001654977	41.15976	10.92047	-16.96596	41.15976	21.82307	-1.780157	41.15976		0.5336006	41.15976			8.054741	9.849305	0.5368747	8.054741	-5.670067		41.15976	0.03529243		2.51174E-05	2.814229E-08	3.007885E-07	-5.35451E-07
8.074291	10.058	0.5381076	41.25967	0.00962323	9.984843E-05	41.25967	33.02194	-9.805598	41.25967	38.59224	-0.3074144	41.25967	-0.0168907933252754	0.7172468	41.25967	14.7463358459263	-4.37880517932258	8.074291	10.058	0.5381076	8.074291	3.548359		41.25967	0.152557		9.152984E-05	4.407896E-08	1.626008E-06	-4.998582E-07
8.093842	10.28125	0.5451986	41.35957	0.004275049	0.0001701137	41.35957	26.2756	-14.98224	41.35957	33.33585	-0.6132079	41.35957	-0.0303955745373657	0.5162985	41.35957	13.8529430647929	-7.89889316861274	8.093842	10.28125	0.5451986	8.093842	-0.1497891		41.35957	0.078236		5.04202E-05	2.342515E-08	6.657036E-07	-4.082147E-07
8.113392	10.12206	0.5365664	41.45947	0.0009852662	6.354102E-05	41.45947	40.93946	-19.06151	41.45947	45.25168	-0.3934074	41.45947	-0.0295716164882546	0.8170835	41.45947	16.5448717997163	-7.70333389886101	8.113392	10.12206	0.5365664	8.113392	-0.7379856		41.45947	0.1246169		0.0001021461	4.075855E-08	1.71635E-06	-6.752249E-07
8.132942	10.33269	0.5439656	41.55937	0.006607899	0.0003388083	41.55937	2.829218	-5.055606	41.55937	6.153067	-1.918439	41.55937		0.06257636	41.55937			8.132942	10.33269	0.5439656	8.132942	0.7379856		41.55937	0.1476747		6.326345E-05	1.045635E-07	2.973923E-07	-5.70529E-07
8.152493	10.16671	0.5396487	41.65928	0.006756643	0.0002149507	41.65928	36.42165	-18.07904	41.65928	43.92762	-0.6030257	41.65928	-0.029232961197424	0.5822243	41.65928	15.4151806720651	-7.65181323686674	8.152493	10.16671	0.5396487	8.152493	-0.1497891		41.65928	0.04855273		5.92494E-05	1.787718E-08	6.724914E-07	-4.055296E-07
8.172043	10.40258	0.538724	41.75918	0.01027615	0.0001991962	41.75918	29.45426	-25.48213	41.75918	42.78666	-0.8809751	41.75918	-0.0464669900836381	0.7363736	41.75918	14.0925228255703	-12.1920388642946	8.172043	10.40258	0.538724	8.172043	1.767329		41.75918	0.1549032		8.799629E-05	3.539532E-08	1.136367E-06	-1.001111E-06
8.191593	10.59186	0.5575311	41.85908	0.002508947	0.0001348573	41.85908	33.42582	-16.00092	41.85908	41.58831	-0.553941	41.85908	-0.0268907750707298	0.8949624	41.85908	14.7744016552228	-7.07249869932611	8.191593	10.59186	0.5575311	8.191593	1.523465		41.85908	0.04594696		0.0001276853	6.606982E-08	2.403596E-06	-1.33145E-06
8.211143	10.46762	0.5405743	41.95898	0.005179218	0.0001013707	41.95898	24.60272	-26.5625	41.95898	41.15457	-1.101049	41.95898	-0.0566018404892752	0.6394039	41.95898	13.821321154137	-14.9222872274305	8.211143	10.46762	0.5405743	8.211143	-2.258711		41.95898	0.05043074		7.687667E-05	2.902244E-08	8.030249E-07	-8.841697E-07
8.230694	10.65495	0.5522895	42.05888	0.01043353	0.0002166581	42.05888	10.45084	-6.253561	42.05888	13.39212	-0.7433515	42.05888		0.4377727	42.05888			8.230694	10.65495	0.5522895	8.230694	4.177656		42.05888	0.04373458		8.293193E-05	2.024284E-07	2.175681E-06	-1.617296E-06
8.250244	10.41423	0.547357	42.15879	0.01044127	0.0001584928	42.15879	35.21318	-14.68326	42.15879	42.27594	-0.4863583	42.15879	-0.0249840376304906	0.8578304	42.15879	15.8713347582897	-6.61805869162914	8.250244	10.41423	0.547357	8.250244	-1.306088		42.15879	0.05797411		6.517286E-05	3.128108E-08	1.189242E-06	-5.783976E-07
8.269794	10.15992	0.5427318	42.25869	0.004059214	7.316531E-05	42.25869	36.97983	-32.5063	42.25869	56.80907	-1.035009	42.25869	-0.0514938073984114	0.8299479	42.25869	15.5542205221213	-13.6725927451085	8.269794	10.15992	0.5427318	8.269794	3.384869		42.25869	0.1605423		0.0001020386	2.624098E-08	1.035815E-06	-1.072078E-06
8.289345	9.915311	0.5427318	42.35859	0.004360782	0.0001704031	42.35859	27.38228	-22.62147	42.35859	37.62612	-0.823929	42.35859	-0.0426289369754912	0.7011145	42.35859	13.7332901465679	-11.3455586207853	8.289345	9.915311	0.5427318	8.289345	3.728288		42.35859	0.09249635		6.204348E-05	3.072602E-08	8.922542E-07	-7.351541E-07
8.308895	9.652262	0.5390322	42.4585	0.01296999	0.0002553441	42.4585	26.35991	-15.43433	42.4585	34.34344	-0.7025347	42.4585	-0.0304195586404904	0.5897183	42.4585	13.8596887989886	-8.11516550234423	8.308895	9.652262	0.5390322	8.308895	-0.2091568		42.4585	0.067623		0.0001069737	5.348527E-08	1.503029E-06	-1.05593E-06
8.328445	9.452306	0.5353327	42.5584	0.009812823	0.0002363761	42.5584	26.49202	-24.5491	42.5584	40.86538	-0.9438763	42.5584	-0.0480666575499146	0.6455314	42.5584	13.8703803800337	-12.8531339513198	8.328445	9.452306	0.5353327	8.328445	1.633067		42.5584	0.1734309		6.722263E-05	2.598494E-08	7.72223E-07	-7.28883E-07
8.347996	9.642554	0.5347162	42.6583	0.01339473	0.0001693845	42.6583	37.86486	-18.42511	42.6583	46.82938	-0.5059413	42.6583	-0.0286246303228746	0.7845313	42.6583	15.7670235973409	-7.67225963049789	8.347996	9.642554	0.5347162	8.347996	-2.476088		42.6583	0.07614995		0.0001235721	4.420732E-08	1.847233E-06	-9.345916E-07
8.367546	9.840569	0.5365664	42.7582	0.00527816	0.0001538088	42.7582	31.28561	2.58549	42.7582	35.7685	-0.09798289	42.7582	0.00445653388437568	0.5678572	42.7582	14.4876592806356	1.19728220950011	8.367546	9.840569	0.5365664	8.367546	-1.549952		42.7582	0.1427425		0.0002292656	1.017599E-07	3.622451E-06	-3.549382E-07
8.387096	10.07256	0.538724	42.8581	0.005781258	0.0001713514	42.8581	25.14845	-27.55987	42.8581	43.57844	-1.135245	42.8581	-0.0563696895941924	0.6737319	42.8581	13.8513616952573	-15.1795344322674	8.387096	10.07256	0.538724	8.387096	-4.025126		42.8581	0.01833758		7.162659E-05	2.541078E-08	7.319605E-07	-8.309543E-07
8.406647	10.34143	0.5451986	42.95801	0.01049072	0.0002782642	42.95801	22.35469	-6.551399	42.95801	25.47197	-0.3604879	42.95801	-0.0150819414611079	0.4589082	42.95801	13.8904372898443	-4.07081382196069	8.406647	10.34143	0.5451986	8.406647	-0.80466		42.95801	0.1317549		3.884513E-05	2.747498E-08	6.583699E-07	-2.373344E-07
8.426197	10.46859	0.547357	43.05791	0.01797635	0.0002538395	43.05791	45.40647	-30.66996	43.05791	59.72154	-0.7390824	43.05791	-0.0443254465790223	0.7137886	43.05791	17.7537616659445	-11.9918418665834	8.426197	10.46859	0.547357	8.426197	-1.516158		43.05791	0.04663181		0.0001536112	3.074189E-08	1.476464E-06	-1.091228E-06
8.445747	10.25892	0.5498228	43.15781	0.01162475	0.0001749471	43.15781	37.51286	-19.21448	43.15781	46.29593	-0.5149735	43.15781	-0.0296211833362653	0.8548527	43.15781	15.6817073096608	-8.0323323886684	8.445747	10.25892	0.5498228	8.445747	0.0264871		43.15781	0.1786135		0.0001047049	4.176116E-08	1.718843E-06	-8.851584E-07
8.465298	10.05509	0.5399578	43.25771	0.003964772	4.515545E-05	43.25771	35.02403	-11.99334	43.25771	41.98854	-0.3609172	43.25771	-0.0189945395745127	0.9655873	43.25771	15.076418344523	-5.16264432540213	8.465298	10.05509	0.5399578	8.465298	1.403817		43.25771	0.1158802		0.000102032	5.588129E-08	2.207028E-06	-7.965544E-07
8.484848	9.821156	0.54304	43.35762	0.009853167	6.05545E-05	43.35762	36.14069	-18.89264	43.35762	45.56724	-0.5451779	43.35762	-0.029550671864637	0.4108668	43.35762	15.39984591268	-8.05031076028988	8.484848	9.821156	0.54304	8.484848	4.588663		43.35762	0.03946794		6.227335E-05	1.232247E-08	4.929965E-07	-2.687709E-07
8.504398	9.573638	0.5365664	43.45752	0.01090625	0.0002239253	43.45752	34.30505	-32.22433	43.45752	50.6506	-1.016988	43.45752	-0.0533909408885197	0.5422579	43.45752	15.5198142412216	-14.5784837434248	8.504398	9.573638	0.5365664	8.504398	0.5498357		43.45752	0.07255418		9.175153E-05	1.939322E-08	6.887012E-07	-7.00401E-07
8.52395	9.667791	0.5353327	43.55742	0.005683243	0.0001535551	43.55742	28.90161	1.033205	43.55742	32.51129	0.007774799	43.55742	0.00182525787656211	0.431561	43.55742	13.9733932127475	0.499535336835035	8.52395	9.667791	0.5353327	8.52395	2.563769		43.55742	0.008819671		4.130478E-05	1.686452E-08	5.482708E-07	4.262695E-09
8.5435	9.823098	0.5384158	43.65732	0.02031194	0.000293293	43.65732	44.87597	-15.38976	43.65732	53.38014	-0.3503967	43.65732	-0.0220115812255954	0.7197769	43.65732	17.6063846378981	-6.03793163345935	8.5435	9.823098	0.5384158	8.5435	-4.882761		43.65732	0.04774762		0.0001072768	2.709845E-08	1.36514E-06	-4.783406E-07
8.56305	10.02888	0.5350245	43.75723	0.002552974	0.0001052833	43.75723	39.11178	-24.43972	43.75723	52.7345	-0.6627159	43.75723	-0.0365370242975094	0.8814214	43.75723	16.0758609637705	-10.0452977658621	8.56305	10.02888	0.5350245	8.56305	-2.930935		43.75723	0.1790721		0.0001247445	3.953804E-08	1.738003E-06	-1.151803E-06
8.582601	10.2696	0.5405743	43.85713	0.01278218	0.0001947411	43.85713	43.13792	-21.57372	43.85713	51.00653	-0.5492874	43.85713	-0.031089140512984	0.7669231	43.85713	17.1302170149849	-8.56700033384388	8.582601	10.2696	0.5405743	8.582601	-1.992013		43.85713	0.04310105		0.0001296416	3.821596E-08	1.70849E-06	-9.384518E-07
8.602151	10.31619	0.5436574	43.95703	0.01037923	0.0003190606	43.95703	5.908237	-31.56287	43.95703	37.63083	-6.733652	43.95703		0.821256	43.95703			8.602151	10.31619	0.5436574	8.602151	-0.747119		43.95703	0.05571792		0.0001959685	1.13652E-07	6.282511E-07	-4.230424E-06
8.621701	10.09974	0.5464314	44.05693	0.007395425	7.420904E-05	44.05693	31.80326	-15.42257	44.05693	39.41023	-0.5579858	44.05693	-0.025539427577034	0.5024979	44.05693	14.5787463663416	-7.06976997082757	8.621701	10.09974	0.5464314	8.621701	-0.2940982		44.05693	0.1056818		8.25336E-05	2.67022E-08	9.189608E-07	-5.127671E-07
8.641252	9.88716	0.54304	44.15683	0.008079016	8.991764E-05	44.15683	47.00838	-26.7518	44.15683	63.387	-0.6285228	44.15683	-0.0373391502079623	0.8827847	44.15683	18.2038987235918	-10.359581313936	8.641252	9.88716	0.54304	8.641252	0.2776579		44.15683	0.09596398		0.0002274045	4.996356E-08	2.681391E-06	-1.685315E-06
8.660802	9.864835	0.5359491	44.25674	0.01313989	0.0002016325	44.25674	35.28214	-25.69822	44.25674	49.71288	-0.7674938	44.25674	-0.0415974243273411	0.8400995	44.25674	15.880988340975	-11.5671319188056	8.660802	9.864835	0.5359491	8.660802	-0.03836063		44.25674	0.0654695		0.0001758381	5.977311E-08	2.357254E-06	-1.809178E-06
8.680352	10.08615	0.5408825	44.35664	0.009608394	9.539541E-05	44.35664	45.93971	-8.013673	44.35664	48.57432	-0.1718056	44.35664	-0.0112053432775518	0.8097871	44.35664	17.9027743807307	-3.12294025095571	8.680352	10.08615	0.5408825	8.680352	2.911755		44.35664	0.1527057		0.0001580137	5.423158E-08	2.596224E-06	-4.460458E-07
8.699903	10.29969	0.5408825	44.45654	0.008846525	0.0002749854	44.45654	34.40503	-12.91472	44.45654	41.00455	-0.3954987	44.45654	-0.0206812203139058	0.88313	44.45654	15.3896427337835	-5.77685848466959	8.699903	10.29969	0.5408825	8.699903	1.853184		44.45654	0.1703255		0.0002246613	1.180019E-07	4.49949E-06	-1.779542E-06
8.719453	10.32008	0.5513648	44.55644	0.01325446	0.0002073916	44.55644	54.98716	-25.45284	44.55644	67.95132	-0.4935123	44.55644	-0.0339503770076706	0.8886229	44.55644	20.5333605429509	-9.50462499913679	8.719453	10.32008	0.5513648	8.719453	-1.278688		44.55644	0.166643		0.0001290221	2.483051E-08	1.513043E-06	-7.467053E-07
8.739003	10.3754	0.5399578	44.65635	0.026239	0.0002254272	44.65635	44.10186	-22.97505	44.65635	55.49815	-0.5737631	44.65635	-0.0322931735598992	0.7693874	44.65635	17.3929923485273	-9.0609512475877	8.739003	10.3754	0.5399578	8.739003	-1.591966		44.65635	0.1321377		0.0002757522	6.888222E-08	3.315811E-06	-1.90249E-06
8.758554	10.37831	0.5442739	44.75625	0.007146909	4.990065E-05	44.75625	40.0857	-25.70576	44.75625	54.12366	-0.6896521	44.75625	-0.0372239467502251	0.7953811	44.75625	16.323568899972	-10.4678127706526	8.758554	10.37831	0.5442739	8.758554	-1.169086		44.75625	0.1851733		9.335458E-05	2.534759E-08	1.129371E-06	-7.788727E-07
8.778104	10.13759	0.5445821	44.85615	0.001935989	6.889592E-05	44.85615	42.1418	-31.39978	44.85615	60.91739	-0.8134189	44.85615	-0.0445791481035533	0.6252676	44.85615	16.8624320529746	-12.5641651710896	8.778104	10.13759	0.5445821	8.778104	3.888124		44.85615	0.1178608		0.0001242958	2.094305E-08	9.897179E-07	-8.050553E-07
8.797654	9.872602	0.5390322	44.95605	0.01505976	0.0003422737	44.95605	36.27716	-26.91727	44.95605	52.2584	-0.7739615	44.95605	-0.0416901153259134	0.8848615	44.95605	15.8709710327591	-11.776091149399	8.797654	9.872602	0.5390322	8.797654	1.689695		44.95605	0.06258637		0.0002475414	8.020676E-08	3.314672E-06	-2.565429E-06
8.817204	9.618288	0.54304	45.05595	0.01351887	0.0002824068	45.05595	33.83384	-21.7406	45.05595	45.4248	-0.6866478	45.05595	-0.0336381280819785	0.7498502	45.05595	14.8198443061916	-9.52278283076728	8.817204	9.618288	0.54304	8.817204	1.6285		45.05595	0.08174063		0.0001583834	5.755699E-08	2.155327E-06	-1.47995E-06
8.836755	9.339708	0.5288581	45.15586	0.01411041	0.0003343984	45.15586	24.3959	24.33499	45.15586	41.29124	1.032032	45.15586	0.0485738479806434	0.8238032	45.15586	13.8159951128297	13.7814996909956	8.836755	9.339708	0.5288581	8.836755	-2.63501		45.15586	0.1525945		0.0002278691	1.101015E-07	3.1636E-06	3.264937E-06
8.856305	9.364945	0.5340998	45.25576	0.01196202	0.0001894719	45.25576	33.72332	-12.74978	45.25576	41.5947	-0.4366525	45.25576	-0.0196876744609785	0.9141392	45.25576	14.8072959299106	-5.59819696216483	8.856305	9.364945	0.5340998	8.856305	1.310655		45.25576	0.1712398		9.933927E-05	5.248767E-08	2.000785E-06	-8.736479E-07
8.875855	9.437745	0.5319413	45.35566	0.0262116	0.000394699	45.35566	42.98712	-26.74932	45.35566	58.33338	-0.6466559	45.35566	-0.0373156007501357	0.8861588	45.35566	17.0894218151129	-10.6341262909206	8.875855	9.437745	0.5319413	8.875855	-2.974776		45.35566	0.08222767		0.0003582615	9.329911E-08	4.57016E-06	-2.955321E-06
8.895406	9.610523	0.5328669	45.45557	0.01353817	0.0002174024	45.45557	44.18198	-22.24788	45.45557	56.71678	-0.5250536	45.45557	-0.0307043325166042	0.9138452	45.45557	17.4149826313697	-8.76933371425741	8.895406	9.610523	0.5328669	8.895406	-1.444917		45.45557	0.1296034		0.0002685938	7.630366E-08	3.83165E-06	-2.011822E-06
8.914956	9.8561	0.5433492	45.55547	0.004391695	5.695422E-05	45.55547	36.16042	-14.67593	45.55547	45.58703	-0.4299663	45.55547	-0.0218398030900278	0.9342037	45.55547	15.4026998316442	-6.25128172616237	8.914956	9.8561	0.5433492	8.914956	-2.899881		45.55547	0.03510223		0.0001401537	6.300335E-08	2.638574E-06	-1.134498E-06
8.934506	9.771652	0.5328669	45.65537	0.01061134	0.0001366844	45.65537	33.03123	-67.73798	45.65537	87.06042	-2.291517	45.65537	-0.105423506531743	0.7893355	45.65537	14.7469320097958	-30.2419077956697	8.934506	9.771652	0.5328669	8.934506	-2.658757		45.65537	0.05772157		0.0001187267	1.236427E-08	4.305392E-07	-9.865878E-07
8.954057	9.88522	0.5359491	45.75527	0.006897287	0.0002262158	45.75527	37.94712	-27.8911	45.75527	52.9134	-0.7459776	45.75527	-0.0403615440980181	0.7848417	45.75527	15.7870854075333	-11.6034943443302	8.954057	9.88522	0.5359491	8.954057	-3.564799		45.75527	0.144504		0.0002763858	7.747586E-08	3.285943E-06	-2.451239E-06
8.973607	10.14536	0.547357	45.85518	0.02448054	0.0003005545	45.85518	64.94102	-15.93503	45.85518	75.76041	-0.3147313	45.85518	-0.0197851165202763	0.836032	45.85518	23.2312684538429	-5.70042005030501	8.973607	10.14536	0.547357	8.973607	2.591169		45.85518	0.09030619		0.0002709025	3.945947E-08	2.851568E-06	-8.974775E-07
8.993157	10.06867	0.5377994	45.95508	0.03338898	0.0005092047	45.95508	51.18134	-28.68635	45.95508	68.28623	-0.6113593	45.95508	-0.0376706561055999	0.9019439	45.95508	19.4067539673792	-10.8771858224601	8.993157	10.06867	0.5377994	8.993157	-0.4913814		45.95508	0.1043616		0.0004663376	9.020148E-08	5.255225E-06	-3.212831E-06
9.012708	9.844452	0.540266	46.05498	0.01081159	9.582192E-05	46.05498	45.7664	-20.08006	46.05498	56.64231	-0.477488	46.05498	-0.0270709454186188	0.515213	46.05498	17.8542474627741	-7.83357221654365	9.012708	9.844452	0.540266	9.012708	-0.05206086		46.05498	0.141254		0.0002371986	3.809053E-08	1.946972E-06	-9.296558E-07
9.032258	9.604699	0.5393405	46.15488	0.01621997	0.0001553411	46.15488	60.17146	-14.64106	46.15488	70.95589	-0.2926105	46.15488	-0.0184752632443299	0.7052066	46.15488	22.0194417901448	-5.3578201388325	9.032258	9.604699	0.5393405	9.032258	0.2137235		46.15488	0.03154564		0.0002397538	3.358186E-08	2.286937E-06	-6.691818E-07
9.051808	9.716325	0.5436574	46.25478	0.01864828	9.235838E-05	46.25478	60.55227	-32.0034	46.25478	78.73736	-0.5839408	46.25478	-0.0402642663692332	0.7962612	46.25478	22.1406680274211	-11.7018982574542	9.051808	9.716325	0.5436574	9.051808	-2.44686		46.25478	0.07336245		0.0002571387	3.302641E-08	2.245587E-06	-1.31129E-06
9.071359	9.574609	0.5328669	46.35469	0.005172091	0.0003658715	46.35469	14.58461	-25.67216	46.35469	32.1515	-1.634413	46.35469	-0.288621291849302	0.4593049	46.35469	47.7566807663722	-84.0624221909206	9.071359	9.574609	0.5328669	9.071359	0.2703511		46.35469	0.04164061		0.000344875	1.532358E-07	2.57129E-06	-4.202552E-06
9.090909	9.715354	0.5374911	46.45459	0.02052464	0.0002851386	46.45459	51.75046	-11.87254	46.45459	60.05685	-0.2285325	46.45459	-0.0153848343713653	0.9229712	46.45459	19.5736489801532	-4.49056825665288	9.090909	9.715354	0.5374911	9.090909	5.533065		46.45459	0.08167647		0.0005236744	1.340061E-07	7.84571E-06	-1.793E-06
9.110459	9.559077	0.534408	46.55449	0.03574233	0.0005294959	46.55449	46.2411	-23.38252	46.55449	59.51452	-0.5698991	46.55449	-0.0310949236410865	0.8962476	46.55449	17.9873687537217	-9.095590652042	9.110459	9.559077	0.534408	9.110459	-2.380186		46.55449	0.1138582		0.0004736801	1.198581E-07	6.197514E-06	-3.531958E-06
9.13001	9.697882	0.5427318	46.65439	0.03444761	0.0003929379	46.65439	44.35694	-12.4864	46.65439	52.76717	-0.275974	46.65439	-0.0167696521612092	0.7606897	46.65439	17.4630829879452	-4.91582537403587	9.13001	9.697882	0.5427318	9.13001	-0.4384072		46.65439	0.08836652		0.0003490281	9.53543E-08	4.850264E-06	-1.338547E-06
9.14956	9.528016	0.5381076	46.7543	0.007664516	9.731203E-05	46.7543	46.81356	-16.37275	46.7543	57.82181	-0.380154	46.7543	-0.0216070628538187	0.6636818	46.7543	18.1487640261764	-6.34741825822338	9.14956	9.528016	0.5381076	9.14956	-5.072737		46.7543	0.1384055		0.0002411526	4.787056E-08	2.587314E-06	-9.835778E-07
9.16911	9.507633	0.5393405	46.8542	0.01591384	0.0001111543	46.8542	60.63536	4.845124	46.8542	68.43633	0.05843207	46.8542	0.00601521996998947	0.6607702	46.8542	22.161591113755	1.77084235633233	9.16911	9.507633	0.5393405	9.16911	1.350842		46.8542	0.04073498		0.0003546322	5.003285E-08	3.418234E-06	1.997345E-07
9.188661	9.312531	0.5260841	46.9541	0.02734893	0.0001590966	46.9541	41.24584	-4.110567	46.9541	46.37578	-0.1351601	46.9541	-0.00561609082649121	0.3254795	46.9541	16.6251650496411	-1.65686659506881	9.188661	9.312531	0.5260841	9.188661	-0.8530674		46.9541	0.009013839		0.0003108091	4.703648E-08	2.161698E-06	-2.921752E-07
9.208211	9.456187	0.5399578	47.054	0.01603562	0.0003606366	47.054	44.47129	-6.175293	47.054	51.55262	-0.1631157	47.054	-0.00821684031917137	0.813394	47.054	17.4945759748743	-2.42930076595328	9.208211	9.456187	0.5399578	9.208211	2.442294		47.054	0.09601012		0.0002436924	7.458326E-08	3.79481E-06	-6.189932E-07
9.227761	9.268851	0.5251586	47.1539	0.02686941	0.0003602711	47.1539	45.34778	-34.10702	47.1539	64.77319	-0.8199168	47.1539	-0.0450277742120995	0.8332717	47.1539	17.7374119367794	-13.3406804816246	9.227761	9.268851	0.5251586	9.227761	-2.65145		47.1539	0.1262235		0.000417967	8.301148E-08	4.157967E-06	-3.409187E-06
9.247312	9.451335	0.5347162	47.25381	0.02236897	0.0002547918	47.25381	51.78187	-14.23467	47.25381	62.94799	-0.2903519	47.25381	-0.0181313259226991	0.8240803	47.25381	19.5828753922195	-5.38327078778706	9.247312	9.451335	0.5347162	9.247312	0.6895781		47.25381	0.02472229		0.000435974	9.06706E-08	5.481163E-06	-1.591466E-06
9.266862	9.645468	0.5381076	47.35371	0.04238285	0.0005816036	47.35371	52.43597	-25.55341	47.35371	65.75438	-0.5282044	47.35371	-0.032390089859025	0.8603153	47.35371	19.7754548046308	-9.63709258891386	9.266862	9.645468	0.5381076	9.266862	-1.463184		47.35371	0.05182342		0.0004635849	9.224387E-08	5.363237E-06	-2.832886E-06
9.286412	9.455217	0.5365664	47.45361	0.01709249	0.0002205042	47.45361	52.90546	-32.04705	47.45361	70.66474	-0.6481712	47.45361	-0.0404575912432163	0.961038	47.45361	19.9141409882455	-12.062829379899	9.286412	9.455217	0.5365664	9.286412	-0.484988		47.45361	0.1373391		0.000588702	1.133002E-07	6.718462E-06	-4.354713E-06
9.305963	9.250408	0.5297837	47.55351	0.02721376	0.0006215219	47.55351	26.74591	-14.79241	47.55351	34.49215	-0.6162004	47.55351	-0.0256583190062628	0.4607816	47.55351	13.8614693811397	-7.66638592971945	9.305963	9.250408	0.5297837	9.305963	-3.117258		47.55351	0.1838779		0.0005136628	1.989448E-07	5.84198E-06	-3.59983E-06
9.325513	9.436774	0.5304002	47.65342	0.01629938	3.767019E-05	47.65342	58.35711	-23.17677	47.65342	71.60159	-0.4277095	47.65342	-0.0284297156069835	0.706902	47.65342	21.4332153537283	-8.51229048224319	9.325513	9.436774	0.5304002	9.325513	0.8320604		47.65342	0.0990589		0.0005169333	7.127683E-08	4.692351E-06	-2.006963E-06
9.345063	9.655173	0.5300919	47.75332	0.02533436	0.000244965	47.75332	63.49906	-20.75073	47.75332	77.04353	-0.3780865	47.75332	-0.0249092219205054	0.8998747	47.75332	22.8705914539041	-7.47383613411188	9.345063	9.655173	0.5300919	9.345063	-1.263161		47.75332	0.02939235		0.00120374	1.824913E-07	1.315119E-05	-4.972286E-06
9.364614	9.858041	0.5427318	47.85322	0.003909705	0.0001149805	47.85322	68.30362	-21.72477	47.85322	81.93391	-0.3333483	47.85322	-0.0255451128043785	0.9481789	47.85322	24.1483431315242	-7.68066578097996	9.364614	9.858041	0.5427318	9.364614	1.301522		47.85322	0.0710975		0.001760208	2.486147E-07	1.932457E-05	-6.441813E-06
9.384164	9.710501	0.5319413	47.95313	0.01536588	0.0001381732	47.95313	60.56639	-33.74051	47.95313	77.20271	-0.5831901	47.95313	-0.0409433719182531	0.9018197	47.95313	22.144223303392	-12.3361712360674	9.384164	9.710501	0.5319413	9.384164	0.2100701		47.95313	0.03943199		0.0005555424	8.405662E-08	5.605755E-06	-3.269221E-06
9.403714	9.956078	0.5353327	48.05302	0.02466973	0.0003213823	48.05302	62.5728	-22.49465	48.05302	76.58986	-0.3870473	48.05302	-0.0269568988386743	0.9211918	48.05302	22.6400210476623	-8.13899014587734	9.403714	9.956078	0.5353327	9.403714	-4.164869		48.05302	0.04113552		0.0008673872	1.362136E-07	9.729254E-06	-3.765681E-06
9.423265	10.21524	0.5374911	48.15293	0.02343254	0.0001767189	48.15293	73.32859	-25.06969	48.15293	89.08391	-0.3555992	48.15293	-0.0288672765000836	0.8110092	48.15293	25.5465825782509	-8.73390339167791	9.423265	10.21524	0.5374911	9.423265	-2.410326		48.15293	0.06668522		0.0006613715	6.758849E-08	5.673041E-06	-2.017329E-06
9.442815	10.48897	0.5418072	48.25283	0.01875753	6.579998E-05	48.25283	67.48659	-12.68874	48.25283	78.5247	-0.2071329	48.25283	-0.0148355350765594	0.8794388	48.25283	23.9224120703221	-4.49785960033801	9.442815	10.48897	0.5418072	9.442815	3.132785		48.25283	0.009847509		0.0006723126	9.588804E-08	7.373073E-06	-1.527206E-06
9.462365	10.7064	0.5485899	48.35273	0.03181101	0.0002453738	48.35273	71.01864	-24.32138	48.35273	86.37933	-0.3567329	48.35273	-0.0280705261676173	0.9759334	48.35273	24.9020752282166	-8.52808335705143	9.462365	10.7064	0.5485899	9.462365	-0.1762763		48.35273	0.08587819		0.002230239	2.917105E-07	2.373286E-05	-8.466292E-06
9.481915	10.57633	0.5424236	48.45264	0.05614958	0.0005172868	48.45264	73.40925	-12.97179	48.45264	86.20889	-0.206627	48.45264	-0.014841166807368	0.8998648	48.45264	25.5691384321406	-4.51819866158874	9.481915	10.57633	0.5424236	9.481915	1.344449		48.45264	0.07481629		0.001590607	1.92591E-07	1.625959E-05	-3.359669E-06
9.501466	10.69281	0.54304	48.55254	0.03577522	0.0003130097	48.55254	73.45853	-17.1173	48.55254	86.59715	-0.2454424	48.55254	-0.01954120503103	0.8524131	48.55254	25.5829160967077	-5.96132941159567	9.501466	10.69281	0.54304	9.501466	-3.040537		48.55254	0.05969981		0.001630756	1.853667E-07	1.558952E-05	-3.826331E-06
9.521017	10.96362	0.5418072	48.65244	0.04123084	0.0004846046	48.65244	74.31401	-27.97239	48.65244	90.69238	-0.387451	48.65244	-0.0317958089308142	0.971558	48.65244	25.822338958513	-9.7197336845183	9.521017	10.96362	0.5418072	9.521017	1.548126		48.65244	0.1149467		0.002017081	2.382597E-07	2.014884E-05	-7.80669E-06
9.540567	11.15387	0.5535224	48.75234	0.05365831	0.0008851868	48.75234	65.42608	-14.25985	48.75234	73.88644	-0.2676052	48.75234	-0.0166164673386972	0.7943494	48.75234	23.3533926094792	-5.08995639689236	9.540567	11.15387	0.5535224	9.540567	1.431217		48.75234	0.0187666		0.002291206	3.333851E-07	2.379535E-05	-6.367758E-06
9.560118	11.04613	0.5464314	48.85225	0.05872557	0.0005946961	48.85225	72.61224	-32.9431	48.85225	91.70898	-0.4625076	48.85225	-0.0374633599949069	0.9196444	48.85225	25.3464176906331	-11.4992930609269	9.560118	11.04613	0.5464314	9.560118	1.551779		48.85225	0.04796213		0.001401296	1.532238E-07	1.275394E-05	-5.898793E-06
9.579668	11.21114	0.5516731	48.95215	0.005871507	5.452842E-05	48.95215	65.63876	-23.19445	48.95215	79.55222	-0.376719	48.95215	-0.026898689700835	0.9831967	48.95215	23.4131094257444	-8.2733754845647	9.579668	11.21114	0.5516731	9.579668	2.341825		48.95215	0.02406806		0.00256165	3.979748E-07	2.96272E-05	-1.116113E-05
9.599218	11.00245	0.5532141	49.05205	0.02593272	0.0002839119	49.05205	75.44198	-31.42147	49.05205	94.4705	-0.4159558	49.05205	-0.0353230172524555	0.9164922	49.05205	26.1385388546775	-10.8866632236628	9.599218	11.00245	0.5532141	9.599218	-0.9224819		49.05205	0.03809626		0.0009746213	1.000858E-07	8.730033E-06	-3.631308E-06
9.618769	10.77628	0.5467405	49.15195	0.0485129	0.0005236184	49.15195	77.23475	-20.22064	49.15195	91.37541	-0.2736786	49.15195	-0.0225856374272012	0.9457418	49.15195	26.6422393012535	-6.97514071336039	9.618769	10.77628	0.5467405	9.618769	0.6101167		49.15195	0.006814518		0.002233974	2.530416E-07	2.230167E-05	-6.103487E-06
9.638319	10.51906	0.5492064	49.25185	0.02988442	0.0003351126	49.25185	71.8154	-22.96117	49.25185	86.78791	-0.3386442	49.25185	-0.0259575672950102	0.89083	49.25185	25.1240686619737	-8.03279052952826	9.638319	10.51906	0.5492064	9.638319	1.59562		49.25185	0.1482773		0.001662539	1.966293E-07	1.616339E-05	-5.473637E-06
9.657869	10.36375	0.5381076	49.35176	0.1006056	0.001063876	49.35176	74.64108	-19.089	49.35176	88.03725	-0.2656397	49.35176	-0.0213725614341012	0.9752125	49.35176	25.9139670308385	-6.62733727145775	9.657869	10.36375	0.5381076	9.657869	3.65248		49.35176	0.1032769		0.004589452	5.77467E-07	4.913458E-05	-1.30521E-05
9.67742	10.57633	0.5393405	49.45166	0.08031198	0.0006935917	49.45166	79.73624	-22.02977	49.45166	94.69793	-0.2856783	49.45166	-0.024316795998517	0.935298	49.45166	27.3472093298133	-7.55556794857791	9.67742	10.57633	0.5393405	9.67742	-0.6813579		49.45166	0.1658867		0.003695085	3.853838E-07	3.50912E-05	-1.002479E-05
9.69697	10.65786	0.5488981	49.55156	0.05270762	0.0005874904	49.55156	79.80756	-22.19787	49.55156	94.68114	-0.2830981	49.55156	-0.0244490922356764	0.9535133	49.55156	27.3673425965059	-7.6120205779827	9.69697	10.65786	0.5488981	9.69697	3.440583		49.55156	0.09385266		0.003801716	4.043705E-07	3.683851E-05	-1.042891E-05
9.71652	10.57439	0.5381076	49.65146	0.0728179	0.0007565918	49.65146	89.29861	-12.61534	49.65146	104.1066	-0.149921	49.65146	-0.0136126798613547	0.9705935	49.65146	30.0608579212226	-4.2467386135914	9.71652	10.57439	0.5381076	9.71652	-3.740162		49.65146	0.1431122		0.005542725	4.963684E-07	5.11041E-05	-7.661576E-06
9.736071	10.66854	0.545815	49.75137	0.009446417	7.035182E-05	49.75137	78.09504	-12.1706	49.75137	90.24361	-0.1624962	49.75137	-0.0134030657517431	0.9675211	49.75137	26.8844165983934	-4.18975875997742	9.736071	10.66854	0.545815	9.736071	-1.222974		49.75137	0.02759823		0.004979286	5.915542E-07	5.269285E-05	-8.562385E-06
9.755621	10.42005	0.54304	49.85127	0.1228396	0.001297813	49.85127	86.44932	-13.63696	49.85127	100.9742	-0.1629758	49.85127	-0.0147305530942878	0.9720266	49.85127	29.2495529828604	-4.61397398654002	9.755621	10.42005	0.54304	9.755621	-2.259624		49.85127	0.1715003		0.009474668	9.03278E-07	9.002008E-05	-1.46711E-05
9.775171	10.15895	0.5405743	49.95117	0.03807683	0.0001732294	49.95117	88.33538	-8.375399	49.95117	101.2638	-0.1045632	49.95117	-0.00899834657058308	0.8610677	49.95117	29.7863624644517	-2.82415336932635	9.775171	10.15895	0.5405743	9.775171	-0.2246837		49.95117	0.07434025		0.005995199	5.03422E-07	5.070202E-05	-5.301565E-06
9.794722	10.08615	0.5362582	50.05107	0.09992592	0.0007476141	50.05107	102.2064	-18.47095	50.05107	119.1356	-0.1861351	50.05107	-0.0193995229375991	0.9906356	50.05107	33.757711954765	-6.10076514667797	9.794722	10.08615	0.5362582	9.794722	5.806156		50.05107	0.1812667		0.01054186	7.357801E-07	8.617745E-05	-1.604065E-05
9.814272	10.12983	0.5421154	50.15097	0.02655319	0.0001717484	50.15097	93.40328	-8.010878	50.15097	107.8199	-0.08748442	50.15097	-0.0085010380857034	0.9677968	50.15097	31.2329680750524	-2.67874408591359	9.814272	10.12983	0.5421154	9.814272	4.593229		50.15097	0.008942612		0.01833579	1.526461E-06	0.0001639567	-1.434365E-05
9.833822	9.997816	0.538724	50.25088	0.07384506	0.0006166372	50.25088	80.97342	-7.546109	50.25088	93.67844	-0.09757909	50.25088	-0.00817495549502178	0.9550609	50.25088	27.6967179041336	-2.5811241935874	9.833822	9.997816	0.538724	9.833822	-1.21658		50.25088	0.06232924		0.007017399	7.637089E-07	7.120487E-05	-6.948107E-06
9.853373	10.12691	0.5427318	50.35078	0.163601	0.001407923	50.35078	90.71415	-6.092546	50.35078	104.5638	-0.07164225	50.35078	-0.00646746191889637	0.9564095	50.35078	30.4646488714762	-2.04606747402148	9.853373	10.12691	0.5427318	9.853373	4.785946		50.35078	0.1866304		0.01728562	1.512049E-06	0.0001577014	-1.129809E-05
9.872923	10.3492	0.545815	50.45068	0.08843997	0.0009019033	50.45068	95.98293	1.480403	50.45068	110.8008	0.009199939	50.45068	0.00155560940709983	0.9566331	50.45068	31.9713925815728	0.493114177388319	9.872923	10.3492	0.545815	9.872923	-1.825783		50.45068	0.1239459		0.006463613	5.036571E-07	5.580325E-05	5.133865E-07
9.892473	10.60545	0.5436574	50.55058	0.04365094	0.0006347861	50.55058	77.55043	-7.684745	50.55058	89.72554	-0.1070552	50.55058	-0.00833979860029913	0.7949219	50.55058	26.7310718449711	-2.64887584675576	9.892473	10.60545	0.5436574	9.892473	0.2265104		50.55058	0.05283385		0.003331664	3.289678E-07	2.934911E-05	-3.141975E-06
9.912024	10.85976	0.5436574	50.65049	0.06249714	0.000802361	50.65049	79.07195	-10.00811	50.65049	92.13327	-0.1339458	50.65049	-0.0108017080594451	0.9724887	50.65049	27.1597691733738	-3.43760469216599	9.912024	10.85976	0.5436574	9.912024	-1.135292		50.65049	0.1296059		0.01403307	1.607697E-06	0.0001468112	-1.966474E-05
9.931574	11.14999	0.545815	50.75039	0.08835677	0.0009501972	50.75039	91.68134	-15.93905	50.75039	107.5191	-0.1777993	50.75039	-0.0167601317403532	0.9409681	50.75039	30.7408057529422	-5.34437166434623	9.931574	11.14999	0.545815	9.931574	3.741075		50.75039	0.1849533		0.01954919	1.591229E-06	0.0001684457	-2.994951E-05
9.951124	11.45089	0.5464314	50.85029	0.1392105	0.001286901	50.85029	78.52709	-0.7240476	50.85029	90.60719	-0.009375008	50.85029	-0.000779357985338904	0.9487568	50.85029	27.0061517434627	-0.249006279578754	9.951124	11.45089	0.5464314	9.951124	-1.704308		50.85029	0.06869644		0.02899877	3.351269E-06	0.0003036357	-2.846587E-06
9.970675	11.75568	0.5525977	50.9502	0.04990004	0.0003688571	50.9502	88.02718	-15.83368	50.9502	102.8289	-0.186867	50.9502	-0.0166868789517933	0.8021441	50.9502	29.6985775042119	-5.34196249242637	9.970675	11.75568	0.5525977	9.970675	0.06576109		50.9502	0.06416958		0.01752922	1.329795E-06	0.0001344147	-2.511766E-05
9.990225	11.8013	0.5575311	51.05009	0.03719685	0.001070885	51.05009	47.11974	3.448544	51.05009	54.13503	0.06487303	51.05009	0.00416076468909363	0.6262947	51.05009	18.2354582362888	1.33459524047169	9.990225	11.8013	0.5575311	9.990225	1.59288		51.05009	0.03904258		0.01515635	3.239042E-06	0.0001749778	1.135134E-05
