# Supplementary material for: Nanomechanical Properties of Rib Bones in Diabetic vs. Healthy Rat Models
Source: Nanomaterials (Basel). 2025 Oct 17;15(20):1582. doi: 10.3390/nano15201582 (PMC12566810; doi:10.3390/nano15201582)
Supplement: Supplementary file 1 [file nanomaterials-15-01582-s001.zip › Nanoindentation data/raw dynamic/sample 24/din_005.scn]

SD;Time(s);Random;25.6;30;0.1;0.1;Avg:;4.882512;0; ; ;0;0;Force;5;C:\meresek\14_pocok\00_area\kalib\I8_Area\IND1000.afn;C:\meresek\14_pocok\din_ref\SpringRef_25_6_005.scn;Berkovich;1;1;C;C;0;01:22:49;1;	P	h	Hz(A)	|P|	|h|	Hz(T)	TF Re	TF Im	Hz(M)	|TF|	tan d	Hz(n)	n'	r2	Hz(E)	E' (GPa)	E''(GPa)	Time(s)	PR	hR	Time(s)	Cmd	-	Hz(C)	|Cmd|	-	GPP	Ghh	GPhRe	GPhIm
0	10.0199	0.3971352	0	10.02262	0.3908578	0	25.34578	0	0	25.34578	0	0			0	28.5430225685224	0	0	10.0199	0.3971352	0	-2.539109		0	0.004643463		101.8842	0.1585809	4.019357	0
0.01955034	9.884981	0.3891196	0.09990234	0.06457369	0.001040902	0.09990234	67.87987	2.382496	0.09990234	77.82584	0.04338581	0.09990234	1.82795226175917	0.9612464	0.09990234	32.6910741411072	1.14741462527839	0.01955034	9.884981	0.3891196	0.01955034	0.5881964		0.09990234	0.03396566		0.02821105	4.477198E-06	0.0003481142	1.510322E-05
0.03910068	9.915071	0.389736	0.1998047	0.1119722	0.001375329	0.1998047	72.14075	8.993529	0.1998047	83.58215	0.1315442	0.1998047	3.38970278785578	0.9501755	0.1998047	34.1348215107901	4.2554662235978	0.03910068	9.915071	0.389736	0.03910068	0.3507258		0.1998047	0.01993623		0.006556406	8.91749E-07	7.389767E-05	9.720813E-06
0.05865103	10.15774	0.3934356	0.299707	0.2297189	0.002746153	0.299707	75.875	0.4366058	0.299707	87.54483	0.005908924	0.299707	0.107662439512965	0.9948375	0.299707	35.2330450067305	0.202740734839884	0.05865103	10.15774	0.3934356	0.05865103	-5.224353		0.299707	0.2018522		0.02614046	3.39316E-06	0.0002970484	1.755236E-06
0.07820137	10.1092	0.3928191	0.3996094	0.1072357	0.001140709	0.3996094	70.13839	-2.28525	0.3996094	81.08205	-0.02875021	0.3996094	-0.429822005077017	0.9838682	0.3996094	33.122734222746	-1.07920554646701	0.07820137	10.1092	0.3928191	0.07820137	-3.6333		0.3996094	0.1208751		0.006719294	1.005567E-06	8.149977E-05	-2.343136E-06
0.09775171	9.884981	0.3894278	0.4995117	0.09872347	0.001182146	0.4995117	77.53193	3.679552	0.4995117	89.72472	0.05473044	0.4995117	0.543498078348751	0.9944713	0.4995117	35.9425766575804	1.70578205216531	0.09775171	9.884981	0.3894278	0.09775171	0.05754095		0.4995117	0.00731397		0.01201287	1.483934E-06	0.0001329466	7.276226E-06
0.1173021	9.933514	0.3841862	0.5994141	0.1327619	0.00145889	0.5994141	79.22969	3.79493	0.5994141	91.32623	0.05579701	0.5994141	0.467301823248873	0.993776	0.5994141	36.7441706096744	1.75996597264703	0.1173021	9.933514	0.3841862	0.1173021	1.079578		0.5994141	0.1972342		0.01328738	1.583204E-06	0.0001443635	8.055053E-06
0.1368524	10.15774	0.3885022	0.6993164	0.1757521	0.001984399	0.6993164	76.30996	2.210221	0.6993164	88.11719	0.03519286	0.6993164	0.233700625969871	0.9964742	0.6993164	35.4534907513585	1.02686518466693	0.1368524	10.15774	0.3885022	0.1368524	1.59288		0.6993164	0.1859789		0.01435058	1.841681E-06	0.0001621833	5.707695E-06
0.1564027	10.40623	0.396827	0.7992187	0.1698366	0.002006174	0.7992187	74.67821	5.532342	0.7992187	86.12149	0.07856713	0.7992187	0.511717600760811	0.9931022	0.7992187	34.686521363226	2.56966123857203	0.1564027	10.40623	0.396827	0.1564027	3.732855		0.7992187	0.2292662		0.01243906	1.665553E-06	0.0001429992	1.123504E-05
0.1759531	10.67122	0.4033015	0.899121	0.1751956	0.001929044	0.899121	76.83714	4.147555	0.899121	88.63851	0.05833935	0.899121	0.340592902696205	0.9895571	0.899121	35.6461506406256	1.92412646019892	0.1759531	10.67122	0.4033015	0.1759531	-0.6859246		0.899121	0.2000688		0.01141222	1.437362E-06	0.0001271894	7.420147E-06
0.1955034	10.61103	0.3996019	0.9990234	0.03032841	0.0001929419	0.9990234	73.66795	4.712108	0.9990234	84.90059	0.06567638	0.9990234	0.350563957953736	0.9890555	0.9990234	34.4021991905421	2.20050716436867	0.1955034	10.61103	0.3996019	0.1955034	0.6338638		0.9990234	0.02124073		0.009528506	1.307447E-06	0.0001107644	7.274605E-06
0.2150538	10.66927	0.4014512	1.098926	0.04926174	0.0007059392	1.098926	73.53369	5.934883	1.098926	84.62157	0.08598284	1.098926	0.401824479309265	0.9845979	1.098926	34.3762734512268	2.77449905423287	0.2150538	10.66927	0.4014512	0.2150538	-3.65248		1.098926	0.04478197		0.008381788	1.15248E-06	9.716615E-05	8.354621E-06
0.2346041	10.52756	0.3959023	1.198828	0.02730642	0.0002314996	1.198828	72.20769	6.165335	1.198828	82.70601	0.0951156	1.198828	0.387153953160945	0.9717612	1.198828	34.1544472255981	2.91622137915846	0.2346041	10.52756	0.3959023	0.2346041	-0.8274937		1.198828	0.06014677		0.006033712	8.571758E-07	7.057507E-05	6.71279E-06
0.2541544	10.29072	0.3955941	1.29873	0.1286103	0.001601899	1.29873	70.41183	8.970539	1.29873	81.89424	0.1325868	1.29873	0.518350073750269	0.9955545	1.29873	33.200842848581	4.22982154869843	0.2541544	10.29072	0.3955941	0.2541544	0.4183136		1.29873	0.1815735		0.01077455	1.599401E-06	0.0001298454	1.721579E-05
0.2737048	10.36546	0.3962105	1.398633	0.1646671	0.001901885	1.398633	72.99569	7.018568	1.398633	83.72934	0.102703	1.398633	0.374990696164542	0.9972189	1.398633	34.2730514514707	3.2953689265259	0.2737048	10.36546	0.3962105	0.2737048	-3.146485		1.398633	0.1767612		0.01216659	1.730629E-06	0.0001441462	1.480425E-05
0.2932551	10.20918	0.3918936	1.498535	0.04640757	0.0006633285	1.498535	68.5005	7.444673	1.498535	79.54008	0.1172587	1.498535	0.379522429730746	0.9924755	1.498535	32.880044502919	3.57342154979517	0.2932551	10.20918	0.3918936	0.2932551	2.140889		1.498535	0.02194202		0.005021733	7.877735E-07	6.223319E-05	7.297383E-06
0.3128055	10.33828	0.395285	1.598437	0.07461538	0.0008886673	1.598437	72.27306	6.537704	1.598437	82.94389	0.09509178	1.598437	0.307796908386312	0.9865335	1.598437	34.1736213908027	3.09129013212236	0.3128055	10.33828	0.395285	0.3128055	-1.41021		1.598437	0.2226047		0.004378847	6.279178E-07	5.184806E-05	4.930323E-06
0.3323558	10.18589	0.3844944	1.69834	0.07046601	0.0009314118	1.69834	66.18653	6.884565	1.69834	76.17597	0.1128278	1.69834	0.311654729788422	0.9883613	1.69834	31.9721111985338	3.32566271867878	0.3323558	10.18589	0.3844944	0.3323558	1.758196		1.69834	0.2211637		0.002778171	4.731934E-07	3.58187E-05	4.041346E-06
0.3519062	10.34799	0.3931274	1.798242	0.06974006	0.0008660024	1.798242	71.46031	12.93594	1.798242	82.98464	0.1906089	1.798242	0.543814150781911	0.9939756	1.798242	33.9426222301805	6.14438638425414	0.3519062	10.34799	0.3931274	0.3519062	0.9727161		1.798242	0.06462898		0.004070879	5.875819E-07	4.789793E-05	9.12977E-06
0.3714565	10.57318	0.3918936	1.898144	0.008150015	0.0001706441	1.898144	67.55297	4.73182	1.898144	77.94962	0.08722132	1.898144	0.191182474041758	0.9876925	1.898144	32.5516826491207	2.2801174174292	0.3714565	10.57318	0.3918936	0.3714565	0.9444023		1.898144	0.1461111		0.001961491	3.188453E-07	2.475987E-05	2.159589E-06
0.3910068	10.80516	0.4042262	1.998047	0.05196467	0.0006577719	1.998047	67.55537	6.642358	1.998047	77.69083	0.1095212	1.998047	0.254955276448579	0.9894896	1.998047	32.5527082316799	3.20073355911124	0.3910068	10.80516	0.4042262	0.3910068	-1.669601		1.998047	0.1282042		0.003172592	5.20099E-07	4.016674E-05	4.399109E-06
0.4105572	10.65665	0.4008348	2.097949	0.0695471	0.0007521377	2.097949	67.69459	12.37085	2.097949	79.54891	0.182267	2.097949	0.452114662675552	0.9863044	2.097949	32.6120351726705	5.95968673477649	0.4105572	10.65665	0.4008348	0.4105572	-2.796673		2.097949	0.1543109		0.00338533	5.276471E-07	4.129345E-05	7.526433E-06
0.4301075	10.4499	0.3885022	2.197851	0.03730169	0.0005032612	2.197851	68.02069	12.51351	2.197851	79.03324	0.2053551	2.197851	0.436208811444496	0.992572	2.197851	32.7442171853901	6.02382879649958	0.4301075	10.4499	0.3885022	0.4301075	1.41295		2.197851	0.04059764		0.0032271	5.128081E-07	3.970043E-05	8.152686E-06
0.4496579	10.63336	0.3977516	2.297754	0.04618492	0.0004609681	2.297754	72.74499	12.1718	2.297754	84.83163	0.1748271	2.297754	0.396657659655587	0.9898379	2.297754	34.2253245311536	5.72663109832859	0.4496579	10.63336	0.3977516	0.4496579	0.7334188		2.297754	0.1498562		0.001963078	2.700138E-07	2.256348E-05	3.944708E-06
0.4692082	10.74984	0.3965187	2.397656	0.07379443	0.001093802	2.397656	63.42921	7.488544	2.397656	70.47437	0.1658955	2.397656	0.243956359083534	0.9555823	2.397656	31.1294074951999	3.67518267155758	0.4692082	10.74984	0.3965187	0.4692082	0.7032783		2.397656	0.1230532		0.002832277	5.449309E-07	3.788586E-05	6.285095E-06
0.4887586	10.72072	0.3940521	2.497559	0.01629102	0.0001884749	2.497559	63.728	10.40349	2.497559	73.75116	0.1731583	2.497559	0.324006028779454	0.9862513	2.497559	31.1458264541243	5.08450450421454	0.4887586	10.72072	0.3940521	0.4887586	2.962902		2.497559	0.02394039		0.001464259	2.65502E-07	1.929396E-05	3.34091E-06
0.5083089	10.9527	0.4039179	2.597461	0.0265182	0.0003008641	2.597461	63.58474	7.018497	2.597461	73.44499	0.1222893	2.597461	0.210391830063074	0.9534417	2.597461	31.1075994487346	3.43366362440082	0.5083089	10.9527	0.4039179	0.5083089	2.562856		2.597461	0.04380244		0.0014325	2.532004E-07	1.845879E-05	2.257313E-06
0.5278592	11.18178	0.4088504	2.697363	0.03219493	0.0004111419	2.697363	59.75533	11.51407	2.697363	70.37486	0.222794	2.697363	0.337677989939255	0.9651643	2.697363	29.7009194508389	5.72297750721691	0.5278592	11.18178	0.4088504	0.5278592	-1.618453		2.697363	0.1983485		0.000451168	8.792341E-08	6.03952E-06	1.345569E-06
0.5474096	11.01094	0.4042262	2.797266	0.02962757	0.0004023039	2.797266	59.47622	14.05236	2.797266	70.3226	0.2497335	2.797266	0.398090855230739	0.9695785	2.797266	29.6135136851468	6.99674017344617	0.5474096	11.01094	0.4042262	0.5474096	-0.5991566		2.797266	0.03905011		0.001641235	3.217837E-07	2.195441E-05	5.48275E-06
0.5669599	10.83137	0.3974434	2.897168	0.05259755	0.0005784824	2.897168	62.87003	20.63094	2.897168	75.66527	0.3486548	2.897168	0.557028666537306	0.9638224	2.897168	30.8998078130365	10.1398398743554	0.5669599	10.83137	0.3974434	0.5669599	4.314658		2.897168	0.2011488		0.001782508	3.000789E-07	2.14398E-05	7.475088E-06
0.5865102	11.01289	0.4076175	2.99707	0.01746373	0.0001218062	2.99707	58.41228	19.6142	2.99707	70.83141	0.3494549	2.99707	0.522160552533462	0.9220707	2.99707	29.2829274077647	9.83288272158143	0.5865102	11.01289	0.4076175	0.5865102	-1.264988		2.99707	0.06597828		0.000430937	7.920018E-08	5.295813E-06	1.850648E-06
0.6060606	10.78575	0.4033015	3.096972	0.0390228	0.0005001679	3.096972	65.28503	13.39715	3.096972	76.76509	0.2305406	3.096972	0.333202414594533	0.9805288	3.096972	31.5956047947549	6.48373672751856	0.6060606	10.78575	0.4033015	0.6060606	-0.9964631		3.096972	0.1439058		0.001010915	1.682083E-07	1.258248E-05	2.900772E-06
0.6256109	10.57609	0.3918936	3.196875	0.008076225	9.236251E-05	3.196875	58.29488	5.686162	3.196875	65.22218	0.1174723	3.196875	0.142023547769153	0.8989409	3.196875	29.2467113473908	2.85276414275585	0.6256109	10.57609	0.3918936	0.6256109	4.216929		3.196875	0.0125698		0.000744367	1.572996E-07	1.018936E-05	1.196967E-06
0.6451613	10.75566	0.4073093	3.296777	0.0361435	0.0004120701	3.296777	56.18348	16.01379	3.296777	66.78268	0.3000298	3.296777	0.398218832143695	0.9558743	3.296777	28.9404732825614	8.24880922580988	0.6451613	10.75566	0.4073093	0.6451613	-5.409763		3.296777	0.05979776		0.0008016863	1.718215E-07	1.099068E-05	3.297532E-06
0.6647117	10.55765	0.3940521	3.39668	0.04799267	0.0006405524	3.39668	65.63879	6.842292	3.39668	76.11033	0.1506157	3.39668	0.154794734279945	0.9693261	3.39668	31.6919942629586	3.30362434859941	0.6647117	10.55765	0.3940521	0.6647117	2.636837		3.39668	0.1593361		0.0009318756	1.559339E-07	1.173582E-05	1.767599E-06
0.684262	10.77313	0.3937438	3.496582	0.02299128	0.0002408865	3.496582	58.86917	20.23913	3.496582	70.98591	0.373269	3.496582	0.460455466800573	0.9530971	3.496582	29.4243770421209	10.1160561088419	0.684262	10.77313	0.3937438	0.684262	1.726228		3.496582	0.109915		0.0004845437	9.164859E-08	6.094993E-06	2.275072E-06
0.7038123	11.00318	0.3996019	3.596484	0.0003967555	0.0003215723	3.596484	39.95799	14.43548	3.596484	47.94589	0.415415	3.596484	0.393741077923561	0.6866522	3.596484	24.6286865873399	8.89751513319961	0.7038123	11.00318	0.3996019	0.7038123	5.048077		3.596484	0.05365668		0.0004910677	1.466815E-07	6.494675E-06	2.697986E-06
0.7233627	11.18857	0.4039179	3.696387	0.003661512	0.00012937	3.696387	52.69967	18.40757	3.696387	63.77281	0.383844	3.696387	0.420494631515028	0.9451206	3.696387	27.9594797882896	9.76602246462649	0.7233627	11.18857	0.4039179	0.7233627	-3.393089		3.696387	0.0188996		0.001193356	2.773232E-07	1.651111E-05	6.337691E-06
0.742913	10.97115	0.4103924	3.796289	0.02135017	0.0002938767	3.796289	65.55975	19.44383	3.796289	77.08486	0.332296	3.796289	0.393785199061069	0.8800562	3.796289	31.6704297160247	9.39287448397442	0.742913	10.97115	0.4103924	0.742913	-4.776812		3.796289	0.1112936		0.0004304581	6.375336E-08	4.663677E-06	1.549721E-06
0.7624633	10.7576	0.4060764	3.896191	0.027977	0.0004616815	3.896191	49.63074	16.7691	3.896191	61.40586	0.3539014	3.896191	0.373413982261937	0.9858578	3.896191	27.0552643466075	9.14135787034417	0.7624633	10.7576	0.4060764	0.7624633	-1.80843		3.896191	0.1184232		0.0006783983	1.773696E-07	1.026752E-05	3.633688E-06
0.7820137	10.61297	0.3928191	3.996094	0.01623609	0.0003337858	3.996094	48.07893	11.13548	3.996094	56.3363	0.2762265	3.996094	0.246183305941204	0.8670001	3.996094	26.6882353071223	6.18121876114916	0.7820137	10.61297	0.3928191	0.7820137	6.194329		3.996094	0.06789329		0.0003015782	8.238393E-08	4.47367E-06	1.235746E-06
0.801564	10.75372	0.4036097	4.095996	0.03157403	0.0004804996	4.095996	53.30477	21.3323	4.095996	65.92469	0.4279757	4.095996	0.437751208711113	0.9665966	4.095996	28.1510805899144	11.2659217170106	0.801564	10.75372	0.4036097	0.801564	-2.8396		4.095996	0.1552621		0.0005693717	1.266324E-07	7.674865E-06	3.284655E-06
0.8211144	10.48582	0.3999101	4.195899	0.03781264	0.000417812	4.195899	53.19621	20.16833	4.195899	63.6516	0.4197333	4.195899	0.404358809328685	0.9262666	4.195899	28.1178648016465	10.6603569005482	0.8211144	10.48582	0.3999101	0.8211144	-1.869624		4.195899	0.15403		0.0007325152	1.674688E-07	9.82895E-06	4.125538E-06
0.8406647	10.3344	0.3943603	4.295801	0.01376093	0.0003368706	4.295801	45.84008	22.22714	4.295801	57.31621	0.5115602	4.295801	0.468100924862931	0.9080222	4.295801	26.0570503772496	12.6346581230921	0.8406647	10.3344	0.3943603	0.8406647	3.01953		4.295801	0.1446767		0.0003079302	8.51126E-08	4.343045E-06	2.221729E-06
0.8602151	10.4499	0.4014512	4.395703	0.01621662	0.0001929477	4.395703	53.53981	19.55968	4.395703	66.45729	0.3960547	4.395703	0.373321823928314	0.8965282	4.395703	28.2232258930102	10.3107809578362	0.8602151	10.4499	0.4014512	0.8602151	-2.075128		4.395703	0.02767332		0.0004149766	8.42369E-08	5.204808E-06	2.061389E-06
0.8797654	10.17327	0.3931274	4.495605	0.01235454	0.0002167812	4.495605	51.88671	14.98651	4.495605	61.8441	0.283286	4.495605	0.282329476497444	0.831722	4.495605	27.6108634177949	7.97488256677977	0.8797654	10.17327	0.3931274	0.8797654	-1.176393		4.495605	0.03631926		0.0001532907	3.333476E-08	1.983505E-06	5.618994E-07
0.8993157	10.04223	0.3906607	4.595508	0.01947644	0.0002230697	4.595508	60.18157	12.69223	4.595508	70.64241	0.2635343	4.595508	0.217914412446478	0.8918806	4.595508	29.8349201743863	6.2921535521263	0.8993157	10.04223	0.3906607	0.8993157	2.376533		4.595508	0.1036486		0.0002954947	5.281113E-08	3.607536E-06	9.507095E-07
0.9188661	10.13444	0.3974434	4.69541	0.02491469	0.0004165889	4.69541	56.38242	12.34565	4.69541	65.2864	0.2180801	4.69541	0.215168658382118	0.9741402	4.69541	28.9909309253723	6.34793384091151	0.9188661	10.13444	0.3974434	0.9188661	-2.491615		4.69541	0.1751482		0.0005124989	1.171302E-07	7.471408E-06	1.629366E-06
0.9384164	10.00728	0.3903525	4.795312	0.01560192	0.0002213438	4.795312	38.42379	-2.628481	4.795312	41.93862	-0.1010829	4.795312	-0.0553115849996873	0.6401157	4.795312	24.361732753853	-1.66652904225079	0.9384164	10.00728	0.3903525	0.9384164	1.427564		4.795312	0.03631819		0.0003187205	1.159952E-07	4.840016E-06	-4.89243E-07
0.9579667	10.25286	0.3937438	4.895215	0.01405174	0.000367391	4.895215	48.24847	9.202264	4.895215	56.46767	0.2349707	4.895215	0.16696867226019	0.9313998	4.895215	26.9262223716474	5.13554557390484	0.9579667	10.25286	0.3937438	0.9579667	2.177423		4.895215	0.2152573		0.0003748621	1.094984E-07	6.01919E-06	1.414334E-06
0.9775171	10.47902	0.3912771	4.995117	0.03232959	0.0004127062	4.995117	63.42521	6.706449	4.995117	73.07756	0.1524921	4.995117	0.104872382929466	0.9276651	4.995117	31.1283421919886	3.29144556588199	0.9775171	10.47902	0.3912771	0.9775171	2.284284		4.995117	0.03597302		0.0002879571	5.002083E-08	3.613627E-06	5.510494E-07
0.9970675	10.58094	0.4029933	5.095019	0.01675942	0.0002730153	5.095019	48.63261	20.31869	5.095019	59.73502	0.4559275	5.095019	0.352026816860742	0.9148215	5.095019	26.9732565000036	11.2694172026665	0.9970675	10.58094	0.4029933	0.9970675	-0.1854097		5.095019	0.14196		0.0003834338	9.830344E-08	5.34303E-06	2.436034E-06
1.016618	10.48873	0.3955941	5.194921	0.005273412	0.0002617305	5.194921	33.68848	13.62642	5.194921	42.29458	0.4492595	5.194921	0.299012366192269	0.6838385	5.194921	24.1294676817904	9.75995964037777	1.016618	10.48873	0.3955941	1.016618	0.5333955		5.194921	0.04343603		0.0001120145	4.282116E-08	1.652041E-06	7.421953E-07
1.036168	10.6848	0.3965187	5.294824	0.01615256	0.0003241242	5.294824	46.63052	16.90793	5.294824	56.19788	0.4371815	5.294824	0.286797349081962	0.972163	5.294824	26.3139726098483	9.54127749586504	1.036168	10.6848	0.3965187	1.036168	3.127305		5.294824	0.01436431		0.0004524538	1.392751E-07	7.17157E-06	3.135278E-06
1.055718	10.92941	0.4023759	5.394726	0.009451894	0.0001985792	5.394726	47.13659	12.62024	5.394726	54.82597	0.275351	5.394726	0.205041443235176	0.9001737	5.394726	25.9586170692927	6.95009803803497	1.055718	10.92941	0.4023759	1.055718	1.967353		5.394726	0.01481625		0.0002423455	7.257528E-08	3.836239E-06	1.056312E-06
1.075269	11.07015	0.4005266	5.494629	0.003219824	0.0001138596	5.494629	37.68407	5.597627	5.494629	44.01116	0.1919953	5.494629	0.105595726561288	0.9903495	5.494629	24.5424824035906	3.64556291398989	1.075269	11.07015	0.4005266	1.075269	0.9507957		5.494629	0.08969423		0.000223761	1.144056E-07	4.944808E-06	9.4938E-07
1.094819	10.91	0.4076175	5.594531	0.005919673	6.907617E-05	5.594531	46.80518	3.839245	5.594531	54.8589	0.1027269	5.594531	0.0615345259947258	0.8811299	5.594531	26.3700219248248	2.16302929054583	1.094819	10.91	0.4076175	1.094819	-1.301522		5.594531	0.1919651		0.0002272013	6.652066E-08	3.630147E-06	3.729137E-07
1.11437	10.67413	0.402685	5.694433	0.02402143	0.0004013532	5.694433	42.14882	11.38407	5.694433	50.0574	0.2884233	5.694433	0.187542074857564	0.9385973	5.694433	24.8437345994094	6.71010139497882	1.11437	10.67413	0.402685	1.11437	-4.83344		5.694433	0.1287541		0.0002863783	1.072711E-07	5.1594E-06	1.488091E-06
1.13392	10.45864	0.3980598	5.794336	0.0308717	0.0005111237	5.794336	41.21387	24.1279	5.794336	55.02311	0.6090265	5.794336	0.402228885327354	0.9566745	5.794336	25.0138553532564	14.6439015981476	1.13392	10.45864	0.3980598	1.13392	0.4137468		5.794336	0.04852731		0.0003379904	1.068017E-07	5.019015E-06	3.056713E-06
1.15347	10.45961	0.3946685	5.894238	0.007787786	0.0001364568	5.894238	36.23211	16.82786	5.894238	46.08984	0.5270356	5.894238	0.304294822682543	0.9394024	5.894238	24.2642442772117	11.2694333460125	1.15347	10.45961	0.3946685	1.15347	3.700888		5.894238	0.1716061		0.0002590017	1.145365E-07	4.670069E-06	2.461293E-06
1.17302	10.66539	0.3949767	5.994141	0.02946614	0.0006175262	5.994141	27.32989	8.742958	5.994141	34.38457	0.301251	5.994141	0.227949716281086	0.7557197	5.994141	26.8364672039755	8.5851097549773	1.17302	10.66539	0.3949767	1.17302	1.018384		5.994141	0.1499763		0.0002240142	1.431888E-07	4.714218E-06	1.420163E-06
1.192571	10.89641	0.4008348	6.094043	0.006960154	0.0002168369	6.094043	38.63449	17.04247	6.094043	47.69477	0.4781555	6.094043	0.280906530973536	0.9431205	6.094043	24.3831478712665	10.7559113281543	1.192571	10.89641	0.4008348	1.192571	2.592996		6.094043	0.1131173		0.0002177738	9.028822E-08	3.884999E-06	1.857633E-06
1.212121	11.13519	0.4045344	6.193945	0.01383847	0.0001648906	6.193945	42.57159	21.79094	6.193945	55.32621	0.5377654	6.193945	0.329200986758408	0.896861	6.193945	25.0295050315113	12.8117470647877	1.212121	11.13519	0.4045344	1.212121	1.444917		6.193945	0.07416601		0.0001890658	5.539573E-08	2.699283E-06	1.451581E-06
1.231672	11.27011	0.4045344	6.293848	0.006839365	8.54114E-05	6.293848	40.21758	17.86295	6.293848	51.00963	0.4960693	6.293848	0.278071873147205	0.9285624	6.293848	24.7580243937402	10.996466276523	1.231672	11.27011	0.4045344	1.231672	1.149906		6.293848	0.1752818		0.0001600929	5.713192E-08	2.610701E-06	1.295089E-06
1.251222	11.09248	0.4073093	6.39375	0.01716761	0.0002479166	6.39375	43.37704	23.31247	6.39375	55.97041	0.5814675	6.39375	0.340913505440511	0.8734968	6.39375	25.4830486633229	13.6955573829586	1.251222	11.09248	0.4073093	1.251222	-1.960959		6.39375	0.1163678		0.0001518728	4.234716E-08	2.048981E-06	1.191416E-06
1.270772	10.86923	0.4005266	6.493652	0.01321967	0.0003048533	6.493652	40.08918	17.62476	6.493652	48.87428	0.4890364	6.493652	0.266271544915021	0.9510727	6.493652	24.7114229902689	10.8640972146306	1.270772	10.86923	0.4005266	1.270772	-1.472318		6.493652	0.1736457		0.0002774485	1.104677E-07	4.850122E-06	2.371886E-06
1.290323	10.84496	0.4066928	6.593554	0.009177838	0.0001753215	6.593554	42.27905	21.15698	6.593554	53.01906	0.5319797	6.593554	0.299850781537311	0.7620525	6.593554	24.82425360539	12.4223753045349	1.290323	10.84496	0.4066928	1.290323	0.8786412		6.593554	0.01148112		0.0001695324	4.595931E-08	2.151255E-06	1.144424E-06
1.309873	10.75178	0.3974434	6.693457	0.01558812	0.0001503993	6.693457	40.34367	22.32787	6.693457	51.44959	0.5765573	6.693457	0.32641277156399	0.8729976	6.693457	24.8042251499481	13.727690151159	1.309873	10.75178	0.3974434	1.309873	0.2146369		6.693457	0.08082911		0.0002210398	7.289869E-08	3.249236E-06	1.873371E-06
1.329423	10.47611	0.3955941	6.793359	0.01876337	0.0002842347	6.793359	53.59845	18.6331	6.793359	59.10667	0.3447795	6.793359	0.230013252920033	0.8539743	6.793359	28.2412765238749	9.81787121353812	1.329423	10.47611	0.3955941	1.329423	-2.824073		6.793359	0.1888921		0.000180235	4.405662E-08	2.461825E-06	8.487868E-07
1.348974	10.51106	0.4063846	6.893261	0.0163787	0.0003233083	6.893261	37.88758	17.7958	6.893261	47.67408	0.5007024	6.893261	0.265877785547858	0.8795705	6.893261	24.5169232030779	11.5156023675645	1.348974	10.51106	0.4063846	1.348974	0.762646		6.893261	0.1637265		0.000110822	4.288762E-08	1.828256E-06	9.154124E-07
1.368524	10.42175	0.3977516	6.993164	0.00956931	7.564879E-05	6.993164	32.63144	20.32089	6.993164	45.05101	0.6851979	6.993164	0.340179459868518	0.7903745	6.993164	24.0024271680727	14.9472630958942	1.368524	10.42175	0.3977516	1.368524	-1.607493		6.993164	0.1452263		8.693172E-05	3.38534E-08	1.258121E-06	8.620621E-07
1.388074	10.14512	0.3962105	7.093066	0.01110307	0.0002130825	7.093066	35.316	8.377467	7.093066	40.47009	0.2987816	7.093066	0.126861194754888	0.7898864	7.093066	23.8342463148987	5.65382932816863	1.388074	10.14512	0.3962105	1.388074	-0.5781496		7.093066	0.01313616		7.098591E-05	3.423486E-08	1.327501E-06	3.966328E-07
1.407625	9.866539	0.3903525	7.192968	0.01575714	0.0002032896	7.192968	17.17032	-0.1836849	7.192968	20.12297	0.02692677	7.192968		0.367101	7.192968			1.407625	9.866539	0.3903525	1.407625	-2.638664		7.192968	0.1121956		0.0001020069	9.247644E-08	1.860226E-06	5.008987E-08
1.427175	9.929631	0.3894278	7.292871	0.01156601	0.0002530249	7.292871	38.96437	15.66265	7.292871	44.41045	0.4474923	7.292871	0.214218698378253	0.9723461	7.292871	24.4195856933413	9.8160277750837	1.427175	9.929631	0.3894278	1.427175	0.3233253		7.292871	0.1007473		0.0002205151	1.087149E-07	4.406952E-06	1.972077E-06
1.446725	9.931572	0.3851109	7.392773	0.006397833	0.0002318988	7.392773	30.5959	14.04979	7.392773	38.49637	0.4920162	7.392773	0.237721472937315	0.5481054	7.392773	24.046345053071	11.0422015932298	1.446725	9.931572	0.3851109	1.446725	-0.06576109		7.392773	0.006322486		6.055313E-05	2.239551E-08	7.735815E-07	3.806146E-07
1.466276	10.08882	0.3888113	7.492675	0.01589577	0.0002099366	7.492675	38.04956	24.98893	7.492675	51.21989	0.6663167	7.492675	0.34172519393641	0.8683062	7.492675	24.4960345915447	16.0876927524725	1.466276	10.08882	0.3888113	1.466276	3.984026		7.492675	0.1642612		0.0002185518	7.233524E-08	3.083247E-06	2.054419E-06
1.485826	10.29169	0.3915854	7.592578	0.01253303	0.0002864596	7.592578	39.11367	8.174251	7.592578	44.92066	0.2383466	7.592578	0.107053522259162	0.6958028	7.592578	24.4371559109226	5.10704973191099	1.485826	10.29169	0.3915854	1.485826	1.414777		7.592578	0.2196065		8.147735E-05	2.809512E-08	1.227662E-06	2.926089E-07
1.505376	10.45282	0.4036097	7.69248	0.0196507	0.000354013	7.69248	38.31301	13.16451	7.69248	43.59669	0.3886144	7.69248	0.173961031134285	0.8584476	7.69248	24.4703352130529	8.40810699309952	1.505376	10.45282	0.4036097	1.505376	0.3845197		7.69248	0.1595394		0.0001305533	5.896503E-08	2.396108E-06	9.311622E-07
1.524927	10.28101	0.3903525	7.792383	0.007605731	0.0002408638	7.792383	26.93064	28.6243	7.792383	43.91424	1.10076	7.792383	0.576864805185473	0.8451455	7.792383	26.5727146635667	28.2438680794107	1.524927	10.28101	0.3903525	1.524927	-2.19569		7.792383	0.1720772		8.619677E-05	3.777564E-08	1.115467E-06	1.227861E-06
1.544477	10.44408	0.3934356	7.892285	0.001423391	7.793154E-05	7.892285	27.60604	12.03597	7.892285	34.15712	0.4557112	7.892285	0.233628863136792	0.9293945	7.892285	26.5724942300079	11.5853487777579	1.544477	10.44408	0.3934356	1.544477	6.247303		7.892285	0.2175506		9.418386E-05	7.502639E-08	2.331958E-06	1.062699E-06
1.564027	10.70907	0.3996019	7.992187	0.01119671	0.0001722134	7.992187	40.12652	6.184383	7.992187	44.59645	0.1563612	7.992187	0.0758847332195912	0.9022781	7.992187	24.7249281374251	3.81065754940964	1.564027	10.70907	0.3996019	1.564027	4.289998		7.992187	0.019008		6.921614E-05	3.140127E-08	1.383574E-06	2.163373E-07
1.583578	10.96532	0.4063846	8.09209	0.004509718	3.649994E-05	8.09209	54.30182	9.142152	8.09209	60.0179	0.2123165	8.09209	0.0942711078134903	0.7793407	8.09209	28.4698439112042	4.79312936292424	1.583578	10.96532	0.4063846	1.583578	3.61138		8.09209	0.07577607		3.913232E-05	8.46645E-09	4.970587E-07	1.055338E-07
1.603128	10.84496	0.4048426	8.191992	0.01449398	0.0003800596	8.191992	33.03796	19.33605	8.191992	41.85795	0.6701649	8.191992	0.273351712843846	0.9358941	8.191992	24.040127800416	14.069905173657	1.603128	10.84496	0.4048426	1.603128	-0.08402806		8.191992	0.01497533		0.0001189424	6.353422E-08	2.209191E-06	1.480522E-06
1.622678	10.63142	0.3959023	8.291894	0.008222703	0.0002140247	8.291894	35.81894	16.71296	8.291894	46.16771	0.4881281	8.291894	0.215539306362292	0.9600726	8.291894	24.0668646784813	11.2294914665694	1.622678	10.63142	0.3959023	1.622678	-0.3680794		8.291894	0.1986411		0.0001521645	6.853947E-08	2.84362E-06	1.388051E-06
1.642229	10.60909	0.3977516	8.391797	0.02034839	0.0005403256	8.391797	22.18518	8.85235	8.391797	27.21596	0.6266532	8.391797	0.28179166828371	0.6895267	8.391797	37.236374970635	14.8580898261743	1.642229	10.60909	0.3977516	1.642229	0.5681027		8.391797	0.03294202		0.0001228564	1.143672E-07	2.637529E-06	1.652816E-06
1.661779	10.72751	0.4051508	8.491699	0.002672171	6.660242E-05	8.491699	32.96299	16.34984	8.491699	40.91899	0.515493	8.491699	0.223410588543613	0.8582457	8.491699	24.0320763739646	11.9200539523563	1.661779	10.72751	0.4051508	1.661779	0.6914048		8.491699	0.0317031		9.685995E-05	4.964848E-08	1.805759E-06	9.308563E-07
1.681329	10.50814	0.3903525	8.591601	0.005093319	0.0002109103	8.591601	31.87699	25.13805	8.591601	45.9328	0.8035986	8.591601	0.347244916817717	0.865346	8.591601	23.7703516848059	18.7451917992177	1.681329	10.50814	0.3903525	1.681329	-0.7982665		8.591601	0.0544154		9.055969E-05	3.714315E-08	1.329894E-06	1.068701E-06
1.70088	10.70907	0.3974434	8.691504	0.009243107	0.0001644733	8.691504	31.9193	11.72695	8.691504	38.23272	0.4644484	8.691504	0.159164759215922	0.797397	8.691504	23.6586529553851	8.69203981414992	1.70088	10.70907	0.3974434	1.70088	2.240444		8.691504	0.1417266		6.803569E-05	3.711428E-08	1.286948E-06	5.977207E-07
1.72043	10.94785	0.3989845	8.791406	0.01084902	0.0003334684	8.791406	24.79858	19.05464	8.791406	33.13008	0.7662903	8.791406	0.405928628587752	0.8722971	8.791406	29.1819281557165	22.4226975526983	1.72043	10.94785	0.3989845	1.72043	2.794846		8.791406	0.02786857		4.469274E-05	3.551864E-08	9.340346E-07	7.157416E-07
1.73998	11.17693	0.409776	8.891309	0.008968194	0.0001256612	8.891309	22.78425	27.75173	8.891309	41.42954	1.443274	8.891309	0.829271304728152	0.5912745	8.891309	38.0353023964123	46.3278565338244	1.73998	11.17693	0.409776	1.73998	4.319225		8.891309	0.2168477		3.173364E-05	1.093173E-08	2.579345E-07	3.722701E-07
1.759531	11.03327	0.4036097	8.991211	0.0108281	0.0002326621	8.991211	30.79104	22.54631	8.991211	42.2884	0.8247482	8.991211	0.313226266305695	0.9533662	8.991211	24.1660158700236	17.6952312709822	1.759531	11.03327	0.4036097	1.759531	-5.666414		8.991211	0.05552409		8.672739E-05	4.623528E-08	1.508388E-06	1.24404E-06
1.779081	11.28661	0.4029933	9.091113	0.002828543	0.0001371917	9.091113	7.000076	5.763492	9.091113	9.970689	1.00687	9.091113		0.09893349	9.091113			1.779081	11.28661	0.4029933	1.779081	2.385666		9.091113	0.1739482		3.055872E-05	3.041081E-08	2.136714E-07	2.151394E-07
1.798631	11.52054	0.4153249	9.191015	0.001830188	4.175729E-05	9.191015	30.54477	4.875388	9.191015	35.15925	0.1696526	9.191015	0.0663799205573045	0.6458629	9.191015	24.0163928773715	3.8333641931746	1.798631	11.52054	0.4153249	1.798631	2.298898		9.191015	0.2270421		6.188558E-05	3.233334E-08	1.120801E-06	1.901468E-07
1.818182	11.32349	0.4091586	9.290917	0.005825327	0.0002066755	9.290917	27.27227	-13.87502	9.290917	34.33935	-0.436093	9.290917	-0.234714769249698	0.7448449	9.290917	26.9318860010203	-13.7018399641928	1.818182	11.32349	0.4091586	1.818182	-1.856837		9.290917	0.05607102		3.013464E-05	1.903477E-08	5.991478E-07	-2.612842E-07
1.837732	11.09636	0.4082339	9.39082	0.009134048	0.0001135939	9.39082	24.54728	1.709378	9.39082	27.03241	0.07867015	9.39082	0.0349309727099732	0.3691958	9.39082	29.5977921395248	2.06107623135157	1.837732	11.09636	0.4082339	1.837732	-4.63159		9.39082	0.1594243		5.858353E-05	2.959803E-08	7.976416E-07	6.275059E-08
1.857283	10.86632	0.4060764	9.490723	0.006135409	0.0001432761	9.490723	24.36846	22.33004	9.490723	35.70685	1.079625	9.490723	0.456393707771283	0.84903	9.490723	29.7000678830927	27.2156556398585	1.857283	10.86632	0.4060764	1.857283	0.3918265		9.490723	0.09038428		7.614006E-05	5.070294E-08	1.230259E-06	1.328218E-06
1.876833	10.60424	0.3999101	9.590625	0.002296304	0.0003294863	9.590625	15.42455	2.97908	9.590625	16.68485	0.2241238	9.590625		0.5163318	9.590625			1.876833	10.60424	0.3999101	1.876833	-1.958219		9.590625	0.1027471		5.033278E-05	9.335446E-08	1.5199E-06	3.406457E-07
1.896383	10.32566	0.401143	9.690527	0.003844475	0.000117866	9.690527	33.48769	16.06622	9.690527	37.2181	0.4068367	9.690527	0.189883593575077	0.9520184	9.690527	24.0982857278342	11.5615135451741	1.896383	10.32566	0.401143	1.896383	-1.781943		9.690527	0.122347		9.789659E-05	6.728287E-08	2.319528E-06	9.436691E-07
1.915933	10.07911	0.3885022	9.790429	0.004759382	0.0001313844	9.790429	18.53807	17.83173	9.790429	28.34905	1.025194	9.790429		0.6348531	9.790429			1.915933	10.07911	0.3885022	1.915933	-1.41295		9.790429	0.1049481		6.863338E-05	5.421651E-08	1.07321E-06	1.100249E-06
1.935484	10.26063	0.3912771	9.890331	0.003060754	5.621419E-05	9.890331	23.57206	14.95427	9.890331	31.27466	0.6479478	9.890331	0.340775345510635	0.6928301	9.890331	33.3803731387811	21.1767287290266	1.935484	10.26063	0.3912771	1.935484	1.015643		9.890331	0.1728215		3.624141E-05	2.567122E-08	6.737829E-07	4.365762E-07
1.955034	10.42273	0.4005266	9.990234	0.005508284	0.0001160247	9.990234	23.18641	6.018458	9.990234	25.90939	0.3248076	9.990234	0.136390929879163	0.5926615	9.990234	32.9829352389391	8.56132584837374	1.955034	10.42273	0.4005266	1.955034	2.235877		9.990234	0.1564638		3.670976E-05	3.240962E-08	7.986413E-07	2.594048E-07
1.974585	10.18006	0.3965187	10.09014	0.004084218	6.186857E-05	10.09014	27.00571	18.46665	10.09014	36.89962	0.711811	10.09014	0.286581432220437	0.757794	10.09014	26.5700608394105	18.1687461463393	1.974585	10.18006	0.3965187	1.974585	-0.5160419		10.09014	0.2002206		9.159058E-05	5.09751E-08	1.532393E-06	1.090775E-06
1.994135	9.998548	0.3931274	10.19004	0.01377156	0.0002055776	10.19004	36.06254	2.785597	10.19004	41.57985	0.2174297	10.19004	0.0291784214525748	0.6096684	10.19004	24.1855274215202	1.86817474643915	1.994135	9.998548	0.3931274	1.994135	-4.983229		10.19004	0.1059815		6.939048E-05	2.446964E-08	9.942145E-07	2.161717E-07
2.013685	10.13832	0.3928191	10.28994	0.01451866	0.0003266888	10.28994	27.18637	22.59374	10.28994	38.79176	0.8481221	10.28994	0.346208569606465	0.8803892	10.28994	26.933547858567	22.3836312760846	2.013685	10.13832	0.3928191	2.013685	4.204143		10.28994	0.2253426		8.801288E-05	5.149226E-08	1.523366E-06	1.292E-06
2.033236	10.01214	0.3875775	10.38984	0.01144554	0.000164057	10.38984	36.37742	22.66659	10.38984	48.75182	0.6982726	10.38984	0.233046847085918	0.6770309	10.38984	24.4161880508549	15.2136037103783	2.033236	10.01214	0.3875775	2.033236	-0.06393439		10.38984	0.1953481		5.837686E-05	1.662905E-08	6.646875E-07	4.641331E-07
2.052786	10.16647	0.3992937	10.48975	0.01169459	0.0004247644	10.48975	27.3842	5.056558	10.48975	31.77596	0.2498487	10.48975	0.0742669307133805	0.817584	10.48975	26.5085199875822	4.89486058238129	2.052786	10.16647	0.3992937	2.052786	0.7955264		10.48975	0.05921322		6.560106E-05	5.311853E-08	1.637554E-06	4.091408E-07
2.072336	9.911189	0.3959023	10.58965	0.01308051	0.0005169736	10.58965	20.67483	12.72831	10.58965	26.6622	0.7001163	10.58965	0.489703415052365	0.8368958	10.58965	52.9256016357039	32.5832591454818	2.072336	9.911189	0.3959023	2.072336	-0.8667676		10.58965	0.08807229		0.0001109526	1.306222E-07	2.852962E-06	1.997405E-06
2.091887	9.769473	0.3875775	10.68955	0.007773751	9.000152E-05	10.68955	18.94143	9.951746	10.68955	23.08998	0.5749545	10.68955		0.6467655	10.68955			2.091887	9.769473	0.3875775	2.091887	-0.3872597		10.68955	0.04880306		3.870807E-05	4.69571E-08	9.399517E-07	5.404294E-07
2.111437	9.879158	0.3943603	10.78945	0.003999233	9.898364E-05	10.78945	-6.206505	6.404234	10.78945	8.376963	-1.333821	10.78945		0.09248845	10.78945			2.111437	9.879158	0.3943603	2.111437	1.760936		10.78945	0.05222768		3.024305E-05	3.986025E-08	-2.002977E-07	2.671614E-07
2.130987	9.728704	0.3851109	10.88935	0.005109279	0.0001948748	10.88935	19.06837	11.19609	10.88935	25.42231	0.7023667	10.88935		0.8563524	10.88935			2.130987	9.728704	0.3851109	2.130987	-4.532035		10.88935	0.03545684		4.097424E-05	5.429171E-08	1.129463E-06	7.932975E-07
2.150538	9.853919	0.3928191	10.98926	0.002137537	9.454558E-05	10.98926	18.70364	10.68369	10.98926	24.24964	0.595638	10.98926		0.4244271	10.98926			2.150538	9.853919	0.3928191	2.150538	1.296955		10.98926	0.12191		2.272E-05	1.639837E-08	3.416417E-07	2.034948E-07
2.170088	9.738411	0.3878857	11.08916	0.002535874	0.0001785148	11.08916	21.05397	22.4388	11.08916	33.07293	1.238126	11.08916	0.718910220881634	0.6138321	11.08916	46.9988943394364	50.0902473490584	2.170088	9.738411	0.3878857	2.170088	-4.483627		11.08916	0.02683071		3.062941E-05	1.718869E-08	3.57192E-07	4.422487E-07
2.189638	9.966516	0.3946685	11.18906	0.008374131	0.0004449478	11.18906	21.58881	13.88144	11.18906	27.47442	0.6756803	11.18906	0.365666448657515	0.7780161	11.18906	39.9809285245919	25.7074293245997	2.189638	9.966516	0.3946685	2.189638	7.018169		11.18906	0.151249		8.634247E-05	8.8993E-08	2.025922E-06	1.368876E-06
2.209189	10.17715	0.389736	11.28896	0.008464559	0.0001648709	11.28896	23.81289	6.18424	11.28896	26.98712	0.3250706	11.28896	0.111421790006792	0.7525461	11.28896	30.4319568059408	7.90322070613338	2.209189	10.17715	0.389736	2.209189	2.24501		11.28896	0.0365142		4.50058E-05	4.650379E-08	1.193526E-06	3.879803E-07
2.228739	10.44602	0.3912771	11.38887	0.01220223	0.0002252447	11.38887	29.96027	7.804923	11.38887	34.38381	0.3489918	11.38887	0.0878328294022497	0.8242847	11.38887	24.1265019347947	6.28517298365808	2.228739	10.44602	0.3912771	2.228739	1.067704		11.38887	0.08043231		7.155487E-05	4.988942E-08	1.619592E-06	5.652244E-07
2.248289	10.55765	0.4048426	11.48877	0.006184375	0.0001876092	11.48877	24.95592	9.2901	11.48877	30.10347	0.4298605	11.48877	0.148269520373581	0.8782693	11.48877	28.751363707847	10.7029933351143	2.248289	10.55765	0.4048426	2.248289	2.024894		11.48877	0.1300971		8.135549E-05	7.884632E-08	2.180616E-06	9.373605E-07
2.26784	10.33925	0.3980598	11.58867	0.003957923	1.883884E-05	11.58867	28.88892	29.61237	11.58867	46.57911	1.16713	11.58867	0.357109651288378	0.8090738	11.58867	25.3672427869928	26.0025014810153	2.26784	10.33925	0.3980598	2.26784	-2.111661		11.58867	0.05899008		3.800594E-05	1.417285E-08	4.295273E-07	5.013142E-07
2.28739	10.11697	0.3977516	11.68857	0.004513166	3.790674E-05	11.68857	28.33245	7.734618	11.68857	31.97948	0.3006788	11.68857	0.095831546195043	0.8652305	11.68857	25.7807317513372	7.03801009590586	2.28739	10.11697	0.3977516	2.28739	-1.853184		11.68857	0.0161489		4.220301E-05	3.570527E-08	1.093476E-06	3.287851E-07
2.30694	9.905365	0.3962105	11.78848	0.006788864	5.432596E-05	11.78848	29.29315	10.23516	11.78848	34.1006	0.4460564	11.78848	0.12099256837583	0.8371905	11.78848	25.6488376881145	8.96181980786943	2.30694	9.905365	0.3962105	2.30694	-6.918614		11.78848	0.01963066		7.757383E-05	5.584901E-08	1.739298E-06	7.758251E-07
2.326491	9.639403	0.3891196	11.88838	0.006658711	0.0001589195	11.88838	22.86147	5.939648	11.88838	27.272	0.3367619	11.88838	0.127704196782647	0.6550653	11.88838	36.7156341684093	9.5391055932156	2.326491	9.639403	0.3891196	2.326491	-1.239414		11.88838	0.2477896		3.860036E-05	3.399712E-08	8.786821E-07	2.959067E-07
2.346041	9.564663	0.3835697	11.98828	0.001883162	0.0001120731	11.98828	13.38725	7.8771	11.98828	17.11221	0.599138	11.98828		0.6143432	11.98828			2.346041	9.564663	0.3835697	2.346041	-0.726112		11.98828	0.1578092		5.497162E-05	1.153287E-07	1.692931E-06	1.014299E-06
2.365591	9.772385	0.3888113	12.08818	0.0118787	0.0004022327	12.08818	23.69604	13.14927	12.08818	29.4232	0.6228916	12.08818	0.252212936364521	0.9441497	12.08818	34.5209183386998	19.1561509410238	2.365591	9.772385	0.3888113	2.365591	7.167045		12.08818	0.04673345		6.449583E-05	7.033844E-08	1.756664E-06	1.094211E-06
2.385142	9.771414	0.3900442	12.18809	0.01215924	0.0005229283	12.18809	24.80861	8.170273	12.18809	27.92535	0.3623274	12.18809	0.125130288495936	0.9261367	12.18809	29.0966935570521	9.58247772213918	2.385142	9.771414	0.3900442	2.385142	0.01004683		12.18809	0.01569938		0.0001156757	1.373788E-07	3.606892E-06	1.306876E-06
2.404692	9.745207	0.3866529	12.28799	0.00290026	0.0001044015	12.28799	27.48158	11.11973	12.28799	30.02572	0.4779054	12.28799	0.139227219342834	0.8654604	12.28799	26.5663712820707	10.7494137499588	2.404692	9.745207	0.3866529	2.404692	-0.9106084		12.28799	0.2320546		2.922524E-05	2.805553E-08	7.600516E-07	3.632328E-07
2.424242	9.76753	0.3885022	12.38789	0.002374399	0.0002101696	12.38789	15.50411	13.33739	12.38789	22.15186	0.8340858	12.38789		0.3479522	12.38789			2.424242	9.76753	0.3885022	2.424242	2.445947		12.38789	0.1386394		2.268682E-05	1.608691E-08	2.736583E-07	2.282545E-07
2.443793	9.746177	0.3857282	12.48779	0.006677761	0.0002826003	12.48779	15.78491	8.158865	12.48779	20.11163	0.5645626	12.48779		0.7307207	12.48779			2.443793	9.746177	0.3857282	2.443793	-2.171942		12.48779	0.1292929		2.13905E-05	3.86436E-08	6.767789E-07	3.82084E-07
2.463343	9.756854	0.3912771	12.5877	0.006035042	0.0001246316	12.5877	19.21771	15.66014	12.5877	27.1175	0.9573678	12.5877		0.6956036	12.5877			2.463343	9.756854	0.3912771	2.463343	3.539225		12.5877	0.1811235		4.400832E-05	4.162911E-08	8.154296E-07	7.80666E-07
2.482893	9.759766	0.3860364	12.6876	0.008009542	0.000333977	12.6876	26.66346	10.67829	12.6876	32.16923	0.4598764	12.6876	0.135908385976099	0.8632653	12.6876	27.053294173558	10.8344155375712	2.482893	9.759766	0.3860364	2.482893	-5.175945		12.6876	0.1316485		6.026304E-05	5.02706E-08	1.469249E-06	6.75673E-07
2.502444	9.754912	0.3878857	12.7875	0.009339679	0.0002320796	12.7875	26.70316	8.371446	12.7875	31.32215	0.4362368	12.7875	0.105529377013211	0.7887626	12.7875	27.0458770955619	8.478887550112	2.502444	9.754912	0.3878857	2.502444	1.780116		12.7875	0.1275695		3.924176E-05	3.154945E-08	9.057632E-07	3.951272E-07
2.521994	9.69279	0.3857282	12.8874	0.00523418	0.000111867	12.8874	23.55486	16.43416	12.8874	31.50179	0.8222039	12.8874	0.288638862443181	0.5256562	12.8874	33.4990897605034	23.3722231463424	2.521994	9.69279	0.3857282	2.521994	-4.237023		12.8874	0.2278338		2.223191E-05	1.177628E-08	2.865523E-07	2.356044E-07
2.541544	9.582135	0.3922027	12.9873	0.002517482	0.0001549074	12.9873	16.7673	8.900664	12.9873	20.98013	0.5842032	12.9873		0.6013286	12.9873			2.541544	9.582135	0.3922027	2.541544	-0.283138		12.9873	0.104585		2.646566E-05	3.615584E-08	6.549749E-07	3.826384E-07
2.561095	9.327822	0.3848026	13.08721	0.003828543	0.0001835133	13.08721	25.64839	13.59468	13.08721	33.43748	0.5895482	13.08721	0.183182843471379	0.7601154	13.08721	28.4186045296422	15.0630056422043	2.561095	9.327822	0.3848026	2.561095	-3.459764		13.08721	0.09307457		4.914329E-05	3.341002E-08	9.623545E-07	5.673544E-07
2.580645	9.062831	0.3758623	13.18711	0.01087867	3.969085E-05	13.18711	4.310027	4.847923	13.18711	8.044991	1.134248	13.18711		0.09539621	13.18711			2.580645	9.062831	0.3758623	2.580645	-2.807633		13.18711	0.08500043		3.30883E-05	4.87702E-08	2.594733E-07	2.943071E-07
2.600195	9.093892	0.3801784	13.28701	0.004472997	0.0002199951	13.28701	19.21927	0.4583344	13.28701	20.86536	0.05989324	13.28701		0.4953686	13.28701			2.600195	9.093892	0.3801784	2.600195	-0.9261353		13.28701	0.01703609		1.872237E-05	2.130283E-08	4.436962E-07	2.65744E-08
2.619746	9.315204	0.3801784	13.38691	0.01043928	0.0003069433	13.38691	28.23441	12.5202	13.38691	34.17369	0.4591763	13.38691	0.136293873555022	0.9271858	13.38691	25.8525849777514	11.4640126162943	2.619746	9.315204	0.3801784	2.619746	-0.4922948		13.38691	0.143494		9.552551E-05	7.584069E-08	2.355322E-06	1.081508E-06
2.639296	9.536513	0.3838779	13.48682	0.009202274	0.0002596557	13.48682	21.52992	6.660685	13.48682	26.74265	0.3684169	13.48682	0.164037443907595	0.7599644	13.48682	44.9320127327271	13.9005601794481	2.639296	9.536513	0.3838779	2.639296	3.399483		13.48682	0.01373526		2.419629E-05	2.571185E-08	6.452083E-07	2.377056E-07
2.658847	9.805387	0.3934356	13.58672	0.004614568	0.0001945165	13.58672	16.27606	5.637337	13.58672	18.6007	0.4285774	13.58672		0.6271914	13.58672			2.658847	9.805387	0.3934356	2.658847	3.794963		13.58672	0.1851933		1.841814E-05	3.338775E-08	5.708206E-07	2.446408E-07
2.678397	9.752972	0.3875775	13.68662	0.003691714	8.117793E-05	13.68662	25.11726	3.852663	13.68662	27.16438	0.1899616	13.68662	0.0499350234473449	0.8001328	13.68662	27.9957842228072	4.29419105155467	2.678397	9.752972	0.3875775	2.678397	3.124565		13.68662	0.1352779		2.971488E-05	3.22208E-08	8.598811E-07	1.633444E-07
2.697947	9.529719	0.3937438	13.78652	0.01047857	0.0002893089	13.78652	24.15908	9.389118	13.78652	28.83045	0.5304732	13.78652	0.136877504997365	0.8418526	13.78652	30.5086032519463	11.8567778602944	2.697947	9.529719	0.3937438	2.697947	-4.169436		13.78652	0.2161494		6.442899E-05	6.525512E-08	1.661971E-06	8.816308E-07
2.717498	9.290936	0.3851109	13.88643	0.005593251	0.0001578241	13.88643	14.41789	8.20027	13.88643	18.09386	0.653339	13.88643		0.6892504	13.88643			2.717498	9.290936	0.3851109	2.717498	-4.675431		13.88643	0.1642092		1.554441E-05	3.272569E-08	4.957133E-07	3.238688E-07
2.737048	9.038565	0.3733956	13.98633	0.01185982	0.0003310763	13.98633	17.73896	12.03417	13.98633	23.18441	0.7955054	13.98633		0.7372557	13.98633			2.737048	9.038565	0.3733956	2.737048	-2.248664		13.98633	0.1398944		5.370289E-05	7.365863E-08	1.33644E-06	1.063145E-06
2.756598	9.156015	0.3817204	14.08623	0.01056455	0.000330045	14.08623	19.81629	2.877457	14.08623	23.12294	0.207746	14.08623		0.7908089	14.08623			2.756598	9.156015	0.3817204	2.756598	-5.159505		14.08623	0.04640416		3.613266E-05	5.344232E-08	1.209911E-06	2.513541E-07
2.776149	9.351118	0.3872693	14.18613	0.01061339	0.0003080601	14.18613	12.0093	13.71155	14.18613	20.14945	1.28538	14.18613		0.4471227	14.18613			2.776149	9.351118	0.3872693	2.776149	4.564915		14.18613	0.06128045		3.767232E-05	4.148801E-08	5.133132E-07	6.598028E-07
2.795699	9.202606	0.3857282	14.28603	0.003401433	2.831799E-05	14.28603	25.94067	19.01838	14.28603	34.8713	0.8813837	14.28603	0.226191758972803	0.8723035	14.28603	27.6933877678566	20.3033800352524	2.795699	9.202606	0.3857282	2.795699	1.024777		14.28603	0.02675011		3.637038E-05	2.609031E-08	6.825328E-07	6.015733E-07
2.815249	8.937616	0.3798701	14.38594	0.005748542	0.0001245679	14.38594	14.97219	16.55117	14.38594	20.55322	1.38029	14.38594		0.5036856	14.38594			2.815249	8.937616	0.3798701	2.815249	-1.161779		14.38594	0.1197385		3.386418E-05	4.037756E-08	4.868913E-07	6.720512E-07
2.8348	8.690098	0.376787	14.48584	0.002176451	0.0001538233	14.48584	28.43534	13.68297	14.48584	27.01606	0.8594855	14.48584	0.136082643928	0.7080428	14.48584	25.7397606043986	12.3858638784488	2.8348	8.690098	0.376787	2.8348	-2.016673		14.48584	0.1375285		3.735876E-05	3.624165E-08	7.42533E-07	6.381963E-07
2.85435	8.433843	0.3718545	14.58574	0.005734472	5.640023E-05	14.58574	15.52512	12.22841	14.58574	17.62256	0.9693158	14.58574		0.416178	14.58574			2.85435	8.433843	0.3718545	2.85435	-2.807633		14.58574	0.1960523		1.814937E-05	2.432218E-08	3.077644E-07	2.983209E-07
2.8739	8.566823	0.3703125	14.68564	0.003056396	0.0001976741	14.68564	8.578022	12.46035	14.68564	16.33639	0.7552142	14.68564		0.4142339	14.68564			2.8739	8.566823	0.3703125	2.8739	-2.703511		14.68564	0.1700474		1.472934E-05	2.286215E-08	2.980403E-07	2.250843E-07
2.893451	8.734748	0.3789455	14.78555	0.01000971	0.0003449639	14.78555	32.26436	11.50105	14.78555	28.2565	0.5162341	14.78555	0.0917761705733277	0.8689248	14.78555	23.9184291250495	8.52603649475586	2.893451	8.734748	0.3789455	2.893451	3.577586		14.78555	0.1479814		3.19911E-05	3.481565E-08	8.741596E-07	4.51271E-07
2.913001	8.948293	0.3817204	14.88545	0.003063664	0.000228789	14.88545	17.4698	8.301845	14.88545	18.5123	0.3750315	14.88545		0.8521722	14.88545			2.913001	8.948293	0.3817204	2.913001	0.1826697		14.88545	0.1093443		2.053735E-05	5.106825E-08	8.851879E-07	3.319733E-07
2.932551	8.792016	0.3740121	14.98535	0.004473201	0.0001400127	14.98535	34.89583	0.03335816	14.98535	34.6086	0.07233931	14.98535	0.000243668027234876	0.8201676	14.98535	24.0003038070041	0.0229427412746468	2.932551	8.792016	0.3740121	2.932551	0.4658077		14.98535	0.064033		2.944726E-05	2.016413E-08	6.960334E-07	5.035058E-08
2.952102	9.005563	0.3777117	15.08525	0.009738226	0.0003149585	15.08525	20.87431	9.071111	15.08525	26.8674	0.4064925	15.08525	0.21658252834536	0.6574714	15.08525	47.2397575061017	20.5284386540782	2.952102	9.005563	0.3777117	2.952102	-2.106181		15.08525	0.1839987		3.835792E-05	3.493659E-08	8.695594E-07	3.534694E-07
2.971652	9.252111	0.382645	15.18516	0.003132148	8.114982E-05	15.18516	21.73	13.48469	15.18516	26.78241	0.7281034	15.18516	0.256552598374358	0.6745062	15.18516	39.4452082891351	24.4779779515698	2.971652	9.252111	0.382645	2.971652	1.853184		15.18516	0.07724744		2.295316E-05	2.158386E-08	4.673196E-07	3.40257E-07
2.991202	9.095835	0.381103	15.28506	0.007557535	0.0001877443	15.28506	19.28873	5.919984	15.28506	22.01961	0.3954471	15.28506		0.73523	15.28506			2.991202	9.095835	0.381103	2.991202	3.032317		15.28506	0.1309567		3.102044E-05	4.703834E-08	9.631892E-07	3.808904E-07
3.010753	9.296761	0.3922027	15.38496	0.007494706	5.963143E-05	15.38496	27.17779	8.914435	15.38496	31.16828	0.3878986	15.38496	0.0914024643946572	0.6075736	15.38496	26.9373209875834	8.83556156286524	3.010753	9.296761	0.3922027	3.010753	-1.212013		15.38496	0.2106299		2.170811E-05	1.357673E-08	3.945221E-07	1.530346E-07
3.030303	9.313263	0.3823368	15.48486	0.0067878	0.0001500076	15.48486	15.14721	9.205628	15.48486	20.48918	0.7254593	15.48486		0.6431838	15.48486			3.030303	9.313263	0.3823368	3.030303	0.2721778		15.48486	0.02773863		2.992702E-05	4.585108E-08	7.604232E-07	5.516561E-07
3.049853	9.533602	0.395285	15.58477	0.006056375	0.000266726	15.58477	10.10442	4.736879	15.58477	11.70385	0.6450881	15.58477		0.3354909	15.58477			3.049853	9.533602	0.395285	3.049853	-0.7608193		15.58477	0.02531352		2.425606E-05	5.940782E-08	5.842778E-07	3.769107E-07
3.069404	9.331705	0.3857282	15.68467	0.005325707	3.73691E-05	15.68467	20.70065	5.523067	15.68467	22.66906	0.4118598	15.68467	0.132999918726881	0.6484321	15.68467	49.1258837463626	13.107098763937	3.069404	9.331705	0.3857282	3.069404	3.265221		15.68467	0.05919242		4.420175E-05	5.577467E-08	1.169086E-06	4.814996E-07
3.088954	9.136601	0.3807948	15.78457	0.004111376	0.000109911	15.78457	10.66108	20.78062	15.78457	25.48041	1.537699	15.78457		0.6480135	15.78457			3.088954	9.136601	0.3807948	3.088954	-1.344449		15.78457	0.01388766		1.856527E-05	1.852988E-08	2.574053E-07	3.958119E-07
3.108504	9.325881	0.381103	15.88447	0.002653589	8.180121E-05	15.88447	16.4141	7.34913	15.88447	20.56306	0.5425822	15.88447		0.693797	15.88447			3.108504	9.325881	0.381103	3.108504	-3.004003		15.88447	0.1234274		3.183193E-05	5.222996E-08	9.440045E-07	5.122E-07
3.128055	9.511276	0.3878857	15.98437	0.002940672	0.0001046986	15.98437	19.42272	-0.04137598	15.98437	21.84477	0.007641084	15.98437		0.8077717	15.98437			3.128055	9.511276	0.3878857	3.128055	-0.6429973		15.98437	0.06381656		2.349304E-05	3.97679E-08	8.686955E-07	6.637775E-09
3.147605	9.33947	0.3792537	16.08428	0.0008248759	7.989487E-05	16.08428	13.36992	6.368809	16.08428	15.94535	0.5992458	16.08428		0.6099406	16.08428			3.147605	9.33947	0.3792537	3.147605	0.6512174		16.08428	0.09048451		2.058707E-05	4.938715E-08	6.754964E-07	4.047884E-07
3.167156	9.583106	0.3851109	16.18418	0.006281865	8.525005E-05	16.18418	14.30942	-0.06950105	16.18418	15.79972	0.07382478	16.18418		0.2667151	16.18418			3.167156	9.583106	0.3851109	3.167156	-2.922715		16.18418	0.1304733		1.672145E-05	1.78658E-08	2.815086E-07	2.078231E-08
3.186706	9.837419	0.3878857	16.28408	0.004670431	7.756333E-05	16.28408	14.41837	8.291823	16.28408	18.77529	0.7077188	16.28408		0.7245572	16.28408			3.186706	9.837419	0.3878857	3.186706	1.908898		16.28408	0.1566374		2.606447E-05	5.357331E-08	8.210396E-07	5.810652E-07
3.206256	10.02281	0.3949767	16.38398	0.003441117	9.278334E-05	16.38398	17.40328	5.531875	16.38398	20.36839	0.1989605	16.38398		0.4053645	16.38398			3.206256	10.02281	0.3949767	3.206256	2.683418		16.38398	0.02929369		9.355188E-06	9.140808E-09	1.826044E-07	3.633108E-08
3.225806	9.813152	0.3940521	16.48389	0.004814515	0.0002048599	16.48389	6.567064	13.44475	16.48389	15.12183	1.80891	16.48389		0.5757373	16.48389			3.225806	9.813152	0.3940521	3.225806	1.569133		16.48389	0.1203377		1.037801E-05	2.612943E-08	1.91166E-07	3.458021E-07
3.245357	9.681142	0.38542	16.58379	0.005562363	0.0001537941	16.58379	15.5733	15.46189	16.58379	24.45512	1.030669	16.58379		0.8379022	16.58379			3.245357	9.681142	0.38542	3.245357	-3.360209		16.58379	0.07684886		3.546912E-05	4.969403E-08	8.462532E-07	8.72207E-07
3.264907	9.855862	0.3909689	16.68369	0.002573916	0.0001470364	16.68369	15.30234	5.113479	16.68369	17.48686	0.359493	16.68369		0.6687633	16.68369			3.264907	9.855862	0.3909689	3.264907	-2.160069		16.68369	0.06869152		4.004468E-05	8.75777E-08	1.441163E-06	5.180881E-07
3.284457	9.711233	0.3851109	16.78359	0.005268049	0.0001038599	16.78359	16.96007	0.748002	16.78359	18.0116	0.2197506	16.78359		0.5814925	16.78359			3.284457	9.711233	0.3851109	3.284457	2.869741		16.78359	0.1587932		4.25355E-05	7.624143E-08	1.341228E-06	2.947356E-07
3.304008	9.625814	0.3912771	16.8835	0.006268675	0.0002697209	16.8835	13.22177	0.1699406	16.8835	13.00904	-0.07088369	16.8835		0.4493937	16.8835			3.304008	9.625814	0.3912771	3.304008	-0.4174002		16.8835	0.06026541		1.306625E-05	3.469663E-08	4.502403E-07	-3.191469E-08
3.323558	9.475362	0.3820286	16.9834	0.008978968	0.0002696808	16.9834	19.15681	2.177835	16.9834	20.98991	0.2416794	16.9834		0.7512774	16.9834			3.323558	9.475362	0.3820286	3.323558	-0.3351989		16.9834	0.1387478		3.905111E-05	6.659053E-08	1.358615E-06	3.283492E-07
3.343108	9.607372	0.3878857	17.0833	0.002899257	8.461893E-05	17.0833	20.84958	2.894659	17.0833	23.19635	0.1925317	17.0833	0.0629475215935615	0.8873648	17.0833	48.6665132944269	6.75663209635659	3.343108	9.607372	0.3878857	3.343108	-0.7525991		17.0833	0.159051		2.452031E-05	4.043791E-08	9.210956E-07	1.773401E-07
3.362659	9.467597	0.381103	17.1832	0.005075482	0.0001834789	17.1832	7.985059	11.84658	17.1832	17.08849	1.070427	17.1832		0.6387684	17.1832			3.362659	9.467597	0.381103	3.362659	1.03939		17.1832	0.0886594		1.319206E-05	2.885683E-08	3.366326E-07	3.603407E-07
3.382209	9.5899	0.388194	17.28311	0.008509366	0.0004459112	17.28311	15.68996	1.311261	17.28311	17.38896	0.2477578	17.28311		0.8575765	17.28311			3.382209	9.5899	0.388194	3.382209	-1.133465		17.28311	0.01359213		3.292812E-05	9.338832E-08	1.576268E-06	3.905326E-07
3.40176	9.459832	0.3829533	17.38301	0.00602201	0.0001714158	17.38301	22.8757	4.158964	17.38301	23.55427	0.2457369	17.38301	0.0607279951712947	0.8898423	17.38301	36.4823709373672	6.63275155207341	3.40176	9.459832	0.3829533	3.40176	3.983113		17.38301	0.05725297		3.397954E-05	5.449935E-08	1.246605E-06	3.063367E-07
3.42131	9.575341	0.3863446	17.48291	0.003427024	9.563706E-05	17.48291	17.8114	2.818261	17.48291	19.86612	0.2770424	17.48291		0.7359135	17.48291			3.42131	9.575341	0.3863446	3.42131	-2.063254		17.48291	0.04170297		2.657295E-05	4.954961E-08	9.486269E-07	2.628099E-07
3.44086	9.452065	0.3860364	17.58281	0.005846151	0.0001684266	17.58281	18.34808	7.01194	17.58281	20.43162	0.4383699	17.58281		0.7864997	17.58281			3.44086	9.452065	0.3860364	3.44086	1.411123		17.58281	0.1083697		1.983565E-05	3.737141E-08	6.993159E-07	3.065591E-07
3.460411	9.718998	0.3829533	17.68271	0.003699485	5.416615E-05	17.68271	21.33558	10.25642	17.68271	25.09156	0.5284266	17.68271	0.198840565142807	0.7609371	17.68271	45.9560381131722	22.0919374153538	3.460411	9.718998	0.3829533	3.460411	-1.980139		17.68271	0.199767		5.194514E-05	6.278245E-08	1.392807E-06	7.359961E-07
3.479961	9.798592	0.3903525	17.78262	0.002890859	0.0001011883	17.78262	16.58004	2.956229	17.78262	19.05177	0.3111176	17.78262		0.839304	17.78262			3.479961	9.798592	0.3903525	3.479961	2.133582		17.78262	0.2071484		1.751347E-05	4.049679E-08	7.367047E-07	2.292018E-07
3.499511	9.733559	0.3875775	17.88252	0.005167851	7.000797E-05	17.88252	28.67086	-3.31953	17.88252	27.52674	-0.02016721	17.88252	-0.0264247889807917	0.8073156	17.88252	25.6439115723034	-2.96906753265499	3.499511	9.733559	0.3875775	3.499511	2.64597		17.88252	0.0929329		2.124158E-05	2.263188E-08	6.228552E-07	-1.256125E-08
3.519062	9.826741	0.3922027	17.98242	0.001484713	3.256236E-05	17.98242	14.52899	3.141913	17.98242	16.9981	0.08011328	17.98242		0.6737723	17.98242			3.519062	9.826741	0.3922027	3.519062	-0.9480557		17.98242	0.07203028		1.492955E-05	3.481442E-08	5.898891E-07	4.725794E-08
3.538612	9.583106	0.3903525	18.08232	0.002542283	2.683056E-05	18.08232	14.99928	18.13231	18.08232	25.0596	1.097658	18.08232		0.4925846	18.08232			3.538612	9.583106	0.3903525	3.538612	4.891894		18.08232	0.07908294		1.328583E-05	1.042128E-08	1.758755E-07	1.930513E-07
3.558162	9.543308	0.3817204	18.18223	0.001925095	9.730407E-05	18.18223	13.02246	7.28072	18.18223	15.88149	0.4205409	18.18223		0.528029	18.18223			3.558162	9.543308	0.3817204	3.558162	-0.9170018		18.18223	0.138949		1.55796E-05	3.261606E-08	4.774868E-07	2.008027E-07
3.577713	9.779179	0.3851109	18.28213	0.003241173	0.0001441317	18.28213	18.45851	5.764994	18.28213	21.34703	0.2112868	18.28213		0.8212361	18.28213			3.577713	9.779179	0.3851109	3.577713	-3.849764		18.28213	0.1166248		3.15158E-05	5.679649E-08	1.186247E-06	2.506384E-07
3.597263	9.815093	0.3937438	18.38203	0.003483728	0.0001885683	18.38203	14.53987	5.075735	18.38203	15.94096	0.3869579	18.38203		0.5078531	18.38203			3.597263	9.815093	0.3937438	3.597263	4.416953		18.38203	0.08776636		1.138307E-05	2.274933E-08	3.382081E-07	1.308723E-07
3.616813	9.582135	0.3860364	18.48193	0.007649085	0.0002178264	18.48193	17.30287	3.418166	18.48193	17.26658	0.09709314	18.48193		0.6836118	18.48193			3.616813	9.582135	0.3860364	3.616813	2.874307		18.48193	0.105951		2.637533E-05	6.047762E-08	1.039354E-06	1.009142E-07
3.636364	9.568546	0.3817204	18.58183	0.005276083	0.0002584796	18.58183	18.50486	-8.117714	18.58183	20.71775	-0.3124846	18.58183		0.676842	18.58183			3.636364	9.568546	0.3817204	3.636364	-5.195126		18.58183	0.1652675		1.723856E-05	2.718334E-08	5.375443E-07	-1.679743E-07
3.655914	9.597665	0.3857282	18.68174	0.005985405	0.0002162249	18.68174	14.42195	5.478683	18.68174	16.48301	0.4485617	18.68174		0.5215228	18.68174			3.655914	9.597665	0.3857282	3.655914	-1.416603		18.68174	0.1048682		1.20778E-05	2.318399E-08	3.486708E-07	1.564003E-07
3.675464	9.332676	0.3804866	18.78164	0.003836422	0.0001211293	18.78164	19.47637	4.820544	18.78164	19.73014	0.2747733	18.78164		0.4340549	18.78164			3.675464	9.332676	0.3804866	3.675464	0.1287821		18.78164	0.06845807		1.801254E-05	2.008442E-08	3.821063E-07	1.049926E-07
3.695015	9.063802	0.3857282	18.88154	0.003874344	5.855873E-05	18.88154	14.25423	2.777555	18.88154	14.69429	0.2123564	18.88154		0.5351154	18.88154			3.695015	9.063802	0.3857282	3.695015	-0.6713111		18.88154	0.1712316		1.371548E-05	3.399078E-08	4.885756E-07	1.037522E-07
3.714565	8.794929	0.3786373	18.98145	0.007375606	0.0002202865	18.98145	16.6804	8.945238	18.98145	18.26513	0.5196469	18.98145		0.8214555	18.98145			3.714565	8.794929	0.3786373	3.714565	-2.864261		18.98145	0.2806968		2.174959E-05	5.355368E-08	8.6797E-07	4.510379E-07
3.734115	8.51732	0.3740121	19.08135	0.002283563	7.384345E-05	19.08135	9.246432	3.973516	19.08135	13.46036	0.6581657	19.08135		0.4375139	19.08135			3.734115	8.51732	0.3740121	3.734115	-4.363979		19.08135	0.1717676		5.132598E-06	1.239412E-08	1.393547E-07	9.17185E-08
3.753666	8.236797	0.3712372	19.18125	0.002248055	0.0003351534	19.18125	13.73891	4.589353	19.18125	14.2636	0.4426283	19.18125		0.7500054	19.18125			3.753666	8.236797	0.3712372	3.753666	-1.907071		19.18125	0.05854472		1.634665E-05	6.026081E-08	7.859828E-07	3.478983E-07
3.773216	8.197	0.361064	19.28115	0.004859544	0.0001799218	19.28115	15.81927	11.52524	19.28115	20.01258	0.5808495	19.28115		0.9169902	19.28115			3.773216	8.197	0.361064	3.773216	-5.849997		19.28115	0.06210219		2.748637E-05	6.293264E-08	1.089057E-06	6.325782E-07
3.792766	8.4154	0.3715463	19.38105	0.003188959	0.0001591109	19.38105	9.614211	5.12815	19.38105	13.27039	0.5839909	19.38105		0.484478	19.38105			3.792766	8.4154	0.3715463	3.792766	-4.274471		19.38105	0.1895167		1.082224E-05	2.97731E-08	3.41182E-07	1.992471E-07
3.812317	8.527025	0.3706207	19.48096	0.003888664	0.000141541	19.48096	14.13036	2.748083	19.48096	16.12004	0.2727136	19.48096		0.7583032	19.48096			3.812317	8.527025	0.3706207	3.812317	0.2968382		19.48096	0.06858646		1.493537E-05	4.358398E-08	6.778217E-07	1.848512E-07
3.831867	8.720188	0.3770952	19.58086	0.00432008	9.010454E-05	19.58086	24.74131	0.6889255	19.58086	25.05723	0.04853908	19.58086	0.00662382911001959	0.7500778	19.58086	29.266527875176	0.814930748571899	3.831867	8.720188	0.3770952	3.831867	5.301074		19.58086	0.09079222		1.743379E-05	2.082725E-08	5.212595E-07	2.530146E-08
3.851417	8.95897	0.3835697	19.68076	0.004364847	0.0002229113	19.68076	8.953714	2.063768	19.68076	9.517511	0.3033509	19.68076		0.2795034	19.68076			3.851417	8.95897	0.3835697	3.851417	-1.461357		19.68076	0.155516		7.564634E-06	2.334147E-08	2.125866E-07	6.448833E-08
3.870968	9.201635	0.381103	19.78066	0.0007922158	7.562018E-05	19.78066	11.65295	0.6188899	19.78066	11.36213	-0.009088476	19.78066		0.7494847	19.78066			3.870968	9.201635	0.381103	3.870968	2.289764		19.78066	0.05593714		6.801262E-06	3.948506E-08	4.486158E-07	-4.077234E-09
3.890518	9.485069	0.3817204	19.88057	0.006945286	0.0003814638	19.88057	13.74202	5.595138	19.88057	15.84028	0.4150084	19.88057		0.7732584	19.88057			3.890518	9.485069	0.3817204	3.890518	1.247634		19.88057	0.1238999		2.188632E-05	6.744837E-08	9.867965E-07	4.095289E-07
3.910069	9.757825	0.3869611	19.98047	0.008015437	0.000894586	19.98047	6.863431	-4.457856	19.98047	8.198195	-0.6102819	19.98047		0.5808749	19.98047			3.910069	9.757825	0.3869611	3.910069	0.08402806		19.98047	0.05294882		2.178545E-05	1.882837E-07	1.3176E-06	-8.041076E-07
3.929619	10.06746	0.3940521	20.08037	0.003196768	0.0001829024	20.08037	2.40343	1.849925	20.08037	3.452306	0.9553305	20.08037		0.1841149	20.08037			3.929619	10.06746	0.3940521	3.929619	0.7124118		20.08037	0.07533859		1.588055E-05	2.453217E-07	6.123881E-07	5.85033E-07
3.949169	10.03543	0.3903525	20.18027	0.004815386	0.0001891949	20.18027	0.6409461	-0.3838454	20.18027	0.7870657	-0.5395486	20.18027		0.01748741	20.18027			3.949169	10.03543	0.3903525	3.949169	0.0566276		20.18027	0.0460698		1.691618E-05	4.775358E-07	3.307767E-07	-1.784701E-07
3.968719	10.19365	0.3965187	20.28017	0.00152749	9.296707E-05	20.28017	3.638471	7.253504	20.28017	8.353592	2.016903	20.28017		0.3110325	20.28017			3.968719	10.19365	0.3965187	3.968719	4.132902		20.28017	0.1093269		6.008274E-06	2.67799E-08	9.9373E-08	2.004257E-07
3.98827	10.13832	0.3894278	20.38008	0.001841993	9.126176E-05	20.38008	11.55489	-0.5640802	20.38008	11.39833	-0.0296006	20.38008		0.6250731	20.38008			3.98827	10.13832	0.3894278	3.98827	-1.470491		20.38008	0.09017678		1.05714E-05	5.086047E-08	5.794708E-07	-1.715268E-08
4.00782	10.28198	0.3946685	20.47998	0.003489793	8.506708E-05	20.47998	16.21637	8.164003	20.47998	19.12698	0.5177182	20.47998		0.7895707	20.47998			4.00782	10.28198	0.3946685	4.00782	1.139859		20.47998	0.0862219		1.475132E-05	3.183679E-08	5.407674E-07	2.799651E-07
4.02737	10.54406	0.3928191	20.57988	0.004862602	8.165663E-05	20.57988	10.30891	-0.3949353	20.57988	10.2744	0.05287587	20.57988		0.2661694	20.57988			4.02737	10.54406	0.3928191	4.02737	-2.726345		20.57988	0.05276386		9.76458E-06	2.462059E-08	2.52609E-07	1.335692E-08
4.046921	10.82458	0.4085422	20.67978	0.002273313	0.0001526046	20.67978	14.18841	1.343076	20.67978	17.10996	0.09126496	20.67978		0.7481056	20.67978			4.046921	10.82458	0.4085422	4.046921	0.8357138		20.67978	0.04876447		9.653939E-06	2.467002E-08	4.20356E-07	3.836377E-08
4.066471	10.73819	0.4008348	20.77969	0.0008670996	0.0001110363	20.77969	10.44528	6.064193	20.77969	13.64427	0.5503507	20.77969		0.7194658	20.77969			4.066471	10.73819	0.4008348	4.066471	5.890184		20.77969	0.1205546		8.430537E-06	3.258102E-08	3.894591E-07	2.143391E-07
4.086021	10.5062	0.3965187	20.87959	0.00446482	0.000143922	20.87959	18.8602	6.99739	20.87959	21.25414	0.3323133	20.87959		0.8205866	20.87959			4.086021	10.5062	0.3965187	4.086021	8.134281		20.87959	0.1514923		1.902114E-05	3.455206E-08	6.969016E-07	2.315897E-07
4.105572	10.26839	0.3918936	20.97949	0.003136197	0.0001218555	20.97949	13.28625	5.072808	20.97949	14.68578	0.5408929	20.97949		0.6507494	20.97949			4.105572	10.26839	0.3918936	4.105572	-1.330749		20.97949	0.03786398		9.091597E-06	2.743217E-08	3.543487E-07	1.916647E-07
4.125122	10.42564	0.3974434	21.07939	0.001220893	6.955234E-05	21.07939	13.34607	0.8841007	21.07939	14.77723	0.05602843	21.07939		0.7676331	21.07939			4.125122	10.42564	0.3974434	4.125122	-2.23131		21.07939	0.04809868		1.300247E-05	4.570811E-08	6.743818E-07	3.778456E-08
4.144672	10.25383	0.3906607	21.1793	0.001744476	4.576339E-05	21.1793	15.54654	8.864533	21.1793	19.12807	0.4877122	21.1793		0.8506356	21.1793			4.144672	10.25383	0.3906607	4.144672	-5.133932		21.1793	0.1168036		2.583612E-05	6.006596E-08	1.032674E-06	5.036478E-07
4.164223	10.4237	0.3928191	21.2792	0.002382595	0.0001334516	21.2792	9.180333	0.5834853	21.2792	8.85102	0.09595818	21.2792		0.2691145	21.2792			4.164223	10.4237	0.3928191	4.164223	2.315338		21.2792	0.1576534		9.169727E-06	3.149974E-08	2.7753E-07	2.663127E-08
4.183773	10.51397	0.3992937	21.3791	0.007080283	0.0001648617	21.3791	18.17306	0.006543445	21.3791	17.69552	0.07166849	21.3791		0.469217	21.3791			4.183773	10.51397	0.3992937	4.183773	-1.647681		21.3791	0.1047659		1.872883E-05	2.806453E-08	4.953459E-07	3.55007E-08
4.203323	10.29266	0.3977516	21.479	0.002041936	0.0002272183	21.479	12.56274	-5.353204	21.479	14.56157	-0.3510876	21.479		0.749033	21.479			4.203323	10.29266	0.3977516	4.203323	2.787539		21.479	0.1349331		6.821988E-06	2.409879E-08	3.311029E-07	-1.162461E-07
4.222874	10.04902	0.3900442	21.57891	0.007358054	0.000228566	21.57891	18.1673	6.661925	21.57891	19.63586	0.2165706	21.57891		0.6707896	21.57891			4.222874	10.04902	0.3900442	4.222874	0.5105618		21.57891	0.08597859		2.5951E-05	4.514821E-08	8.664376E-07	1.876449E-07
4.242424	9.806358	0.3848026	21.67881	0.004080736	0.0002225693	21.67881	14.1243	2.357082	21.67881	14.83953	0.1637108	21.67881		0.881658	21.67881			4.242424	9.806358	0.3848026	4.242424	-2.111661		21.67881	0.09315874		1.757042E-05	7.034644E-08	1.030194E-06	1.686539E-07
4.261975	9.97137	0.3959023	21.77871	0.004043529	0.0002532414	21.77871	13.52383	-1.610694	21.77871	13.52221	-0.09088258	21.77871		0.9058518	21.77871			4.261975	9.97137	0.3959023	4.261975	-1.950912		21.77871	0.1522591		1.004652E-05	4.977114E-08	6.702533E-07	-6.091434E-08
4.281525	9.758796	0.3863446	21.87861	0.006777726	0.0002717092	21.87861	20.60622	4.973868	21.87861	21.9015	0.2852214	21.87861	0.0951135591470375	0.8400066	21.87861	54.1684089152789	13.0750114653981	4.281525	9.758796	0.3863446	4.281525	-1.554519		21.87861	0.1601722		2.469896E-05	4.325272E-08	9.109697E-07	2.59828E-07
4.301075	9.821888	0.388194	21.97852	0.005109072	0.0001140415	21.97852	9.812551	-1.248088	21.97852	11.53562	-0.1246987	21.97852		0.60579	21.97852			4.301075	9.821888	0.388194	4.301075	2.64871		21.97852	0.1009649		9.893122E-06	4.503745E-08	5.15542E-07	-6.428739E-08
4.320626	10.00923	0.3912771	22.07842	0.004443457	9.529723E-05	22.07842	15.80374	-2.552483	22.07842	16.66671	-0.1325212	22.07842		0.6685742	22.07842			4.320626	10.00923	0.3912771	4.320626	-1.144426		22.07842	0.1406592		9.004832E-06	2.167332E-08	3.580923E-07	-4.745482E-08
4.340176	9.849067	0.3894278	22.17832	0.003274026	0.0002264111	22.17832	11.245	-3.200525	22.17832	12.87285	-0.1059961	22.17832		0.749476	22.17832			4.340176	9.849067	0.3894278	4.340176	-0.1881498		22.17832	0.1721296		1.029976E-05	4.658385E-08	5.963264E-07	-6.320828E-08
4.359726	10.04902	0.3918936	22.27822	0.006572531	0.0002121436	22.27822	15.39417	4.035785	22.27822	17.79675	0.2117821	22.27822		0.6222034	22.27822			4.359726	10.04902	0.3918936	4.359726	3.046017		22.27822	0.2044965		1.548056E-05	3.041147E-08	5.294817E-07	1.121348E-07
4.379277	10.13735	0.3866529	22.37812	0.001907823	0.0001078295	22.37812	6.935398	-4.964306	22.37812	9.473118	-0.7831007	22.37812		0.4189976	22.37812			4.379277	10.13735	0.3866529	4.379277	-0.3680794		22.37812	0.09610549		4.107781E-06	1.917931E-08	1.430459E-07	-1.120194E-07
4.398827	10.32372	0.3996019	22.47803	0.004955405	0.0001678192	22.47803	16.03339	3.550991	22.47803	15.76275	0.2206668	22.47803		0.6291844	22.47803			4.398827	10.32372	0.3996019	4.398827	3.294448		22.47803	0.02730692		7.132621E-06	1.806189E-08	2.780167E-07	6.134904E-08
4.418377	10.16647	0.3900442	22.57793	0.002133745	0.0001706086	22.57793	10.64869	3.127166	22.57793	11.85343	0.2799096	22.57793		0.3377136	22.57793			4.418377	10.16647	0.3900442	4.418377	0.07580792		22.57793	0.1807325		7.416055E-06	1.782517E-08	2.034688E-07	5.695287E-08
4.437928	10.41981	0.3918936	22.67783	0.003641511	0.0002925564	22.67783	12.44906	1.56742	22.67783	12.9658	0.2575667	22.67783		0.9330792	22.67783			4.437928	10.41981	0.3918936	4.437928	0.7553391		22.67783	0.152806		9.072712E-06	5.03567E-08	6.322786E-07	1.628539E-07
4.457478	10.67607	0.3962105	22.77773	0.003514024	3.829254E-05	22.77773	7.849438	3.264633	22.77773	10.00735	0.09373059	22.77773		0.4485977	22.77773			4.457478	10.67607	0.3962105	4.457478	-5.249927		22.77773	0.05742907		1.101692E-05	4.934913E-08	4.916986E-07	4.608721E-08
4.477028	10.94979	0.396827	22.87764	0.001784706	0.0001954319	22.87764	11.59323	-5.032123	22.87764	13.10088	-0.4726397	22.87764		0.4347599	22.87764			4.477028	10.94979	0.396827	4.477028	1.182786		22.87764	0.08527274		7.859569E-06	1.99089E-08	2.358118E-07	-1.11454E-07
4.496579	11.22449	0.4042262	22.97754	0.003951493	0.0001257121	22.97754	18.25002	2.463611	22.97754	18.00508	0.1851874	22.97754		0.8686548	22.97754			4.496579	11.22449	0.4042262	4.496579	2.775666		22.97754	0.1156251		1.441018E-05	3.861239E-08	6.835962E-07	1.265934E-07
4.516129	11.5283	0.4017594	23.07744	0.003982661	7.571592E-05	23.07744	13.15056	-1.666948	23.07744	13.52353	-0.2560377	23.07744		0.4124643	23.07744			4.516129	11.5283	0.4017594	4.516129	3.806836		23.07744	0.1427868		8.611217E-06	1.942097E-08	2.544327E-07	-6.514434E-08
4.535679	11.83794	0.4060764	23.17734	0.003321674	0.0001031767	23.17734	21.16652	-0.6597185	23.17734	18.57555	0.0265561	23.17734	-0.00992413134705941	0.6135443	23.17734	46.3689088040482	-1.44522691626341	4.535679	11.83794	0.4060764	4.535679	3.43693		23.17734	0.1497125		8.672185E-06	1.542024E-08	2.863385E-07	7.604032E-09
4.55523	12.16894	0.4137838	23.27724	0.004100558	0.000195429	23.27724	14.21975	8.534307	23.27724	17.90632	0.5157805	23.27724		0.7710003	23.27724			4.55523	12.16894	0.4137838	4.55523	3.436017		23.27724	0.1352728		1.474429E-05	3.545404E-08	5.642223E-07	2.910149E-07
4.57478	12.47469	0.4144002	23.37715	0.005751908	0.0002370673	23.37715	6.943906	6.872446	23.37715	9.846187	0.9203162	23.37715		0.4469252	23.37715			4.57478	12.47469	0.4144002	4.57478	2.784799		23.37715	0.08535308		1.047267E-05	4.827877E-08	3.497784E-07	3.219067E-07
4.59433	12.69212	0.4248826	23.47705	0.002181799	2.869638E-05	23.47705	20.0021	3.040684	23.47705	19.43095	0.1023858	23.47705	0.149046084616145	0.8088	23.47705	144.626654338974	21.9858871905546	4.59433	12.69212	0.4248826	4.59433	8.978215		23.47705	0.1929517		1.894774E-05	4.058919E-08	7.84585E-07	8.033038E-08
4.613881	12.63097	0.4174834	23.57695	0.002510118	2.517337E-05	23.57695	9.910993	2.85386	23.57695	10.38274	0.5593395	23.57695		0.5194867	23.57695			4.613881	12.63097	0.4174834	4.613881	8.27311		23.57695	0.07096694		7.69448E-06	3.707918E-08	3.359948E-07	1.879352E-07
4.633431	12.81733	0.4251908	23.67686	0.005896766	0.0001325663	23.67686	14.46287	2.348858	23.67686	15.90172	0.2465009	23.67686		0.397114	23.67686			4.633431	12.81733	0.4251908	4.633431	3.277094		23.67686	0.1474408		1.028924E-05	1.615886E-08	2.494856E-07	6.149843E-08
4.652981	12.7455	0.4174834	23.77676	0.001775761	0.0001483205	23.77676	11.69735	1.033079	23.77676	14.33664	0.1975996	23.77676		0.545151	23.77676			4.652981	12.7455	0.4174834	4.652981	0.6247303		23.77676	0.05186114		1.104325E-05	2.928998E-08	4.119544E-07	8.140205E-08
4.672532	12.89499	0.4338238	23.87666	0.002610988	0.0001297298	23.87666	15.14054	2.484903	23.87666	16.24774	0.09253643	23.87666		0.7671716	23.87666			4.672532	12.89499	0.4338238	4.672532	6.012573		23.87666	0.05229566		1.252972E-05	3.641229E-08	5.891005E-07	5.451327E-08
4.692082	12.78239	0.4261155	23.97656	0.004684834	0.0002160584	23.97656	12.6684	1.234236	23.97656	12.76564	0.1350416	23.97656		0.7581305	23.97656			4.692082	12.78239	0.4261155	4.692082	-2.25049		23.97656	0.04303168		1.159463E-05	5.394063E-08	6.823925E-07	9.215135E-08
4.711632	12.85228	0.425499	24.07646	0.002438814	0.0002308109	24.07646	7.706148	2.377982	24.07646	8.904657	0.3490036	24.07646		0.7446501	24.07646			4.711632	12.85228	0.425499	4.711632	8.377232		24.07646	0.05080736		5.802928E-06	5.449605E-08	4.581671E-07	1.59902E-07
4.731183	12.58632	0.4245743	24.17637	0.00332083	6.429986E-05	24.17637	14.62754	5.1042	24.17637	17.01231	0.5037373	24.17637		0.7695219	24.17637			4.731183	12.58632	0.4245743	4.731183	-2.996696		24.17637	0.009866218		9.908006E-06	2.634393E-08	4.002563E-07	2.01624E-07
4.750733	12.33298	0.4230323	24.27627	0.001750642	0.000267627	24.27627	11.11767	-0.1296017	24.27627	12.10303	0.1611105	24.27627		0.8161235	24.27627			4.750733	12.33298	0.4230323	4.750733	2.919062		24.27627	0.09674188		8.60519E-06	4.794331E-08	5.728721E-07	9.229573E-08
4.770284	12.04858	0.4177916	24.37617	0.003359311	0.0001614889	24.37617	11.11905	-3.484991	24.37617	12.88359	-0.316897	24.37617		0.6335297	24.37617			4.770284	12.04858	0.4177916	4.770284	0.1570959		24.37617	0.03323107		6.791124E-06	2.591998E-08	3.183403E-07	-1.008811E-07
4.789834	11.76029	0.4113171	24.47607	0.002434722	0.0001662587	24.47607	17.43946	-0.04227521	24.47607	18.42133	-0.05795183	24.47607		0.8255285	24.47607			4.789834	11.76029	0.4113171	4.789834	0.3141918		24.47607	0.2062381		8.727047E-06	2.123035E-08	3.904364E-07	-2.26265E-08
4.809384	11.46327	0.4088504	24.57598	0.004700166	0.0001192876	24.57598	12.25949	-2.071286	24.57598	12.24607	-0.1378821	24.57598		0.6399514	24.57598			4.809384	11.46327	0.4088504	4.809384	-1.844964		24.57598	0.03695183		1.242334E-05	5.301416E-08	6.431304E-07	-8.867619E-08
4.828935	11.15848	0.4073093	24.67588	0.002699394	6.441456E-05	24.67588	14.99842	1.321645	24.67588	16.3836	0.09257075	24.67588		0.8931084	24.67588			4.828935	11.15848	0.4073093	4.828935	1.206533		24.67588	0.2081234		1.336299E-05	4.4462E-08	7.253465E-07	6.714587E-08
4.848485	10.84982	0.4039179	24.77578	0.005400592	0.0002062266	24.77578	13.27471	4.619246	24.77578	14.61332	0.327594	24.77578		0.8172855	24.77578			4.848485	10.84982	0.4039179	4.848485	-3.935618		24.77578	0.1607786		1.769087E-05	6.770575E-08	9.402388E-07	3.080166E-07
4.868035	10.546	0.3940521	24.87568	0.004817075	0.0001678413	24.87568	9.610456	-1.957973	24.87568	10.46435	-0.2187041	24.87568		0.5337163	24.87568			4.868035	10.546	0.3940521	4.868035	-2.922715		24.87568	0.1703997		8.632259E-06	4.207368E-08	4.301075E-07	-9.406627E-08
4.887586	10.22762	0.3962105	24.97559	0.001456652	5.947011E-05	24.97559	6.652154	0.6237051	24.97559	7.140609	0.261623	24.97559		0.2704985	24.97559			4.887586	10.22762	0.3962105	4.887586	-2.61857		24.97559	0.1951058		3.329314E-06	1.766238E-08	1.220135E-07	3.192154E-08
4.907136	9.91313	0.3931274	25.07549	0.006971548	0.0002145533	25.07549	18.02828	-3.545974	25.07549	18.52725	-0.1795942	25.07549		0.6944696	25.07549			4.907136	9.91313	0.3931274	4.907136	-3.183933		25.07549	0.1052863		1.588206E-05	3.213204E-08	5.859436E-07	-1.052321E-07
4.926686	9.845183	0.3838779	25.17539	0.00645403	0.0002576041	25.17539	17.69772	-5.62038	25.17539	18.53069	-0.2801436	25.17539		0.6774136	25.17539			4.926686	9.845183	0.3838779	4.926686	-2.294331		25.17539	0.2426898		1.729921E-05	3.412691E-08	6.089511E-07	-1.705938E-07
4.946237	9.814123	0.3934356	25.27529	0.004049575	0.0001788652	25.27529	14.24484	2.946886	25.27529	16.32429	0.2660393	25.27529		0.6513727	25.27529			4.946237	9.814123	0.3934356	4.946237	-3.053324		25.27529	0.1185866		9.857331E-06	2.409462E-08	3.801063E-07	1.011232E-07
4.965787	9.501571	0.3885022	25.37519	0.003805209	0.0002545089	25.37519	9.321733	7.449722	25.37519	12.76437	0.6783717	25.37519		0.6171913	25.37519			4.965787	9.501571	0.3885022	4.965787	-1.894285		25.37519	0.08222985		9.84675E-06	3.730043E-08	3.940115E-07	2.672862E-07
4.985337	9.22202	0.3863446	25.4751	0.006488412	0.0002986354	25.4751	14.47036	-1.606373	25.4751	15.8283	-0.2074306	25.4751		0.8452379	25.4751			4.985337	9.22202	0.3863446	4.985337	5.041683		25.4751	0.1984913		1.545868E-05	5.215345E-08	8.08294E-07	-1.676649E-07
5.004888	9.200665	0.3817204	25.575	0.003421935	0.0001186181	25.575	17.85107	-8.122042E-12	25.575	20.39929	-3.985395E-13	25.575		0.4543105	25.575			5.004888	9.200665	0.3817204	5.004888	-1.842224		25.575	0.2564029		1.11857E-05	1.221197E-08	2.491155E-07	-9.928235E-20
5.024438	9.138543	0.3789455	25.6749	0.006488412	0.0002986354	25.6749	14.47036	1.606373	25.6749	15.8283	0.2074306	25.6749		0.8452379	25.6749			5.024438	9.138543	0.3789455	5.024438	-4.460793		25.6749	0.1984913		1.545868E-05	5.215345E-08	8.08294E-07	1.676649E-07
5.043988	9.14922	0.3817204	25.7748	0.003805209	0.0002545089	25.7748	9.321733	-7.449722	25.7748	12.76437	-0.6783717	25.7748		0.6171913	25.7748			5.043988	9.14922	0.3817204	5.043988	-0.7151518		25.7748	0.08222985		9.84675E-06	3.730043E-08	3.940115E-07	-2.672862E-07
5.063539	9.08904	0.3807948	25.87471	0.004049575	0.0001788652	25.87471	14.24484	-2.946886	25.87471	16.32429	-0.2660393	25.87471		0.6513727	25.87471			5.063539	9.08904	0.3807948	5.063539	3.295361		25.87471	0.1185866		9.857331E-06	2.409462E-08	3.801063E-07	-1.011232E-07
5.083089	8.815312	0.3789455	25.97461	0.00645403	0.0002576041	25.97461	17.69772	5.62038	25.97461	18.53069	0.2801436	25.97461		0.6774136	25.97461			5.083089	8.815312	0.3789455	5.083089	-4.0507		25.97461	0.2426898		1.729921E-05	3.412691E-08	6.089511E-07	1.705938E-07
5.102639	8.559058	0.376787	26.07451	0.006971548	0.0002145533	26.07451	18.02828	3.545974	26.07451	18.52725	0.1795942	26.07451		0.6944696	26.07451			5.102639	8.559058	0.376787	5.102639	0.1278688		26.07451	0.1052863		1.588206E-05	3.213204E-08	5.859436E-07	1.052321E-07
5.12219	8.261064	0.3635297	26.17441	0.001456652	5.947011E-05	26.17441	6.652154	-0.6237051	26.17441	7.140609	-0.261623	26.17441		0.2704985	26.17441			5.12219	8.261064	0.3635297	5.12219	-2.194776		26.17441	0.1951058		3.329314E-06	1.766238E-08	1.220135E-07	-3.192154E-08
5.14174	8.304743	0.376787	26.27431	0.004817075	0.0001678413	26.27431	9.610456	1.957973	26.27431	10.46435	0.2187041	26.27431		0.5337163	26.27431			5.14174	8.304743	0.376787	5.14174	-2.740045		26.27431	0.1703997		8.632259E-06	4.207368E-08	4.301075E-07	9.406627E-08
5.16129	8.195059	0.3700043	26.37422	0.005400592	0.0002062266	26.37422	13.27471	-4.619246	26.37422	14.61332	-0.327594	26.37422		0.8172855	26.37422			5.16129	8.195059	0.3700043	5.16129	-1.626674		26.37422	0.1607786		1.769087E-05	6.770575E-08	9.402388E-07	-3.080166E-07
5.18084	8.210589	0.3663047	26.47412	0.002699394	6.441456E-05	26.47412	14.99842	-1.321645	26.47412	16.3836	-0.09257075	26.47412		0.8931084	26.47412			5.18084	8.210589	0.3663047	5.18084	-5.06543		26.47412	0.2081234		1.336299E-05	4.4462E-08	7.253465E-07	-6.714587E-08
5.200391	8.407635	0.3700043	26.57402	0.004700166	0.0001192876	26.57402	12.25949	2.071286	26.57402	12.24607	0.1378821	26.57402		0.6399514	26.57402			5.200391	8.407635	0.3700043	5.200391	1.812083		26.57402	0.03695183		1.242334E-05	5.301416E-08	6.431304E-07	8.867619E-08
5.219941	8.640593	0.3709289	26.67393	0.002434722	0.0001662587	26.67393	17.43946	0.04227521	26.67393	18.42133	0.05795183	26.67393		0.8255285	26.67393			5.219941	8.640593	0.3709289	5.219941	-7.057443		26.67393	0.2062381		8.727047E-06	2.123035E-08	3.904364E-07	2.26265E-08
5.239491	8.880347	0.376787	26.77383	0.003359311	0.0001614889	26.77383	11.11905	3.484991	26.77383	12.88359	0.316897	26.77383		0.6335297	26.77383			5.239491	8.880347	0.376787	5.239491	-1.692435		26.77383	0.03323107		6.791124E-06	2.591998E-08	3.183403E-07	1.008811E-07
5.259042	9.160868	0.3860364	26.87373	0.001750642	0.000267627	26.87373	11.11767	0.1296017	26.87373	12.10303	-0.1611105	26.87373		0.8161235	26.87373			5.259042	9.160868	0.3860364	5.259042	-0.06667443		26.87373	0.09674188		8.60519E-06	4.794331E-08	5.728721E-07	-9.229573E-08
5.278593	9.074479	0.3770952	26.97363	0.00332083	6.429986E-05	26.97363	14.62754	-5.1042	26.97363	17.01231	-0.5037373	26.97363		0.7695219	26.97363			5.278593	9.074479	0.3770952	5.278593	1.751802		26.97363	0.009866218		9.908006E-06	2.634393E-08	4.002563E-07	-2.01624E-07
5.298143	9.256963	0.3866529	27.07353	0.002438814	0.0002308109	27.07353	7.706148	-2.377982	27.07353	8.904657	-0.3490036	27.07353		0.7446501	27.07353			5.298143	9.256963	0.3866529	5.298143	0.990983		27.07353	0.05080736		5.802928E-06	5.449605E-08	4.581671E-07	-1.59902E-07
5.317693	9.153103	0.3770952	27.17344	0.004684834	0.0002160584	27.17344	12.6684	-1.234236	27.17344	12.76564	-0.1350416	27.17344		0.7581305	27.17344			5.317693	9.153103	0.3770952	5.317693	1.001943		27.17344	0.04303168		1.159463E-05	5.394063E-08	6.823925E-07	-9.215135E-08
5.337244	9.325881	0.3770952	27.27334	0.002610988	0.0001297298	27.27334	15.14054	-2.484903	27.27334	16.24774	-0.09253643	27.27334		0.7671716	27.27334			5.337244	9.325881	0.3770952	5.337244	-5.876484		27.27334	0.05229566		1.252972E-05	3.641229E-08	5.891005E-07	-5.451327E-08
5.356794	9.590871	0.3844944	27.37324	0.001775761	0.0001483205	27.37324	11.69735	-1.033079	27.37324	14.33664	-0.1975996	27.37324		0.545151	27.37324			5.356794	9.590871	0.3844944	5.356794	0.4137468		27.37324	0.05186114		1.104325E-05	2.928998E-08	4.119544E-07	-8.140205E-08
5.376344	9.817034	0.3909689	27.47314	0.005896766	0.0001325663	27.47314	14.46287	-2.348858	27.47314	15.90172	-0.2465009	27.47314		0.397114	27.47314			5.376344	9.817034	0.3909689	5.376344	-3.278921		27.47314	0.1474408		1.028924E-05	1.615886E-08	2.494856E-07	-6.149843E-08
5.395895	9.680172	0.3857282	27.57305	0.002510118	2.517337E-05	27.57305	9.910993	-2.85386	27.57305	10.38274	-0.5593395	27.57305		0.5194867	27.57305			5.395895	9.680172	0.3857282	5.395895	5.746788		27.57305	0.07096694		7.69448E-06	3.707918E-08	3.359948E-07	-1.879352E-07
5.415445	9.884981	0.3931274	27.67295	0.002181799	2.869638E-05	27.67295	20.0021	-3.040684	27.67295	19.43095	-0.1023858	27.67295	-0.126447044158941	0.8088	27.67295	144.626654338974	-21.9858871905546	5.415445	9.884981	0.3931274	5.415445	3.025923		27.67295	0.1929517		1.894774E-05	4.058919E-08	7.84585E-07	-8.033038E-08
5.434995	9.72288	0.3878857	27.77285	0.005751908	0.0002370673	27.77285	6.943906	-6.872446	27.77285	9.846187	-0.9203162	27.77285		0.4469252	27.77285			5.434995	9.72288	0.3878857	5.434995	-0.2164636		27.77285	0.08535308		1.047267E-05	4.827877E-08	3.497784E-07	-3.219067E-07
5.454545	9.502542	0.3832615	27.87275	0.004100558	0.000195429	27.87275	14.21975	-8.534307	27.87275	17.90632	-0.5157805	27.87275		0.7710003	27.87275			5.454545	9.502542	0.3832615	5.454545	-5.783322		27.87275	0.1352728		1.474429E-05	3.545404E-08	5.642223E-07	-2.910149E-07
5.474096	9.696673	0.3814113	27.97266	0.003321674	0.0001031767	27.97266	21.16652	0.6597185	27.97266	18.57555	-0.0265561	27.97266	0.00822285171218027	0.6135443	27.97266	46.3689088040482	1.44522691626341	5.474096	9.696673	0.3814113	5.474096	0.5891097		27.97266	0.1497125		8.672185E-06	1.542024E-08	2.863385E-07	-7.604032E-09
5.493646	9.91313	0.3875775	28.07256	0.003982661	7.571592E-05	28.07256	13.15056	1.666948	28.07256	13.52353	0.2560377	28.07256		0.4124643	28.07256			5.493646	9.91313	0.3875775	5.493646	-4.489108		28.07256	0.1427868		8.611217E-06	1.942097E-08	2.544327E-07	6.514434E-08
5.513196	10.16065	0.3925109	28.17246	0.003951493	0.0001257121	28.17246	18.25002	-2.463611	28.17246	18.00508	-0.1851874	28.17246		0.8686548	28.17246			5.513196	10.16065	0.3925109	5.513196	-3.075244		28.17246	0.1156251		1.441018E-05	3.861239E-08	6.835962E-07	-1.265934E-07
5.532747	10.39264	0.4002183	28.27236	0.001784706	0.0001954319	28.27236	11.59323	5.032123	28.27236	13.10088	0.4726397	28.27236		0.4347599	28.27236			5.532747	10.39264	0.4002183	5.532747	2.21213		28.27236	0.08527274		7.859569E-06	1.99089E-08	2.358118E-07	1.11454E-07
5.552297	10.22277	0.396827	28.37226	0.003514024	3.829254E-05	28.37226	7.849438	-3.264633	28.37226	10.00735	-0.09373059	28.37226		0.4485977	28.37226			5.552297	10.22277	0.396827	5.552297	0.7452923		28.37226	0.05742907		1.101692E-05	4.934913E-08	4.916986E-07	-4.608721E-08
5.571847	10.00631	0.3943603	28.47217	0.003641511	0.0002925564	28.47217	12.44906	-1.56742	28.47217	12.9658	-0.2575667	28.47217		0.9330792	28.47217			5.571847	10.00631	0.3943603	5.571847	0.80466		28.47217	0.152806		9.072712E-06	5.03567E-08	6.322786E-07	-1.628539E-07
5.591398	9.812182	0.382645	28.57207	0.002133745	0.0001706086	28.57207	10.64869	-3.127166	28.57207	11.85343	-0.2799096	28.57207		0.3377136	28.57207			5.591398	9.812182	0.382645	5.591398	1.071358		28.57207	0.1807325		7.416055E-06	1.782517E-08	2.034688E-07	-5.695287E-08
5.610948	10.02767	0.388194	28.67197	0.004955405	0.0001678192	28.67197	16.03339	-3.550991	28.67197	15.76275	-0.2206668	28.67197		0.6291844	28.67197			5.610948	10.02767	0.388194	5.610948	-0.6356905		28.67197	0.02730692		7.132621E-06	1.806189E-08	2.780167E-07	-6.134904E-08
5.630498	10.215	0.3946685	28.77187	0.001907823	0.0001078295	28.77187	6.935398	4.964306	28.77187	9.473118	0.7831007	28.77187		0.4189976	28.77187			5.630498	10.215	0.3946685	5.630498	-0.4585009		28.77187	0.09610549		4.107781E-06	1.917931E-08	1.430459E-07	1.120194E-07
5.650049	9.996607	0.3943603	28.87178	0.006572531	0.0002121436	28.87178	15.39417	-4.035785	28.87178	17.79675	-0.2117821	28.87178		0.6222034	28.87178			5.650049	9.996607	0.3943603	5.650049	-0.8813812		28.87178	0.2044965		1.548056E-05	3.041147E-08	5.294817E-07	-1.121348E-07
5.669599	9.745207	0.3872693	28.97168	0.003274026	0.0002264111	28.97168	11.245	3.200525	28.97168	12.87285	0.1059961	28.97168		0.749476	28.97168			5.669599	9.745207	0.3872693	5.669599	0.9553624		28.97168	0.1721296		1.029976E-05	4.658385E-08	5.963264E-07	6.320828E-08
5.689149	9.568546	0.3804866	29.07158	0.004443457	9.529723E-05	29.07158	15.80374	2.552483	29.07158	16.66671	0.1325212	29.07158		0.6685742	29.07158			5.689149	9.568546	0.3804866	5.689149	2.19295		29.07158	0.1406592		9.004832E-06	2.167332E-08	3.580923E-07	4.745482E-08
5.7087	9.710262	0.3891196	29.17148	0.005109072	0.0001140415	29.17148	9.812551	1.248088	29.17148	11.53562	0.1246987	29.17148		0.60579	29.17148			5.7087	9.710262	0.3891196	5.7087	-1.660467		29.17148	0.1009649		9.893122E-06	4.503745E-08	5.15542E-07	6.428739E-08
5.72825	9.462744	0.3832615	29.27139	0.006777726	0.0002717092	29.27139	20.60622	-4.973868	29.27139	21.9015	-0.2852214	29.27139	-0.0710917042413834	0.8400066	29.27139	54.1684089152789	-13.0750114653981	5.72825	9.462744	0.3832615	5.72825	-0.9243086		29.27139	0.1601722		2.469896E-05	4.325272E-08	9.109697E-07	-2.59828E-07
5.7478	9.313263	0.3869611	29.37129	0.004043529	0.0002532414	29.37129	13.52383	1.610694	29.37129	13.52221	0.09088258	29.37129		0.9058518	29.37129			5.7478	9.313263	0.3869611	5.7478	-1.567306		29.37129	0.1522591		1.004652E-05	4.977114E-08	6.702533E-07	6.091434E-08
5.767351	9.122042	0.3761705	29.47119	0.004080736	0.0002225693	29.47119	14.1243	-2.357082	29.47119	14.83953	-0.1637108	29.47119		0.881658	29.47119			5.767351	9.122042	0.3761705	5.767351	1.381896		29.47119	0.09315874		1.757042E-05	7.034644E-08	1.030194E-06	-1.686539E-07
5.786901	9.321998	0.3786373	29.57109	0.007358054	0.000228566	29.57109	18.1673	-6.661925	29.57109	19.63586	-0.2165706	29.57109		0.6707896	29.57109			5.786901	9.321998	0.3786373	5.786901	-2.117142		29.57109	0.08597859		2.5951E-05	4.514821E-08	8.664376E-07	-1.876449E-07
5.806452	9.528749	0.3857282	29.671	0.002041936	0.0002272183	29.671	12.56274	5.353204	29.671	14.56157	0.3510876	29.671		0.749033	29.671			5.806452	9.528749	0.3857282	5.806452	-0.6128568		29.671	0.1349331		6.821988E-06	2.409879E-08	3.311029E-07	1.162461E-07
5.826002	9.771414	0.3848026	29.7709	0.007080283	0.0001648617	29.7709	18.17306	-0.006543445	29.7709	17.69552	-0.07166849	29.7709		0.469217	29.7709			5.826002	9.771414	0.3848026	5.826002	-1.362716		29.7709	0.1047659		1.872883E-05	2.806453E-08	4.953459E-07	-3.55007E-08
5.845552	10.02087	0.389736	29.8708	0.002382595	0.0001334516	29.8708	9.180333	-0.5834853	29.8708	8.85102	-0.09595818	29.8708		0.2691145	29.8708			5.845552	10.02087	0.389736	5.845552	6.228123		29.8708	0.1576534		9.169727E-06	3.149974E-08	2.7753E-07	-2.663127E-08
5.865103	10.29363	0.3894278	29.9707	0.001744476	4.576339E-05	29.9707	15.54654	-8.864533	29.9707	19.12807	-0.4877122	29.9707		0.8506356	29.9707			5.865103	10.29363	0.3894278	5.865103	0.1214753		29.9707	0.1168036		2.583612E-05	6.006596E-08	1.032674E-06	-5.036478E-07
5.884653	10.57706	0.3918936	30.0706	0.001220893	6.955234E-05	30.0706	13.34607	-0.8841007	30.0706	14.77723	-0.05602843	30.0706		0.7676331	30.0706			5.884653	10.57706	0.3918936	5.884653	1.029344		30.0706	0.04809868		1.300247E-05	4.570811E-08	6.743818E-07	-3.778456E-08
5.904203	10.74984	0.405459	30.17051	0.003136197	0.0001218555	30.17051	13.28625	-5.072808	30.17051	14.68578	-0.5408929	30.17051		0.6507494	30.17051			5.904203	10.74984	0.405459	5.904203	1.268641		30.17051	0.03786398		9.091597E-06	2.743217E-08	3.543487E-07	-1.916647E-07
5.923754	10.56833	0.3983681	30.27041	0.00446482	0.000143922	30.27041	18.8602	-6.99739	30.27041	21.25414	-0.3323133	30.27041		0.8205866	30.27041			5.923754	10.56833	0.3983681	5.923754	1.302435		30.27041	0.1514923		1.902114E-05	3.455206E-08	6.969016E-07	-2.315897E-07
5.943304	10.35963	0.3934356	30.37031	0.0008670996	0.0001110363	30.37031	10.44528	-6.064193	30.37031	13.64427	-0.5503507	30.37031		0.7194658	30.37031			5.943304	10.35963	0.3934356	5.943304	0.3004916		30.37031	0.1205546		8.430537E-06	3.258102E-08	3.894591E-07	-2.143391E-07
5.962854	10.28489	0.389736	30.47021	0.002273313	0.0001526046	30.47021	14.18841	-1.343076	30.47021	17.10996	-0.09126496	30.47021		0.7481056	30.47021			5.962854	10.28489	0.389736	5.962854	3.878078		30.47021	0.04876447		9.653939E-06	2.467002E-08	4.20356E-07	-3.836377E-08
5.982405	10.51591	0.3903525	30.57012	0.004862602	8.165663E-05	30.57012	10.30891	0.3949353	30.57012	10.2744	-0.05287587	30.57012		0.2661694	30.57012			5.982405	10.51591	0.3903525	5.982405	-4.378592		30.57012	0.05276386		9.76458E-06	2.462059E-08	2.52609E-07	-1.335692E-08
6.001955	10.75275	0.3996019	30.67002	0.003489793	8.506708E-05	30.67002	16.21637	-8.164003	30.67002	19.12698	-0.5177182	30.67002		0.7895707	30.67002			6.001955	10.75275	0.3996019	6.001955	-0.1771896		30.67002	0.0862219		1.475132E-05	3.183679E-08	5.407674E-07	-2.799651E-07
6.021505	10.83817	0.4023759	30.76992	0.001841993	9.126176E-05	30.76992	11.55489	0.5640802	30.76992	11.39833	0.0296006	30.76992		0.6250731	30.76992			6.021505	10.83817	0.4023759	6.021505	-1.232107		30.76992	0.09017678		1.05714E-05	5.086047E-08	5.794708E-07	1.715268E-08
6.041056	10.61977	0.3989845	30.86982	0.00152749	9.296707E-05	30.86982	3.638471	-7.253504	30.86982	8.353592	-2.016903	30.86982		0.3110325	30.86982			6.041056	10.61977	0.3989845	6.041056	3.552925		30.86982	0.1093269		6.008274E-06	2.67799E-08	9.9373E-08	-2.004257E-07
6.060606	10.57706	0.3943603	30.96972	0.004815386	0.0001891949	30.96972	0.6409461	0.3838454	30.96972	0.7870657	0.5395486	30.96972		0.01748741	30.96972			6.060606	10.57706	0.3943603	6.060606	1.264074		30.96972	0.0460698		1.691618E-05	4.775358E-07	3.307767E-07	1.784701E-07
6.080156	10.63918	0.3977516	31.06963	0.003196768	0.0001829024	31.06963	2.40343	-1.849925	31.06963	3.452306	-0.9553305	31.06963		0.1841149	31.06963			6.080156	10.63918	0.3977516	6.080156	6.177889		31.06963	0.07533859		1.588055E-05	2.453217E-07	6.123881E-07	-5.85033E-07
6.099707	10.38002	0.3980598	31.16953	0.008015437	0.000894586	31.16953	6.863431	4.457856	31.16953	8.198195	0.6102819	31.16953		0.5808749	31.16953			6.099707	10.38002	0.3980598	6.099707	-4.025126		31.16953	0.05294882		2.178545E-05	1.882837E-07	1.3176E-06	8.041076E-07
6.119257	10.11794	0.3928191	31.26943	0.006945286	0.0003814638	31.26943	13.74202	-5.595138	31.26943	15.84028	-0.4150084	31.26943		0.7732584	31.26943			6.119257	10.11794	0.3928191	6.119257	-1.372763		31.26943	0.1238999		2.188632E-05	6.744837E-08	9.867965E-07	-4.095289E-07
6.138807	10.0762	0.3860364	31.36934	0.0007922158	7.562018E-05	31.36934	11.65295	-0.6188899	31.36934	11.36213	0.009088476	31.36934		0.7494847	31.36934			6.138807	10.0762	0.3860364	6.138807	1.526205		31.36934	0.05593714		6.801262E-06	3.948506E-08	4.486158E-07	4.077234E-09
6.158358	10.27519	0.3943603	31.46924	0.004364847	0.0002229113	31.46924	8.953714	-2.063768	31.46924	9.517511	-0.3033509	31.46924		0.2795034	31.46924			6.158358	10.27519	0.3943603	6.158358	-0.07946131		31.46924	0.155516		7.564634E-06	2.334147E-08	2.125866E-07	-6.448833E-08
6.177908	10.26742	0.3922027	31.56914	0.00432008	9.010454E-05	31.56914	24.74131	-0.6889255	31.56914	25.05723	-0.04853908	31.56914	-0.00410845085409923	0.7500778	31.56914	29.266527875176	-0.814930748571899	6.177908	10.26742	0.3922027	6.177908	-0.4767679		31.56914	0.09079222		1.743379E-05	2.082725E-08	5.212595E-07	-2.530146E-08
6.197458	10.25092	0.3900442	31.66904	0.003888664	0.000141541	31.66904	14.13036	-2.748083	31.66904	16.12004	-0.2727136	31.66904		0.7583032	31.66904			6.197458	10.25092	0.3900442	6.197458	-3.106298		31.66904	0.06858646		1.493537E-05	4.358398E-08	6.778217E-07	-1.848512E-07
6.217009	10.25771	0.3949767	31.76894	0.003188959	0.0001591109	31.76894	9.614211	-5.12815	31.76894	13.27039	-0.5839909	31.76894		0.484478	31.76894			6.217009	10.25771	0.3949767	6.217009	3.21316		31.76894	0.1895167		1.082224E-05	2.97731E-08	3.41182E-07	-1.992471E-07
6.236559	10.02961	0.3937438	31.86885	0.004859544	0.0001799218	31.86885	15.81927	-11.52524	31.86885	20.01258	-0.5808495	31.86885		0.9169902	31.86885			6.236559	10.02961	0.3937438	6.236559	0.7005382		31.86885	0.06210219		2.748637E-05	6.293264E-08	1.089057E-06	-6.325782E-07
6.256109	9.766561	0.388194	31.96875	0.002248055	0.0003351534	31.96875	13.73891	-4.589353	31.96875	14.2636	-0.4426283	31.96875		0.7500054	31.96875			6.256109	9.766561	0.388194	6.256109	-0.4731145		31.96875	0.05854472		1.634665E-05	6.026081E-08	7.859828E-07	-3.478983E-07
6.27566	9.76462	0.3829533	32.06865	0.002283563	7.384345E-05	32.06865	9.246432	-3.973516	32.06865	13.46036	-0.6581657	32.06865		0.4375139	32.06865			6.27566	9.76462	0.3829533	6.27566	2.139975		32.06865	0.1717676		5.132598E-06	1.239412E-08	1.393547E-07	-9.17185E-08
6.29521	9.953898	0.3885022	32.16855	0.007375606	0.0002202865	32.16855	16.6804	-8.945238	32.16855	18.26513	-0.5196469	32.16855		0.8214555	32.16855			6.29521	9.953898	0.3885022	6.29521	-5.574165		32.16855	0.2806968		2.174959E-05	5.355368E-08	8.6797E-07	-4.510379E-07
6.314761	9.875275	0.3885022	32.26846	0.003874344	5.855873E-05	32.26846	14.25423	-2.777555	32.26846	14.69429	-0.2123564	32.26846		0.5351154	32.26846			6.314761	9.875275	0.3885022	6.314761	-2.527235		32.26846	0.1712316		1.371548E-05	3.399078E-08	4.885756E-07	-1.037522E-07
6.334311	9.612226	0.3820286	32.36836	0.003836422	0.0001211293	32.36836	19.47637	-4.820544	32.36836	19.73014	-0.2747733	32.36836		0.4340549	32.36836			6.334311	9.612226	0.3820286	6.334311	-3.599506		32.36836	0.06845807		1.801254E-05	2.008442E-08	3.821063E-07	-1.049926E-07
6.353861	9.670465	0.3888113	32.46826	0.005985405	0.0002162249	32.46826	14.42195	-5.478683	32.46826	16.48301	-0.4485617	32.46826		0.5215228	32.46826			6.353861	9.670465	0.3888113	6.353861	3.194893		32.46826	0.1048682		1.20778E-05	2.318399E-08	3.486708E-07	-1.564003E-07
6.373412	9.895658	0.3906607	32.56816	0.005276083	0.0002584796	32.56816	18.50486	8.117714	32.56816	20.71775	0.3124846	32.56816		0.676842	32.56816			6.373412	9.895658	0.3906607	6.373412	0.08037466		32.56816	0.1652675		1.723856E-05	2.718334E-08	5.375443E-07	1.679743E-07
6.392962	9.820917	0.389736	32.66806	0.007649085	0.0002178264	32.66806	17.30287	-3.418166	32.66806	17.26658	-0.09709314	32.66806		0.6836118	32.66806			6.392962	9.820917	0.389736	6.392962	-0.6475641		32.66806	0.105951		2.637533E-05	6.047762E-08	1.039354E-06	-1.009142E-07
6.412512	9.571458	0.3817204	32.76797	0.003483728	0.0001885683	32.76797	14.53987	-5.075735	32.76797	15.94096	-0.3869579	32.76797		0.5078531	32.76797			6.412512	9.571458	0.3817204	6.412512	-3.335548		32.76797	0.08776636		1.138307E-05	2.274933E-08	3.382081E-07	-1.308723E-07
6.432063	9.667553	0.3789455	32.86787	0.003241173	0.0001441317	32.86787	18.45851	-5.764994	32.86787	21.34703	-0.2112868	32.86787		0.8212361	32.86787			6.432063	9.667553	0.3789455	6.432063	1.82761		32.86787	0.1166248		3.15158E-05	5.679649E-08	1.186247E-06	-2.506384E-07
6.451613	9.882069	0.3937438	32.96777	0.001925095	9.730407E-05	32.96777	13.02246	-7.28072	32.96777	15.88149	-0.4205409	32.96777		0.528029	32.96777			6.451613	9.882069	0.3937438	6.451613	2.150022		32.96777	0.138949		1.55796E-05	3.261606E-08	4.774868E-07	-2.008027E-07
6.471163	9.776267	0.3888113	33.06768	0.002542283	2.683056E-05	33.06768	14.99928	-18.13231	33.06768	25.0596	-1.097658	33.06768		0.4925846	33.06768			6.471163	9.776267	0.3888113	6.471163	-0.9827629		33.06768	0.07908294		1.328583E-05	1.042128E-08	1.758755E-07	-1.930513E-07
6.490714	9.5171	0.389736	33.16758	0.001484713	3.256236E-05	33.16758	14.52899	-3.141913	33.16758	16.9981	-0.08011328	33.16758		0.6737723	33.16758			6.490714	9.5171	0.389736	6.490714	-3.230513		33.16758	0.07203028		1.492955E-05	3.481442E-08	5.898891E-07	-4.725794E-08
6.510264	9.267641	0.3844944	33.26748	0.005167851	7.000797E-05	33.26748	28.67086	3.31953	33.26748	27.52674	0.02016721	33.26748	0.0142043152687926	0.8073156	33.26748	25.6439115723034	2.96906753265499	6.510264	9.267641	0.3844944	6.510264	1.955479		33.26748	0.0929329		2.124158E-05	2.263188E-08	6.228552E-07	1.256125E-08
6.529814	9.00265	0.3777117	33.36738	0.002890859	0.0001011883	33.36738	16.58004	-2.956229	33.36738	19.05177	-0.3111176	33.36738		0.839304	33.36738			6.529814	9.00265	0.3777117	6.529814	0.144309		33.36738	0.2071484		1.751347E-05	4.049679E-08	7.367047E-07	-2.292018E-07
6.549365	9.081273	0.3869611	33.46729	0.003699485	5.416615E-05	33.46729	21.33558	-10.25642	33.46729	25.09156	-0.5284266	33.46729	-0.105059043703595	0.7609371	33.46729	45.9560381131722	-22.0919374153538	6.549365	9.081273	0.3869611	6.549365	-3.817796		33.46729	0.199767		5.194514E-05	6.278245E-08	1.392807E-06	-7.359961E-07
6.568915	8.914321	0.3761705	33.56719	0.005846151	0.0001684266	33.56719	18.34808	-7.01194	33.56719	20.43162	-0.4383699	33.56719		0.7864997	33.56719			6.568915	8.914321	0.3761705	6.568915	-1.297868		33.56719	0.1083697		1.983565E-05	3.737141E-08	6.993159E-07	-3.065591E-07
6.588465	9.039535	0.376787	33.66709	0.003427024	9.563706E-05	33.66709	17.8114	-2.818261	33.66709	19.86612	-0.2770424	33.66709		0.7359135	33.66709			6.588465	9.039535	0.376787	6.588465	-2.982083		33.66709	0.04170297		2.657295E-05	4.954961E-08	9.486269E-07	-2.628099E-07
6.608016	8.864817	0.3749377	33.76699	0.00602201	0.0001714158	33.76699	22.8757	-4.158964	33.76699	23.55427	-0.2457369	33.76699	-0.0312623413814121	0.8898423	33.76699	36.4823709373672	-6.63275155207341	6.608016	8.864817	0.3749377	6.608016	-1.840397		33.76699	0.05725297		3.397954E-05	5.449935E-08	1.246605E-06	-3.063367E-07
6.627566	9.015268	0.3752459	33.86689	0.008509366	0.0004459112	33.86689	15.68996	-1.311261	33.86689	17.38896	-0.2477578	33.86689		0.8575765	33.86689			6.627566	9.015268	0.3752459	6.627566	-0.7169785		33.86689	0.01359213		3.292812E-05	9.338832E-08	1.576268E-06	-3.905326E-07
6.647116	9.225903	0.3817204	33.9668	0.005075482	0.0001834789	33.9668	7.985059	-11.84658	33.9668	17.08849	-1.070427	33.9668		0.6387684	33.9668			6.647116	9.225903	0.3817204	6.647116	-5.818943		33.9668	0.0886594		1.319206E-05	2.885683E-08	3.366326E-07	-3.603407E-07
6.666667	9.45789	0.3814113	34.0667	0.002899257	8.461893E-05	34.0667	20.84958	-2.894659	34.0667	23.19635	-0.1925317	34.0667	-0.031566056359961	0.8873648	34.0667	48.6665132944269	-6.75663209635659	6.666667	9.45789	0.3814113	6.666667	-0.3278921		34.0667	0.159051		2.452031E-05	4.043791E-08	9.210956E-07	-1.773401E-07
6.686217	9.704438	0.3838779	34.1666	0.008978968	0.0002696808	34.1666	19.15681	-2.177835	34.1666	20.98991	-0.2416794	34.1666		0.7512774	34.1666			6.686217	9.704438	0.3838779	6.686217	-2.362832		34.1666	0.1387478		3.905111E-05	6.659053E-08	1.358615E-06	-3.283492E-07
6.705767	9.977194	0.3962105	34.2665	0.006268675	0.0002697209	34.2665	13.22177	-0.1699406	34.2665	13.00904	0.07088369	34.2665		0.4493937	34.2665			6.705767	9.977194	0.3962105	6.705767	1.222974		34.2665	0.06026541		1.306625E-05	3.469663E-08	4.502403E-07	3.191469E-08
6.725317	9.843243	0.38542	34.36641	0.005268049	0.0001038599	34.36641	16.96007	-0.748002	34.36641	18.0116	-0.2197506	34.36641		0.5814925	34.36641			6.725317	9.843243	0.38542	6.725317	-0.1634894		34.36641	0.1587932		4.25355E-05	7.624143E-08	1.341228E-06	-2.947356E-07
6.744868	9.903424	0.3900442	34.46631	0.002573916	0.0001470364	34.46631	15.30234	-5.113479	34.46631	17.48686	-0.359493	34.46631		0.6687633	34.46631			6.744868	9.903424	0.3900442	6.744868	3.330068		34.46631	0.06869152		4.004468E-05	8.75777E-08	1.441163E-06	-5.180881E-07
6.764419	10.149	0.3888113	34.56621	0.005562363	0.0001537941	34.56621	15.5733	-15.46189	34.56621	24.45512	-1.030669	34.56621		0.8379022	34.56621			6.764419	10.149	0.3888113	6.764419	1.058571		34.56621	0.07684886		3.546912E-05	4.969403E-08	8.462532E-07	-8.72207E-07
6.783969	10.38196	0.3931274	34.66611	0.004814515	0.0002048599	34.66611	6.567064	-13.44475	34.66611	15.12183	-1.80891	34.66611		0.5757373	34.66611			6.783969	10.38196	0.3931274	6.783969	3.184846		34.66611	0.1203377		1.037801E-05	2.612943E-08	1.91166E-07	-3.458021E-07
6.803519	10.43729	0.3934356	34.76601	0.003441117	9.278334E-05	34.76601	17.40328	-5.531875	34.76601	20.36839	-0.1989605	34.76601		0.4053645	34.76601			6.803519	10.43729	0.3934356	6.803519	-3.755689		34.76601	0.02929369		9.355188E-06	9.140808E-09	1.826044E-07	-3.633108E-08
6.82307	10.65568	0.4002183	34.86592	0.004670431	7.756333E-05	34.86592	14.41837	-8.291823	34.86592	18.77529	-0.7077188	34.86592		0.7245572	34.86592			6.82307	10.65568	0.4002183	6.82307	-0.1762763		34.86592	0.1566374		2.606447E-05	5.357331E-08	8.210396E-07	-5.810652E-07
6.84262	10.51688	0.3925109	34.96582	0.006281865	8.525005E-05	34.96582	14.30942	0.06950105	34.96582	15.79972	-0.07382478	34.96582		0.2667151	34.96582			6.84262	10.51688	0.3925109	6.84262	4.014166		34.96582	0.1304733		1.672145E-05	1.78658E-08	2.815086E-07	-2.078231E-08
6.86217	10.72557	0.3992937	35.06572	0.0008248759	7.989487E-05	35.06572	13.36992	-6.368809	35.06572	15.94535	-0.5992458	35.06572		0.6099406	35.06572			6.86217	10.72557	0.3992937	6.86217	2.124449		35.06572	0.09048451		2.058707E-05	4.938715E-08	6.754964E-07	-4.047884E-07
6.881721	10.51785	0.4008348	35.16562	0.002940672	0.0001046986	35.16562	19.42272	0.04137598	35.16562	21.84477	-0.007641084	35.16562		0.8077717	35.16562			6.881721	10.51785	0.4008348	6.881721	0.3123652		35.16562	0.06381656		2.349304E-05	3.97679E-08	8.686955E-07	-6.637775E-09
6.901271	10.26548	0.3999101	35.26553	0.002653589	8.180121E-05	35.26553	16.4141	-7.34913	35.26553	20.56306	-0.5425822	35.26553		0.693797	35.26553			6.901271	10.26548	0.3999101	6.901271	2.705338		35.26553	0.1234274		3.183193E-05	5.222996E-08	9.440045E-07	-5.122E-07
6.920821	10.08105	0.3857282	35.36543	0.004111376	0.000109911	35.36543	10.66108	-20.78062	35.36543	25.48041	-1.537699	35.36543		0.6480135	35.36543			6.920821	10.08105	0.3857282	6.920821	-3.670747		35.36543	0.01388766		1.856527E-05	1.852988E-08	2.574053E-07	-3.958119E-07
6.940372	10.22568	0.3955941	35.46533	0.005325707	3.73691E-05	35.46533	20.70065	-5.523067	35.46533	22.66906	-0.4118598	35.46533	-0.0588196827641769	0.6484321	35.46533	49.1258837463626	-13.107098763937	6.940372	10.22568	0.3955941	6.940372	5.118404		35.46533	0.05919242		4.420175E-05	5.577467E-08	1.169086E-06	-4.814996E-07
6.959922	9.972341	0.3931274	35.56524	0.006056375	0.000266726	35.56524	10.10442	-4.736879	35.56524	11.70385	-0.6450881	35.56524		0.3354909	35.56524			6.959922	9.972341	0.3931274	6.959922	-0.5078217		35.56524	0.02531352		2.425606E-05	5.940782E-08	5.842778E-07	-3.769107E-07
6.979472	9.704438	0.3860364	35.66513	0.0067878	0.0001500076	35.66513	15.14721	-9.205628	35.66513	20.48918	-0.7254593	35.66513		0.6431838	35.66513			6.979472	9.704438	0.3860364	6.979472	-0.1717095		35.66513	0.02773863		2.992702E-05	4.585108E-08	7.604232E-07	-5.516561E-07
6.999022	9.508366	0.3835697	35.76504	0.007494706	5.963143E-05	35.76504	27.17779	-8.914435	35.76504	31.16828	-0.3878986	35.76504	-0.0393183798040337	0.6075736	35.76504	26.9373209875834	-8.83556156286524	6.999022	9.508366	0.3835697	6.999022	-1.372763		35.76504	0.2106299		2.170811E-05	1.357673E-08	3.945221E-07	-1.530346E-07
7.018573	9.732588	0.382645	35.86494	0.007557535	0.0001877443	35.86494	19.28873	-5.919984	35.86494	22.01961	-0.3954471	35.86494		0.73523	35.86494			7.018573	9.732588	0.382645	7.018573	1.350842		35.86494	0.1309567		3.102044E-05	4.703834E-08	9.631892E-07	-3.808904E-07
7.038123	9.916042	0.3844944	35.96484	0.003132148	8.114982E-05	35.96484	21.73	-13.48469	35.96484	26.78241	-0.7281034	35.96484	-0.108322201658031	0.6745062	35.96484	39.4452082891351	-24.4779779515698	7.038123	9.916042	0.3844944	7.038123	-3.249694		35.96484	0.07724744		2.295316E-05	2.158386E-08	4.673196E-07	-3.40257E-07
7.057673	10.06552	0.3922027	36.06474	0.009738226	0.0003149585	36.06474	20.87431	-9.071111	36.06474	26.8674	-0.4064925	36.06474	-0.0905926981332593	0.6574714	36.06474	47.2397575061017	-20.5284386540782	7.057673	10.06552	0.3922027	7.057673	-2.369226		36.06474	0.1839987		3.835792E-05	3.493659E-08	8.695594E-07	-3.534694E-07
7.077224	9.922837	0.3801784	36.16465	0.004473201	0.0001400127	36.16465	34.89583	-0.03335816	36.16465	34.6086	-0.07233931	36.16465	-0.000100967411436032	0.8201676	36.16465	24.0003038070041	-0.0229427412746468	7.077224	9.922837	0.3801784	7.077224	-0.4941215		36.16465	0.064033		2.944726E-05	2.016413E-08	6.960334E-07	-5.035058E-08
7.096774	10.09076	0.3946685	36.26455	0.003063664	0.000228789	36.26455	17.4698	-8.301845	36.26455	18.5123	-0.3750315	36.26455		0.8521722	36.26455			7.096774	10.09076	0.3946685	7.096774	6.171495		36.26455	0.1093443		2.053735E-05	5.106825E-08	8.851879E-07	-3.319733E-07
7.116324	9.845183	0.3918936	36.36445	0.01000971	0.0003449639	36.36445	32.26436	-11.50105	36.36445	28.2565	-0.5162341	36.36445	-0.0373155867804375	0.8689248	36.36445	23.9184291250495	-8.52603649475586	7.116324	9.845183	0.3918936	7.116324	3.801356		36.36445	0.1479814		3.19911E-05	3.481565E-08	8.741596E-07	-4.51271E-07
7.135875	9.605432	0.3869611	36.46436	0.003056396	0.0001976741	36.46436	8.578022	-12.46035	36.46436	16.33639	-0.7552142	36.46436		0.4142339	36.46436			7.135875	9.605432	0.3869611	7.135875	0.3351989		36.46436	0.1700474		1.472934E-05	2.286215E-08	2.980403E-07	-2.250843E-07
7.155425	9.475362	0.3844944	36.56425	0.005734472	5.640023E-05	36.56425	15.52512	-12.22841	36.56425	17.62256	-0.9693158	36.56425		0.416178	36.56425			7.155425	9.475362	0.3844944	7.155425	-0.80466		36.56425	0.1960523		1.814937E-05	2.432218E-08	3.077644E-07	-2.983209E-07
7.174975	9.678231	0.3891196	36.66416	0.002176451	0.0001538233	36.66416	28.43534	-13.68297	36.66416	27.01606	-0.8594855	36.66416	-0.0537656292969317	0.7080428	36.66416	25.7397606043986	-12.3858638784488	7.174975	9.678231	0.3891196	7.174975	6.739598		36.66416	0.1375285		3.735876E-05	3.624165E-08	7.42533E-07	-6.381963E-07
7.194526	9.752001	0.3934356	36.76406	0.005748542	0.0001245679	36.76406	14.97219	-16.55117	36.76406	20.55322	-1.38029	36.76406		0.5036856	36.76406			7.194526	9.752001	0.3934356	7.194526	-0.951709		36.76406	0.1197385		3.386418E-05	4.037756E-08	4.868913E-07	-6.720512E-07
7.214076	9.6627	0.381103	36.86396	0.003401433	2.831799E-05	36.86396	25.94067	-19.01838	36.86396	34.8713	-0.8813837	36.86396	-0.0876569651486962	0.8723035	36.86396	27.6933877678566	-20.3033800352524	7.214076	9.6627	0.381103	7.214076	-1.146252		36.86396	0.02675011		3.637038E-05	2.609031E-08	6.825328E-07	-6.015733E-07
7.233626	9.755882	0.3891196	36.96387	0.01061339	0.0003080601	36.96387	12.0093	-13.71155	36.96387	20.14945	-1.28538	36.96387		0.4471227	36.96387			7.233626	9.755882	0.3891196	7.233626	-2.130842		36.96387	0.06128045		3.767232E-05	4.148801E-08	5.133132E-07	-6.598028E-07
7.253177	9.503511	0.3878857	37.06377	0.01056455	0.000330045	37.06377	19.81629	-2.877457	37.06377	23.12294	-0.207746	37.06377		0.7908089	37.06377			7.253177	9.503511	0.3878857	7.253177	5.636273		37.06377	0.04640416		3.613266E-05	5.344232E-08	1.209911E-06	-2.513541E-07
7.272727	9.35403	0.3820286	37.16367	0.01185982	0.0003310763	37.16367	17.73896	-12.03417	37.16367	23.18441	-0.7955054	37.16367		0.7372557	37.16367			7.272727	9.35403	0.3820286	7.272727	0.4210536		37.16367	0.1398944		5.370289E-05	7.365863E-08	1.33644E-06	-1.063145E-06
7.292278	9.289967	0.3814113	37.26357	0.005593251	0.0001578241	37.26357	14.41789	-8.20027	37.26357	18.09386	-0.653339	37.26357		0.6892504	37.26357			7.292278	9.289967	0.3814113	7.292278	-3.483511		37.26357	0.1642092		1.554441E-05	3.272569E-08	4.957133E-07	-3.238688E-07
7.311828	9.20649	0.378329	37.36348	0.01047857	0.0002893089	37.36348	24.15908	-9.389118	37.36348	28.83045	-0.5304732	37.36348	-0.0505056010694502	0.8418526	37.36348	30.5086032519463	-11.8567778602944	7.311828	9.20649	0.378329	7.311828	3.055151		37.36348	0.2161494		6.442899E-05	6.525512E-08	1.661971E-06	-8.816308E-07
7.331378	9.240463	0.3817204	37.46338	0.003691714	8.117793E-05	37.46338	25.11726	-3.852663	37.46338	27.16438	-0.1899616	37.46338	-0.0182429277115369	0.8001328	37.46338	27.9957842228072	-4.29419105155467	7.331378	9.240463	0.3817204	7.331378	-1.022037		37.46338	0.1352779		2.971488E-05	3.22208E-08	8.598811E-07	-1.633444E-07
7.350929	9.175428	0.3786373	37.56328	0.004614568	0.0001945165	37.56328	16.27606	-5.637337	37.56328	18.6007	-0.4285774	37.56328		0.6271914	37.56328			7.350929	9.175428	0.3786373	7.350929	-2.052294		37.56328	0.1851933		1.841814E-05	3.338775E-08	5.708206E-07	-2.446408E-07
7.370479	9.419064	0.3780199	37.66318	0.009202274	0.0002596557	37.66318	21.52992	-6.660685	37.66318	26.74265	-0.3684169	37.66318	-0.0587402022677721	0.7599644	37.66318	44.9320127327271	-13.9005601794481	7.370479	9.419064	0.3780199	7.370479	-0.626557		37.66318	0.01373526		2.419629E-05	2.571185E-08	6.452083E-07	-2.377056E-07
7.390029	9.444301	0.3851109	37.76308	0.01043928	0.0003069433	37.76308	28.23441	-12.5202	37.76308	34.17369	-0.4591763	37.76308	-0.0483158162181916	0.9271858	37.76308	25.8525849777514	-11.4640126162943	7.390029	9.444301	0.3851109	7.390029	-3.095338		37.76308	0.143494		9.552551E-05	7.584069E-08	2.355322E-06	-1.081508E-06
7.40958	9.430712	0.3804866	37.86299	0.004472997	0.0002199951	37.86299	19.21927	-0.4583344	37.86299	20.86536	-0.05989324	37.86299		0.4953686	37.86299			7.40958	9.430712	0.3804866	7.40958	0.7434656		37.86299	0.01703609		1.872237E-05	2.130283E-08	4.436962E-07	-2.65744E-08
7.42913	9.464685	0.3832615	37.96289	0.01087867	3.969085E-05	37.96289	4.310027	-4.847923	37.96289	8.044991	-1.134248	37.96289		0.09539621	37.96289			7.42913	9.464685	0.3832615	7.42913	-8.12606		37.96289	0.08500043		3.30883E-05	4.87702E-08	2.594733E-07	-2.943071E-07
7.44868	9.223961	0.3875775	38.06279	0.003828543	0.0001835133	38.06279	25.64839	-13.59468	38.06279	33.43748	-0.5895482	38.06279	-0.0629841322983439	0.7601154	38.06279	28.4186045296422	-15.0630056422043	7.44868	9.223961	0.3875775	7.44868	1.725315		38.06279	0.09307457		4.914329E-05	3.341002E-08	9.623545E-07	-5.673544E-07
7.468231	9.226872	0.3798701	38.16269	0.002517482	0.0001549074	38.16269	16.7673	-8.900664	38.16269	20.98013	-0.5842032	38.16269		0.6013286	38.16269			7.468231	9.226872	0.3798701	7.468231	4.138381		38.16269	0.104585		2.646566E-05	3.615584E-08	6.549749E-07	-3.826384E-07
7.487781	9.469538	0.3774034	38.2626	0.00523418	0.000111867	38.2626	23.55486	-16.43416	38.2626	31.50179	-0.8222039	38.2626	-0.0972177856623119	0.5256562	38.2626	33.4990897605034	-23.3722231463424	7.487781	9.469538	0.3774034	7.487781	-1.480538		38.2626	0.2278338		2.223191E-05	1.177628E-08	2.865523E-07	-2.356044E-07
7.507331	9.447214	0.389736	38.3625	0.009339679	0.0002320796	38.3625	26.70316	-8.371446	38.3625	31.32215	-0.4362368	38.3625	-0.0351764578909928	0.7887626	38.3625	27.0458770955619	-8.478887550112	7.507331	9.447214	0.389736	7.507331	2.19569		38.3625	0.1275695		3.924176E-05	3.154945E-08	9.057632E-07	-3.951272E-07
7.526882	9.475362	0.381103	38.4624	0.008009542	0.000333977	38.4624	26.66346	-10.67829	38.4624	32.16923	-0.4598764	38.4624	-0.0448321143022811	0.8632653	38.4624	27.053294173558	-10.8344155375712	7.526882	9.475362	0.381103	7.526882	-0.8905147		38.4624	0.1316485		6.026304E-05	5.02706E-08	1.469249E-06	-6.75673E-07
7.546432	9.724822	0.3878857	38.5623	0.006035042	0.0001246316	38.5623	19.21771	-15.66014	38.5623	27.1175	-0.9573678	38.5623		0.6956036	38.5623			7.546432	9.724822	0.3878857	7.546432	-4.23611		38.5623	0.1811235		4.400832E-05	4.162911E-08	8.154296E-07	-7.80666E-07
7.565982	9.693761	0.3838779	38.6622	0.006677761	0.0002826003	38.6622	15.78491	-8.158865	38.6622	20.11163	-0.5645626	38.6622		0.7307207	38.6622			7.565982	9.693761	0.3838779	7.565982	2.64597		38.6622	0.1292929		2.13905E-05	3.86436E-08	6.767789E-07	-3.82084E-07
7.585533	9.761706	0.3841862	38.76211	0.002374399	0.0002101696	38.76211	15.50411	-13.33739	38.76211	22.15186	-0.8340858	38.76211		0.3479522	38.76211			7.585533	9.761706	0.3841862	7.585533	3.42049		38.76211	0.1386394		2.268682E-05	1.608691E-08	2.736583E-07	-2.282545E-07
7.605083	10.0199	0.3885022	38.86201	0.00290026	0.0001044015	38.86201	27.48158	-11.11973	38.86201	30.02572	-0.4779054	38.86201	-0.0440230007725903	0.8654604	38.86201	26.5663712820707	-10.7494137499588	7.605083	10.0199	0.3885022	7.605083	-2.39754		38.86201	0.2320546		2.922524E-05	2.805553E-08	7.600516E-07	-3.632328E-07
7.624633	10.26548	0.3894278	38.96191	0.01215924	0.0005229283	38.96191	24.80861	-8.170273	38.96191	27.92535	-0.3623274	38.96191	-0.0391433197767695	0.9261367	38.96191	29.0966935570521	-9.58247772213918	7.624633	10.26548	0.3894278	7.624633	3.101731		38.96191	0.01569938		0.0001156757	1.373788E-07	3.606892E-06	-1.306876E-06
7.644184	10.54697	0.3949767	39.06181	0.0118787	0.0004022327	39.06181	23.69604	-13.14927	39.06181	29.4232	-0.6228916	39.06181	-0.0780505507399177	0.9441497	39.06181	34.5209183386998	-19.1561509410238	7.644184	10.54697	0.3949767	7.644184	1.589226		39.06181	0.04673345		6.449583E-05	7.033844E-08	1.756664E-06	-1.094211E-06
7.663734	10.83817	0.395285	39.16172	0.001883162	0.0001120731	39.16172	13.38725	-7.8771	39.16172	17.11221	-0.599138	39.16172		0.6143432	39.16172			7.663734	10.83817	0.395285	7.663734	-2.183816		39.16172	0.1578092		5.497162E-05	1.153287E-07	1.692931E-06	-1.014299E-06
7.683284	11.14684	0.4002183	39.26162	0.006658711	0.0001589195	39.26162	22.86147	-5.939648	39.26162	27.272	-0.3367619	39.26162	-0.0386687000431793	0.6550653	39.26162	36.7156341684093	-9.5391055932156	7.683284	11.14684	0.4002183	7.683284	2.213957		39.26162	0.2477896		3.860036E-05	3.399712E-08	8.786821E-07	-2.959067E-07
7.702835	11.12645	0.4116253	39.36152	0.006788864	5.432596E-05	39.36152	29.29315	-10.23516	39.36152	34.1006	-0.4460564	39.36152	-0.0362363511275319	0.8371905	39.36152	25.6488376881145	-8.96181980786943	7.702835	11.12645	0.4116253	7.702835	1.249461		39.36152	0.01963066		7.757383E-05	5.584901E-08	1.739298E-06	-7.758251E-07
7.722385	10.92456	0.4033015	39.46143	0.004513166	3.790674E-05	39.46143	28.33245	-7.734618	39.46143	31.97948	-0.3006788	39.46143	-0.0283855454522861	0.8652305	39.46143	25.7807317513372	-7.03801009590586	7.722385	10.92456	0.4033015	7.722385	0.7790862		39.46143	0.0161489		4.220301E-05	3.570527E-08	1.093476E-06	-3.287851E-07
7.741935	10.74596	0.4008348	39.56133	0.003957923	1.883884E-05	39.56133	28.88892	-29.61237	39.56133	46.57911	-1.16713	39.56133	-0.10460788750375	0.8090738	39.56133	25.3672427869928	-26.0025014810153	7.741935	10.74596	0.4008348	7.741935	5.43077		39.56133	0.05899008		3.800594E-05	1.417285E-08	4.295273E-07	-5.013142E-07
7.761486	10.48582	0.3989845	39.66123	0.006184375	0.0001876092	39.66123	24.95592	-9.2901	39.66123	30.10347	-0.4298605	39.66123	-0.0429496092219631	0.8782693	39.66123	28.751363707847	-10.7029933351143	7.761486	10.48582	0.3989845	7.761486	3.790396		39.66123	0.1300971		8.135549E-05	7.884632E-08	2.180616E-06	-9.373605E-07
7.781036	10.22665	0.3835697	39.76113	0.01220223	0.0002252447	39.76113	29.96027	-7.804923	39.76113	34.38381	-0.3489918	39.76113	-0.0251581463199606	0.8242847	39.76113	24.1265019347947	-6.28517298365808	7.781036	10.22665	0.3835697	7.781036	3.82145		39.76113	0.08043231		7.155487E-05	4.988942E-08	1.619592E-06	-5.652244E-07
7.800587	10.34604	0.3977516	39.86103	0.008464559	0.0001648709	39.86103	23.81289	-6.18424	39.86103	26.98712	-0.3250706	39.86103	-0.0315555439513051	0.7525461	39.86103	30.4319568059408	-7.90322070613338	7.800587	10.34604	0.3977516	7.800587	0.8000932		39.86103	0.0365142		4.50058E-05	4.650379E-08	1.193526E-06	-3.879803E-07
7.820137	10.27227	0.3940521	39.96094	0.008374131	0.0004449478	39.96094	21.58881	-13.88144	39.96094	27.47442	-0.6756803	39.96094	-0.102386600290744	0.7780161	39.96094	39.9809285245919	-25.7074293245997	7.820137	10.27227	0.3940521	7.820137	-5.964165		39.96094	0.151249		8.634247E-05	8.8993E-08	2.025922E-06	-1.368876E-06
7.839687	10.02961	0.3863446	40.06084	0.002535874	0.0001785148	40.06084	21.05397	-22.4388	40.06084	33.07293	-1.238126	40.06084	-0.199000102707527	0.6138321	40.06084	46.9988943394364	-50.0902473490584	7.839687	10.02961	0.3863446	7.839687	-1.21384		40.06084	0.02683071		3.062941E-05	1.718869E-08	3.57192E-07	-4.422487E-07
7.859238	10.16744	0.3909689	40.16074	0.002137537	9.454558E-05	40.16074	18.70364	-10.68369	40.16074	24.24964	-0.595638	40.16074		0.4244271	40.16074			7.859238	10.16744	0.3909689	7.859238	-2.061427		40.16074	0.12191		2.272E-05	1.639837E-08	3.416417E-07	-2.034948E-07
7.878788	10.37905	0.3906607	40.26064	0.005109279	0.0001948748	40.26064	19.06837	-11.19609	40.26064	25.42231	-0.7023667	40.26064		0.8563524	40.26064			7.878788	10.37905	0.3906607	7.878788	-1.172739		40.26064	0.03545684		4.097424E-05	5.429171E-08	1.129463E-06	-7.932975E-07
7.898338	10.61297	0.3996019	40.36055	0.003999233	9.898364E-05	40.36055	-6.206505	-6.404234	40.36055	8.376963	1.333821	40.36055		0.09248845	40.36055			7.898338	10.61297	0.3996019	7.898338	3.778522		40.36055	0.05222768		3.024305E-05	3.986025E-08	-2.002977E-07	-2.671614E-07
7.917889	10.46155	0.3974434	40.46045	0.007773751	9.000152E-05	40.46045	18.94143	-9.951746	40.46045	23.08998	-0.5749545	40.46045		0.6467655	40.46045			7.917889	10.46155	0.3974434	7.917889	0.2694378		40.46045	0.04880306		3.870807E-05	4.69571E-08	9.399517E-07	-5.404294E-07
7.937439	10.24898	0.3872693	40.56035	0.01308051	0.0005169736	40.56035	20.67483	-12.72831	40.56035	26.6622	-0.7001163	40.56035	-0.127853602201969	0.8368958	40.56035	52.9256016357039	-32.5832591454818	7.937439	10.24898	0.3872693	7.937439	-1.961872		40.56035	0.08807229		0.0001109526	1.306222E-07	2.852962E-06	-1.997405E-06
7.956989	10.45282	0.3912771	40.66025	0.01169459	0.0004247644	40.66025	27.3842	-5.056558	40.66025	31.77596	-0.2498487	40.66025	-0.0191597749637004	0.817584	40.66025	26.5085199875822	-4.89486058238129	7.956989	10.45282	0.3912771	7.956989	1.234847		40.66025	0.05921322		6.560106E-05	5.311853E-08	1.637554E-06	-4.091408E-07
7.97654	10.67122	0.3971352	40.76015	0.01144554	0.000164057	40.76015	36.37742	-22.66659	40.76015	48.75182	-0.6982726	40.76015	-0.0594040977322906	0.6770309	40.76015	24.4161880508549	-15.2136037103783	7.97654	10.67122	0.3971352	7.97654	0.5863697		40.76015	0.1953481		5.837686E-05	1.662905E-08	6.646875E-07	-4.641331E-07
7.99609	10.49941	0.3986763	40.86006	0.01451866	0.0003266888	40.86006	27.18637	-22.59374	40.86006	38.79176	-0.8481221	40.86006	-0.0871869898593131	0.8803892	40.86006	26.933547858567	-22.3836312760846	7.99609	10.49941	0.3986763	7.99609	2.255971		40.86006	0.2253426		8.801288E-05	5.149226E-08	1.523366E-06	-1.292E-06
8.01564	10.2616	0.4008348	40.95996	0.01377156	0.0002055776	40.95996	36.06254	-2.785597	40.95996	41.57985	-0.2174297	40.95996	-0.00725902129364588	0.6096684	40.95996	24.1855274215202	-1.86817474643915	8.01564	10.2616	0.4008348	8.01564	-4.47358		40.95996	0.1059815		6.939048E-05	2.446964E-08	9.942145E-07	-2.161717E-07
8.035191	10.03932	0.3891196	41.05986	0.004084218	6.186857E-05	41.05986	27.00571	-18.46665	41.05986	36.89962	-0.711811	41.05986	-0.0704251203493338	0.757794	41.05986	26.5700608394105	-18.1687461463393	8.035191	10.03932	0.3891196	8.035191	-2.22035		41.05986	0.2002206		9.159058E-05	5.09751E-08	1.532393E-06	-1.090775E-06
8.054741	10.21209	0.3971352	41.15976	0.005508284	0.0001160247	41.15976	23.18641	-6.018458	41.15976	25.90939	-0.3248076	41.15976	-0.0331045970528826	0.5926615	41.15976	32.9829352389391	-8.56132584837374	8.054741	10.21209	0.3971352	8.054741	1.468664		41.15976	0.1564638		3.670976E-05	3.240962E-08	7.986413E-07	-2.594048E-07
8.074291	10.0102	0.3866529	41.25967	0.003060754	5.621419E-05	41.25967	23.57206	-14.95427	41.25967	31.27466	-0.6479478	41.25967	-0.0816870661331286	0.6928301	41.25967	33.3803731387811	-21.1767287290266	8.074291	10.0102	0.3866529	8.074291	1.504285		41.25967	0.1728215		3.624141E-05	2.567122E-08	6.737829E-07	-4.365762E-07
8.093842	10.20918	0.3909689	41.35957	0.004759382	0.0001313844	41.35957	18.53807	-17.83173	41.35957	28.34905	-1.025194	41.35957		0.6348531	41.35957			8.093842	10.20918	0.3909689	8.093842	0.3351989		41.35957	0.1049481		6.863338E-05	5.421651E-08	1.07321E-06	-1.100249E-06
8.113392	10.40137	0.3955941	41.45947	0.003844475	0.000117866	41.45947	33.48769	-16.06622	41.45947	37.2181	-0.4068367	41.45947	-0.0443824257224786	0.9520184	41.45947	24.0982857278342	-11.5615135451741	8.113392	10.40137	0.3955941	8.113392	0.1406557		41.45947	0.122347		9.789659E-05	6.728287E-08	2.319528E-06	-9.436691E-07
8.132942	10.24315	0.3909689	41.55937	0.002296304	0.0003294863	41.55937	15.42455	-2.97908	41.55937	16.68485	-0.2241238	41.55937		0.5163318	41.55937			8.132942	10.24315	0.3909689	8.132942	-0.1844964		41.55937	0.1027471		5.033278E-05	9.335446E-08	1.5199E-06	-3.406457E-07
8.152493	10.47223	0.3949767	41.65928	0.006135409	0.0001432761	41.65928	24.36846	-22.33004	41.65928	35.70685	-1.079625	41.65928	-0.103974598001064	0.84903	41.65928	29.7000678830927	-27.2156556398585	8.152493	10.47223	0.3949767	8.152493	0.7178919		41.65928	0.09038428		7.614006E-05	5.070294E-08	1.230259E-06	-1.328218E-06
8.172043	10.53144	0.3992937	41.75918	0.009134048	0.0001135939	41.75918	24.54728	-1.709378	41.75918	27.03241	-0.07867015	41.75918	-0.00785529064251199	0.3691958	41.75918	29.5977921395248	-2.06107623135157	8.172043	10.53144	0.3992937	8.172043	-2.424027		41.75918	0.1594243		5.858353E-05	2.959803E-08	7.976416E-07	-6.275059E-08
8.191593	10.29654	0.3962105	41.85908	0.005825327	0.0002066755	41.85908	27.27227	13.87502	41.85908	34.33935	0.436093	41.85908	0.0520965944564053	0.7448449	41.85908	26.9318860010203	13.7018399641928	8.191593	10.29654	0.3962105	8.191593	3.252434		41.85908	0.05607102		3.013464E-05	1.903477E-08	5.991478E-07	2.612842E-07
8.211143	10.05582	0.3946685	41.95898	0.001830188	4.175729E-05	41.95898	30.54477	-4.875388	41.95898	35.15925	-0.1696526	41.95898	-0.0145403626999297	0.6458629	41.95898	24.0163928773715	-3.8333641931746	8.211143	10.05582	0.3946685	8.211143	1.718922		41.95898	0.2270421		6.188558E-05	3.233334E-08	1.120801E-06	-1.901468E-07
8.230694	9.877215	0.3823368	42.05888	0.002828543	0.0001371917	42.05888	7.000076	-5.763492	42.05888	9.970689	-1.00687	42.05888		0.09893349	42.05888			8.230694	9.877215	0.3823368	8.230694	0.03470724		42.05888	0.1739482		3.055872E-05	3.041081E-08	2.136714E-07	-2.151394E-07
8.250244	10.09853	0.3894278	42.15879	0.0108281	0.0002326621	42.15879	30.79104	-22.54631	42.15879	42.2884	-0.8247482	42.15879	-0.0668018137272855	0.9533662	42.15879	24.1660158700236	-17.6952312709822	8.250244	10.09853	0.3894278	8.250244	3.988593		42.15879	0.05552409		8.672739E-05	4.623528E-08	1.508388E-06	-1.24404E-06
8.269794	10.25771	0.389736	42.25869	0.008968194	0.0001256612	42.25869	22.78425	-27.75173	42.25869	41.42954	-1.443274	42.25869	-0.174480273493662	0.5912745	42.25869	38.0353023964123	-46.3278565338244	8.269794	10.25771	0.389736	8.269794	0.524262		42.25869	0.2168477		3.173364E-05	1.093173E-08	2.579345E-07	-3.722701E-07
8.289345	10.27033	0.3965187	42.35859	0.01084902	0.0003334684	42.35859	24.79858	-19.05464	42.35859	33.13008	-0.7662903	42.35859	-0.0842493342763508	0.8722971	42.35859	29.1819281557165	-22.4226975526983	8.289345	10.27033	0.3965187	8.289345	-3.668007		42.35859	0.02786857		4.469274E-05	3.551864E-08	9.340346E-07	-7.157416E-07
8.308895	10.13444	0.3885022	42.4585	0.009243107	0.0001644733	42.4585	31.9193	-11.72695	42.4585	38.23272	-0.4644484	42.4585	-0.0325819620999265	0.797397	42.4585	23.6586529553851	-8.69203981414992	8.308895	10.13444	0.3885022	8.308895	-1.735362		42.4585	0.1417266		6.803569E-05	3.711428E-08	1.286948E-06	-5.977207E-07
8.328445	10.30042	0.3955941	42.5584	0.005093319	0.0002109103	42.5584	31.87699	-25.13805	42.5584	45.9328	-0.8035986	42.5584	-0.0701010911683483	0.865346	42.5584	23.7703516848059	-18.7451917992177	8.328445	10.30042	0.3955941	8.328445	-3.181193		42.5584	0.0544154		9.055969E-05	3.714315E-08	1.329894E-06	-1.068701E-06
8.347996	10.16647	0.3915854	42.6583	0.002672171	6.660242E-05	42.6583	32.96299	-16.34984	42.6583	40.91899	-0.515493	42.6583	-0.0444728351551856	0.8582457	42.6583	24.0320763739646	-11.9200539523563	8.347996	10.16647	0.3915854	8.347996	1.696088		42.6583	0.0317031		9.685995E-05	4.964848E-08	1.805759E-06	-9.308563E-07
8.367546	10.29266	0.3971352	42.7582	0.02034839	0.0005403256	42.7582	22.18518	-8.85235	42.7582	27.21596	-0.6266532	42.7582	-0.0553049065976598	0.6895267	42.7582	37.236374970635	-14.8580898261743	8.367546	10.29266	0.3971352	8.367546	0.8064867		42.7582	0.03294202		0.0001228564	1.143672E-07	2.637529E-06	-1.652816E-06
8.387096	10.05096	0.3918936	42.8581	0.008222703	0.0002140247	42.8581	35.81894	-16.71296	42.8581	46.16771	-0.4881281	42.8581	-0.0417010779280269	0.9600726	42.8581	24.0668646784813	-11.2294914665694	8.387096	10.05096	0.3918936	8.387096	0.2931848		42.8581	0.1986411		0.0001521645	6.853947E-08	2.84362E-06	-1.388051E-06
8.406647	9.931572	0.3844944	42.95801	0.01449398	0.0003800596	42.95801	33.03796	-19.33605	42.95801	41.85795	-0.6701649	42.95801	-0.052127534068907	0.9358941	42.95801	24.040127800416	-14.069905173657	8.406647	9.931572	0.3844944	8.406647	-1.933559		42.95801	0.01497533		0.0001189424	6.353422E-08	2.209191E-06	-1.480522E-06
8.426197	10.16841	0.3838779	43.05791	0.004509718	3.649994E-05	43.05791	54.30182	-9.142152	43.05791	60.0179	-0.2123165	43.05791	-0.0177168446587574	0.7793407	43.05791	28.4698439112042	-4.79312936292424	8.426197	10.16841	0.3838779	8.426197	4.117375		43.05791	0.07577607		3.913232E-05	8.46645E-09	4.970587E-07	-1.055338E-07
8.445747	10.38196	0.3928191	43.15781	0.01119671	0.0001722134	43.15781	40.12652	-6.184383	43.15781	44.59645	-0.1563612	43.15781	-0.0140527284530738	0.9022781	43.15781	24.7249281374251	-3.81065754940964	8.445747	10.38196	0.3928191	8.445747	-5.058124		43.15781	0.019008		6.921614E-05	3.140127E-08	1.383574E-06	-2.163373E-07
8.465298	10.44117	0.3965187	43.25771	0.001423391	7.793154E-05	43.25771	27.60604	-12.03597	43.25771	34.15712	-0.4557112	43.25771	-0.0426251261898646	0.9293945	43.25771	26.5724942300079	-11.5853487777579	8.465298	10.44117	0.3965187	8.465298	3.396743		43.25771	0.2175506		9.418386E-05	7.502639E-08	2.331958E-06	-1.062699E-06
8.484848	10.21306	0.3934356	43.35762	0.007605731	0.0002408638	43.35762	26.93064	-28.6243	43.35762	43.91424	-1.10076	43.35762	-0.103676156443519	0.8451455	43.35762	26.5727146635667	-28.2438680794107	8.484848	10.21306	0.3934356	8.484848	-3.573932		43.35762	0.1720772		8.619677E-05	3.777564E-08	1.115467E-06	-1.227861E-06
8.504398	10.12473	0.3885022	43.45752	0.0196507	0.000354013	43.45752	38.31301	-13.16451	43.45752	43.59669	-0.3886144	43.45752	-0.0307931024483529	0.8584476	43.45752	24.4703352130529	-8.40810699309952	8.504398	10.12473	0.3885022	8.504398	-2.25049		43.45752	0.1595394		0.0001305533	5.896503E-08	2.396108E-06	-9.311622E-07
8.52395	10.20724	0.3955941	43.55742	0.01253303	0.0002864596	43.55742	39.11367	-8.174251	43.55742	44.92066	-0.2383466	43.55742	-0.018660707385038	0.6958028	43.55742	24.4371559109226	-5.10704973191099	8.52395	10.20724	0.3955941	8.52395	1.983793		43.55742	0.2196065		8.147735E-05	2.809512E-08	1.227662E-06	-2.926089E-07
8.5435	9.941279	0.3946685	43.65732	0.01589577	0.0002099366	43.65732	38.04956	-24.98893	43.65732	51.21989	-0.6663167	43.65732	-0.0586484871393923	0.8683062	43.65732	24.4960345915447	-16.0876927524725	8.5435	9.941279	0.3946685	8.5435	4.221497		43.65732	0.1642612		0.0002185518	7.233524E-08	3.083247E-06	-2.054419E-06
8.56305	9.704438	0.3888113	43.75723	0.006397833	0.0002318988	43.75723	30.5959	-14.04979	43.75723	38.49637	-0.4920162	43.75723	-0.0401629894218683	0.5481054	43.75723	24.046345053071	-11.0422015932298	8.56305	9.704438	0.3888113	8.56305	0.4484541		43.75723	0.006322486		6.055313E-05	2.239551E-08	7.735815E-07	-3.806146E-07
8.582601	9.58893	0.3832615	43.85713	0.01156601	0.0002530249	43.85713	38.96437	-15.66265	43.85713	44.41045	-0.4474923	43.85713	-0.0356217876604196	0.9723461	43.85713	24.4195856933413	-9.8160277750837	8.582601	9.58893	0.3832615	8.582601	-6.327678		43.85713	0.1007473		0.0002205151	1.087149E-07	4.406952E-06	-1.972077E-06
8.602151	9.581164	0.3915854	43.95703	0.01575714	0.0002032896	43.95703	17.17032	0.1836849	43.95703	20.12297	-0.02692677	43.95703		0.367101	43.95703			8.602151	9.581164	0.3915854	8.602151	-6.629996		43.95703	0.1121956		0.0001020069	9.247644E-08	1.860226E-06	-5.008987E-08
8.621701	9.287054	0.382645	44.05693	0.01110307	0.0002130825	44.05693	35.316	-8.377467	44.05693	40.47009	-0.2987816	44.05693	-0.0204243653266658	0.7898864	44.05693	23.8342463148987	-5.65382932816863	8.621701	9.287054	0.382645	8.621701	0.6384305		44.05693	0.01313616		7.098591E-05	3.423486E-08	1.327501E-06	-3.966328E-07
8.641252	9.234639	0.3752459	44.15683	0.00956931	7.564879E-05	44.15683	32.63144	-20.32089	44.15683	45.05101	-0.6851979	44.15683	-0.0538745809335682	0.7903745	44.15683	24.0024271680727	-14.9472630958942	8.641252	9.234639	0.3752459	8.641252	-0.3233253		44.15683	0.1452263		8.693172E-05	3.38534E-08	1.258121E-06	-8.620621E-07
8.660802	9.444301	0.3795619	44.25674	0.0163787	0.0003233083	44.25674	37.88758	-17.7958	44.25674	47.67408	-0.5007024	44.25674	-0.0414121150714756	0.8795705	44.25674	24.5169232030779	-11.5156023675645	8.660802	9.444301	0.3795619	8.660802	-5.712081		44.25674	0.1637265		0.000110822	4.288762E-08	1.828256E-06	-9.154124E-07
8.680352	9.443331	0.3838779	44.35664	0.01876337	0.0002842347	44.35664	53.59845	-18.6331	44.35664	59.10667	-0.3447795	44.35664	-0.0352272564833163	0.8539743	44.35664	28.2412765238749	-9.81787121353812	8.680352	9.443331	0.3838779	8.680352	-0.8000932		44.35664	0.1888921		0.000180235	4.405662E-08	2.461825E-06	-8.487868E-07
8.699903	9.177369	0.3829533	44.45654	0.01558812	0.0001503993	44.45654	40.34367	-22.32787	44.45654	51.44959	-0.5765573	44.45654	-0.0491452898094304	0.8729976	44.45654	24.8042251499481	-13.727690151159	8.699903	9.177369	0.3829533	8.699903	-0.2959249		44.45654	0.08082911		0.0002210398	7.289869E-08	3.249236E-06	-1.873371E-06
8.719453	8.924026	0.3780199	44.55644	0.009177838	0.0001753215	44.55644	42.27905	-21.15698	44.55644	53.01906	-0.5319797	44.55644	-0.0443725370499139	0.7620525	44.55644	24.82425360539	-12.4223753045349	8.719453	8.924026	0.3780199	8.719453	-1.297868		44.55644	0.01148112		0.0001695324	4.595931E-08	2.151255E-06	-1.144424E-06
8.739003	8.91335	0.3675376	44.65635	0.01321967	0.0003048533	44.65635	40.08918	-17.62476	44.65635	48.87428	-0.4890364	44.65635	-0.0387195745057218	0.9510727	44.65635	24.7114229902689	-10.8640972146306	8.739003	8.91335	0.3675376	8.739003	-2.070561		44.65635	0.1736457		0.0002774485	1.104677E-07	4.850122E-06	-2.371886E-06
8.758554	9.147279	0.3795619	44.75625	0.01716761	0.0002479166	44.75625	43.37704	-23.31247	44.75625	55.97041	-0.5814675	44.75625	-0.0487019313306003	0.8734968	44.75625	25.4830486633229	-13.6955573829586	8.758554	9.147279	0.3795619	8.758554	5.813463		44.75625	0.1163678		0.0001518728	4.234716E-08	2.048981E-06	-1.191416E-06
8.778104	9.184164	0.378329	44.85615	0.006839365	8.54114E-05	44.85615	40.21758	-17.86295	44.85615	51.00963	-0.4960693	44.85615	-0.0390167665007172	0.9285624	44.85615	24.7580243937402	-10.996466276523	8.778104	9.184164	0.378329	8.778104	1.600186		44.85615	0.1752818		0.0001600929	5.713192E-08	2.610701E-06	-1.295089E-06
8.797654	9.291907	0.3789455	44.95605	0.01383847	0.0001648906	44.95605	42.57159	-21.79094	44.95605	55.32621	-0.5377654	44.95605	-0.0453565793505844	0.896861	44.95605	25.0295050315113	-12.8117470647877	8.797654	9.291907	0.3789455	8.797654	-2.128102		44.95605	0.07416601		0.0001890658	5.539573E-08	2.699283E-06	-1.451581E-06
8.817204	9.54525	0.381103	45.05595	0.006960154	0.0002168369	45.05595	38.63449	-17.04247	45.05595	47.69477	-0.4781555	45.05595	-0.0379940117636502	0.9431205	45.05595	24.3831478712665	-10.7559113281543	8.817204	9.54525	0.381103	8.817204	-3.906391		45.05595	0.1131173		0.0002177738	9.028822E-08	3.884999E-06	-1.857633E-06
8.836755	9.816064	0.3866529	45.15586	0.02946614	0.0006175262	45.15586	27.32989	-8.742958	45.15586	34.38457	-0.301251	45.15586	-0.0302588125737772	0.7557197	45.15586	26.8364672039755	-8.5851097549773	8.836755	9.816064	0.3866529	8.836755	-4.890068		45.15586	0.1499763		0.0002240142	1.431888E-07	4.714218E-06	-1.420163E-06
8.856305	9.782091	0.3912771	45.25576	0.007787786	0.0001364568	45.25576	36.23211	-16.82786	45.25576	46.08984	-0.5270356	45.25576	-0.0396322131170947	0.9394024	45.25576	24.2642442772117	-11.2694333460125	8.856305	9.782091	0.3912771	8.856305	2.378359		45.25576	0.1716061		0.0002590017	1.145365E-07	4.670069E-06	-2.461293E-06
8.875855	9.826741	0.3866529	45.35566	0.0308717	0.0005111237	45.35566	41.21387	-24.1279	45.35566	55.02311	-0.6090265	45.35566	-0.0513860725847599	0.9566745	45.35566	25.0138553532564	-14.6439015981476	8.875855	9.826741	0.3866529	8.875855	2.363746		45.35566	0.04852731		0.0003379904	1.068017E-07	5.019015E-06	-3.056713E-06
8.895406	9.744235	0.3823368	45.45557	0.02402143	0.0004013532	45.45557	42.14882	-11.38407	45.45557	50.0574	-0.2884233	45.45557	-0.0234942803142036	0.9385973	45.45557	24.8437345994094	-6.71010139497882	8.895406	9.744235	0.3823368	8.895406	-0.8786412		45.45557	0.1287541		0.0002863783	1.072711E-07	5.1594E-06	-1.488091E-06
8.914956	9.826741	0.3878857	45.55547	0.005919673	6.907617E-05	45.55547	46.80518	-3.839245	45.55547	54.8589	-0.1027269	45.55547	-0.00755687167093716	0.8811299	45.55547	26.3700219248248	-2.16302929054583	8.914956	9.826741	0.3878857	8.914956	0.1333489		45.55547	0.1919651		0.0002272013	6.652066E-08	3.630147E-06	-3.729137E-07
8.934506	10.09367	0.3838779	45.65537	0.003219824	0.0001138596	45.65537	37.68407	-5.597627	45.65537	44.01116	-0.1919953	45.65537	-0.0127084583509617	0.9903495	45.65537	24.5424824035906	-3.64556291398989	8.934506	10.09367	0.3838779	8.934506	3.029577		45.65537	0.08969423		0.000223761	1.144056E-07	4.944808E-06	-9.4938E-07
8.954057	10.31789	0.4002183	45.75527	0.009451894	0.0001985792	45.75527	47.13659	-12.62024	45.75527	54.82597	-0.275351	45.75527	-0.0241751906902738	0.9001737	45.75527	25.9586170692927	-6.95009803803497	8.954057	10.31789	0.4002183	8.954057	2.832294		45.75527	0.01481625		0.0002423455	7.257528E-08	3.836239E-06	-1.056312E-06
8.973607	10.23927	0.3891196	45.85518	0.01615256	0.0003241242	45.85518	46.63052	-16.90793	45.85518	56.19788	-0.4371815	45.85518	-0.0331160309840463	0.972163	45.85518	26.3139726098483	-9.54127749586504	8.973607	10.23927	0.3891196	8.973607	-3.647914		45.85518	0.01436431		0.0004524538	1.392751E-07	7.17157E-06	-3.135278E-06
8.993157	10.39264	0.3863446	45.95508	0.005273412	0.0002617305	45.95508	33.68848	-13.62642	45.95508	42.29458	-0.4492595	45.95508	-0.0338013976425798	0.6838385	45.95508	24.1294676817904	-9.75995964037777	8.993157	10.39264	0.3863446	8.993157	-0.183583		45.95508	0.04343603		0.0001120145	4.282116E-08	1.652041E-06	-7.421953E-07
9.012708	10.65665	0.3962105	46.05498	0.01675942	0.0002730153	46.05498	48.63261	-20.31869	46.05498	59.73502	-0.4559275	46.05498	-0.0389444010420617	0.9148215	46.05498	26.9732565000036	-11.2694172026665	9.012708	10.65665	0.3962105	9.012708	-3.343769		46.05498	0.14196		0.0003834338	9.830344E-08	5.34303E-06	-2.436034E-06
9.032258	10.93329	0.4023759	46.15488	0.03232959	0.0004127062	46.15488	63.42521	-6.706449	46.15488	73.07756	-0.1524921	46.15488	-0.0113498254342863	0.9276651	46.15488	31.1283421919886	-3.29144556588199	9.032258	10.93329	0.4023759	9.032258	1.512505		46.15488	0.03597302		0.0002879571	5.002083E-08	3.613627E-06	-5.510494E-07
9.051808	10.85176	0.4036097	46.25478	0.01405174	0.000367391	46.25478	48.24847	-9.202264	46.25478	56.46767	-0.2349707	46.25478	-0.0176705497167796	0.9313998	46.25478	26.9262223716474	-5.13554557390484	9.051808	10.85176	0.4036097	9.051808	3.463417		46.25478	0.2152573		0.0003748621	1.094984E-07	6.01919E-06	-1.414334E-06
9.071359	10.6188	0.3999101	46.35469	0.01560192	0.0002213438	46.35469	38.42379	2.628481	46.35469	41.93862	0.1010829	46.35469	0.00572188800349312	0.6401157	46.35469	24.361732753853	1.66652904225079	9.071359	10.6188	0.3999101	9.071359	0.5443556		46.35469	0.03631819		0.0003187205	1.159952E-07	4.840016E-06	4.89243E-07
9.090909	10.39555	0.388194	46.45459	0.02491469	0.0004165889	46.45459	56.38242	-12.34565	46.45459	65.2864	-0.2180801	46.45459	-0.0217482298811781	0.9741402	46.45459	28.9909309253723	-6.34793384091151	9.090909	10.39555	0.388194	9.090909	-3.333722		46.45459	0.1751482		0.0005124989	1.171302E-07	7.471408E-06	-1.629366E-06
9.110459	10.53241	0.3934356	46.55449	0.01947644	0.0002230697	46.55449	60.18157	-12.69223	46.55449	70.64241	-0.2635343	46.55449	-0.0215108662786439	0.8918806	46.55449	29.8349201743863	-6.2921535521263	9.110459	10.53241	0.3934356	9.110459	1.692435		46.55449	0.1036486		0.0002954947	5.281113E-08	3.607536E-06	-9.507095E-07
9.13001	10.64889	0.3906607	46.65439	0.01235454	0.0002167812	46.65439	51.88671	-14.98651	46.65439	61.8441	-0.283286	46.65439	-0.02720519882129	0.831722	46.65439	27.6108634177949	-7.97488256677977	9.13001	10.64889	0.3906607	9.13001	1.758196		46.65439	0.03631926		0.0001532907	3.333476E-08	1.983505E-06	-5.618994E-07
9.14956	10.86535	0.3986763	46.7543	0.01621662	0.0001929477	46.7543	53.53981	-19.55968	46.7543	66.45729	-0.3960547	46.7543	-0.0350986311543741	0.8965282	46.7543	28.2232258930102	-10.3107809578362	9.14956	10.86535	0.3986763	9.14956	5.617093		46.7543	0.02767332		0.0004149766	8.42369E-08	5.204808E-06	-2.061389E-06
9.16911	11.10898	0.4017594	46.8542	0.01376093	0.0003368706	46.8542	45.84008	-22.22714	46.8542	57.31621	-0.5115602	46.8542	-0.0429175683449435	0.9080222	46.8542	26.0570503772496	-12.6346581230921	9.16911	11.10898	0.4017594	9.16911	-0.5251753		46.8542	0.1446767		0.0003079302	8.51126E-08	4.343045E-06	-2.221729E-06
9.188661	10.95756	0.4008348	46.9541	0.03781264	0.000417812	46.9541	53.19621	-20.16833	46.9541	63.6516	-0.4197333	46.9541	-0.0361341901481241	0.9262666	46.9541	28.1178648016465	-10.6603569005482	9.188661	10.95756	0.4008348	9.188661	0.2858781		46.9541	0.15403		0.0007325152	1.674688E-07	9.82895E-06	-4.125538E-06
9.208211	10.76149	0.402685	47.054	0.03157403	0.0004804996	47.054	53.30477	-21.3323	47.054	65.92469	-0.4279757	47.054	-0.0381057302966913	0.9665966	47.054	28.1510805899144	-11.2659217170106	9.208211	10.76149	0.402685	9.208211	-0.4027866		47.054	0.1552621		0.0005693717	1.266324E-07	7.674865E-06	-3.284655E-06
9.227761	10.54309	0.3915854	47.1539	0.01623609	0.0003337858	47.1539	48.07893	-11.13548	47.1539	56.3363	-0.2762265	47.1539	-0.0208629929422253	0.8670001	47.1539	26.6882353071223	-6.18121876114916	9.227761	10.54309	0.3915854	9.227761	0.6840979		47.1539	0.06789329		0.0003015782	8.238393E-08	4.47367E-06	-1.235746E-06
9.247312	10.72169	0.4036097	47.25381	0.027977	0.0004616815	47.25381	49.63074	-16.7691	47.25381	61.40586	-0.3539014	47.25381	-0.0307888912627735	0.9858578	47.25381	27.0552643466075	-9.14135787034417	9.247312	10.72169	0.4036097	9.247312	0.6429973		47.25381	0.1184232		0.0006783983	1.773696E-07	1.026752E-05	-3.633688E-06
9.266862	10.50329	0.3965187	47.35371	0.02135017	0.0002938767	47.35371	65.55975	-19.44383	47.35371	77.08486	-0.332296	47.35371	-0.0315692773275267	0.8800562	47.35371	31.6704297160247	-9.39287448397442	9.266862	10.50329	0.3965187	9.266862	2.166462		47.35371	0.1112936		0.0004304581	6.375336E-08	4.663677E-06	-1.549721E-06
9.286412	10.25383	0.38542	47.45361	0.003661512	0.00012937	47.45361	52.69967	-18.40757	47.45361	63.77281	-0.383844	47.45361	-0.0327543176233862	0.9451206	47.45361	27.9594797882896	-9.76602246462649	9.286412	10.25383	0.38542	9.286412	3.164752		47.45361	0.0188996		0.001193356	2.773232E-07	1.651111E-05	-6.337691E-06
9.305963	10.4499	0.395285	47.55351	0.0003967555	0.0003215723	47.55351	39.95799	-14.43548	47.55351	47.94589	-0.415415	47.55351	-0.029778735866359	0.6866522	47.55351	24.6286865873399	-8.89751513319961	9.305963	10.4499	0.395285	9.305963	-5.198779		47.55351	0.05365668		0.0004910677	1.466815E-07	6.494675E-06	-2.697986E-06
9.325513	10.64307	0.3989845	47.65342	0.02299128	0.0002408865	47.65342	58.86917	-20.23913	47.65342	70.98591	-0.373269	47.65342	-0.0337860413526297	0.9530971	47.65342	29.4243770421209	-10.1160561088419	9.325513	10.64307	0.3989845	9.325513	-0.4393206		47.65342	0.109915		0.0004845437	9.164859E-08	6.094993E-06	-2.275072E-06
9.345063	10.45476	0.3928191	47.75332	0.04799267	0.0006405524	47.75332	65.63879	-6.842292	47.75332	76.11033	-0.1506157	47.75332	-0.0110105052565521	0.9693261	47.75332	31.6919942629586	-3.30362434859941	9.345063	10.45476	0.3928191	9.345063	-1.623933		47.75332	0.1593361		0.0009318756	1.559339E-07	1.173582E-05	-1.767599E-06
9.364614	10.64792	0.3989845	47.85322	0.0361435	0.0004120701	47.85322	56.18348	-16.01379	47.85322	66.78268	-0.3000298	47.85322	-0.0274347000877086	0.9558743	47.85322	28.9404732825614	-8.24880922580988	9.364614	10.64792	0.3989845	9.364614	3.322762		47.85322	0.05979776		0.0008016863	1.718215E-07	1.099068E-05	-3.297532E-06
9.384164	10.47708	0.388194	47.95313	0.008076225	9.236251E-05	47.95313	58.29488	-5.686162	47.95313	65.22218	-0.1174723	47.95313	-0.0094682362182534	0.8989409	47.95313	29.2467113473908	-2.85276414275585	9.384164	10.47708	0.388194	9.384164	-1.791076		47.95313	0.0125698		0.000744367	1.572996E-07	1.018936E-05	-1.196967E-06
9.403714	10.71295	0.3959023	48.05302	0.0390228	0.0005001679	48.05302	65.28503	-13.39715	48.05302	76.76509	-0.2305406	48.05302	-0.021474584921183	0.9805288	48.05302	31.5956047947549	-6.48373672751856	9.403714	10.71295	0.3959023	9.403714	-1.558172		48.05302	0.1439058		0.001010915	1.682083E-07	1.258248E-05	-2.900772E-06
9.423265	10.9032	0.4017594	48.15293	0.01746373	0.0001218062	48.15293	58.41228	-19.6142	48.15293	70.83141	-0.3494549	48.15293	-0.0324996203401162	0.9220707	48.15293	29.2829274077647	-9.83288272158143	9.423265	10.9032	0.4017594	9.423265	0.6932315		48.15293	0.06597828		0.000430937	7.920018E-08	5.295813E-06	-1.850648E-06
9.442815	10.68966	0.3986763	48.25283	0.05259755	0.0005784824	48.25283	62.87003	-20.63094	48.25283	75.66527	-0.3486548	48.25283	-0.0334447856299008	0.9638224	48.25283	30.8998078130365	-10.1398398743554	9.442815	10.68966	0.3986763	9.442815	1.243067		48.25283	0.2011488		0.001782508	3.000789E-07	2.14398E-05	-7.475088E-06
9.462365	10.45379	0.3974434	48.35273	0.02962757	0.0004023039	48.35273	59.47622	-14.05236	48.35273	70.3226	-0.2497335	48.35273	-0.0230300490630577	0.9695785	48.35273	29.6135136851468	-6.99674017344617	9.462365	10.45379	0.3974434	9.462365	-1.954566		48.35273	0.03905011		0.001641235	3.217837E-07	2.195441E-05	-5.48275E-06
9.481915	10.19559	0.3900442	48.45264	0.03219493	0.0004111419	48.45264	59.75533	-11.51407	48.45264	70.37486	-0.222794	48.45264	-0.0187985677879766	0.9651643	48.45264	29.7009194508389	-5.72297750721691	9.481915	10.19559	0.3900442	9.481915	3.722808		48.45264	0.1983485		0.000451168	8.792341E-08	6.03952E-06	-1.345569E-06
9.501466	9.932543	0.3891196	48.55254	0.0265182	0.0003008641	48.55254	63.58474	-7.018497	48.55254	73.44499	-0.1222893	48.55254	-0.0112555304797434	0.9534417	48.55254	31.1075994487346	-3.43366362440082	9.501466	9.932543	0.3891196	9.501466	-1.766416		48.55254	0.04380244		0.0014325	2.532004E-07	1.845879E-05	-2.257313E-06
9.521017	9.641346	0.3891196	48.65244	0.01629102	0.0001884749	48.65244	63.728	-10.40349	48.65244	73.75116	-0.1731583	48.65244	-0.0166327534242397	0.9862513	48.65244	31.1458264541243	-5.08450450421454	9.521017	9.641346	0.3891196	9.521017	1.630327		48.65244	0.02394039		0.001464259	2.65502E-07	1.929396E-05	-3.34091E-06
9.540567	9.348206	0.3798701	48.75234	0.07379443	0.001093802	48.75234	63.42921	-7.488544	48.75234	70.47437	-0.1658955	48.75234	-0.0119978538250283	0.9555823	48.75234	31.1294074951999	-3.67518267155758	9.540567	9.348206	0.3798701	9.540567	3.334635		48.75234	0.1230532		0.002832277	5.449309E-07	3.788586E-05	-6.285095E-06
9.560118	9.156986	0.3792537	48.85225	0.04618492	0.0004609681	48.85225	72.74499	-12.1718	48.85225	84.83163	-0.1748271	48.85225	-0.0186566983951116	0.9898379	48.85225	34.2253245311536	-5.72663109832859	9.560118	9.156986	0.3792537	9.560118	-4.171262		48.85225	0.1498562		0.001963078	2.700138E-07	2.256348E-05	-3.944708E-06
9.579668	9.349177	0.376787	48.95215	0.03730169	0.0005032612	48.95215	68.02069	-12.51351	48.95215	79.03324	-0.2053551	48.95215	-0.0195848842966568	0.992572	48.95215	32.7442171853901	-6.02382879649958	9.579668	9.349177	0.376787	9.579668	-1.403817		48.95215	0.04059764		0.0032271	5.128081E-07	3.970043E-05	-8.152686E-06
9.599218	9.446241	0.388194	49.05205	0.0695471	0.0007521377	49.05205	67.69459	-12.37085	49.05205	79.54891	-0.182267	49.05205	-0.0193368815611175	0.9863044	49.05205	32.6120351726705	-5.95968673477649	9.599218	9.446241	0.388194	9.599218	-2.750092		49.05205	0.1543109		0.00338533	5.276471E-07	4.129345E-05	-7.526433E-06
9.618769	9.185134	0.38542	49.15195	0.05196467	0.0006577719	49.15195	67.55537	-6.642358	49.15195	77.69083	-0.1095212	49.15195	-0.0103640357432065	0.9894896	49.15195	32.5527082316799	-3.20073355911124	9.618769	9.185134	0.38542	9.618769	-2.988476		49.15195	0.1282042		0.003172592	5.20099E-07	4.016674E-05	-4.399109E-06
9.638319	9.052155	0.3721627	49.25185	0.008150015	0.0001706441	49.25185	67.55297	-4.73182	49.25185	77.94962	-0.08722132	49.25185	-0.00736808722770455	0.9876925	49.25185	32.5516826491207	-2.2801174174292	9.638319	9.052155	0.3721627	9.638319	-0.4676344		49.25185	0.1461111		0.001961491	3.188453E-07	2.475987E-05	-2.159589E-06
9.657869	9.295791	0.3807948	49.35176	0.06974006	0.0008660024	49.35176	71.46031	-12.93594	49.35176	82.98464	-0.1906089	49.35176	-0.0198150886386745	0.9939756	49.35176	33.9426222301805	-6.14438638425414	9.657869	9.295791	0.3807948	9.657869	-1.983793		49.35176	0.06462898		0.004070879	5.875819E-07	4.789793E-05	-9.12977E-06
9.67742	9.394797	0.3909689	49.45166	0.07046601	0.0009314118	49.45166	66.18653	-6.884565	49.45166	76.17597	-0.1128278	49.45166	-0.0107032935763891	0.9883613	49.45166	31.9721111985338	-3.32566271867878	9.67742	9.394797	0.3909689	9.67742	-2.227657		49.45166	0.2211637		0.002778171	4.731934E-07	3.58187E-05	-4.041346E-06
9.69697	9.291907	0.3823368	49.55156	0.07461538	0.0008886673	49.55156	72.27306	-6.537704	49.55156	82.94389	-0.09509178	49.55156	-0.00992893237652356	0.9865335	49.55156	34.1736213908027	-3.09129013212236	9.69697	9.291907	0.3823368	9.69697	0.1178219		49.55156	0.2226047		0.004378847	6.279178E-07	5.184806E-05	-4.930323E-06
9.71652	9.529719	0.3804866	49.65146	0.04640757	0.0006633285	49.65146	68.5005	-7.444673	49.65146	79.54008	-0.1172587	49.65146	-0.0114544001863798	0.9924755	49.65146	32.880044502919	-3.57342154979517	9.71652	9.529719	0.3804866	9.71652	3.397656		49.65146	0.02194202		0.005021733	7.877735E-07	6.223319E-05	-7.297383E-06
9.736071	9.625814	0.38542	49.75137	0.1646671	0.001901885	49.75137	72.99569	-7.018568	49.75137	83.72934	-0.102703	49.75137	-0.0105419068086669	0.9972189	49.75137	34.2730514514707	-3.2953689265259	9.736071	9.625814	0.38542	9.736071	-1.156299		49.75137	0.1767612		0.01216659	1.730629E-06	0.0001441462	-1.480425E-05
9.755621	9.562722	0.3835697	49.85127	0.1286103	0.001601899	49.85127	70.41183	-8.970539	49.85127	81.89424	-0.1325868	49.85127	-0.0135041097076468	0.9955545	49.85127	33.200842848581	-4.22982154869843	9.755621	9.562722	0.3835697	9.755621	-5.62714		49.85127	0.1815735		0.01077455	1.599401E-06	0.0001298454	-1.721579E-05
9.775171	9.666583	0.3888113	49.95117	0.02730642	0.0002314996	49.95117	72.20769	-6.165335	49.95117	82.70601	-0.0951156	49.95117	-0.00929169461234712	0.9717612	49.95117	34.1544472255981	-2.91622137915846	9.775171	9.666583	0.3888113	9.775171	4.517421		49.95117	0.06014677		0.006033712	8.571758E-07	7.057507E-05	-6.71279E-06
9.794722	9.571458	0.3789455	50.05107	0.04926174	0.0007059392	50.05107	73.53369	-5.934883	50.05107	84.62157	-0.08598284	50.05107	-0.00882249303962244	0.9845979	50.05107	34.3762734512268	-2.77449905423287	9.794722	9.571458	0.3789455	9.794722	5.147632		50.05107	0.04478197		0.008381788	1.15248E-06	9.716615E-05	-8.354621E-06
9.814272	9.580194	0.3851109	50.15097	0.03032841	0.0001929419	50.15097	73.66795	-4.712108	50.15097	84.90059	-0.06567638	50.15097	-0.00698334540822004	0.9890555	50.15097	34.4021991905421	-2.20050716436867	9.814272	9.580194	0.3851109	9.814272	-3.109038		50.15097	0.02124073		0.009528506	1.307447E-06	0.0001107644	-7.274605E-06
9.833822	9.310349	0.3829533	50.25088	0.1751956	0.001929044	50.25088	76.83714	-4.147555	50.25088	88.63851	-0.05833935	50.25088	-0.00609410745054386	0.9895571	50.25088	35.6461506406256	-1.92412646019892	9.833822	9.310349	0.3829533	9.833822	2.577469		50.25088	0.2000688		0.01141222	1.437362E-06	0.0001271894	-7.420147E-06
9.853373	9.057007	0.3835697	50.35078	0.1698366	0.002006174	50.35078	74.67821	-5.532342	50.35078	86.12149	-0.07856713	50.35078	-0.00812250153816492	0.9931022	50.35078	34.686521363226	-2.56966123857203	9.853373	9.057007	0.3835697	9.853373	1.049437		50.35078	0.2292662		0.01243906	1.665553E-06	0.0001429992	-1.123504E-05
9.872923	8.794929	0.3795619	50.45068	0.1757521	0.001984399	50.45068	76.30996	-2.210221	50.45068	88.11719	-0.03519286	50.45068	-0.0032394143473049	0.9964742	50.45068	35.4534907513585	-1.02686518466693	9.872923	8.794929	0.3795619	9.872923	-4.132902		50.45068	0.1859789		0.01435058	1.841681E-06	0.0001621833	-5.707695E-06
9.892473	8.509555	0.3721627	50.55058	0.1327619	0.00145889	50.55058	79.22969	-3.79493	50.55058	91.32623	-0.05579701	50.55058	-0.00554112861621378	0.993776	50.55058	36.7441706096744	-1.75996597264703	9.892473	8.509555	0.3721627	9.892473	3.169319		50.55058	0.1972342		0.01328738	1.583204E-06	0.0001443635	-8.055053E-06
9.912024	8.219325	0.3706207	50.65049	0.09872347	0.001182146	50.65049	77.53193	-3.679552	50.65049	89.72472	-0.05473044	50.65049	-0.00535994140993601	0.9944713	50.65049	35.9425766575804	-1.70578205216531	9.912024	8.219325	0.3706207	9.912024	-2.074214		50.65049	0.00731397		0.01201287	1.483934E-06	0.0001329466	-7.276226E-06
9.931574	7.929097	0.3663047	50.75039	0.1072357	0.001140709	50.75039	70.13839	2.28525	50.75039	81.08205	0.02875021	50.75039	0.00338442538612622	0.9838682	50.75039	33.122734222746	1.07920554646701	9.931574	7.929097	0.3663047	9.931574	-0.3680794		50.75039	0.1208751		0.006719294	1.005567E-06	8.149977E-05	2.343136E-06
9.951124	7.625279	0.36538	50.85029	0.2297189	0.002746153	50.85029	75.875	-0.4366058	50.85029	87.54483	-0.005908924	50.85029	-0.000634552714567054	0.9948375	50.85029	35.2330450067305	-0.202740734839884	9.951124	7.625279	0.36538	9.951124	-1.761849		50.85029	0.2018522		0.02614046	3.39316E-06	0.0002970484	-1.755236E-06
9.970675	7.336991	0.361064	50.9502	0.1119722	0.001375329	50.9502	72.14075	-8.993529	50.9502	83.58215	-0.1315442	50.9502	-0.0132929517676879	0.9501755	50.9502	34.1348215107901	-4.2554662235978	9.970675	7.336991	0.361064	9.970675	-4.604189		50.9502	0.01993623		0.006556406	8.91749E-07	7.389767E-05	-9.720813E-06
9.990225	7.187508	0.3564388	51.05009	0.06457369	0.001040902	51.05009	67.87987	-2.382496	51.05009	77.82584	-0.04338581	51.05009	-0.0035772061160061	0.9612464	51.05009	32.6910741411072	-1.14741462527839	9.990225	7.187508	0.3564388	9.990225	-2.539109		51.05009	0.03396566		0.02821105	4.477198E-06	0.0003481142	-1.510322E-05
