# Supplementary material for: Nanomechanical Properties of Rib Bones in Diabetic vs. Healthy Rat Models
Source: Nanomaterials (Basel). 2025 Oct 17;15(20):1582. doi: 10.3390/nano15201582 (PMC12566810; doi:10.3390/nano15201582)
Supplement: Supplementary file 1 [file nanomaterials-15-01582-s001.zip › Nanoindentation data/raw dynamic/sample 25/din_005.scn]

SD;Time(s);Random;25.6;30;0.1;0.1;Avg:;4.882512;0; ; ;0;0;Force;5;C:\meresek\14_pocok\00_area\kalib\I8_Area\IND1000.afn;C:\meresek\14_pocok\din_ref\SpringRef_25_6_005.scn;Berkovich;1;1;C;C;0;03:10:57;1;	P	h	Hz(A)	|P|	|h|	Hz(T)	TF Re	TF Im	Hz(M)	|TF|	tan d	Hz(n)	n'	r2	Hz(E)	E' (GPa)	E''(GPa)	Time(s)	PR	hR	Time(s)	Cmd	-	Hz(C)	|Cmd|	-	GPP	Ghh	GPhRe	GPhIm
0	10.02063	0.4390264	0	10.02737	0.4401684	0	22.67478	0	0	22.67478	0	0			0	23.2715223967721	0	0	10.02063	0.4390264	0	1.091451		0	0.002463566		101.0217	0.1963011	4.451085	0
0.01955034	10.16428	0.447042	0.09990234	0.2703724	0.004338693	0.09990234	33.62864	10.55051	0.09990234	40.38416	0.3228483	0.09990234	9.88954663174754	0.7582718	0.09990234	19.7864540204635	6.20771706134131	0.01955034	10.16428	0.447042	0.01955034	-3.380302		0.09990234	0.1872156		0.02200572	1.023148E-05	0.0003932053	0.0001269457
0.03910068	10.14099	0.4455	0.1998047	0.1305079	0.0007475576	0.1998047	55.45967	6.183737	0.1998047	64.15704	0.1183558	0.1998047	2.22266328424991	0.5811291	0.1998047	25.0256568425634	2.79035335087286	0.03910068	10.14099	0.4455	0.03910068	2.938242		0.1998047	0.08377723		0.01610504	2.273767E-06	0.000144867	1.714585E-05
0.05865103	10.19923	0.4485831	0.299707	0.1517267	0.001424812	0.299707	50.18163	26.63192	0.299707	65.54729	0.5309088	0.299707	6.60965502976891	0.681957	0.299707	23.4529691485371	12.4467393069996	0.05865103	10.19923	0.4485831	0.05865103	0.7133251		0.299707	0.1698766		0.0100986	1.602908E-06	9.27988E-05	4.92677E-05
0.07820137	10.43316	0.4513581	0.3996094	0.1147552	0.000974505	0.3996094	49.02662	3.063209	0.3996094	56.75662	0.06632461	0.3996094	0.580673762754654	0.9007759	0.3996094	23.334744426481	1.45796710743184	0.07820137	10.43316	0.4513581	0.07820137	-0.6904914		0.3996094	0.1798047		0.01003092	2.804947E-06	0.0001588503	1.053569E-05
0.09775171	10.38268	0.4482749	0.4995117	0.08066323	0.001298052	0.4995117	66.6326	1.775422	0.4995117	77.05199	0.03390457	0.4995117	0.244747910200765	0.9221758	0.4995117	28.8289991450604	0.768147320398692	0.09775171	10.38268	0.4482749	0.09775171	0.4548475		0.4995117	0.02110109		0.01767459	2.745336E-06	0.0002114121	7.167837E-06
0.1173021	10.40598	0.4479667	0.5994141	0.1219758	0.001577225	0.5994141	67.86799	1.757651	0.5994141	78.16648	0.03378311	0.5994141	0.199033701157176	0.9515148	0.5994141	28.9444741420955	0.74960662257051	0.1173021	10.40598	0.4479667	0.1173021	3.341942		0.5994141	0.06301623		0.01854423	2.887907E-06	0.0002256088	7.621768E-06
0.1368524	10.64088	0.4553659	0.6993164	0.1843001	0.002051339	0.6993164	72.20136	-1.167008	0.6993164	83.34882	-0.009939454	0.6993164	-0.111513019931887	0.9653076	0.6993164	30.3145243356462	-0.48998087758604	0.1368524	10.64088	0.4553659	0.1368524	-0.7032783		0.6993164	0.1422		0.0156107	2.169148E-06	0.000180787	-1.796924E-06
0.1564027	10.56808	0.4498169	0.7992187	0.1406348	0.001713283	0.7992187	67.6307	13.9781	0.7992187	79.42485	0.2113363	0.7992187	1.18600610168259	0.969237	0.7992187	28.8156352205324	5.95569490608203	0.1564027	10.56808	0.4498169	0.1564027	5.204259		0.7992187	0.179112		0.008443946	1.297366E-06	0.0001008163	2.130615E-05
0.1759531	10.68456	0.4565997	0.899121	0.07475535	0.0009396322	0.899121	62.38069	4.484469	0.899121	72.04253	0.07625971	0.899121	0.35659327331249	0.9295952	0.899121	28.0227211874818	2.0145180574168	0.1759531	10.68456	0.4565997	0.1759531	0.2009366		0.899121	0.09217186		0.007111694	1.273764E-06	9.149952E-05	6.977726E-06
0.1955034	10.59914	0.4476585	0.9990234	0.1089476	0.001392073	0.9990234	60.16294	6.560519	0.9990234	69.60515	0.1107715	0.9990234	0.459362298456234	0.9620383	0.9990234	26.4424524157891	2.88343968585385	0.1955034	10.59914	0.4476585	0.1955034	1.525292		0.9990234	0.06129712		0.009838259	1.953565E-06	0.0001351515	1.497094E-05
0.2150538	10.7127	0.459991	1.098926	0.04336428	0.000308047	1.098926	66.13734	12.13366	1.098926	77.12941	0.1888797	1.098926	0.762361921798357	0.9261599	1.098926	28.6922408414686	5.26392128883903	0.2150538	10.7127	0.459991	0.2150538	-0.2310771		1.098926	0.02166821		0.006256687	9.740704E-07	7.382416E-05	1.394389E-05
0.2346041	10.60205	0.4507416	1.198828	0.009907722	0.0002346414	1.198828	49.2124	7.517791	1.198828	56.81461	0.1626559	1.198828	0.473943774062311	0.9635129	1.198828	23.3694194273199	3.5699621691968	0.2346041	10.60205	0.4507416	0.2346041	1.097845		1.198828	0.02431156		0.007708821	2.301046E-06	0.0001290372	2.098866E-05
0.2541544	10.72338	0.4609157	1.29873	0.1026831	0.001348666	1.29873	62.61141	5.712121	1.29873	72.53789	0.09637577	1.29873	0.312379564028124	0.9519495	1.29873	27.9407203638525	2.54906843504331	0.2541544	10.72338	0.4609157	0.2541544	-1.899765		1.29873	0.1419675		0.003566739	6.452908E-07	4.659215E-05	4.490354E-06
0.2737048	10.60302	0.4476585	1.398633	0.1059732	0.001084172	1.398633	78.29523	3.788632	1.398633	89.50047	0.05489474	1.398633	0.177982639666529	0.9809384	1.398633	32.3231813111057	1.56408803262889	0.2737048	10.60302	0.4476585	0.2737048	1.350842		1.398633	0.178467		0.007304063	8.944489E-07	7.993326E-05	4.387915E-06
0.2932551	10.73891	0.4495087	1.498535	0.05089208	0.0007718559	1.498535	73.09364	-1.787812	1.498535	84.40184	-0.01598569	1.498535	-0.0795077814976018	0.9703326	1.498535	30.6065398169192	-0.748611406133499	0.2932551	10.73891	0.4495087	0.2932551	1.59562		1.498535	0.1131295		0.004079629	5.556961E-07	4.689579E-05	-7.496615E-07
0.3128055	10.98352	0.4562914	1.598437	0.0745733	0.000923943	1.598437	65.04631	1.425154	1.598437	74.36443	0.02650639	1.598437	0.0640361833053594	0.9786891	1.598437	29.3536291987954	0.643133235445582	0.3128055	10.98352	0.4562914	0.3128055	1.380983		1.598437	0.1287617		0.005833118	1.032322E-06	7.674105E-05	2.034128E-06
0.3323558	11.22812	0.4547494	1.69834	0.01897608	0.000251369	1.69834	57.29813	16.71514	1.69834	68.32619	0.3011954	1.69834	0.703480864797697	0.9620136	1.69834	25.7328102565587	7.50683324122784	0.3323558	11.22812	0.4547494	0.3323558	2.031287		1.69834	0.09521257		0.002066657	4.258683E-07	2.786161E-05	8.391787E-06
0.3519062	11.50185	0.4680067	1.798242	0.05907022	0.0005839199	1.798242	66.2673	15.35676	1.798242	77.73018	0.2415247	1.798242	0.589222214176471	0.9435883	1.798242	28.7280861331801	6.65743792227632	0.3519062	11.50185	0.4680067	0.3519062	-1.698828		1.798242	0.02439396		0.001703378	2.6602E-07	2.009984E-05	4.854607E-06
0.3714565	11.38925	0.4587572	1.898144	0.066727	0.0006904194	1.898144	66.29234	4.401318	1.898144	76.476	0.08355822	1.898144	0.159963682110064	0.9487065	1.898144	28.7349961438583	1.90778981997899	0.3714565	11.38925	0.4587572	0.3714565	1.441264		1.898144	0.1368705		0.003876664	6.288394E-07	4.792411E-05	4.004453E-06
0.3910068	11.47176	0.4673902	1.998047	0.03202335	0.0004463145	1.998047	63.16939	4.690418	1.998047	72.49718	0.08539896	1.998047	0.164148720965644	0.9532701	1.998047	27.7535261395217	2.06073915079726	0.3910068	11.47176	0.4673902	0.3910068	-1.788336		1.998047	0.09337828		0.001780892	3.230064E-07	2.333213E-05	1.992539E-06
0.4105572	11.28636	0.4639989	2.097949	0.05697891	0.0008386158	2.097949	62.64088	15.12597	2.097949	74.49223	0.2409817	2.097949	0.511644653056771	0.9690786	2.097949	27.9304438372369	6.74439938244153	0.4105572	11.28636	0.4639989	0.4105572	-0.7087584		2.097949	0.1251692		0.00168906	2.949729E-07	2.136168E-05	5.147775E-06
0.4301075	11.0437	0.4590655	2.197851	0.02559421	0.0003984943	2.197851	60.47524	16.8717	2.197851	71.74549	0.3013281	2.197851	0.535824011057842	0.9637099	2.197851	26.5227881820299	7.39946562972361	0.4301075	11.0437	0.4590655	0.4301075	-0.5973299		2.197851	0.1444329		0.00235227	4.403968E-07	3.025286E-05	9.116038E-06
0.4496579	10.7855	0.4615321	2.297754	0.07589442	0.0009914906	2.297754	61.00824	10.84702	2.297754	71.2698	0.1853286	2.297754	0.328326744544705	0.9555403	2.297754	26.6604589051448	4.7401231262123	0.4496579	10.7855	0.4615321	0.4496579	0.4256204		2.297754	0.1684224		0.003063106	5.762354E-07	4.038057E-05	7.483673E-06
0.4692082	10.50693	0.4516663	2.397656	0.04333057	0.0008835829	2.397656	42.23438	-1.257546	2.397656	46.62239	0.01711586	2.397656	-0.0424480035977916	0.9067013	2.397656	21.4766307878778	-0.639475715455321	0.4692082	10.50693	0.4516663	0.4692082	-5.934938		2.397656	0.1310987		0.002172568	9.062512E-07	4.224541E-05	7.230665E-07
0.4887586	10.23999	0.4464256	2.497559	0.01314728	6.365288E-05	2.497559	69.74623	13.56631	2.497559	81.15439	0.2045305	2.497559	0.363801631516656	0.9093176	2.497559	29.3507533808718	5.70900190053603	0.4887586	10.23999	0.4464256	0.4887586	3.138265		2.497559	0.1386436		0.001321771	1.824937E-07	1.450978E-05	2.967693E-06
0.5083089	10.38656	0.4519745	2.597461	0.06543381	0.001058519	2.597461	57.09442	9.976087	2.597461	66.54321	0.1868637	2.597461	0.274168808409919	0.9512566	2.597461	25.6082792225241	4.47452481448652	0.5083089	10.38656	0.4519745	0.5083089	0.3324588		2.597461	0.06734314		0.002915201	6.262658E-07	4.096467E-05	7.654811E-06
0.5278592	10.2992	0.4529001	2.697363	0.05673585	0.0009318559	2.697363	54.26827	12.74257	2.697363	64.46507	0.2654742	2.697363	0.345093117081694	0.9775823	2.697363	24.9083302843704	5.84864932212248	0.5278592	10.2992	0.4529001	0.5278592	-2.301638		2.697363	0.05201439		0.002389459	5.620876E-07	3.502191E-05	9.297415E-06
0.5474096	10.04683	0.4498169	2.797266	0.03694025	0.0005452957	2.797266	56.75657	18.30724	2.797266	68.62228	0.3366526	2.797266	0.465365302739736	0.9772439	2.797266	25.3571755631182	8.17913816965174	0.5474096	10.04683	0.4498169	0.5474096	-0.5215219		2.797266	0.1859064		0.001649439	3.423015E-07	2.226184E-05	7.494507E-06
0.5669599	9.764371	0.4436507	2.897168	0.0290916	0.0003190615	2.897168	54.11878	8.38487	2.897168	62.62445	0.1738278	2.897168	0.211551961787716	0.7298217	2.897168	24.8554899233648	3.85097418947565	0.5669599	9.764371	0.4436507	0.5669599	-2.743699		2.897168	0.01960529		0.0004155971	7.733949E-08	4.771788E-06	8.294692E-07
0.5865102	9.528502	0.4381008	2.99707	0.004567304	0.0001715395	2.99707	57.59357	-2.902162	2.99707	66.28982	-0.03813611	2.99707	-0.0691251069601545	0.9219801	2.99707	25.8324107020075	-1.30170512988419	0.5865102	9.528502	0.4381008	0.5865102	1.693348		2.99707	0.008835496		0.0007023382	1.473581E-07	9.761248E-06	-3.72256E-07
0.6060606	9.710986	0.4377926	3.096972	0.003329208	0.0001849976	3.096972	53.97407	14.25255	3.096972	64.30063	0.2901019	3.096972	0.33673098997079	0.911844	3.096972	24.813786001913	6.55239875624574	0.6060606	9.710986	0.4377926	0.6060606	2.677024		3.096972	0.1308383		0.0006510315	1.435794E-07	8.866675E-06	2.572239E-06
0.6256109	9.873085	0.4405675	3.196875	0.02520958	0.0003572091	3.196875	48.37236	21.3867	3.196875	58.89471	0.4658905	3.196875	0.504685485012216	0.8864505	3.196875	22.9287221635466	10.1373939577428	0.6256109	9.873085	0.4405675	0.6256109	-4.540255		3.196875	0.06454583		0.0006690885	1.709958E-07	9.128657E-06	4.252955E-06
0.6451613	9.685747	0.441184	3.296777	0.009464789	0.0001940337	3.296777	53.55669	16.28428	3.296777	63.98951	0.3192196	3.296777	0.362472658937264	0.9215651	3.296777	24.6939060560592	7.50835362820468	0.6451613	9.685747	0.441184	0.6451613	-0.1050351		3.296777	0.04430735		0.0004755085	1.070204E-07	6.523853E-06	2.082541E-06
0.6647117	9.803199	0.4381008	3.39668	0.0277294	0.0003782542	3.39668	56.8794	32.86965	3.39668	75.76363	0.6404382	3.39668	0.687419164430759	0.8283318	3.39668	25.3872734318875	14.6708781785838	0.6647117	9.803199	0.4381008	0.6647117	-1.215667		3.39668	0.1511141		0.0005659554	8.167046E-08	5.210644E-06	3.337095E-06
0.684262	9.571211	0.4430342	3.496582	0.01308053	0.0002280791	3.496582	57.19345	10.9982	3.496582	66.41347	0.2195195	3.496582	0.224675911908738	0.9606079	3.496582	25.6687506496815	4.93605635082709	0.684262	9.571211	0.4430342	0.684262	-2.235877		3.496582	0.06483096		0.0006053442	1.318367E-07	8.552098E-06	1.877352E-06
0.7038123	9.319809	0.4365597	3.596484	0.02308545	0.0003732932	3.596484	22.35233	6.628821	3.596484	26.31097	0.3485097	3.596484	0.313565120985422	0.6279383	3.596484	23.8930836651829	7.08574889855151	0.7038123	9.319809	0.4365597	0.7038123	-5.399716		3.596484	0.1093403		0.0004097029	3.716314E-07	9.233312E-06	3.217898E-06
0.7233627	9.121795	0.441184	3.696387	0.008909035	8.288313E-05	3.696387	57.05487	15.68463	3.696387	67.5994	0.3079507	3.696387	0.302827666958293	0.8965495	3.696387	25.5841660659239	7.03319751733721	0.7233627	9.121795	0.441184	0.7233627	-0.1013817		3.696387	0.1233859		0.0005335435	1.046787E-07	6.76281E-06	2.082612E-06
0.742913	9.332427	0.4455	3.796289	0.02178331	0.0002347293	3.796289	52.07799	8.060363	3.796289	59.40457	0.1882322	3.796289	0.156660286394701	0.9779615	3.796289	24.1433570109295	3.73678444552385	0.742913	9.332427	0.4455	0.742913	2.042247		3.796289	0.02471615		0.0009421158	2.610877E-07	1.524213E-05	2.869059E-06
0.7624633	9.45376	0.4405675	3.896191	0.008487795	8.96522E-05	3.896191	54.60796	14.33353	3.896191	66.17727	0.277837	3.896191	0.26765851762866	0.8329462	3.896191	24.963415082742	6.55241210269703	0.7624633	9.45376	0.4405675	0.7624633	-3.838803		3.896191	0.1115589		0.00064217	1.221376E-07	7.787737E-06	2.163722E-06
0.7820137	9.30719	0.438409	3.996094	0.04014592	0.0005338077	3.996094	43.61167	13.0588	3.996094	51.96791	0.3457099	3.996094	0.25772581128858	0.8807741	3.996094	21.610902904256	6.47103025072637	0.7820137	9.30719	0.438409	0.7820137	0.7818263		3.996094	0.08658645		0.001056347	3.44509E-07	1.69208E-05	5.849686E-06
0.801564	9.461526	0.4418004	4.095996	0.02767367	0.0002588406	4.095996	39.13821	28.11902	4.095996	55.33498	0.7550389	4.095996	0.581086350980042	0.7658063	4.095996	20.8152127056498	14.9547807309077	0.801564	9.461526	0.4418004	0.801564	-2.227657		4.095996	0.05431365		0.0006545574	1.63707E-07	7.229454E-06	5.458519E-06
0.8211144	9.328546	0.434093	4.195899	0.02120649	0.0002271943	4.195899	27.66246	0.4412691	4.195899	30.95359	0.05100848	4.195899	0.0120324205065627	0.3436448	4.195899	19.8858967243222	0.317218010386336	0.8211144	9.328546	0.434093	0.8211144	0.2630444		4.195899	0.05585764		0.0004165938	1.494171E-07	4.618992E-06	2.356077E-07
0.8406647	9.553739	0.4381008	4.295801	0.02284534	0.0002244597	4.295801	32.63729	25.1906	4.295801	46.38445	0.8065141	4.295801	0.567449664514676	0.7507294	4.295801	19.8438967619326	15.3162109545193	0.8406647	9.553739	0.4381008	0.8406647	-0.346159		4.295801	0.03761087		0.000358396	1.250552E-07	4.515139E-06	3.641523E-06
0.8602151	9.727486	0.4399511	4.395703	0.01389672	0.0002235441	4.395703	33.55915	4.803339	4.395703	39.52539	0.1706275	4.395703	0.102270640586042	0.6644396	4.395703	19.7345366742342	2.82461432981413	0.8602151	9.727486	0.4399511	0.8602151	2.246837		4.395703	0.09528219		0.0004018611	1.709146E-07	6.659224E-06	1.136247E-06
0.8797654	9.870173	0.4467338	4.495605	0.02380728	0.0004477243	4.495605	39.51163	9.446131	4.495605	46.51975	0.2336599	4.495605	0.177424178371609	0.9390309	4.495605	20.9629245342368	5.01165165102332	0.8797654	9.870173	0.4467338	0.8797654	-2.683418		4.495605	0.08478054		0.0003010732	1.306403E-07	5.91795E-06	1.382788E-06
0.8993157	9.776019	0.4377926	4.595508	0.001808838	5.073917E-05	4.595508	60.44741	19.569	4.595508	72.97478	0.3797298	4.595508	0.297289389209765	0.8385729	4.595508	26.5156226937435	8.58406043604444	0.8993157	9.776019	0.4377926	0.8993157	3.468897		4.595508	0.08859562		0.0002802527	4.413113E-08	3.010703E-06	1.143254E-06
0.9188661	9.921618	0.4448836	4.69541	0.01467948	0.0002265857	4.69541	43.01073	15.7685	4.69541	51.8169	0.3656625	4.69541	0.266734624853276	0.8395868	4.69541	21.4644233022416	7.86923971353656	0.9188661	9.921618	0.4448836	0.9188661	-0.948969		4.69541	0.04320859		0.0003644496	1.13962E-07	5.546012E-06	2.027968E-06
0.9384164	9.833289	0.442726	4.795312	0.007858387	0.0003918203	4.795312	12.35071	13.96243	4.795312	20.29883	1.059189	4.795312		0.6349532	4.795312			0.9384164	9.833289	0.442726	0.9384164	2.213957		4.795312	0.1435175		0.0002506314	3.862204E-07	5.382024E-06	5.700581E-06
0.9579667	9.947825	0.4464256	4.895215	0.02849699	0.0004812979	4.895215	44.65881	21.35966	4.895215	56.9112	0.5313947	4.895215	0.341294210670376	0.8696774	4.895215	21.9479156852827	10.4973702508473	0.9579667	9.947825	0.4464256	0.9579667	-2.365572		4.895215	0.04543882		0.0003325074	8.928202E-08	4.486972E-06	2.384353E-06
0.9775171	9.853672	0.4430342	4.995117	0.01424994	0.0001964883	4.995117	40.10305	13.22241	4.995117	48.38313	0.3815109	4.995117	0.221715789614747	0.8878062	4.995117	21.1051777842066	6.95860466052631	0.9775171	9.853672	0.4430342	0.9775171	2.050467		4.995117	0.03840273		0.000211851	8.034535E-08	3.632015E-06	1.385653E-06
0.9970675	9.948797	0.4464256	5.095019	0.01708065	0.0001861226	5.095019	41.53602	17.335	5.095019	51.01016	0.4554636	5.095019	0.278483258471968	0.9154115	5.095019	21.361213071063	8.91507087916003	0.9970675	9.948797	0.4464256	0.9970675	-6.700324		5.095019	0.02398435		0.0002892133	1.017469E-07	4.723282E-06	2.151283E-06
1.016618	9.725545	0.4455	5.194921	0.009926306	0.0001805292	5.194921	20.08081	14.44717	5.194921	28.79133	0.7785665	5.194921	0.665191784410473	0.7694727	5.194921	30.1789715919003	21.7122958880653	1.016618	9.725545	0.4455	1.016618	-1.476884		5.194921	0.1123357		5.693745E-05	5.285278E-08	1.200699E-06	9.348243E-07
1.036168	9.668277	0.4371761	5.294824	0.005873481	0.0001100184	5.294824	31.55488	14.95607	5.294824	39.56393	0.5552971	5.294824	0.27921358463297	0.4852062	5.294824	19.5982446668282	9.28897808897469	1.036168	9.668277	0.4371761	1.036168	4.130162		5.294824	0.03466545		0.0001305297	4.046101E-08	1.399502E-06	7.771391E-07
1.055718	9.905117	0.441184	5.394726	0.007386884	0.0001015944	5.394726	45.7877	15.59113	5.394726	54.34573	0.348441	5.394726	0.223172043132586	0.7341652	5.394726	22.2157234325088	7.56465402626443	1.055718	9.905117	0.441184	1.055718	2.915408		5.394726	0.03121653		9.496594E-05	2.360645E-08	1.211473E-06	4.221269E-07
1.075269	10.1109	0.4433424	5.494629	0.004236393	0.0001030886	5.494629	40.66739	12.11697	5.494629	49.02092	0.3445396	5.494629	0.182325578676556	0.8575587	5.494629	21.1260457918111	6.29456692557741	1.075269	10.1109	0.4433424	1.075269	0.3498124		5.494629	0.0704668		0.0002829857	1.00987E-07	4.680461E-06	1.612604E-06
1.094819	10.36618	0.4436507	5.594531	0.004751279	0.0001837662	5.594531	35.31461	1.455873	5.594531	41.28766	0.06180595	5.594531	0.0236242437645817	0.6220125	5.594531	20.1433773911371	0.830426990437284	1.094819	10.36618	0.4436507	1.094819	3.112691		5.594531	0.121014		0.0001162879	4.243196E-08	1.74858E-06	1.080726E-07
1.11437	10.43704	0.4575243	5.694433	0.0242301	0.000449035	5.694433	37.34858	11.70027	5.694433	44.87412	0.3320475	5.694433	0.180468281695425	0.9337532	5.694433	20.6114873245883	6.45700688591406	1.11437	10.43704	0.4575243	1.11437	-1.223887		5.694433	0.1328817		0.0004237786	1.965075E-07	8.368809E-06	2.778842E-06
1.13392	10.21282	0.4498169	5.794336	0.01804477	0.0003283407	5.794336	36.93812	16.60032	5.794336	46.65828	0.4704798	5.794336	0.254591210410224	0.8900757	5.794336	20.6245929621958	9.26887344245904	1.13392	10.21282	0.4498169	1.13392	-0.8987349		5.794336	0.05037311		0.0002825514	1.155226E-07	4.877255E-06	2.29465E-06
1.15347	10.22835	0.4399511	5.894238	0.01249085	0.0002886432	5.894238	38.79103	7.418234	5.894238	45.56459	0.2438623	5.894238	0.106786589787209	0.8217714	5.894238	20.6802143378364	3.95479734175562	1.15347	10.22835	0.4399511	1.15347	7.08667		5.894238	0.07011998		0.0001204906	4.76924E-08	2.111215E-06	5.148457E-07
1.17302	10.25261	0.4504334	5.994141	0.01777018	0.000520683	5.994141	5.612288	-0.7480727	5.994141	6.784726	-0.1506475	5.994141		0.07456192	5.994141			1.17302	10.25261	0.4504334	1.17302	-0.6895781		5.994141	0.07308248		0.0001354371	2.193766E-07	1.471802E-06	-2.217234E-07
1.192571	9.988594	0.4455	6.094043	0.009574814	0.0001922294	6.094043	31.03549	25.04781	6.094043	45.04705	0.8588533	6.094043	0.412971121829304	0.8424039	6.094043	19.5926818528035	15.8126646329304	1.192571	9.988594	0.4455	1.192571	-3.938358		6.094043	0.08063591		0.0001328642	5.515637E-08	1.884879E-06	1.618835E-06
1.212121	9.737193	0.4455	6.193945	0.005192549	0.0001800761	6.193945	43.74577	24.11432	6.193945	57.78727	0.5780179	6.193945	0.306570162218589	0.9302168	6.193945	21.6440381598889	11.9310072993127	1.212121	9.737193	0.4455	1.212121	-1.413863		6.193945	0.0230265		0.0001720503	4.792644E-08	2.397797E-06	1.38597E-06
1.231672	9.742046	0.4402593	6.293848	0.002982542	2.570675E-05	6.293848	35.30732	25.15237	6.293848	50.24943	0.7785151	6.293848	0.362837598638137	0.8232331	6.293848	20.1416110160133	14.3485616582539	1.231672	9.742046	0.4402593	1.231672	3.383956		6.293848	0.09364788		0.0001216422	3.965929E-08	1.572504E-06	1.224218E-06
1.251222	9.711956	0.4458091	6.39375	0.009249299	0.0002158312	6.39375	47.28163	20.13209	6.39375	58.40787	0.4659933	6.39375	0.241504281443375	0.7896003	6.39375	22.7857832723604	9.70197921746776	1.251222	9.711956	0.4458091	1.251222	-2.952855		6.39375	0.0784753		0.0001619731	3.748933E-08	1.984755E-06	9.248826E-07
1.270772	9.429493	0.4414922	6.493652	0.01584642	0.0002208979	6.493652	43.21875	19.54005	6.493652	52.93482	0.502004	6.493652	0.238408104706916	0.8922034	6.493652	21.5147535455844	9.72724602292145	1.270772	9.429493	0.4414922	1.270772	-4.453487		6.493652	0.1741406		0.0002226049	7.087868E-08	3.353154E-06	1.683297E-06
1.290323	9.157709	0.4313181	6.593554	0.008966352	0.0002008102	6.593554	28.45632	13.31402	6.593554	35.23256	0.4986221	6.593554	0.224343714365915	0.7824077	6.593554	19.8647351406382	9.29422895874624	1.290323	9.157709	0.4313181	1.290323	-4.533862		6.593554	0.120437		9.029042E-05	5.690972E-08	1.794381E-06	8.947183E-07
1.309873	9.118882	0.4285441	6.693457	0.004487805	0.0001184912	6.693457	33.03109	18.73556	6.693457	42.37203	0.5906041	6.693457	0.265661605383272	0.8125435	6.693457	19.6976974273363	11.1727252162561	1.309873	9.118882	0.4285441	1.309873	-0.747119		6.693457	0.04274372		0.0001220171	5.522158E-08	2.014709E-06	1.189895E-06
1.329423	9.318838	0.4347095	6.793359	0.01416871	0.0003042727	6.793359	45.57371	5.332936	6.793359	47.79441	0.1144269	6.793359	0.0607990086866058	0.7596594	6.793359	22.1773171810852	2.5951410608649	1.329423	9.318838	0.4347095	1.329423	2.545502		6.793359	0.03822402		0.0001185392	3.942093E-08	1.871885E-06	2.14194E-07
1.348974	9.23245	0.4279267	6.893261	0.008771863	0.0002169947	6.893261	38.07503	19.18975	6.893261	48.56093	0.5358766	6.893261	0.239370847329177	0.9376488	6.893261	20.5705907897376	10.3675434581714	1.348974	9.23245	0.4279267	1.348974	-1.264988		6.893261	0.1457158		0.0002439779	9.701004E-08	4.152281E-06	2.22511E-06
1.368524	9.297484	0.4347095	6.993164	0.0143243	0.0003439317	6.993164	21.68179	27.89314	6.993164	41.40315	1.409647	6.993164	0.705336482537426	0.9265347	6.993164	24.0906016736643	30.9920239737414	1.368524	9.297484	0.4347095	1.368524	3.418663		6.993164	0.01863026		7.933805E-05	4.288213E-08	1.02727E-06	1.448088E-06
1.388074	9.522677	0.4374844	7.093066	0.005577258	0.0002103401	7.093066	31.06245	4.559622	7.093066	35.00579	0.2060198	7.093066	0.0645296553792965	0.9477243	7.093066	19.5920572776975	2.87589643803212	1.388074	9.522677	0.4374844	1.388074	1.675994		7.093066	0.06681304		9.516124E-05	7.359738E-08	2.52334E-06	5.198582E-07
1.407625	9.744958	0.4405675	7.192968	0.006137935	0.0004276369	7.192968	10.53265	-2.224029	7.192968	12.61533	-0.1721522	7.192968		0.5352741	7.192968			1.407625	9.744958	0.4405675	1.407625	0.09864163		7.192968	0.1704619		6.693044E-05	2.251142E-07	2.79872E-06	-4.81806E-07
1.427175	10.01092	0.4396428	7.292871	0.00609385	0.0001708156	7.292871	36.90036	11.79237	7.292871	40.96744	0.3626232	7.292871	0.142919324868345	0.9466453	7.292871	20.4926832610624	6.54891507195481	1.427175	10.01092	0.4396428	1.427175	2.877048		7.292871	0.1710209		0.0001655108	9.335469E-08	3.595411E-06	1.303779E-06
1.446725	10.27979	0.4448836	7.392773	0.01806871	0.0003793098	7.392773	43.89858	8.611977	7.392773	51.15155	0.2241199	7.392773	0.0915722864932115	0.8578617	7.392773	21.6819812254253	4.25354779825747	1.446725	10.27979	0.4448836	1.446725	2.617656		7.392773	0.03685448		0.0001653188	5.420283E-08	2.705444E-06	6.06344E-07
1.466276	10.58264	0.4538248	7.492675	0.003389627	6.124902E-05	7.492675	32.11604	20.39455	7.492675	42.80674	0.6444077	7.492675	0.266435843617035	0.8412011	7.492675	19.7522870845192	12.5432308369815	1.466276	10.58264	0.4538248	1.466276	3.230513		7.492675	0.02404385		0.0001712887	7.863288E-08	2.829424E-06	1.823303E-06
1.485826	10.52828	0.4433424	7.592578	0.004807435	7.140432E-05	7.592578	31.14366	18.58762	7.592578	40.77258	0.635407	7.592578	0.245091954554774	0.9265296	7.592578	19.5904357587646	11.6922523835536	1.485826	10.52828	0.4433424	1.485826	-0.9992031		7.592578	0.1798378		0.0002018478	1.124986E-07	3.87143E-06	2.459934E-06
1.505376	10.70009	0.4501252	7.69248	0.0158916	0.0002743569	7.69248	30.69595	16.65856	7.69248	37.58453	0.5952308	7.69248	0.221560544004556	0.7565718	7.69248	19.7325051797152	10.7087475125484	1.505376	10.70009	0.4501252	1.505376	3.247867		7.69248	0.04837351		0.0001224818	6.559995E-08	2.118631E-06	1.261074E-06
1.524927	10.96508	0.4562914	7.792383	0.001870846	0.0001876629	7.792383	25.97911	19.58981	7.792383	36.35609	0.7817999	7.792383	0.316961737461696	0.8361959	7.792383	20.5802677316939	15.5187583271104	1.524927	10.96508	0.4562914	1.524927	1.422997		7.792383	0.1002322		7.770276E-05	4.915754E-08	1.407963E-06	1.100745E-06
1.544477	10.86024	0.4535165	7.892285	0.008694567	0.0001915956	7.892285	32.04683	21.14239	7.892285	43.5448	0.6836064	7.892285	0.262508878976756	0.8555723	7.892285	19.7313852804987	13.0174708696984	1.544477	10.86024	0.4535165	1.544477	-5.849997		7.892285	0.08515504		0.0001042787	4.705216E-08	1.691429E-06	1.156272E-06
1.564027	11.03496	0.4701651	7.992187	0.005933516	0.0001699768	7.992187	15.43345	12.98848	7.992187	22.15699	0.8453213	7.992187		0.3110855	7.992187			1.564027	11.03496	0.4701651	1.564027	1.259507		7.992187	0.1476052		5.059232E-05	3.205847E-08	5.424706E-07	4.585619E-07
1.583578	10.9146	0.4602993	8.09209	0.01024853	0.0002474654	8.09209	35.36142	14.70874	8.09209	41.74257	0.4666335	8.09209	0.16488556204975	0.8669894	8.09209	20.1547527592133	8.38345753342073	1.583578	10.9146	0.4602993	1.583578	0.5416156		8.09209	0.06807563		0.0001276701	6.352499E-08	2.402953E-06	1.121298E-06
1.603128	10.67776	0.4559823	8.191992	0.009805406	0.000287197	8.191992	28.52114	7.507946	8.191992	32.24907	0.3295105	8.191992	0.101056684712594	0.7859436	8.191992	19.75968962151	5.20156964182839	1.603128	10.67776	0.4559823	1.603128	-6.0144		8.191992	0.0682849		4.921022E-05	3.718882E-08	1.13906E-06	3.753323E-07
1.622678	10.45548	0.4488914	8.291894	0.008002164	0.0001032648	8.291894	20.20498	8.602052	8.291894	25.64976	0.4466121	8.291894	0.236886459430956	0.2647472	8.291894	28.9887919848996	12.3416676040261	1.622678	10.45548	0.4488914	1.622678	-2.429507		8.291894	0.111504		3.2665E-05	1.31446E-08	3.078488E-07	1.37489E-07
1.642229	10.17593	0.4491996	8.391797	0.003354836	0.0002833892	8.391797	-6.249122	12.15814	8.391797	15.57579	-1.302143	8.391797		0.2985455	8.391797			1.642229	10.17593	0.4491996	1.642229	-2.245924		8.391797	0.1434553		8.384656E-05	1.031801E-07	-9.788585E-07	1.274614E-06
1.661779	9.907059	0.4399511	8.491699	0.01309387	0.0001686356	8.491699	27.93264	14.34285	8.491699	34.91908	0.5332482	8.491699	0.191504928465178	0.7895803	8.491699	19.8989896678501	10.2177300293957	1.661779	9.907059	0.4399511	1.661779	-5.039856		8.491699	0.06856871		0.0001191968	7.718544E-08	2.378241E-06	1.268193E-06
1.681329	10.04683	0.441184	8.591601	0.00598469	0.0002797597	8.591601	25.95943	17.0683	8.591601	35.1519	0.6707325	8.591601	0.250191195609701	0.7402122	8.591601	20.5414384599251	13.505977254208	1.681329	10.04683	0.441184	1.681329	3.815056		8.591601	0.1640983		0.0001060595	6.353433E-08	1.854773E-06	1.244057E-06
1.70088	10.24873	0.4532083	8.691504	0.01316027	0.000366737	8.691504	22.32675	13.21993	8.691504	29.17268	0.709867	8.691504	0.257977236750156	0.8918318	8.691504	23.7931874107903	14.0882216894179	1.70088	10.24873	0.4532083	1.70088	2.389319		8.691504	0.06229321		7.761194E-05	8.133149E-08	1.934746E-06	1.373413E-06
1.72043	10.04004	0.4445753	8.791406	0.008186501	0.0001428538	8.791406	24.96221	21.13693	8.791406	34.65055	0.8445055	8.791406	0.320066593588364	0.7597232	8.791406	20.8794802997042	17.679847932191	1.72043	10.04004	0.4445753	1.72043	-1.941779		8.791406	0.1367131		8.82021E-05	5.581025E-08	1.477479E-06	1.24774E-06
1.73998	9.810964	0.4418004	8.891309	0.002716957	8.034116E-05	8.891309	26.48414	14.28007	8.891309	34.71681	0.6494685	8.891309	0.192331979960144	0.8941017	8.891309	19.9274830716527	10.7447687188222	1.73998	9.810964	0.4418004	1.73998	-2.063254		8.891309	0.06758969		7.170531E-05	5.319351E-08	1.548737E-06	1.005856E-06
1.759531	9.824553	0.4414922	8.991211	0.007005383	0.0001485508	8.991211	30.67516	12.02318	8.991211	36.50872	0.4600309	8.991211	0.136948855152518	0.8646874	8.991211	19.7389366532269	7.73671280126609	1.759531	9.824553	0.4414922	1.759531	-0.1470491		8.991211	0.03021938		0.0001115633	7.237476E-08	2.400486E-06	1.104298E-06
1.779081	9.780872	0.4347095	9.091113	0.01069028	0.0003588292	9.091113	-4.737955	10.60996	9.091113	12.77725	-1.746564	9.091113		0.189532	9.091113			1.779081	9.780872	0.4347095	1.779081	-0.2292505		9.091113	0.05344467		0.0001211975	1.407023E-07	-8.932748E-07	1.560162E-06
1.798631	9.970151	0.4458091	9.191015	0.001917399	0.0001144477	9.191015	23.02982	1.785662	9.191015	26.2562	0.08737668	9.191015	0.0305262201364032	0.5711757	9.191015	22.7356618428823	1.76285416194245	1.798631	9.970151	0.4458091	1.798631	6.622689		9.191015	0.1043426		3.478049E-05	2.881653E-08	7.537408E-07	6.585937E-08
1.818182	9.780872	0.4353268	9.290917	0.0007271513	0.0001600661	9.290917	23.8186	16.80687	9.290917	32.71476	0.7986035	9.290917	0.258570942061363	0.8185177	9.290917	21.3918175217259	15.0944811817372	1.818182	9.780872	0.4353268	1.818182	-1.00925		9.290917	0.2650499		9.290635E-05	7.105359E-08	1.816367E-06	1.450557E-06
1.837732	9.970151	0.4491996	9.39082	0.0164968	0.00036225	9.39082	25.74915	14.01668	9.39082	32.20701	0.5560594	9.39082	0.186478976405799	0.8541338	9.39082	20.2130116873924	11.003054198002	1.837732	9.970151	0.4491996	1.837732	3.341028		9.39082	0.1971733		0.0001244512	1.024764E-07	2.884504E-06	1.603955E-06
1.857283	9.787667	0.4353268	9.490723	0.00133655	8.382575E-05	9.490723	28.6951	22.54479	9.490723	39.423	0.9275559	9.490723	0.25675137518053	0.6839874	9.490723	19.487380443383	15.3105901614998	1.857283	9.787667	0.4353268	1.857283	-5.625313		9.490723	0.1026754		4.123638E-05	1.814803E-08	5.245423E-07	4.865423E-07
1.876833	10.00995	0.4418004	9.590625	0.005341184	0.000183268	9.590625	3.783839	-1.442353	9.590625	4.30081	-0.3475538	9.590625		0.1166255	9.590625			1.876833	10.00995	0.4418004	1.876833	4.401426		9.590625	0.1182199		2.004569E-05	1.263904E-07	5.134542E-07	-1.78453E-07
1.896383	10.19729	0.4519745	9.690527	0.008598809	0.0002216911	9.690527	27.1209	15.04669	9.690527	31.07857	0.4776135	9.690527	0.181244672694939	0.671941	9.690527	19.8909569892201	11.0355123310044	1.896383	10.19729	0.4519745	1.896383	2.884354		9.690527	0.1458419		5.323001E-05	3.703102E-08	1.038502E-06	4.960025E-07
1.915933	10.03907	0.4393346	9.790429	0.009713177	0.0001002108	9.790429	24.7691	18.78551	9.790429	34.26178	0.8098692	9.790429	0.264636372515028	0.5144693	9.790429	21.4643737237804	16.2791274934013	1.915933	10.03907	0.4393346	1.915933	-0.3562059		9.790429	0.1761611		5.53154E-05	2.424295E-08	6.454758E-07	5.22751E-07
1.935484	10.30891	0.4476585	9.890331	0.01389223	0.0002853354	9.890331	28.52592	14.69902	9.890331	35.95194	0.5274911	9.890331	0.163783110940271	0.8387449	9.890331	19.7520073947969	10.1779385054425	1.935484	10.30891	0.4476585	1.935484	5.157679		9.890331	0.03866852		0.0001054443	6.842399E-08	2.175822E-06	1.147727E-06
1.955034	10.48169	0.4498169	9.990234	0.007325409	0.0002413854	9.990234	27.54337	10.30738	9.990234	31.80847	0.4443961	9.990234	0.118539815749923	0.541577	9.990234	19.8833091772897	7.44080262184881	1.955034	10.48169	0.4498169	1.955034	2.394799		9.990234	0.1806075		5.874362E-05	3.144383E-08	9.139924E-07	4.061746E-07
1.974585	10.33706	0.4436507	10.09014	0.003514866	0.0001261923	10.09014	20.23242	16.02625	10.09014	29.11143	0.8232279	10.09014	0.357908662872329	0.5768813	10.09014	28.6460687379496	22.6907639790885	1.974585	10.33706	0.4436507	1.974585	-3.730115		10.09014	0.07982181		5.286826E-05	3.598774E-08	8.088358E-07	6.658562E-07
1.994135	10.5244	0.4529001	10.19004	0.009976656	0.0003835771	10.19004	19.00868	15.65255	10.19004	28.30677	1.084426	10.19004	0.452462872249441	0.755182	10.19004	35.1807776296799	28.9693434242701	1.994135	10.5244	0.4529001	1.994135	2.053207		10.19004	0.1627756		4.397105E-05	4.144173E-08	7.952444E-07	8.623841E-07
2.013685	10.38365	0.4448836	10.28994	0.008129949	0.0001598394	10.28994	17.81888	23.23837	10.28994	32.13541	1.331516	10.28994	1.56807765133997	0.8625171	10.28994	77.7383119558936	101.381869315829	2.013685	10.38365	0.4448836	2.013685	-2.489788		10.28994	0.1233413		6.768545E-05	5.653212E-08	1.090962E-06	1.452632E-06
2.033236	10.56419	0.4544412	10.38984	0.007487552	0.0001571919	10.38984	29.36339	8.351176	10.38984	34.72338	0.3418868	10.38984	0.0857928841987148	0.7675268	10.38984	19.6923989580321	5.60067195797944	2.033236	10.56419	0.4544412	2.033236	3.716415		10.38984	0.08553901		7.011607E-05	4.463415E-08	1.466509E-06	5.0138E-07
2.052786	10.31668	0.4455	10.48975	0.005201719	0.000162659	10.48975	29.61736	16.62117	10.48975	38.75409	0.6461155	10.48975	0.169419635098257	0.9483568	10.48975	19.8972638890877	11.1662820283277	2.052786	10.31668	0.4455	2.052786	-0.8375405		10.48975	0.04672434		9.445751E-05	5.964489E-08	1.941487E-06	1.254425E-06
2.072336	10.06916	0.4476585	10.58965	0.00504939	0.000187643	10.58965	19.37235	11.70557	10.58965	24.85623	0.6878044	10.58965	0.321238301645754	0.8132463	10.58965	35.373529208075	21.3741430185019	2.072336	10.06916	0.4476585	2.072336	-0.2785713		10.58965	0.2174918		4.888108E-05	6.434169E-08	1.317696E-06	9.063173E-07
2.091887	9.799315	0.4445753	10.68955	0.008518592	0.0003232156	10.68955	17.84532	11.17978	10.68955	22.72467	0.6807764	10.68955	0.694293348841377	0.7565502	10.68955	74.434343969181	46.6318161327347	2.091887	9.799315	0.4445753	2.091887	-2.59391		10.68955	0.1160167		3.506893E-05	5.137657E-08	9.65101E-07	6.570179E-07
2.111437	9.525589	0.4402593	10.78945	0.01356881	0.0007273907	10.78945	10.44417	10.82649	10.78945	14.13006	0.8036714	10.78945		0.615482	10.78945			2.111437	9.525589	0.4402593	2.111437	-0.2456907		10.78945	0.08538572		8.130838E-05	2.506472E-07	2.760621E-06	2.218632E-06
2.130987	9.239244	0.4439589	10.88935	0.01571014	0.0003687374	10.88935	27.65412	15.02871	10.88935	36.18531	0.6540172	10.88935	0.157950007308564	0.9036218	10.88935	19.8856489039269	10.8069126994526	2.130987	9.239244	0.4439589	2.130987	-0.8603742		10.88935	0.2736174		8.108342E-05	5.595696E-08	1.69458E-06	1.108285E-06
2.150538	9.077144	0.429777	10.98926	0.007754331	0.0001738863	10.98926	21.67286	19.3271	10.98926	32.69187	0.9250282	10.98926	0.312346250058447	0.8052003	10.98926	24.1843295574225	21.5667421896283	2.150538	9.077144	0.429777	2.150538	-1.806603		10.98926	0.1854241		7.366696E-05	5.550053E-08	1.331943E-06	1.232085E-06
2.170088	9.26157	0.4328601	11.08916	0.006442354	0.0002138756	11.08916	11.26448	8.553864	11.08916	15.20294	0.8835203	11.08916		0.4685076	11.08916			2.170088	9.26157	0.4328601	2.170088	2.563769		11.08916	0.06045841		2.390889E-05	4.846417E-08	5.521591E-07	4.878437E-07
2.189638	9.463467	0.4347095	11.18906	0.005950375	0.0001019837	11.18906	28.5203	19.11204	11.18906	36.75012	0.7036537	11.18906	0.188360228852089	0.9317793	11.18906	19.7610343894924	13.2422793738886	2.189638	9.463467	0.4347095	2.189638	0.08859479		11.18906	0.03594536		4.949242E-05	3.414556E-08	1.026251E-06	7.221255E-07
2.209189	9.674101	0.4362515	11.28896	0.0006708751	3.553808E-05	11.28896	15.12182	7.386361	11.28896	18.46034	0.5653848	11.28896		0.7650238	11.28896			2.209189	9.674101	0.4362515	2.209189	2.917235		11.28896	0.09189226		1.698139E-05	3.812141E-08	6.126008E-07	3.463552E-07
2.228739	9.922588	0.4399511	11.38887	0.004305386	0.0001158888	11.38887	28.13232	17.64735	11.38887	36.88158	0.7463821	11.38887	0.170566810806654	0.9524851	11.38887	19.4572289296571	12.2054807807802	2.228739	9.922588	0.4399511	2.228739	0.5936764		11.38887	0.1009676		7.566063E-05	5.297965E-08	1.565894E-06	1.168755E-06
2.248289	10.20699	0.4439589	11.48877	0.004502167	0.0001147579	11.48877	18.89557	11.51415	11.48877	25.01442	0.6795738	11.48877	0.245013138242884	0.6791081	11.48877	29.0249007129694	17.6865344881515	2.248289	10.20699	0.4439589	2.248289	1.541732		11.48877	0.1804851		1.68937E-05	1.833508E-08	3.79338E-07	2.577881E-07
2.26784	10.48654	0.4482749	11.58867	0.008336618	0.0002660655	11.58867	17.52692	9.427783	11.58867	22.40768	0.6243203	11.58867		0.7743688	11.58867			2.26784	10.48654	0.4482749	2.26784	2.247751		11.58867	0.02857973		4.115475E-05	6.347081E-08	1.20642E-06	7.531926E-07
2.28739	10.60011	0.4504334	11.68857	0.0129818	0.0003869619	11.68857	24.1196	14.16076	11.68857	30.45513	0.6220328	11.68857	0.174375502583549	0.8547273	11.68857	21.8127488504869	12.8063940987019	2.28739	10.60011	0.4504334	2.28739	5.869177		11.68857	0.05922287		5.942408E-05	5.47607E-08	1.41613E-06	8.808793E-07
2.30694	10.60011	0.4439589	11.78848	0.001951521	9.588755E-05	11.78848	25.77984	13.08699	11.78848	31.77259	0.6174749	11.78848	0.13889806745155	0.8483481	11.78848	20.2662876618057	10.2880653652671	2.30694	10.60011	0.4439589	2.30694	-4.385899		11.78848	0.0731058		7.517813E-05	6.317719E-08	1.707941E-06	1.054611E-06
2.326491	10.88548	0.4504334	11.88838	0.002601447	0.0002727151	11.88838	22.91137	8.489221	11.88838	28.21077	0.453166	11.88838	0.113988905535563	0.838652	11.88838	22.9799076759778	8.51461607177639	2.326491	10.88548	0.4504334	2.326491	4.140208		11.88838	0.07325718		0.0001040944	1.096931E-07	2.818615E-06	1.2773E-06
2.346041	11.16697	0.4482749	11.98828	0.00650173	0.0001188764	11.98828	7.332176	7.008385	11.98828	11.17426	0.9711442	11.98828		0.2622289	11.98828			2.346041	11.16697	0.4482749	2.346041	2.108922		11.98828	0.02174668		7.754644E-05	1.628565E-07	1.305491E-06	1.26782E-06
2.365591	11.45332	0.4609157	12.08818	0.002184581	6.425021E-05	12.08818	21.8639	12.78245	12.08818	27.49752	0.6544827	12.08818	0.188726455613157	0.7700666	12.08818	24.518129452013	14.334207128317	2.365591	11.45332	0.4609157	2.365591	2.927282		12.08818	0.04736837		2.905653E-05	2.959274E-08	6.80866E-07	4.45615E-07
2.385142	11.53873	0.4778726	12.18809	0.003972503	0.0001230529	12.18809	25.61565	18.22534	12.18809	33.61136	0.7568437	12.18809	0.187086440787624	0.8250296	12.18809	20.1366545292158	14.3270799780818	2.385142	11.53873	0.4778726	2.385142	3.446064		12.18809	0.0595024		4.475845E-05	3.268681E-08	8.760322E-07	6.630195E-07
2.404692	11.55038	0.4683149	12.28799	4.914766E-05	1.982759E-05	12.28799	23.82222	16.28981	12.28799	29.22888	0.7778767	12.28799	0.189573840519023	0.9339358	12.28799	21.404508916142	14.6365607064935	2.404692	11.55038	0.4683149	2.404692	-3.836977		12.28799	0.1246941		5.95644E-05	6.511475E-08	1.502248E-06	1.168564E-06
2.424242	11.85614	0.467082	12.38789	0.005616045	5.392335E-05	12.38789	27.59061	10.9398	12.38789	32.14799	0.3789821	12.38789	0.101292360282097	0.598174	12.38789	19.8840952161187	7.88413250098761	2.424242	11.85614	0.467082	2.424242	2.509881		12.38789	0.1835499		3.32001E-05	1.921584E-08	5.776582E-07	2.189221E-07
2.443793	11.89108	0.4686231	12.48779	0.005494442	0.0001140143	12.48779	13.17123	18.06888	12.48779	25.30809	1.483902	12.48779		0.6174505	12.48779			2.443793	11.89108	0.4686231	2.443793	4.194096		12.48779	0.09811451		1.972147E-05	1.901179E-08	2.688896E-07	3.990057E-07
2.463343	11.67948	0.4676984	12.5877	0.007906137	0.000227219	12.5877	22.73242	13.94012	12.5877	29.16955	0.7290539	12.5877	0.181511567800705	0.882298	12.5877	23.4104461581165	14.3558987935657	2.463343	11.67948	0.4676984	2.463343	-0.7407256		12.5877	0.1470225		7.589562E-05	7.869959E-08	1.854987E-06	1.352386E-06
2.482893	11.45623	0.459991	12.6876	0.01026792	0.0002391088	12.6876	30.31934	3.314966	12.6876	34.16038	0.1603695	12.6876	0.0271097082862293	0.8830564	12.6876	19.7662719153878	2.16114585252304	2.482893	11.45623	0.459991	2.482893	-3.141919		12.6876	0.01433476		6.421327E-05	4.859235E-08	1.638991E-06	2.628442E-07
2.502444	11.21356	0.4504334	12.7875	0.003206806	0.0001320855	12.7875	12.98138	6.099817	12.7875	16.05367	0.6087444	12.7875		0.4399863	12.7875			2.502444	11.21356	0.4504334	2.502444	-0.1370023		12.7875	0.02255306		2.618711E-05	4.470726E-08	6.130584E-07	3.731959E-07
2.521994	11.20289	0.4544412	12.8874	0.0029187	9.772683E-05	12.8874	19.60993	14.20508	12.8874	26.5585	0.8523526	12.8874	0.284043744073711	0.9183027	12.8874	31.7513917015821	23.0001383515021	2.521994	11.20289	0.4544412	2.521994	0.40644		12.8874	0.114352		2.448505E-05	3.187717E-08	6.443167E-07	5.491851E-07
2.541544	11.15047	0.4522827	12.9873	0.00360135	0.0001612706	12.9873	22.24945	8.839744	12.9873	26.45955	0.4452433	12.9873	0.115830849550213	0.8108903	12.9873	23.7904579097934	9.45198714619233	2.541544	11.15047	0.4522827	2.541544	1.686041		12.9873	0.02292426		4.144873E-05	4.800741E-08	1.160429E-06	5.166733E-07
2.561095	11.1728	0.459991	13.08721	0.006683024	0.0003120069	13.08721	16.4976	11.86016	13.08721	23.40434	0.7899921	13.08721		0.6497537	13.08721			2.561095	11.1728	0.459991	2.561095	-0.5306554		13.08721	0.03880427		3.678289E-05	4.363166E-08	8.012968E-07	6.330181E-07
2.580645	11.10776	0.454133	13.18711	0.005708576	0.0004446393	13.18711	5.23438	4.100473	13.18711	8.24646	0.7900935	13.18711		0.2548066	13.18711			2.580645	11.10776	0.454133	2.580645	2.230397		13.18711	0.04047551		2.944415E-05	1.103252E-07	7.138648E-07	5.6402E-07
2.600195	10.82821	0.4485831	13.28701	0.0009153122	3.329388E-05	13.28701	15.3952	13.72332	13.28701	22.38384	0.9581389	13.28701		0.8676292	13.28701			2.600195	10.82821	0.4485831	2.600195	0.7799996		13.28701	0.08064353		2.306531E-05	3.994149E-08	6.455518E-07	6.185284E-07
2.619746	10.88354	0.4532083	13.38691	0.001743265	3.764937E-05	13.38691	9.507473	14.1515	13.38691	18.8635	1.531341	13.38691		0.4551069	13.38691			2.619746	10.88354	0.4532083	2.619746	0.4539342		13.38691	0.02786032		1.574112E-05	2.013281E-08	2.076482E-07	3.179803E-07
2.639296	10.84083	0.4448836	13.48682	0.003570757	0.0001195381	13.48682	22.4754	11.85594	13.48682	30.1531	0.597213	13.48682	0.147859028365679	0.8917721	13.48682	23.752455466144	12.5295985654937	2.639296	10.84083	0.4448836	2.639296	2.272411		13.48682	0.08553568		4.868811E-05	4.775433E-08	1.236257E-06	7.383086E-07
2.658847	10.94178	0.4535165	13.58672	0.003301361	0.0001761819	13.58672	20.13564	0.2389036	13.58672	21.74574	0.08352824	13.58672	0.00410799787974448	0.7052246	13.58672	29.5574829196818	0.35069104598804	2.658847	10.94178	0.4535165	2.658847	0.7781729		13.58672	0.1233985		2.585172E-05	3.855392E-08	8.35474E-07	6.978568E-08
2.678397	11.03788	0.4565997	13.68662	0.002035959	0.0001370531	13.68662	23.30296	5.106422	13.68662	25.50195	0.2566698	13.68662	0.0583044373974409	0.7528948	13.68662	22.8808428408065	5.01392361619753	2.678397	11.03788	0.4565997	2.678397	1.267728		13.68662	0.009946278		2.43768E-05	2.822047E-08	6.970815E-07	1.789198E-07
2.697947	10.85345	0.4510498	13.78652	0.005476031	0.0001784216	13.78652	15.66764	-2.04244	13.78652	17.57473	-0.01257482	13.78652		0.6388863	13.78652			2.697947	10.85345	0.4510498	2.697947	1.042131		13.78652	0.01942343		2.143339E-05	4.433404E-08	7.79097E-07	-9.797009E-09
2.717498	10.97672	0.4565997	13.88643	0.004311885	0.0001547525	13.88643	24.67412	9.540853	13.88643	28.85822	0.4592939	13.88643	0.0962333390294509	0.8686053	13.88643	21.7145284662913	8.39645354239184	2.717498	10.97672	0.4565997	2.717498	-2.933675		13.88643	0.0619669		3.19528E-05	3.332671E-08	8.739742E-07	4.01411E-07
2.737048	10.86316	0.4501252	13.98633	0.001808179	0.0001264641	13.98633	11.80699	9.979465	13.98633	16.72058	0.9845645	13.98633		0.7878768	13.98633			2.737048	10.86316	0.4501252	2.737048	2.845994		13.98633	0.161805		1.633837E-05	4.604306E-08	5.485955E-07	5.401276E-07
2.756598	10.8981	0.4565997	14.08623	0.007625866	0.0002698594	14.08623	17.95932	5.091537	14.08623	21.55593	0.3502399	14.08623	0.177649953402935	0.6319723	14.08623	55.4601073475275	15.7231566691663	2.756598	10.8981	0.4565997	2.756598	-0.4712878		14.08623	0.1202009		2.545792E-05	3.46248E-08	7.044147E-07	2.467141E-07
2.776149	10.73406	0.4519745	14.18613	0.004437723	0.0001433468	14.18613	23.68752	8.754992	14.18613	27.91699	0.4372194	14.18613	0.0894038779143009	0.7732731	14.18613	21.5607568593695	7.96893436137855	2.776149	10.73406	0.4519745	2.776149	0.948969		14.18613	0.07941671		4.249677E-05	4.216495E-08	1.078537E-06	4.715572E-07
2.795699	10.47101	0.454133	14.28603	0.005060155	0.0002107408	14.28603	14.20238	15.9086	14.28603	23.11982	1.345943	14.28603		0.8483285	14.28603			2.795699	10.47101	0.454133	2.795699	0.5644493		14.28603	0.04796639		1.710771E-05	2.715108E-08	3.743671E-07	5.038766E-07
2.815249	10.22252	0.4399511	14.38594	0.002477736	0.0001463036	14.38594	11.76236	-0.9701625	14.38594	10.86889	0.02609187	14.38594		0.1669725	14.38594			2.815249	10.22252	0.4399511	2.815249	-4.391379		14.38594	0.1024739		5.129454E-05	7.250134E-08	7.877408E-07	2.055363E-08
2.8348	10.34483	0.4479667	14.48584	0.005514516	0.0002782948	14.48584	19.36145	1.562169	14.48584	16.62971	0.3559819	14.48584	0.0311461113012743	0.7528287	14.48584	35.1347774166945	2.83483245023303	2.8348	10.34483	0.4479667	2.8348	-1.127985		14.48584	0.02788568		1.621207E-05	4.413319E-08	6.91419E-07	2.461326E-07
2.85435	10.16622	0.4485831	14.58574	0.002632763	0.0002105442	14.58574	18.12068	4.089294	14.58574	16.56472	0.3365064	14.58574	0.130459067525142	0.4542518	14.58574	52.9796114207956	11.9559108521622	2.85435	10.16622	0.4485831	2.85435	5.47187		14.58574	0.004520312		1.85622E-05	3.072969E-08	4.824457E-07	1.623461E-07
2.8739	9.884733	0.4430342	14.68564	0.002830641	0.000130187	14.68564	13.92937	7.068453	14.68564	16.8684	0.1496408	14.68564		0.8104861	14.68564			2.8739	9.884733	0.4430342	2.8739	-1.114285		14.68564	0.1711926		9.669262E-06	2.754173E-08	4.59469E-07	6.875531E-08
2.893451	9.612949	0.4436507	14.78555	0.001300445	0.0001128596	14.78555	25.29229	7.289074	14.78555	21.71372	0.4402541	14.78555	0.0624484160579233	0.6547462	14.78555	20.1304964760781	5.80147843414476	2.893451	9.612949	0.4436507	2.893451	-0.3653394		14.78555	0.07015914		2.172505E-05	3.016931E-08	5.995556E-07	2.639568E-07
2.913001	9.337281	0.427002	14.88545	0.005937243	0.0001389008	14.88545	26.60591	14.08047	14.88545	28.81073	0.4250696	14.88545	0.110561633951388	0.6311228	14.88545	19.5392238145814	10.3406118607825	2.913001	9.337281	0.427002	2.913001	-4.568569		14.88545	0.1109249		2.83497E-05	2.155528E-08	5.715327E-07	2.429412E-07
2.932551	9.469291	0.4374844	14.98535	0.004977424	0.0002938397	14.98535	15.70928	8.96634	14.98535	17.93914	0.6694177	14.98535		0.584013	14.98535			2.932551	9.469291	0.4374844	2.932551	-5.381449		14.98535	0.04304035		1.986407E-05	3.604854E-08	5.373868E-07	3.597362E-07
2.952102	9.252833	0.427002	15.08525	0.00500898	0.000164954	15.08525	16.04787	6.945931	15.08525	20.64221	0.4047939	15.08525		0.7584388	15.08525			2.952102	9.252833	0.427002	2.952102	0.2950116		15.08525	0.1603398		2.517703E-05	4.481387E-08	8.574697E-07	3.470985E-07
2.971652	9.395521	0.4347095	15.18516	0.005715332	0.0002795748	15.18516	13.59636	-0.2687108	15.18516	14.24159	0.05423402	15.18516		0.5447326	15.18516			2.971652	9.395521	0.4347095	2.971652	-1.483278		15.18516	0.07944477		1.348172E-05	3.620858E-08	5.149112E-07	2.79257E-08
2.991202	9.223715	0.4365597	15.28506	0.002491188	0.0001151089	15.28506	18.59508	3.47199	15.28506	20.64418	0.2696413	15.28506	0.0834670952156247	0.6555013	15.28506	42.9320659546291	8.01608374361163	2.991202	9.223715	0.4365597	2.991202	3.148312		15.28506	0.1497238		2.105148E-05	3.237881E-08	6.453839E-07	1.740222E-07
3.010753	8.989784	0.4254609	15.38496	0.005424816	0.0002642056	15.38496	17.43219	2.326956	15.38496	19.16448	0.187953	15.38496		0.7515231	15.38496			3.010753	8.989784	0.4254609	3.010753	-0.8530674		15.38496	0.0690674		3.0112E-05	6.161521E-08	1.160503E-06	2.1812E-07
3.030303	9.150915	0.4294688	15.48486	0.00299266	0.0001533023	15.48486	20.41469	9.076253	15.48486	25.82524	0.5461262	15.48486	0.136618927919887	0.9557856	15.48486	29.8974590158527	13.2922372367976	3.030303	9.150915	0.4294688	3.030303	-3.374822		15.48486	0.1021158		3.503886E-05	5.021362E-08	1.138115E-06	6.215545E-07
3.049853	9.365431	0.4319354	15.58477	0.006926506	0.000175579	15.58477	6.687177	-2.271376	15.58477	7.406813	-0.1953208	15.58477		0.2778066	15.58477			3.049853	9.365431	0.4319354	3.049853	-0.6009833		15.58477	0.09919143		2.128941E-05	1.078061E-07	7.836908E-07	-1.530711E-07
3.069404	9.571211	0.438409	15.68467	0.00598016	0.0002136215	15.68467	25.51316	10.3226	15.68467	29.1207	0.5651766	15.68467	0.0824499607425713	0.8547361	15.68467	20.0826324222233	8.12541683393669	3.069404	9.571211	0.438409	3.069404	0.04018733		15.68467	0.0949731		2.983684E-05	3.00733E-08	7.624137E-07	4.308984E-07
3.088954	9.371255	0.4405675	15.78457	0.003293621	0.0001242	15.78457	20.05029	9.977277	15.78457	24.43281	0.375434	15.78457	0.15405812371674	0.8579186	15.78457	30.7047726909211	15.27908042989	3.088954	9.371255	0.4405675	3.088954	4.629763		15.78457	0.1248602		2.80457E-05	4.030562E-08	9.219461E-07	3.461299E-07
3.108504	9.179063	0.4285441	15.88447	0.0004557347	0.0001660832	15.88447	18.03263	-0.5914692	15.88447	20.6295	0.04340248	15.88447	-0.016625346214023	0.5853195	15.88447	50.5883248205147	-1.65929395237748	3.108504	9.179063	0.4285441	3.108504	-5.378709		15.88447	0.1418169		1.743937E-05	2.398536E-08	4.943406E-07	2.145561E-08
3.128055	9.339223	0.4387173	15.98437	0.00345418	0.0001202009	15.98437	15.33151	15.8145	15.98437	24.77286	1.051877	15.98437		0.8386244	15.98437			3.128055	9.339223	0.4387173	3.128055	-5.291941		15.98437	0.09672339		3.48366E-05	4.760484E-08	8.125539E-07	8.547064E-07
3.147605	9.148003	0.4233025	16.08428	0.005850053	0.0002996179	16.08428	19.53948	11.56774	16.08428	24.44873	0.7288744	16.08428	0.189434153403557	0.8736251	16.08428	32.3373229520172	19.144307577623	3.147605	9.148003	0.4233025	3.147605	-0.5050817		16.08428	0.08998132		2.337646E-05	3.416576E-08	6.750303E-07	4.920123E-07
3.167156	9.328546	0.4313181	16.18418	0.004416388	0.0002343521	16.18418	19.40791	0.4429879	16.18418	21.43453	0.1017179	16.18418	0.00747524814714427	0.5700563	16.18418	33.3029720136777	0.76014448583991	3.167156	9.328546	0.4313181	3.167156	-5.023417		16.18418	0.0982431		2.320703E-05	2.879447E-08	6.140277E-07	6.24576E-08
3.186706	9.157709	0.4276185	16.28408	0.0006666321	7.728005E-05	16.28408	16.97032	7.464446	16.28408	20.92772	0.5572225	16.28408		0.8073105	16.28408			3.186706	9.157709	0.4276185	3.186706	3.02227		16.28408	0.1516975		1.275895E-05	2.351861E-08	4.299476E-07	2.395765E-07
3.206256	9.373196	0.4273103	16.38398	0.0008742018	0.0001015781	16.38398	8.986629	11.76056	16.38398	16.50883	1.044046	16.38398		0.7331452	16.38398			3.206256	9.373196	0.4273103	3.206256	-1.727142		16.38398	0.04117733		1.53036E-05	4.116715E-08	4.701004E-07	4.908067E-07
3.225806	9.606153	0.4467338	16.48389	0.00246794	8.445104E-05	16.48389	17.67879	10.17089	16.48389	20.61242	0.5097662	16.48389	5.25989199973014	0.8960533	16.48389	946.91317672805	544.773915130955	3.225806	9.606153	0.4467338	3.225806	2.528148		16.48389	0.1679193		1.712199E-05	3.611024E-08	6.631288E-07	3.380406E-07
3.245357	9.837171	0.4442671	16.58379	0.005358607	0.0001539494	16.58379	18.49018	6.286981	16.58379	21.76332	0.3610059	16.58379	0.122233842609615	0.8354445	16.58379	37.4588115482579	12.7366457253367	3.245357	9.837171	0.4442671	3.245357	1.107892		16.58379	0.1954179		1.818685E-05	3.207929E-08	6.566714E-07	2.370623E-07
3.264907	10.10507	0.4436507	16.68369	0.005945468	0.0002882334	16.68369	18.58192	2.070267	16.68369	20.26453	0.1343647	16.68369	0.0440911235147973	0.7237962	16.68369	41.484636302827	4.62192791170151	3.264907	10.10507	0.4436507	3.264907	2.942809		16.68369	0.084894		1.66717E-05	2.938484E-08	5.901663E-07	7.929754E-08
3.284457	10.31182	0.4479667	16.78359	0.004937956	0.0001283075	16.78359	10.01408	-5.330019	16.78359	12.03584	-0.3279285	16.78359		0.5793606	16.78359			3.284457	10.31182	0.4479667	3.284457	0.1251287		16.78359	0.05971054		1.740069E-05	6.95925E-08	7.959025E-07	-2.609991E-07
3.304008	10.1371	0.4461173	16.8835	0.001801989	0.0001696386	16.8835	17.41043	4.883128	16.8835	17.78987	0.1921415	16.8835		0.6104582	16.8835			3.304008	10.1371	0.4461173	3.304008	2.735478		16.8835	0.03495979		2.205277E-05	4.253766E-08	7.431458E-07	1.427891E-07
3.323558	9.927443	0.4473502	16.9834	0.001978995	0.0001224113	16.9834	16.63718	10.38261	16.9834	21.35013	0.8117374	16.9834		0.60594	16.9834			3.323558	9.927443	0.4473502	3.323558	-0.02192036		16.9834	0.1511423		2.055688E-05	2.732663E-08	4.529748E-07	3.676966E-07
3.343108	9.811934	0.4350177	17.0833	0.0008769068	3.476451E-05	17.0833	19.41319	2.00969	17.0833	21.50742	0.1566685	17.0833	0.0311218223139002	0.683645	17.0833	32.268918509939	3.3405398373097	3.343108	9.811934	0.4350177	3.343108	-0.2776579		17.0833	0.162642		1.756876E-05	2.596541E-08	5.517189E-07	8.643697E-08
3.362659	10.04877	0.4393346	17.1832	0.003342607	0.0002299454	17.1832	14.8583	6.163636	17.1832	19.24099	0.2393362	17.1832		0.8594681	17.1832			3.362659	10.04877	0.4393346	3.362659	-1.356322		17.1832	0.1268871		1.170721E-05	2.717866E-08	5.085811E-07	1.217219E-07
3.382209	10.15943	0.4485831	17.28311	0.004234224	0.0001631531	17.28311	19.26356	5.056141	17.28311	21.996	0.4419861	17.28311	0.0772026590533638	0.6155047	17.28311	31.941211421793	8.38366499958356	3.382209	10.15943	0.4485831	3.382209	1.284168		17.28311	0.1672669		1.748436E-05	2.224301E-08	4.474964E-07	1.977872E-07
3.40176	10.04975	0.4396428	17.38301	0.002277317	0.0001129816	17.38301	6.042197	7.275609	17.38301	9.580893	1.365986	17.38301		0.2341448	17.38301			3.40176	10.04975	0.4396428	3.40176	1.18918		17.38301	0.06460782		5.586698E-06	1.425042E-08	8.064956E-08	1.101661E-07
3.42131	10.29241	0.4464256	17.48291	0.003000531	5.680319E-05	17.48291	21.95066	-4.989009	17.48291	24.79878	-0.1105968	17.48291	-0.050640826687857	0.8161178	17.48291	24.4752854736488	-5.56281205359623	3.42131	10.29241	0.4464256	3.42131	-2.059601		17.48291	0.120276		1.246337E-05	1.65397E-08	4.076787E-07	-4.508795E-08
3.44086	10.53605	0.4461173	17.58281	0.002227895	1.515545E-05	17.58281	16.39161	6.391859	17.58281	18.30079	0.446471	17.58281		0.8992677	17.58281			3.44086	10.53605	0.4461173	3.44086	3.411356		17.58281	0.205691		2.174632E-05	5.838957E-08	9.757409E-07	4.356401E-07
3.460411	10.70203	0.454133	17.68271	0.002672314	9.691494E-05	17.68271	2.679395	7.260424	17.68271	8.202873	3.063587	17.68271		0.182066	17.68271			3.460411	10.70203	0.454133	3.460411	0.4384072		17.68271	0.1707178		4.820699E-06	1.304388E-08	3.320151E-08	1.017157E-07
3.479961	10.69523	0.4464256	17.78262	0.00265953	9.443128E-05	17.78262	14.38781	1.703458	17.78262	16.38971	0.2479264	17.78262		0.7184673	17.78262			3.479961	10.69523	0.4464256	3.479961	2.500748		17.78262	0.07485534		1.438539E-05	3.847565E-08	6.120741E-07	1.517493E-07
3.499511	10.8321	0.4547494	17.88252	0.003995329	0.0001907513	17.88252	18.35837	11.32386	17.88252	20.57169	0.7567392	17.88252	0.232487642043746	0.7439545	17.88252	42.3494813219086	26.1221200380205	3.499511	10.8321	0.4547494	3.499511	0.545269		17.88252	0.1075301		2.02769E-05	3.564577E-08	5.847381E-07	4.424943E-07
3.519062	10.58361	0.4529001	17.98242	0.004033153	8.648992E-05	17.98242	6.52921	0.3679021	17.98242	7.478069	-0.07689277	17.98242		0.2799916	17.98242			3.519062	10.58361	0.4529001	3.519062	1.369109		17.98242	0.1904181		1.274298E-05	6.380242E-08	4.757147E-07	-3.657902E-08
3.538612	10.34385	0.4473502	18.08232	0.005234044	0.0001983011	18.08232	18.25297	6.254655	18.08232	20.54733	0.2901166	18.08232	0.145790857247667	0.8485935	18.08232	48.3386628661518	16.5639678707685	3.538612	10.34385	0.4473502	3.538612	-0.5151285		18.08232	0.1370682		2.08971E-05	4.200247E-08	8.288617E-07	2.404665E-07
3.558162	10.0944	0.4501252	18.18223	0.004541534	0.0002162813	18.18223	11.75987	5.608862	18.18223	13.86899	0.3462504	18.18223		0.3980184	18.18223			3.558162	10.0944	0.4501252	3.558162	-1.02295		18.18223	0.1108957		1.480288E-05	3.06309E-08	4.014366E-07	1.389976E-07
3.577713	10.01966	0.4393346	18.28213	0.005622155	0.0002050802	18.28213	13.71628	11.38562	18.28213	19.6782	0.6816699	18.28213		0.7556387	18.28213			3.577713	10.01966	0.4393346	3.577713	-0.8932548		18.28213	0.02871857		1.569467E-05	3.062639E-08	4.979785E-07	3.39457E-07
3.597263	10.23611	0.4414922	18.38203	0.006644946	0.000283121	18.38203	19.19949	2.374796	18.38203	20.02491	0.1577019	18.38203	0.0409054436216289	0.7560672	18.38203	38.1959946784458	4.724484801084	3.597263	10.23611	0.4414922	3.597263	-0.07032783		18.38203	0.052317		1.702441E-05	3.209898E-08	6.349324E-07	1.0013E-07
3.616813	10.44578	0.4448836	18.48193	0.003252206	0.0002165701	18.48193	15.0302	5.110208	18.48193	15.54152	0.2336022	18.48193		0.918858	18.48193			3.616813	10.44578	0.4448836	3.616813	2.333605		18.48193	0.07955199		1.513811E-05	5.75881E-08	8.715427E-07	2.035943E-07
3.636364	10.69329	0.4485831	18.58183	0.004880022	0.0002288044	18.58183	19.98932	6.447413	18.58183	21.53416	0.4496197	18.58183	0.0878825585452737	0.9097195	18.58183	31.8114710959467	10.260562270371	3.636364	10.69329	0.4485831	3.636364	0.9809362		18.58183	0.2402354		4.389694E-05	8.611639E-08	1.691348E-06	7.604635E-07
3.655914	10.73697	0.458449	18.68174	0.001539073	0.0001132533	18.68174	15.91103	6.149935	18.68174	18.22525	0.4555297	18.68174		0.5287239	18.68174			3.655914	10.73697	0.458449	3.655914	3.004916		18.68174	0.1573746		1.88084E-05	2.993876E-08	4.965493E-07	2.26193E-07
3.675464	10.51857	0.4522827	18.78164	0.004329292	0.000215094	18.78164	21.72187	1.011431	18.78164	21.3835	0.07217839	18.78164	0.00976694223150403	0.894001	18.78164	24.7532962454003	1.15258241752823	3.675464	10.51857	0.4522827	3.675464	2.856954		18.78164	0.1057901		1.960868E-05	3.833795E-08	8.176723E-07	5.901827E-08
3.695015	10.29726	0.4488914	18.88154	0.005803984	0.000295226	18.88154	12.50852	9.265094	18.88154	15.75048	0.7670522	18.88154		0.8388852	18.88154			3.695015	10.29726	0.4488914	3.695015	-0.2447774		18.88154	0.09898906		1.366989E-05	4.622533E-08	5.776943E-07	4.431217E-07
3.714565	10.29629	0.4421086	18.98145	0.002688138	0.0002627454	18.98145	9.11555	7.31645	18.98145	11.27953	0.7814764	18.98145		0.4469202	18.98145			3.714565	10.29629	0.4421086	3.714565	-1.139859		18.98145	0.1371713		8.089427E-06	2.841619E-08	2.525508E-07	1.973625E-07
3.734115	10.48557	0.441184	19.08135	0.003570667	0.0002361139	19.08135	12.09354	0.9641784	19.08135	16.22605	0.2615061	19.08135		0.4973965	19.08135			3.734115	10.48557	0.441184	3.734115	-2.371966		19.08135	0.07882962		1.056945E-05	1.996776E-08	3.134572E-07	8.197096E-08
3.753666	10.69426	0.4562914	19.18125	0.0005541181	0.0001309046	19.18125	11.15211	3.499136	19.18125	11.5094	0.4208572	19.18125		0.7125722	19.18125			3.753666	10.69426	0.4562914	3.753666	1.226627		19.18125	0.1735164		1.377427E-05	7.40956E-08	7.860216E-07	3.308028E-07
3.773216	10.67776	0.4510498	19.28115	0.005518029	0.0002097629	19.28115	18.11005	1.704132	19.28115	18.5991	-0.009594519	19.28115	0.042052749831004	0.6341411	19.28115	54.1406586142649	5.09456622142994	3.773216	10.67776	0.4510498	3.773216	0.6466507		19.28115	0.1949652		2.016689E-05	3.696929E-08	6.875638E-07	-6.596844E-09
3.792766	10.44578	0.4519745	19.38105	0.006097091	0.0002436816	19.38105	15.97643	5.641138	19.38105	20.63453	0.3970809	19.38105		0.817239	19.38105			3.792766	10.44578	0.4519745	3.792766	1.667774		19.38105	0.05247806		1.858946E-05	3.568015E-08	6.842712E-07	2.71711E-07
3.812317	10.19534	0.4439589	19.48096	0.001367498	0.000151052	19.48096	12.71285	6.01725	19.48096	15.75036	0.5675709	19.48096		0.7174858	19.48096			3.812317	10.19534	0.4439589	3.812317	-1.773723		19.48096	0.08345626		1.309642E-05	3.787782E-08	5.188446E-07	2.944811E-07
3.831867	10.24679	0.441184	19.58086	0.00556407	0.0002245439	19.58086	15.00258	-0.5160801	19.58086	15.19724	-0.01372367	19.58086		0.7753407	19.58086			3.831867	10.24679	0.441184	3.831867	-0.7206319		19.58086	0.2188794		1.133145E-05	3.804073E-08	5.780597E-07	-7.933101E-09
3.851417	10.16817	0.447042	19.68076	0.002282075	0.0001556204	19.68076	15.95339	0.532285	19.68076	16.53386	0.1016926	19.68076		0.6091226	19.68076			3.851417	10.16817	0.447042	3.851417	-4.615149		19.68076	0.07899293		1.667606E-05	3.715777E-08	6.112091E-07	6.215545E-08
3.870968	9.889586	0.438409	19.78066	0.004976569	0.000202474	19.78066	22.802	11.78992	19.78066	24.99383	0.4406496	19.78066	0.096334459228735	0.5896186	19.78066	23.1560439289488	11.9729830060768	3.870968	9.889586	0.438409	3.870968	1.799296		19.78066	0.1820748		1.892139E-05	1.785905E-08	4.084678E-07	1.799912E-07
3.890518	9.955592	0.4414922	19.88057	0.004563804	0.0001190706	19.88057	19.57156	10.92495	19.88057	23.9293	0.5670493	19.88057	0.143281710761976	0.9223358	19.88057	32.0631039083591	17.8977879785002	3.890518	9.955592	0.4414922	3.890518	-0.2904448		19.88057	0.1395516		2.601048E-05	4.189645E-08	8.721001E-07	4.945238E-07
3.910069	10.18176	0.4479667	19.98047	0.002788601	0.0001484589	19.98047	16.22657	1.049701	19.98047	16.28853	0.0929506	19.98047		0.5125844	19.98047			3.910069	10.18176	0.4479667	3.910069	-3.309975		19.98047	0.1174521		9.661921E-06	1.866659E-08	3.027463E-07	2.814045E-08
3.929619	10.41277	0.4467338	20.08037	0.003379265	0.000160664	20.08037	11.8705	1.687208	20.08037	13.64766	0.2529512	20.08037		0.6147456	20.08037			3.929619	10.41277	0.4467338	3.929619	0.7388989		20.08037	0.06106034		5.554506E-06	1.833261E-08	2.425576E-07	6.135524E-08
3.949169	10.33027	0.441184	20.18027	0.002078544	0.0001487247	20.18027	18.92322	0.4268837	20.18027	19.94075	0.06746371	20.18027	0.00710305652677454	0.6643092	20.18027	39.9243374444672	0.900641956446066	3.949169	10.33027	0.441184	3.949169	3.918265		20.18027	0.261884		2.462927E-05	4.114707E-08	8.186424E-07	5.522866E-08
3.968719	10.45451	0.4510498	20.28017	0.006349029	0.0003149543	20.28017	16.01538	2.218706	20.28017	16.64388	0.1432779	20.28017		0.7951997	20.28017			3.968719	10.45451	0.4510498	3.968719	2.43042		20.28017	0.09042988		1.98036E-05	5.684743E-08	9.365975E-07	1.341937E-07
3.98827	10.36327	0.4529001	20.38008	0.004335948	0.0002032661	20.38008	12.38731	7.467745	20.38008	14.25124	0.6293238	20.38008		0.4656477	20.38008			3.98827	10.36327	0.4529001	3.98827	-1.749062		20.38008	0.1307897		1.361273E-05	3.121028E-08	3.764437E-07	2.36905E-07
4.00782	10.12449	0.4371761	20.47998	0.005635395	0.0001090792	20.47998	16.86786	0.6880801	20.47998	17.78524	0.05214084	20.47998		0.6843097	20.47998			4.00782	10.12449	0.4371761	4.00782	1.695175		20.47998	0.06087778		1.477735E-05	3.196905E-08	5.678059E-07	2.960588E-08
4.02737	10.26232	0.4439589	20.57988	0.001549826	0.0002872598	20.57988	5.056437	-0.414663	20.57988	5.052723	0.009294452	20.57988		0.2502545	20.57988			4.02737	10.26232	0.4439589	4.02737	-1.076838		20.57988	0.05126121		3.78588E-06	3.711058E-08	1.875014E-07	1.742723E-09
4.046921	10.12352	0.438409	20.67978	0.004684087	0.0002515932	20.67978	4.393522	2.300537	20.67978	5.953962	0.5193388	20.67978		0.1981696	20.67978			4.046921	10.12352	0.438409	4.046921	-2.108008		20.67978	0.1395422		8.814703E-06	4.927568E-08	2.60367E-07	1.352187E-07
4.066471	10.25553	0.4569079	20.77969	0.001985082	0.0002365158	20.77969	2.67267	2.90972	20.77969	4.463252	1.039869	20.77969		0.1221934	20.77969			4.066471	10.25553	0.4569079	4.066471	4.999669		20.77969	0.05620401		1.007621E-05	6.180765E-08	1.912156E-07	1.988392E-07
4.086021	10.10313	0.4442671	20.87959	0.003045711	0.0004209576	20.87959	0.08415466	0.6355301	20.87959	0.6773345	5.965385	20.87959		0.02379198	20.87959			4.086021	10.10313	0.4442671	4.086021	-0.9233953		20.87959	0.172095		1.318476E-05	6.837485E-07	7.656728E-08	4.567533E-07
4.105572	10.2565	0.4399511	20.97949	0.003767537	0.0008856562	20.97949	3.318242	2.235488	20.97949	4.131566	0.8840829	20.97949		0.3420812	20.97949			4.105572	10.2565	0.4399511	4.105572	1.310655		20.97949	0.1184398		1.187583E-05	2.379928E-07	7.366701E-07	6.512774E-07
4.125122	10.5011	0.4513581	21.07939	0.003518001	6.5393E-05	21.07939	12.98245	10.3538	21.07939	18.34607	0.7810054	21.07939		0.6920951	21.07939			4.125122	10.5011	0.4513581	4.125122	-2.331779		21.07939	0.1338683		2.241505E-05	4.609136E-08	6.664287E-07	5.204844E-07
4.144672	10.34288	0.4424178	21.1793	0.005997257	0.0003170645	21.1793	13.39129	6.774928	21.1793	16.04055	0.4274304	21.1793		0.6092601	21.1793			4.144672	10.34288	0.4424178	4.144672	3.489904		21.1793	0.1437108		1.670895E-05	3.956518E-08	5.835738E-07	2.494372E-07
4.164223	10.52052	0.4510498	21.2792	0.001463737	0.0001080849	21.2792	11.2201	6.519824	21.2792	12.48616	0.6249831	21.2792		0.8376774	21.2792			4.164223	10.52052	0.4510498	4.164223	3.461591		21.2792	0.164914		6.3849E-06	3.430624E-08	3.632455E-07	2.270223E-07
4.183773	10.35453	0.4510498	21.3791	0.005187553	0.0003599031	21.3791	15.72324	3.546566	21.3791	15.69472	0.3017214	21.3791		0.6435688	21.3791			4.183773	10.35453	0.4510498	4.183773	-2.23405		21.3791	0.1813396		2.045709E-05	5.344801E-08	8.030926E-07	2.423103E-07
4.203323	10.11866	0.4405675	21.479	0.004428852	0.0002723899	21.479	14.22732	3.690967	21.479	15.67328	0.3302864	21.479		0.8458453	21.479			4.203323	10.11866	0.4405675	4.203323	1.340796		21.479	0.1053988		1.131889E-05	3.897401E-08	5.800318E-07	1.915766E-07
4.222874	10.29338	0.4507416	21.57891	0.005771681	0.0004617542	21.57891	11.38563	1.950638	21.57891	11.72202	0.03149153	21.57891		0.7549418	21.57891			4.222874	10.29338	0.4507416	4.222874	-4.201403		21.57891	0.1831499		1.584327E-05	8.704693E-08	1.01986E-06	3.211695E-08
4.242424	10.13031	0.4436507	21.67881	0.003550144	0.0001913991	21.67881	16.76789	-0.1302004	21.67881	17.37721	-0.01085142	21.67881		0.7564328	21.67881			4.242424	10.13031	0.4436507	4.242424	-3.062457		21.67881	0.05334919		1.134337E-05	2.841531E-08	4.937497E-07	-5.357884E-09
4.261975	9.871144	0.4396428	21.77871	0.001333589	3.956608E-05	21.77871	17.20736	6.556763	21.77871	18.28282	0.4133568	21.77871		0.900456	21.77871			4.261975	9.871144	0.4396428	4.261975	1.608407		21.77871	0.08297675		1.204639E-05	3.245137E-08	5.483061E-07	2.26646E-07
4.281525	9.609066	0.4396428	21.87861	0.004134802	0.00028781	21.87861	13.395	0.479564	21.87861	13.8484	0.07693495	21.87861		0.7599323	21.87861			4.281525	9.609066	0.4396428	4.281525	0.0584543		21.87861	0.1080695		6.601085E-06	2.615717E-08	3.611678E-07	2.778643E-08
4.301075	9.33631	0.4347095	21.97852	0.005083664	0.0001730109	21.97852	12.64861	1.107932	21.97852	14.80732	0.09006799	21.97852		0.5490121	21.97852			4.301075	9.33631	0.4347095	4.301075	-0.786393		21.97852	0.08081894		1.221581E-05	3.058801E-08	4.511004E-07	4.062971E-08
4.320626	9.042201	0.4368679	22.07842	0.003764526	0.0001423477	22.07842	12.05136	-7.693719	22.07842	14.8857	-0.599171	22.07842		0.405496	22.07842			4.320626	9.042201	0.4368679	4.320626	-3.320021		22.07842	0.1180335		1.044548E-05	1.91151E-08	2.440816E-07	-1.462466E-07
4.340176	8.750031	0.4300852	22.17832	0.002378293	0.0002464487	22.17832	13.37137	-1.591481	22.17832	14.82625	0.05326971	22.17832		0.7192782	22.17832			4.340176	8.750031	0.4300852	4.340176	-2.877048		22.17832	0.08573299		1.1685E-05	3.823515E-08	5.660814E-07	3.015499E-08
4.359726	8.502512	0.4199111	22.27822	0.004445444	0.0001730321	22.27822	13.2424	3.175383	22.27822	15.22851	0.1898847	22.27822		0.7637345	22.27822			4.359726	8.502512	0.4199111	4.359726	-2.540935		22.27822	0.1205486		9.818488E-06	3.233496E-08	4.83769E-07	9.186034E-08
4.379277	8.61802	0.427002	22.37812	0.001587654	9.207834E-05	22.37812	14.3951	4.22834	22.37812	16.66401	0.2474681	22.37812		0.5617595	22.37812			4.379277	8.61802	0.427002	4.379277	-1.705222		22.37812	0.1189538		7.967274E-06	1.611762E-08	2.607196E-07	6.45198E-08
4.398827	8.407387	0.4159033	22.47803	0.003299047	0.0001604887	22.47803	7.74977	-0.6690508	22.47803	7.46637	-0.08710788	22.47803		0.1111764	22.47803			4.398827	8.407387	0.4159033	4.398827	-3.930138		22.47803	0.137161		5.671417E-06	1.131058E-08	8.413043E-08	-7.328423E-09
4.418377	8.593754	0.4263856	22.57793	0.00228624	0.0002245616	22.57793	10.85334	2.25697	22.57793	11.83971	0.1947247	22.57793		0.6733054	22.57793			4.418377	8.593754	0.4263856	4.418377	-0.3205853		22.57793	0.1163427		1.132088E-05	5.437633E-08	6.319308E-07	1.230525E-07
4.437928	8.752943	0.4291605	22.67783	0.003658592	0.000165151	22.67783	10.53827	1.206119	22.67783	10.96081	0.2455598	22.67783		0.4707581	22.67783			4.437928	8.752943	0.4291605	4.437928	-2.63775		22.67783	0.1423544		7.248447E-06	2.840257E-08	3.023332E-07	7.42409E-08
4.457478	8.54425	0.4263856	22.77773	0.0004847282	5.001236E-05	22.77773	7.03394	5.705016	22.77773	10.66116	0.4003044	22.77773		0.54726	22.77773			4.457478	8.54425	0.4263856	4.457478	-0.8859479		22.77773	0.1323785		8.34684E-06	4.018895E-08	3.977742E-07	1.592308E-07
4.477028	8.564633	0.4220696	22.87764	0.003096109	0.0001558592	22.87764	10.88819	-1.678329	22.87764	11.42006	-0.1870801	22.87764		0.4979095	22.87764			4.477028	8.564633	0.4220696	4.477028	-1.105152		22.87764	0.07984375		6.109333E-06	2.332423E-08	2.618218E-07	-4.898165E-08
4.496579	8.726734	0.4239189	22.97754	0.001816951	1.882221E-05	22.97754	4.822907	-8.257134	22.97754	9.349321	-1.534445	22.97754		0.1545991	22.97754			4.496579	8.726734	0.4239189	4.496579	-3.461591		22.97754	0.09235394		3.153658E-06	5.577783E-09	2.847255E-08	-4.368956E-08
4.516129	8.570457	0.422686	23.07744	0.001527867	0.0001160383	23.07744	12.9539	-0.106303	23.07744	13.21599	-0.1335585	23.07744		0.7339422	23.07744			4.516129	8.570457	0.422686	4.516129	-1.496978		23.07744	0.1039798		1.089073E-05	4.576356E-08	5.994874E-07	-8.006665E-08
4.535679	8.732558	0.4291605	23.17734	0.002383052	0.0003439889	23.17734	11.23972	0.003377562	23.17734	9.859091	0.05807343	23.17734		0.6114661	23.17734			4.535679	8.732558	0.4291605	4.535679	1.241241		23.17734	0.1005366		6.10408E-06	3.839891E-08	3.779416E-07	2.194836E-08
4.55523	8.595696	0.4260774	23.27724	0.002169803	0.0002614265	23.27724	3.073233	3.54437	23.27724	5.065185	1.013532	23.27724		0.3152868	23.27724			4.55523	8.595696	0.4260774	4.55523	-3.025923		23.27724	0.1199171		2.648892E-06	3.255213E-08	1.158034E-07	1.173705E-07
4.57478	8.83642	0.4223778	23.37715	0.003236413	9.582185E-05	23.37715	19.12462	3.009763	23.37715	19.51144	0.1203732	23.37715	0.0361941486555057	0.355898	23.37715	33.7808264306886	5.31630332107368	4.57478	8.83642	0.4223778	4.57478	2.608523		23.37715	0.1331685		6.40226E-06	5.985219E-09	1.159433E-07	1.395646E-08
4.59433	9.073261	0.4245354	23.47705	0.003613565	0.0002257164	23.47705	12.0438	1.778814	23.47705	11.69249	0.09811543	23.47705		0.5766728	23.47705			4.59433	9.073261	0.4245354	4.59433	-5.359529		23.47705	0.05481995		7.8619E-06	3.316217E-08	3.858953E-07	3.786229E-08
4.613881	9.349899	0.4319354	23.57695	0.003194106	5.801266E-05	23.57695	8.127424	-2.576474	23.57695	8.583108	-0.07752205	23.57695		0.5260419	23.57695			4.613881	9.349899	0.4319354	4.613881	0.4356672		23.57695	0.1362717		9.509237E-06	6.79011E-08	5.810591E-07	-4.504489E-08
4.633431	9.579946	0.4322437	23.67686	0.004605246	0.0002783513	23.67686	14.23314	0.2467149	23.67686	15.44906	0.09832954	23.67686		0.8262111	23.67686			4.633431	9.579946	0.4322437	4.633431	0.1963699		23.67686	0.1523315		1.18663E-05	4.107731E-08	6.315601E-07	6.210101E-08
4.652981	9.868232	0.4381008	23.77676	0.003442262	0.0001879594	23.77676	7.434084	-1.598507	23.77676	9.283569	-0.1051869	23.77676		0.684195	23.77676			4.652981	9.868232	0.4381008	4.652981	2.896228		23.77676	0.06069179		6.290888E-06	4.994154E-08	4.610919E-07	-4.850082E-08
4.672532	10.03227	0.4451918	23.87666	0.001744816	0.0001032053	23.87666	16.13236	2.642437	23.87666	17.31119	0.09221704	23.87666		0.7524601	23.87666			4.672532	10.03227	0.4451918	4.672532	2.586603		23.87666	0.03989543		1.239293E-05	3.111742E-08	5.364037E-07	4.946556E-08
4.692082	9.824553	0.4377926	23.97656	0.004150948	0.0003574196	23.97656	10.40144	3.472573	23.97656	10.9979	0.3756377	23.97656		0.4551181	23.97656			4.692082	9.824553	0.4377926	4.692082	-0.2192036		23.97656	0.07004426		1.118417E-05	4.208318E-08	4.33267E-07	1.627514E-07
4.711632	9.617802	0.4408757	24.07646	0.004834892	0.0002106677	24.07646	13.68695	-1.704908	24.07646	15.22925	-0.08767483	24.07646		0.6951831	24.07646			4.711632	9.617802	0.4408757	4.711632	5.559552		24.07646	0.1227		1.301463E-05	3.900981E-08	5.918199E-07	-5.188771E-08
4.731183	9.544031	0.4279267	24.17637	0.002220613	7.132978E-05	24.17637	15.51583	-3.019343	24.17637	17.35753	-0.06137365	24.17637		0.6336769	24.17637			4.731183	9.544031	0.4279267	4.731183	-0.7005382		24.17637	0.1147375		5.857232E-06	1.231926E-08	2.134303E-07	-1.3099E-08
4.750733	9.632362	0.4418004	24.27627	0.002671853	0.0001460024	24.27627	16.80356	-1.299027	24.27627	18.34619	0.09452145	24.27627		0.813705	24.27627			4.750733	9.632362	0.4418004	4.750733	-0.6685711		24.27627	0.04979057		1.230582E-05	2.974989E-08	5.433754E-07	5.136063E-08
4.770284	9.554709	0.4300852	24.37617	0.002934067	0.0001828741	24.37617	15.64776	-3.807365	24.37617	17.80587	-0.2466648	24.37617		0.4894349	24.37617			4.770284	9.554709	0.4300852	4.770284	-1.056744		24.37617	0.2226439		6.06247E-06	9.358753E-09	1.617915E-07	-3.990826E-08
4.789834	9.773108	0.4319354	24.47607	0.002074504	0.0001181044	24.47607	14.3278	-9.109043	24.47607	17.9341	-0.7165729	24.47607		0.6872492	24.47607			4.789834	9.773108	0.4319354	4.789834	0.2292505		24.47607	0.2853999		7.858946E-06	1.679266E-08	2.447998E-07	-1.754169E-07
4.809384	9.826494	0.4421086	24.57598	0.002660267	0.0001059642	24.57598	18.81288	5.548524	24.57598	19.31878	0.328236	24.57598	0.0841837522442185	0.8999735	24.57598	44.0754479078099	12.9992682202297	4.809384	9.826494	0.4421086	4.809384	-1.03665		24.57598	0.1243845		1.114371E-05	2.687201E-08	4.932433E-07	1.619002E-07
4.828935	9.657599	0.4334766	24.67588	0.003539506	0.0001977902	24.67588	14.97026	0.3476202	24.67588	16.29412	0.0276393	24.67588		0.8355476	24.67588			4.828935	9.657599	0.4334766	4.828935	1.366369		24.67588	0.03257671		1.451768E-05	4.568849E-08	7.441694E-07	2.056832E-08
4.848485	9.712927	0.4368679	24.77578	0.005305894	0.0001365642	24.77578	11.66527	0.9538219	24.77578	12.16875	0.06337718	24.77578		0.5354844	24.77578			4.848485	9.712927	0.4368679	4.848485	0.1150819		24.77578	0.02603011		1.059186E-05	3.830248E-08	4.651602E-07	2.948054E-08
4.868035	9.754665	0.435635	24.87568	0.004598367	0.0001102779	24.87568	11.59245	-1.546377	24.87568	12.47793	-0.14801	24.87568		0.7245407	24.87568			4.868035	9.754665	0.435635	4.868035	-2.257797		24.87568	0.04628264		1.462157E-05	6.804119E-08	8.398633E-07	-1.243081E-07
4.887586	9.738164	0.4433424	24.97559	0.001783578	0.000141655	24.97559	9.565784	3.072482	24.97559	10.73775	0.5119825	24.97559		0.8319746	24.97559			4.887586	9.738164	0.4433424	4.887586	-0.4183136		24.97559	0.1125434		4.023959E-06	2.903599E-08	2.775228E-07	1.420868E-07
4.907136	9.878909	0.4458091	25.07549	0.0004530032	6.204179E-05	25.07549	16.35931	-3.180288	25.07549	16.80484	-0.1773211	25.07549		0.8128747	25.07549			4.907136	9.878909	0.4458091	4.907136	1.483278		25.07549	0.118511		1.183853E-05	3.40763E-08	5.638509E-07	-9.998269E-08
4.926686	9.767283	0.4408757	25.17539	0.004855053	0.0003715712	25.17539	14.3148	-0.1005242	25.17539	14.28583	0.02734571	25.17539		0.7858572	25.17539			4.926686	9.767283	0.4408757	4.926686	-2.675198		25.17539	0.07035552		1.833399E-05	7.059755E-08	1.008168E-06	2.756906E-08
4.946237	9.769225	0.4368679	25.27529	0.001889947	9.228235E-05	25.27529	16.9226	2.142248	25.27529	19.14239	0.1839761	25.27529		0.7330449	25.27529			4.946237	9.769225	0.4368679	4.946237	3.687188		25.27529	0.07636616		5.220147E-06	1.044289E-08	1.966024E-07	3.617014E-08
4.965787	10.02063	0.438409	25.37519	0.005184021	0.0002706065	25.37519	15.87768	0.3592412	25.37519	16.98842	-0.05561252	25.37519		0.7959273	25.37519			4.965787	10.02063	0.438409	4.965787	-0.1360889		25.37519	0.1458382		9.072112E-06	2.501933E-08	4.243832E-07	-2.360102E-08
4.985337	10.23902	0.4424178	25.4751	0.002280835	0.0001749694	25.4751	13.42278	2.33322	25.4751	14.81158	0.0782937	25.4751		0.6764905	25.4751			4.985337	10.23902	0.4424178	4.985337	-2.720865		25.4751	0.07742603		1.099623E-05	3.390804E-08	5.006995E-07	3.920162E-08
5.004888	10.25747	0.447042	25.575	7.599592E-06	1.266325E-05	25.575	13.2169	-3.447432E-12	25.575	15.1036	-2.043855E-13	25.575		0.8954301	25.575			5.004888	10.25747	0.447042	5.004888	1.880584		25.575	0.2126336		1.732541E-05	6.80071E-08	1.027152E-06	-2.09935E-19
5.024438	10.01771	0.4381008	25.6749	0.002280835	0.0001749694	25.6749	13.42278	-2.33322	25.6749	14.81158	-0.0782937	25.6749		0.6764905	25.6749			5.024438	10.01771	0.4381008	5.024438	1.729882		25.6749	0.07742603		1.099623E-05	3.390804E-08	5.006995E-07	-3.920162E-08
5.043988	9.784756	0.4396428	25.7748	0.005184021	0.0002706065	25.7748	15.87768	-0.3592412	25.7748	16.98842	0.05561252	25.7748		0.7959273	25.7748			5.043988	9.784756	0.4396428	5.043988	0.3077984		25.7748	0.1458382		9.072112E-06	2.501933E-08	4.243832E-07	2.360102E-08
5.063539	9.532383	0.4325519	25.87471	0.001889947	9.228235E-05	25.87471	16.9226	-2.142248	25.87471	19.14239	-0.1839761	25.87471		0.7330449	25.87471			5.063539	9.532383	0.4325519	5.063539	-0.2164636		25.87471	0.07636616		5.220147E-06	1.044289E-08	1.966024E-07	-3.617014E-08
5.083089	9.548885	0.4405675	25.97461	0.004855053	0.0003715712	25.97461	14.3148	0.1005242	25.97461	14.28583	-0.02734571	25.97461		0.7858572	25.97461			5.083089	9.548885	0.4405675	5.083089	-4.112808		25.97461	0.07035552		1.833399E-05	7.059755E-08	1.008168E-06	-2.756906E-08
5.102639	9.535296	0.438409	26.07451	0.0004530032	6.204179E-05	26.07451	16.35931	3.180288	26.07451	16.80484	0.1773211	26.07451		0.8128747	26.07451			5.102639	9.535296	0.438409	5.102639	-2.424027		26.07451	0.118511		1.183853E-05	3.40763E-08	5.638509E-07	9.998269E-08
5.12219	9.305249	0.4251527	26.17441	0.001783578	0.000141655	26.17441	9.565784	-3.072482	26.17441	10.73775	-0.5119825	26.17441		0.8319746	26.17441			5.12219	9.305249	0.4251527	5.12219	-0.7717794		26.17441	0.1125434		4.023959E-06	2.903599E-08	2.775228E-07	-1.420868E-07
5.14174	9.360577	0.4368679	26.27431	0.004598367	0.0001102779	26.27431	11.59245	1.546377	26.27431	12.47793	0.14801	26.27431		0.7245407	26.27431			5.14174	9.360577	0.4368679	5.14174	-0.1214753		26.27431	0.04628264		1.462157E-05	6.804119E-08	8.398633E-07	1.243081E-07
5.16129	9.244098	0.4239189	26.37422	0.005305894	0.0001365642	26.37422	11.66527	-0.9538219	26.37422	12.16875	-0.06337718	26.37422		0.5354844	26.37422			5.16129	9.244098	0.4239189	5.16129	-0.5215219		26.37422	0.02603011		1.059186E-05	3.830248E-08	4.651602E-07	-2.948054E-08
5.18084	9.329515	0.4368679	26.47412	0.003539506	0.0001977902	26.47412	14.97026	-0.3476202	26.47412	16.29412	-0.0276393	26.47412		0.8355476	26.47412			5.18084	9.329515	0.4368679	5.18084	-3.40405		26.47412	0.03257671		1.451768E-05	4.568849E-08	7.441694E-07	-2.056832E-08
5.200391	9.23439	0.4236107	26.57402	0.002660267	0.0001059642	26.57402	18.81288	-5.548524	26.57402	19.31878	-0.328236	26.57402	-0.0778541423004778	0.8999735	26.57402	44.0754479078099	-12.9992682202297	5.200391	9.23439	0.4236107	5.200391	0.2758312		26.57402	0.1243845		1.114371E-05	2.687201E-08	4.932433E-07	-1.619002E-07
5.219941	9.326603	0.4300852	26.67393	0.002074504	0.0001181044	26.67393	14.3278	9.109043	26.67393	17.9341	0.7165729	26.67393		0.6872492	26.67393			5.219941	9.326603	0.4300852	5.219941	-3.790396		26.67393	0.2853999		7.858946E-06	1.679266E-08	2.447998E-07	1.754169E-07
5.239491	9.533354	0.4368679	26.77383	0.002934067	0.0001828741	26.77383	15.64776	3.807365	26.77383	17.80587	0.2466648	26.77383		0.4894349	26.77383			5.239491	9.533354	0.4368679	5.239491	1.916205		26.77383	0.2226439		6.06247E-06	9.358753E-09	1.617915E-07	3.990826E-08
5.259042	9.406199	0.4260774	26.87373	0.002671853	0.0001460024	26.87373	16.80356	1.299027	26.87373	18.34619	-0.09452145	26.87373		0.813705	26.87373			5.259042	9.406199	0.4260774	5.259042	-2.712645		26.87373	0.04979057		1.230582E-05	2.974989E-08	5.433754E-07	-5.136063E-08
5.278593	9.545974	0.4344012	26.97363	0.002220613	7.132978E-05	26.97363	15.51583	3.019343	26.97363	17.35753	0.06137365	26.97363		0.6336769	26.97363			5.278593	9.545974	0.4344012	5.278593	1.480538		26.97363	0.1147375		5.857232E-06	1.231926E-08	2.134303E-07	1.3099E-08
5.298143	9.801256	0.4405675	27.07353	0.004834892	0.0002106677	27.07353	13.68695	1.704908	27.07353	15.22925	0.08767483	27.07353		0.6951831	27.07353			5.298143	9.801256	0.4405675	5.298143	-0.08950815		27.07353	0.1227		1.301463E-05	3.900981E-08	5.918199E-07	5.188771E-08
5.317693	9.679925	0.4334766	27.17344	0.004150948	0.0003574196	27.17344	10.40144	-3.472573	27.17344	10.9979	-0.3756377	27.17344		0.4551181	27.17344			5.317693	9.679925	0.4334766	5.317693	-2.474261		27.17344	0.07004426		1.118417E-05	4.208318E-08	4.33267E-07	-1.627514E-07
5.337244	9.855613	0.4350177	27.27334	0.001744816	0.0001032053	27.27334	16.13236	-2.642437	27.27334	17.31119	-0.09221704	27.27334		0.7524601	27.27334			5.337244	9.855613	0.4350177	5.337244	1.058571		27.27334	0.03989543		1.239293E-05	3.111742E-08	5.364037E-07	-4.946556E-08
5.356794	10.10993	0.4442671	27.37324	0.003442262	0.0001879594	27.37324	7.434084	1.598507	27.37324	9.283569	0.1051869	27.37324		0.684195	27.37324			5.356794	10.10993	0.4442671	5.356794	1.511592		27.37324	0.06069179		6.290888E-06	4.994154E-08	4.610919E-07	4.850082E-08
5.376344	9.963357	0.4414922	27.47314	0.004605246	0.0002783513	27.47314	14.23314	-0.2467149	27.47314	15.44906	-0.09832954	27.47314		0.8262111	27.47314			5.376344	9.963357	0.4414922	5.376344	-1.663208		27.47314	0.1523315		1.18663E-05	4.107731E-08	6.315601E-07	-6.210101E-08
5.395895	9.735252	0.4325519	27.57305	0.003194106	5.801266E-05	27.57305	8.127424	2.576474	27.57305	8.583108	0.07752205	27.57305		0.5260419	27.57305			5.395895	9.735252	0.4325519	5.395895	1.882411		27.57305	0.1362717		9.509237E-06	6.79011E-08	5.810591E-07	4.504489E-08
5.415445	9.887646	0.4430342	27.67295	0.003613565	0.0002257164	27.67295	12.0438	-1.778814	27.67295	11.69249	-0.09811543	27.67295		0.5766728	27.67295			5.415445	9.887646	0.4430342	5.415445	1.41295		27.67295	0.05481995		7.8619E-06	3.316217E-08	3.858953E-07	-3.786229E-08
5.434995	9.712927	0.4328601	27.77285	0.003236413	9.582185E-05	27.77285	19.12462	-3.009763	27.77285	19.51144	-0.1203732	27.77285	-0.0304655779548648	0.355898	27.77285	33.7808264306886	-5.31630332107368	5.434995	9.712927	0.4328601	5.434995	-3.688101		27.77285	0.1331685		6.40226E-06	5.985219E-09	1.159433E-07	-1.395646E-08
5.454545	9.882792	0.4396428	27.87275	0.002169803	0.0002614265	27.87275	3.073233	-3.54437	27.87275	5.065185	-1.013532	27.87275		0.3152868	27.87275			5.454545	9.882792	0.4396428	5.454545	-1.110632		27.87275	0.1199171		2.648892E-06	3.255213E-08	1.158034E-07	-1.173705E-07
5.474096	9.706132	0.4291605	27.97266	0.002383052	0.0003439889	27.97266	11.23972	-0.003377562	27.97266	9.859091	-0.05807343	27.97266		0.6114661	27.97266			5.474096	9.706132	0.4291605	5.474096	0.05388756		27.97266	0.1005366		6.10408E-06	3.839891E-08	3.779416E-07	-2.194836E-08
5.493646	9.883762	0.4371761	28.07256	0.001527867	0.0001160383	28.07256	12.9539	0.106303	28.07256	13.21599	0.1335585	28.07256		0.7339422	28.07256			5.493646	9.883762	0.4371761	5.493646	-4.269904		28.07256	0.1039798		1.089073E-05	4.576356E-08	5.994874E-07	8.006665E-08
5.513196	9.674101	0.4374844	28.17246	0.001816951	1.882221E-05	28.17246	4.822907	8.257134	28.17246	9.349321	1.534445	28.17246		0.1545991	28.17246			5.513196	9.674101	0.4374844	5.513196	5.03255		28.17246	0.09235394		3.153658E-06	5.577783E-09	2.847255E-08	4.368956E-08
5.532747	9.420758	0.4362515	28.27236	0.003096109	0.0001558592	28.27236	10.88819	1.678329	28.27236	11.42006	0.1870801	28.27236		0.4979095	28.27236			5.532747	9.420758	0.4362515	5.532747	-0.5955032		28.27236	0.07984375		6.109333E-06	2.332423E-08	2.618218E-07	4.898165E-08
5.552297	9.164504	0.4307016	28.37226	0.0004847282	5.001236E-05	28.37226	7.03394	-5.705016	28.37226	10.66116	-0.4003044	28.37226		0.54726	28.37226			5.552297	9.164504	0.4307016	5.552297	1.127072		28.37226	0.1323785		8.34684E-06	4.018895E-08	3.977742E-07	-1.592308E-07
5.571847	8.924749	0.4223778	28.47217	0.003658592	0.000165151	28.47217	10.53827	-1.206119	28.47217	10.96081	-0.2455598	28.47217		0.4707581	28.47217			5.571847	8.924749	0.4223778	5.571847	-1.476884		28.47217	0.1423544		7.248447E-06	2.840257E-08	3.023332E-07	-7.42409E-08
5.591398	9.063555	0.4260774	28.57207	0.00228624	0.0002245616	28.57207	10.85334	-2.25697	28.57207	11.83971	-0.1947247	28.57207		0.6733054	28.57207			5.591398	9.063555	0.4260774	5.591398	-3.371169		28.57207	0.1163427		1.132088E-05	5.437633E-08	6.319308E-07	-1.230525E-07
5.610948	8.810212	0.4248436	28.67197	0.003299047	0.0001604887	28.67197	7.74977	0.6690508	28.67197	7.46637	0.08710788	28.67197		0.1111764	28.67197			5.610948	8.810212	0.4248436	5.610948	-1.495151		28.67197	0.137161		5.671417E-06	1.131058E-08	8.413043E-08	7.328423E-09
5.630498	8.593754	0.4165197	28.77187	0.001587654	9.207834E-05	28.77187	14.3951	-4.22834	28.77187	16.66401	-0.2474681	28.77187		0.5617595	28.77187			5.630498	8.593754	0.4165197	5.630498	-4.779552		28.77187	0.1189538		7.967274E-06	1.611762E-08	2.607196E-07	-6.45198E-08
5.650049	8.755855	0.4285441	28.87178	0.004445444	0.0001730321	28.87178	13.2424	-3.175383	28.87178	15.22851	-0.1898847	28.87178		0.7637345	28.87178			5.650049	8.755855	0.4285441	5.650049	2.509881		28.87178	0.1205486		9.818488E-06	3.233496E-08	4.83769E-07	-9.186034E-08
5.669599	8.552015	0.421144	28.97168	0.002378293	0.0002464487	28.97168	13.37137	1.591481	28.97168	14.82625	-0.05326971	28.97168		0.7192782	28.97168			5.669599	8.552015	0.421144	5.669599	-3.911871		28.97168	0.08573299		1.1685E-05	3.823515E-08	5.660814E-07	-3.015499E-08
5.689149	8.70344	0.4223778	29.07158	0.003764526	0.0001423477	29.07158	12.05136	7.693719	29.07158	14.8857	0.599171	29.07158		0.405496	29.07158			5.689149	8.70344	0.4223778	5.689149	-2.954682		29.07158	0.1180335		1.044548E-05	1.91151E-08	2.440816E-07	1.462466E-07
5.7087	8.462715	0.4208358	29.17148	0.005083664	0.0001730109	29.17148	12.64861	-1.107932	29.17148	14.80732	-0.09006799	29.17148		0.5490121	29.17148			5.7087	8.462715	0.4208358	5.7087	4.23063		29.17148	0.08081894		1.221581E-05	3.058801E-08	4.511004E-07	-4.062971E-08
5.72825	8.210343	0.4303934	29.27139	0.004134802	0.00028781	29.27139	13.395	-0.479564	29.27139	13.8484	-0.07693495	29.27139		0.7599323	29.27139			5.72825	8.210343	0.4303934	5.72825	-4.367632		29.27139	0.1080695		6.601085E-06	2.615717E-08	3.611678E-07	-2.778643E-08
5.7478	8.027858	0.4245354	29.37129	0.001333589	3.956608E-05	29.37129	17.20736	-6.556763	29.37129	18.28282	-0.4133568	29.37129		0.900456	29.37129			5.7478	8.027858	0.4245354	5.7478	3.582153		29.37129	0.08297675		1.204639E-05	3.245137E-08	5.483061E-07	-2.26646E-07
5.767351	8.152102	0.4205275	29.47119	0.003550144	0.0001913991	29.47119	16.76789	0.1302004	29.47119	17.37721	0.01085142	29.47119		0.7564328	29.47119			5.767351	8.152102	0.4205275	5.767351	-2.434073		29.47119	0.05334919		1.134337E-05	2.841531E-08	4.937497E-07	5.357884E-09
5.786901	7.9735	0.4094288	29.57109	0.005771681	0.0004617542	29.57109	11.38563	-1.950638	29.57109	11.72202	-0.03149153	29.57109		0.7549418	29.57109			5.786901	7.9735	0.4094288	5.786901	-3.587633		29.57109	0.1831499		1.584327E-05	8.704693E-08	1.01986E-06	-3.211695E-08
5.806452	8.102599	0.421144	29.671	0.004428852	0.0002723899	29.671	14.22732	-3.690967	29.671	15.67328	-0.3302864	29.671		0.8458453	29.671			5.806452	8.102599	0.421144	5.806452	-2.073301		29.671	0.1053988		1.131889E-05	3.897401E-08	5.800318E-07	-1.915766E-07
5.826002	7.845373	0.4128201	29.7709	0.005187553	0.0003599031	29.7709	15.72324	-3.546566	29.7709	15.69472	-0.3017214	29.7709		0.6435688	29.7709			5.826002	7.845373	0.4128201	5.826002	-0.7215453		29.7709	0.1813396		2.045709E-05	5.344801E-08	8.030926E-07	-2.423103E-07
5.845552	7.696861	0.4109699	29.8708	0.001463737	0.0001080849	29.8708	11.2201	-6.519824	29.8708	12.48616	-0.6249831	29.8708		0.8376774	29.8708			5.845552	7.696861	0.4109699	5.845552	-2.345479		29.8708	0.164914		6.3849E-06	3.430624E-08	3.632455E-07	-2.270223E-07
5.865103	7.922055	0.4115872	29.9707	0.005997257	0.0003170645	29.9707	13.39129	-6.774928	29.9707	16.04055	-0.4274304	29.9707		0.6092601	29.9707			5.865103	7.922055	0.4115872	5.865103	1.823957		29.9707	0.1437108		1.670895E-05	3.956518E-08	5.835738E-07	-2.494372E-07
5.884653	8.029799	0.4159033	30.0706	0.003518001	6.5393E-05	30.0706	12.98245	-10.3538	30.0706	18.34607	-0.7810054	30.0706		0.6920951	30.0706			5.884653	8.029799	0.4159033	5.884653	-5.64084		30.0706	0.1338683		2.241505E-05	4.609136E-08	6.664287E-07	-5.204844E-07
5.904203	7.91526	0.4091206	30.17051	0.003767537	0.0008856562	30.17051	3.318242	-2.235488	30.17051	4.131566	-0.8840829	30.17051		0.3420812	30.17051			5.904203	7.91526	0.4091206	5.904203	-2.788453		30.17051	0.1184398		1.187583E-05	2.379928E-07	7.366701E-07	-6.512774E-07
5.923754	8.137542	0.4128201	30.27041	0.003045711	0.0004209576	30.27041	0.08415466	-0.6355301	30.27041	0.6773345	-5.965385	30.27041		0.02379198	30.27041			5.923754	8.137542	0.4128201	5.923754	1.61206		30.27041	0.172095		1.318476E-05	6.837485E-07	7.656728E-08	-4.567533E-07
5.943304	8.378266	0.4189864	30.37031	0.001985082	0.0002365158	30.37031	2.67267	-2.90972	30.37031	4.463252	-1.039869	30.37031		0.1221934	30.37031			5.943304	8.378266	0.4189864	5.943304	1.057657		30.37031	0.05620401		1.007621E-05	6.180765E-08	1.912156E-07	-1.988392E-07
5.962854	8.487952	0.4236107	30.47021	0.004684087	0.0002515932	30.47021	4.393522	-2.300537	30.47021	5.953962	-0.5193388	30.47021		0.1981696	30.47021			5.962854	8.487952	0.4236107	5.962854	-4.103674		30.47021	0.1395422		8.814703E-06	4.927568E-08	2.60367E-07	-1.352187E-07
5.982405	8.271495	0.4196029	30.57012	0.001549826	0.0002872598	30.57012	5.056437	0.414663	30.57012	5.052723	-0.009294452	30.57012		0.2502545	30.57012			5.982405	8.271495	0.4196029	5.982405	1.973746		30.57012	0.05126121		3.78588E-06	3.711058E-08	1.875014E-07	-1.742723E-09
6.001955	8.217137	0.4152868	30.67002	0.005635395	0.0001090792	30.67002	16.86786	-0.6880801	30.67002	17.78524	-0.05214084	30.67002		0.6843097	30.67002			6.001955	8.217137	0.4152868	6.001955	-1.502458		30.67002	0.06087778		1.477735E-05	3.196905E-08	5.678059E-07	-2.960588E-08
6.021505	8.466598	0.4137448	30.76992	0.004335948	0.0002032661	30.76992	12.38731	-7.467745	30.76992	14.25124	-0.6293238	30.76992		0.4656477	30.76992			6.021505	8.466598	0.4137448	6.021505	2.19843		30.76992	0.1307897		1.361273E-05	3.121028E-08	3.764437E-07	-2.36905E-07
6.041056	8.700527	0.41837	30.86982	0.006349029	0.0003149543	30.86982	16.01538	-2.218706	30.86982	16.64388	-0.1432779	30.86982		0.7951997	30.86982			6.041056	8.700527	0.41837	6.041056	-2.108922		30.86982	0.09042988		1.98036E-05	5.684743E-08	9.365975E-07	-1.341937E-07
6.060606	8.967459	0.4208358	30.96972	0.002078544	0.0001487247	30.96972	18.92322	-0.4268837	30.96972	19.94075	-0.06746371	30.96972	-0.00462844351696867	0.6643092	30.96972	39.9243374444672	-0.900641956446066	6.060606	8.967459	0.4208358	6.060606	-5.330301		30.96972	0.261884		2.462927E-05	4.114707E-08	8.186424E-07	-5.522866E-08
6.080156	9.223715	0.4251527	31.06963	0.003379265	0.000160664	31.06963	11.8705	-1.687208	31.06963	13.64766	-0.2529512	31.06963		0.6147456	31.06963			6.080156	9.223715	0.4251527	6.080156	1.44035		31.06963	0.06106034		5.554506E-06	1.833261E-08	2.425576E-07	-6.135524E-08
6.099707	9.513941	0.4310099	31.16953	0.002788601	0.0001484589	31.16953	16.22657	-1.049701	31.16953	16.28853	-0.0929506	31.16953		0.5125844	31.16953			6.099707	9.513941	0.4310099	6.099707	0.8156201		31.16953	0.1174521		9.661921E-06	1.866659E-08	3.027463E-07	-2.814045E-08
6.119257	9.595477	0.4337848	31.26943	0.004563804	0.0001190706	31.26943	19.57156	-10.92495	31.26943	23.9293	-0.5670493	31.26943	-0.091096040798417	0.9223358	31.26943	32.0631039083591	-17.8977879785002	6.119257	9.595477	0.4337848	6.119257	1.560912		31.26943	0.1395516		2.601048E-05	4.189645E-08	8.721001E-07	-4.945238E-07
6.138807	9.615861	0.4316263	31.36934	0.004976569	0.000202474	31.36934	22.802	-11.78992	31.36934	24.99383	-0.4406496	31.36934	-0.0607459284242177	0.5896186	31.36934	23.1560439289488	-11.9729830060768	6.138807	9.615861	0.4316263	6.138807	3.159272		31.36934	0.1820748		1.892139E-05	1.785905E-08	4.084678E-07	-1.799912E-07
6.158358	9.900265	0.4288523	31.46924	0.002282075	0.0001556204	31.46924	15.95339	-0.532285	31.46924	16.53386	-0.1016926	31.46924		0.6091226	31.46924			6.158358	9.900265	0.4288523	6.158358	0.4712878		31.46924	0.07899293		1.667606E-05	3.715777E-08	6.112091E-07	-6.215545E-08
6.177908	10.17787	0.4387173	31.56914	0.00556407	0.0002245439	31.56914	15.00258	0.5160801	31.56914	15.19724	0.01372367	31.56914		0.7753407	31.56914			6.177908	10.17787	0.4387173	6.177908	0.4557609		31.56914	0.2188794		1.133145E-05	3.804073E-08	5.780597E-07	7.933101E-09
6.197458	10.46616	0.4408757	31.66904	0.001367498	0.000151052	31.66904	12.71285	-6.01725	31.66904	15.75036	-0.5675709	31.66904		0.7174858	31.66904			6.197458	10.46616	0.4408757	6.197458	-1.349016		31.66904	0.08345626		1.309642E-05	3.787782E-08	5.188446E-07	-2.944811E-07
6.217009	10.51469	0.4451918	31.76894	0.006097091	0.0002436816	31.76894	15.97643	-5.641138	31.76894	20.63453	-0.3970809	31.76894		0.817239	31.76894			6.217009	10.51469	0.4451918	6.217009	2.511708		31.76894	0.05247806		1.858946E-05	3.568015E-08	6.842712E-07	-2.71711E-07
6.236559	10.30988	0.4458091	31.86885	0.005518029	0.0002097629	31.86885	18.11005	-1.704132	31.86885	18.5991	0.009594519	31.86885	-0.0254425710790315	0.6341411	31.86885	54.1406586142649	-5.09456622142994	6.236559	10.30988	0.4458091	6.236559	1.645854		31.86885	0.1949652		2.016689E-05	3.696929E-08	6.875638E-07	6.596844E-09
6.256109	10.35939	0.4418004	31.96875	0.0005541181	0.0001309046	31.96875	11.15211	-3.499136	31.96875	11.5094	-0.4208572	31.96875		0.7125722	31.96875			6.256109	10.35939	0.4418004	6.256109	3.926485		31.96875	0.1735164		1.377427E-05	7.40956E-08	7.860216E-07	-3.308028E-07
6.27566	10.36133	0.4455	32.06865	0.003570667	0.0002361139	32.06865	12.09354	-0.9641784	32.06865	16.22605	-0.2615061	32.06865		0.4973965	32.06865			6.27566	10.36133	0.4455	6.27566	2.335432		32.06865	0.07882962		1.056945E-05	1.996776E-08	3.134572E-07	-8.197096E-08
6.29521	10.10799	0.441184	32.16855	0.002688138	0.0002627454	32.16855	9.11555	-7.31645	32.16855	11.27953	-0.7814764	32.16855		0.4469202	32.16855			6.29521	10.10799	0.441184	6.29521	-2.61035		32.16855	0.1371713		8.089427E-06	2.841619E-08	2.525508E-07	-1.973625E-07
6.314761	9.862408	0.4350177	32.26846	0.005803984	0.000295226	32.26846	12.50852	-9.265094	32.26846	15.75048	-0.7670522	32.26846		0.8388852	32.26846			6.314761	9.862408	0.4350177	6.314761	-0.2146369		32.26846	0.09898906		1.366989E-05	4.622533E-08	5.776943E-07	-4.431217E-07
6.334311	9.787667	0.4325519	32.36836	0.004329292	0.000215094	32.36836	21.72187	-1.011431	32.36836	21.3835	-0.07217839	32.36836	-0.00566723809851693	0.894001	32.36836	24.7532962454003	-1.15258241752823	6.334311	9.787667	0.4325519	6.334311	1.581006		32.36836	0.1057901		1.960868E-05	3.833795E-08	8.176723E-07	-5.901827E-08
6.353861	9.929383	0.4328601	32.46826	0.001539073	0.0001132533	32.46826	15.91103	-6.149935	32.46826	18.22525	-0.4555297	32.46826		0.5287239	32.46826			6.353861	9.929383	0.4328601	6.353861	-2.234964		32.46826	0.1573746		1.88084E-05	2.993876E-08	4.965493E-07	-2.26193E-07
6.373412	10.13128	0.4362515	32.56816	0.004880022	0.0002288044	32.56816	19.98932	-6.447413	32.56816	21.53416	-0.4496197	32.56816	-0.0501415773770638	0.9097195	32.56816	31.8114710959467	-10.260562270371	6.373412	10.13128	0.4362515	6.373412	-3.320935		32.56816	0.2402354		4.389694E-05	8.611639E-08	1.691348E-06	-7.604635E-07
6.392962	10.36424	0.4442671	32.66806	0.003252206	0.0002165701	32.66806	15.0302	-5.110208	32.66806	15.54152	-0.2336022	32.66806		0.918858	32.66806			6.392962	10.36424	0.4442671	6.392962	-1.161779		32.66806	0.07955199		1.513811E-05	5.75881E-08	8.715427E-07	-2.035943E-07
6.412512	10.29435	0.4353268	32.76797	0.006644946	0.000283121	32.76797	19.19949	-2.374796	32.76797	20.02491	-0.1577019	32.76797	-0.0229469565846649	0.7560672	32.76797	38.1959946784458	-4.724484801084	6.412512	10.29435	0.4353268	6.412512	-0.1516158		32.76797	0.052317		1.702441E-05	3.209898E-08	6.349324E-07	-1.0013E-07
6.432063	10.41957	0.4387173	32.86787	0.005622155	0.0002050802	32.86787	13.71628	-11.38562	32.86787	19.6782	-0.6816699	32.86787		0.7556387	32.86787			6.432063	10.41957	0.4387173	6.432063	0.0584543		32.86787	0.02871857		1.569467E-05	3.062639E-08	4.979785E-07	-3.39457E-07
6.451613	10.67097	0.4405675	32.96777	0.004541534	0.0002162813	32.96777	11.75987	-5.608862	32.96777	13.86899	-0.3462504	32.96777		0.3980184	32.96777			6.451613	10.67097	0.4405675	6.451613	2.565596		32.96777	0.1108957		1.480288E-05	3.06309E-08	4.014366E-07	-1.389976E-07
6.471163	10.94566	0.4513581	33.06768	0.005234044	0.0001983011	33.06768	18.25297	-6.254655	33.06768	20.54733	-0.2901166	33.06768	-0.0797224852858855	0.8485935	33.06768	48.3386628661518	-16.5639678707685	6.471163	10.94566	0.4513581	6.471163	1.759109		33.06768	0.1370682		2.08971E-05	4.200247E-08	8.288617E-07	-2.404665E-07
6.490714	10.86607	0.4436507	33.16758	0.004033153	8.648992E-05	33.16758	6.52921	-0.3679021	33.16758	7.478069	0.07689277	33.16758		0.2799916	33.16758			6.490714	10.86607	0.4436507	6.490714	-0.4785946		33.16758	0.1904181		1.274298E-05	6.380242E-08	4.757147E-07	3.657902E-08
6.510264	10.64282	0.4455	33.26748	0.003995329	0.0001907513	33.26748	18.35837	-11.32386	33.26748	20.57169	-0.7567392	33.26748	-0.124970828190456	0.7439545	33.26748	42.3494813219086	-26.1221200380205	6.510264	10.64282	0.4455	6.510264	1.703395		33.26748	0.1075301		2.02769E-05	3.564577E-08	5.847381E-07	-4.424943E-07
6.529814	10.42054	0.4458091	33.36738	0.00265953	9.443128E-05	33.36738	14.38781	-1.703458	33.36738	16.38971	-0.2479264	33.36738		0.7184673	33.36738			6.529814	10.42054	0.4458091	6.529814	0.8247536		33.36738	0.07485534		1.438539E-05	3.847565E-08	6.120741E-07	-1.517493E-07
6.549365	10.17108	0.4319354	33.46729	0.002672314	9.691494E-05	33.46729	2.679395	-7.260424	33.46729	8.202873	-3.063587	33.46729		0.182066	33.46729			6.549365	10.17108	0.4319354	6.549365	2.164636		33.46729	0.1707178		4.820699E-06	1.304388E-08	3.320151E-08	-1.017157E-07
6.568915	10.29338	0.4516663	33.56719	0.002227895	1.515545E-05	33.56719	16.39161	-6.391859	33.56719	18.30079	-0.446471	33.56719		0.8992677	33.56719			6.568915	10.29338	0.4516663	6.568915	-1.83309		33.56719	0.205691		2.174632E-05	5.838957E-08	9.757409E-07	-4.356401E-07
6.588465	10.51275	0.4513581	33.66709	0.003000531	5.680319E-05	33.66709	21.95066	4.989009	33.66709	24.79878	0.1105968	33.66709	0.0262971679851385	0.8161178	33.66709	24.4752854736488	5.56281205359623	6.588465	10.51275	0.4513581	6.588465	-2.121708		33.66709	0.120276		1.246337E-05	1.65397E-08	4.076787E-07	4.508795E-08
6.608016	10.3458	0.4482749	33.76699	0.002277317	0.0001129816	33.76699	6.042197	-7.275609	33.76699	9.580893	-1.365986	33.76699		0.2341448	33.76699			6.608016	10.3458	0.4482749	6.608016	-0.5397889		33.76699	0.06460782		5.586698E-06	1.425042E-08	8.064956E-08	-1.101661E-07
6.627566	10.10313	0.4362515	33.86689	0.004234224	0.0001631531	33.86689	19.26356	-5.056141	33.86689	21.996	-0.4419861	33.86689	-0.039398407405145	0.6155047	33.86689	31.941211421793	-8.38366499958356	6.627566	10.10313	0.4362515	6.627566	-1.966439		33.86689	0.1672669		1.748436E-05	2.224301E-08	4.474964E-07	-1.977872E-07
6.647116	10.27397	0.4390264	33.9668	0.003342607	0.0002299454	33.9668	14.8583	-6.163636	33.9668	19.24099	-0.2393362	33.9668		0.8594681	33.9668			6.647116	10.27397	0.4390264	6.647116	2.465127		33.9668	0.1268871		1.170721E-05	2.717866E-08	5.085811E-07	-1.217219E-07
6.666667	10.49916	0.4495087	34.0667	0.0008769068	3.476451E-05	34.0667	19.41319	-2.00969	34.0667	21.50742	-0.1566685	34.0667	-0.0156065429156746	0.683645	34.0667	32.268918509939	-3.3405398373097	6.666667	10.49916	0.4495087	6.666667	3.799529		34.0667	0.162642		1.756876E-05	2.596541E-08	5.517189E-07	-8.643697E-08
6.686217	10.33221	0.4328601	34.1666	0.001978995	0.0001224113	34.1666	16.63718	-10.38261	34.1666	21.35013	-0.8117374	34.1666		0.60594	34.1666			6.686217	10.33221	0.4328601	6.686217	-1.229367		34.1666	0.1511423		2.055688E-05	2.732663E-08	4.529748E-07	-3.676966E-07
6.705767	10.52537	0.4399511	34.2665	0.001801989	0.0001696386	34.2665	17.41043	-4.883128	34.2665	17.78987	-0.1921415	34.2665		0.6104582	34.2665			6.705767	10.52537	0.4399511	6.705767	-4.599623		34.2665	0.03495979		2.205277E-05	4.253766E-08	7.431458E-07	-1.427891E-07
6.725317	10.76706	0.4491996	34.36641	0.004937956	0.0001283075	34.36641	10.01408	5.330019	34.36641	12.03584	0.3279285	34.36641		0.5793606	34.36641			6.725317	10.76706	0.4491996	6.725317	1.338969		34.36641	0.05971054		1.740069E-05	6.95925E-08	7.959025E-07	2.609991E-07
6.744868	10.60787	0.4488914	34.46631	0.005945468	0.0002882334	34.46631	18.58192	-2.070267	34.46631	20.26453	-0.1343647	34.46631	-0.021342659734293	0.7237962	34.46631	41.484636302827	-4.62192791170151	6.744868	10.60787	0.4488914	6.744868	1.39925		34.46631	0.084894		1.66717E-05	2.938484E-08	5.901663E-07	-7.929754E-08
6.764419	10.38365	0.4464256	34.56621	0.005358607	0.0001539494	34.56621	18.49018	-6.286981	34.56621	21.76332	-0.3610059	34.56621	-0.0586439771547107	0.8354445	34.56621	37.4588115482579	-12.7366457253367	6.764419	10.38365	0.4464256	6.764419	-4.463534		34.56621	0.1954179		1.818685E-05	3.207929E-08	6.566714E-07	-2.370623E-07
6.783969	10.13419	0.4387173	34.66611	0.00246794	8.445104E-05	34.66611	17.67879	-10.17089	34.66611	20.61242	-0.5097662	34.66611	-2.50110148563005	0.8960533	34.66611	946.91317672805	-544.773915130955	6.783969	10.13419	0.4387173	6.783969	5.329388		34.66611	0.1679193		1.712199E-05	3.611024E-08	6.631288E-07	-3.380406E-07
6.803519	9.86435	0.4387173	34.76601	0.0008742018	0.0001015781	34.76601	8.986629	-11.76056	34.76601	16.50883	-1.044046	34.76601		0.7331452	34.76601			6.803519	9.86435	0.4387173	6.803519	3.148312		34.76601	0.04117733		1.53036E-05	4.116715E-08	4.701004E-07	-4.908067E-07
6.82307	9.589653	0.434093	34.86592	0.0006666321	7.728005E-05	34.86592	16.97032	-7.464446	34.86592	20.92772	-0.5572225	34.86592		0.8073105	34.86592			6.82307	9.589653	0.434093	6.82307	0.3087118		34.86592	0.1516975		1.275895E-05	2.351861E-08	4.299476E-07	-2.395765E-07
6.84262	9.348928	0.427002	34.96582	0.004416388	0.0002343521	34.96582	19.40791	-0.4429879	34.96582	21.43453	-0.1017179	34.96582	-0.00345997175477673	0.5700563	34.96582	33.3029720136777	-0.76014448583991	6.84262	9.348928	0.427002	6.84262	-0.1123419		34.96582	0.0982431		2.320703E-05	2.879447E-08	6.140277E-07	-6.24576E-08
6.86217	9.490644	0.4405675	35.06572	0.005850053	0.0002996179	35.06572	19.53948	-11.56774	35.06572	24.44873	-0.7288744	35.06572	-0.0868914417317477	0.8736251	35.06572	32.3373229520172	-19.144307577623	6.86217	9.490644	0.4405675	6.86217	-3.526438		35.06572	0.08998132		2.337646E-05	3.416576E-08	6.750303E-07	-4.920123E-07
6.881721	9.276129	0.4245354	35.16562	0.00345418	0.0001202009	35.16562	15.33151	-15.8145	35.16562	24.77286	-1.051877	35.16562		0.8386244	35.16562			6.881721	9.276129	0.4245354	6.881721	-0.7188052		35.16562	0.09672339		3.48366E-05	4.760484E-08	8.125539E-07	-8.547064E-07
6.901271	9.469291	0.4285441	35.26553	0.0004557347	0.0001660832	35.26553	18.03263	0.5914692	35.26553	20.6295	-0.04340248	35.26553	0.00748847005858162	0.5853195	35.26553	50.5883248205147	1.65929395237748	6.901271	9.469291	0.4285441	6.901271	-0.264871		35.26553	0.1418169		1.743937E-05	2.398536E-08	4.943406E-07	-2.145561E-08
6.920821	9.623626	0.4313181	35.36543	0.003293621	0.0001242	35.36543	20.05029	-9.977277	35.36543	24.43281	-0.375434	35.36543	-0.0687604018249272	0.8579186	35.36543	30.7047726909211	-15.27908042989	6.920821	9.623626	0.4313181	6.920821	-4.379506		35.36543	0.1248602		2.80457E-05	4.030562E-08	9.219461E-07	-3.461299E-07
6.940372	9.398433	0.4319354	35.46533	0.00598016	0.0002136215	35.46533	25.51316	-10.3226	35.46533	29.1207	-0.5651766	35.46533	-0.0364637857016727	0.8547361	35.46533	20.0826324222233	-8.12541683393669	6.940372	9.398433	0.4319354	6.940372	4.82796		35.46533	0.0949731		2.983684E-05	3.00733E-08	7.624137E-07	-4.308984E-07
6.959922	9.227596	0.4279267	35.56524	0.006926506	0.000175579	35.56524	6.687177	2.271376	35.56524	7.406813	0.1953208	35.56524		0.2778066	35.56524			6.959922	9.227596	0.4279267	6.959922	-1.310655		35.56524	0.09919143		2.128941E-05	1.078061E-07	7.836908E-07	1.530711E-07
6.979472	9.452789	0.4254609	35.66513	0.00299266	0.0001533023	35.66513	20.41469	-9.076253	35.66513	25.82524	-0.5461262	35.66513	-0.0593163395729996	0.9557856	35.66513	29.8974590158527	-13.2922372367976	6.979472	9.452789	0.4254609	6.979472	0.01278688		35.66513	0.1021158		3.503886E-05	5.021362E-08	1.138115E-06	-6.215545E-07
6.999022	9.598389	0.4359432	35.76504	0.005424816	0.0002642056	35.76504	17.43219	-2.326956	35.76504	19.16448	-0.187953	35.76504		0.7515231	35.76504			6.999022	9.598389	0.4359432	6.999022	0.4082668		35.76504	0.0690674		3.0112E-05	6.161521E-08	1.160503E-06	-2.1812E-07
7.018573	9.443084	0.4220696	35.86494	0.002491188	0.0001151089	35.86494	18.59508	-3.47199	35.86494	20.64418	-0.2696413	35.86494	-0.0355723255667777	0.6555013	35.86494	42.9320659546291	-8.01608374361163	7.018573	9.443084	0.4220696	7.018573	-4.212363		35.86494	0.1497238		2.105148E-05	3.237881E-08	6.453839E-07	-1.740222E-07
7.038123	9.612949	0.4325519	35.96484	0.005715332	0.0002795748	35.96484	13.59636	0.2687108	35.96484	14.24159	-0.05423402	35.96484		0.5447326	35.96484			7.038123	9.612949	0.4325519	7.038123	-1.132552		35.96484	0.07944477		1.348172E-05	3.620858E-08	5.149112E-07	-2.79257E-08
7.057673	9.465408	0.4300852	36.06474	0.00500898	0.000164954	36.06474	16.04787	-6.945931	36.06474	20.64221	-0.4047939	36.06474		0.7584388	36.06474			7.057673	9.465408	0.4300852	7.057673	5.881964		36.06474	0.1603398		2.517703E-05	4.481387E-08	8.574697E-07	-3.470985E-07
7.077224	9.705162	0.4307016	36.16465	0.004977424	0.0002938397	36.16465	15.70928	-8.96634	36.16465	17.93914	-0.6694177	36.16465		0.584013	36.16465			7.077224	9.705162	0.4307016	7.077224	0.4767679		36.16465	0.04304035		1.986407E-05	3.604854E-08	5.373868E-07	-3.597362E-07
7.096774	9.925502	0.4365597	36.26455	0.005937243	0.0001389008	36.26455	26.60591	-14.08047	36.26455	28.81073	-0.4250696	36.26455	-0.0453820464232356	0.6311228	36.26455	19.5392238145814	-10.3406118607825	7.096774	9.925502	0.4365597	7.096774	-2.531802		36.26455	0.1109249		2.83497E-05	2.155528E-08	5.715327E-07	-2.429412E-07
7.116324	10.17399	0.4347095	36.36445	0.001300445	0.0001128596	36.36445	25.29229	-7.289074	36.36445	21.71372	-0.4402541	36.36445	-0.0253911148629636	0.6547462	36.36445	20.1304964760781	-5.80147843414476	7.116324	10.17399	0.4347095	7.116324	2.140889		36.36445	0.07015914		2.172505E-05	3.016931E-08	5.995556E-07	-2.639568E-07
7.135875	10.33512	0.4433424	36.46436	0.002830641	0.000130187	36.46436	13.92937	-7.068453	36.46436	16.8684	-0.1496408	36.46436		0.8104861	36.46436			7.135875	10.33512	0.4433424	7.135875	-3.282574		36.46436	0.1711926		9.669262E-06	2.754173E-08	4.59469E-07	-6.875531E-08
7.155425	10.12157	0.4377926	36.56425	0.002632763	0.0002105442	36.56425	18.12068	-4.089294	36.56425	16.56472	-0.3365064	36.56425	-0.0520410523216489	0.4542518	36.56425	52.9796114207956	-11.9559108521622	7.155425	10.12157	0.4377926	7.155425	3.415923		36.56425	0.004520312		1.85622E-05	3.072969E-08	4.824457E-07	-1.623461E-07
7.174975	9.895411	0.438409	36.66416	0.005514516	0.0002782948	36.66416	19.36145	-1.562169	36.66416	16.62971	-0.3559819	36.66416	-0.012305685912094	0.7528287	36.66416	35.1347774166945	-2.83483245023303	7.174975	9.895411	0.438409	7.174975	1.891545		36.66416	0.02788568		1.621207E-05	4.413319E-08	6.91419E-07	-2.461326E-07
7.194526	9.809022	0.4334766	36.76406	0.002477736	0.0001463036	36.76406	11.76236	0.9701625	36.76406	10.86889	-0.02609187	36.76406		0.1669725	36.76406			7.194526	9.809022	0.4334766	7.194526	0.463981		36.76406	0.1024739		5.129454E-05	7.250134E-08	7.877408E-07	-2.055363E-08
7.214076	9.911913	0.4353268	36.86396	0.005060155	0.0002107408	36.86396	14.20238	-15.9086	36.86396	23.11982	-1.345943	36.86396		0.8483285	36.86396			7.214076	9.911913	0.4353268	7.214076	2.330865		36.86396	0.04796639		1.710771E-05	2.715108E-08	3.743671E-07	-5.038766E-07
7.233626	9.645951	0.434093	36.96387	0.004437723	0.0001433468	36.96387	23.68752	-8.754992	36.96387	27.91699	-0.4372194	36.96387	-0.034311759265275	0.7732731	36.96387	21.5607568593695	-7.96893436137855	7.233626	9.645951	0.434093	7.233626	-1.022037		36.96387	0.07941671		4.249677E-05	4.216495E-08	1.078537E-06	-4.715572E-07
7.253177	9.536266	0.4266938	37.06377	0.007625866	0.0002698594	37.06377	17.95932	-5.091537	37.06377	21.55593	-0.3502399	37.06377	-0.0675165634711165	0.6319723	37.06377	55.4601073475275	-15.7231566691663	7.253177	9.536266	0.4266938	7.253177	-1.212013		37.06377	0.1202009		2.545792E-05	3.46248E-08	7.044147E-07	-2.467141E-07
7.272727	9.578005	0.4316263	37.16367	0.001808179	0.0001264641	37.16367	11.80699	-9.979465	37.16367	16.72058	-0.9845645	37.16367		0.7878768	37.16367			7.272727	9.578005	0.4316263	7.272727	-0.4393206		37.16367	0.161805		1.633837E-05	4.604306E-08	5.485955E-07	-5.401276E-07
7.292278	9.477056	0.4279267	37.26357	0.004311885	0.0001547525	37.26357	24.67412	-9.540853	37.26357	28.85822	-0.4592939	37.26357	-0.0358617551578079	0.8686053	37.26357	21.7145284662913	-8.39645354239184	7.292278	9.477056	0.4279267	7.292278	2.779319		37.26357	0.0619669		3.19528E-05	3.332671E-08	8.739742E-07	-4.01411E-07
7.311828	9.504235	0.4310099	37.36348	0.005476031	0.0001784216	37.36348	15.66764	2.04244	37.36348	17.57473	0.01257482	37.36348		0.6388863	37.36348			7.311828	9.504235	0.4310099	7.311828	-0.783653		37.36348	0.01942343		2.143339E-05	4.433404E-08	7.79097E-07	9.797009E-09
7.331378	9.239244	0.4322437	37.46338	0.002035959	0.0001370531	37.46338	23.30296	-5.106422	37.46338	25.50195	-0.2566698	37.46338	-0.0213005534647426	0.7528948	37.46338	22.8808428408065	-5.01392361619753	7.331378	9.239244	0.4322437	7.331378	-1.486018		37.46338	0.009946278		2.43768E-05	2.822047E-08	6.970815E-07	-1.789198E-07
7.350929	8.972313	0.422686	37.56328	0.003301361	0.0001761819	37.56328	20.13564	-0.2389036	37.56328	21.74574	-0.08352824	37.56328	-0.00148587169784195	0.7052246	37.56328	29.5574829196818	-0.35069104598804	7.350929	8.972313	0.422686	7.350929	-0.08037466		37.56328	0.1233985		2.585172E-05	3.855392E-08	8.35474E-07	-6.978568E-08
7.370479	8.688879	0.4236107	37.66318	0.003570757	0.0001195381	37.66318	22.4754	-11.85594	37.66318	30.1531	-0.597213	37.66318	-0.0529468700951522	0.8917721	37.66318	23.752455466144	-12.5295985654937	7.370479	8.688879	0.4236107	7.370479	-2.19843		37.66318	0.08553568		4.868811E-05	4.775433E-08	1.236257E-06	-7.383086E-07
7.390029	8.640346	0.4288523	37.76308	0.001743265	3.764937E-05	37.76308	9.507473	-14.1515	37.76308	18.8635	-1.531341	37.76308		0.4551069	37.76308			7.390029	8.640346	0.4288523	7.390029	-0.2867914		37.76308	0.02786032		1.574112E-05	2.013281E-08	2.076482E-07	-3.179803E-07
7.40958	8.830597	0.4260774	37.86299	0.0009153122	3.329388E-05	37.86299	15.3952	-13.72332	37.86299	22.38384	-0.9581389	37.86299		0.8676292	37.86299			7.40958	8.830597	0.4260774	7.40958	-1.869624		37.86299	0.08064353		2.306531E-05	3.994149E-08	6.455518E-07	-6.185284E-07
7.42913	8.810212	0.4285441	37.96289	0.005708576	0.0004446393	37.96289	5.23438	-4.100473	37.96289	8.24646	-0.7900935	37.96289		0.2548066	37.96289			7.42913	8.810212	0.4285441	7.42913	-4.013253		37.96289	0.04047551		2.944415E-05	1.103252E-07	7.138648E-07	-5.6402E-07
7.44868	8.801476	0.4149786	38.06279	0.006683024	0.0003120069	38.06279	16.4976	-11.86016	38.06279	23.40434	-0.7899921	38.06279		0.6497537	38.06279			7.44868	8.801476	0.4149786	7.44868	-2.913581		38.06279	0.03880427		3.678289E-05	4.363166E-08	8.012968E-07	-6.330181E-07
7.468231	9.033464	0.4217613	38.16269	0.00360135	0.0001612706	38.16269	22.24945	-8.839744	38.16269	26.45955	-0.4452433	38.16269	-0.0394188751154662	0.8108903	38.16269	23.7904579097934	-9.45198714619233	7.468231	9.033464	0.4217613	7.468231	-3.014963		38.16269	0.02292426		4.144873E-05	4.800741E-08	1.160429E-06	-5.166733E-07
7.487781	9.2771	0.4279267	38.2626	0.0029187	9.772683E-05	38.2626	19.60993	-14.20508	38.2626	26.5585	-0.8523526	38.2626	-0.0956700826643346	0.9183027	38.2626	31.7513917015821	-23.0001383515021	7.487781	9.2771	0.4279267	7.487781	2.146369		38.2626	0.114352		2.448505E-05	3.187717E-08	6.443167E-07	-5.491851E-07
7.507331	9.287777	0.4307016	38.3625	0.003206806	0.0001320855	38.3625	12.98138	-6.099817	38.3625	16.05367	-0.6087444	38.3625		0.4399863	38.3625			7.507331	9.287777	0.4307016	7.507331	0.7325054		38.3625	0.02255306		2.618711E-05	4.470726E-08	6.130584E-07	-3.731959E-07
7.526882	9.074232	0.4294688	38.4624	0.01026792	0.0002391088	38.4624	30.31934	-3.314966	38.4624	34.16038	-0.1603695	38.4624	-0.00894268246849367	0.8830564	38.4624	19.7662719153878	-2.16114585252304	7.526882	9.074232	0.4294688	7.526882	-3.404963		38.4624	0.01433476		6.421327E-05	4.859235E-08	1.638991E-06	-2.628442E-07
7.546432	9.126648	0.4208358	38.5623	0.007906137	0.000227219	38.5623	22.73242	-13.94012	38.5623	29.16955	-0.7290539	38.5623	-0.0592498943311001	0.882298	38.5623	23.4104461581165	-14.3558987935657	7.546432	9.126648	0.4208358	7.546432	-0.8229269		38.5623	0.1470225		7.589562E-05	7.869959E-08	1.854987E-06	-1.352386E-06
7.565982	9.355723	0.4288523	38.6622	0.005494442	0.0001140143	38.6622	13.17123	-18.06888	38.6622	25.30809	-1.483902	38.6622		0.6174505	38.6622			7.565982	9.355723	0.4288523	7.565982	0.06393439		38.6622	0.09811451		1.972147E-05	1.901179E-08	2.688896E-07	-3.990057E-07
7.585533	9.605183	0.4310099	38.76211	0.005616045	5.392335E-05	38.76211	27.59061	-10.9398	38.76211	32.14799	-0.3789821	38.76211	-0.0323717869131086	0.598174	38.76211	19.8840952161187	-7.88413250098761	7.585533	9.605183	0.4310099	7.585533	4.371285		38.76211	0.1835499		3.32001E-05	1.921584E-08	5.776582E-07	-2.189221E-07
7.605083	9.572181	0.4347095	38.86201	4.914766E-05	1.982759E-05	38.86201	23.82222	-16.28981	38.86201	29.22888	-0.7778767	38.86201	-0.0599423687912746	0.9339358	38.86201	21.404508916142	-14.6365607064935	7.605083	9.572181	0.4347095	7.605083	-2.145455		38.86201	0.1246941		5.95644E-05	6.511475E-08	1.502248E-06	-1.168564E-06
7.624633	9.337281	0.4245354	38.96191	0.003972503	0.0001230529	38.96191	25.61565	-18.22534	38.96191	33.61136	-0.7568437	38.96191	-0.0585244744951217	0.8250296	38.96191	20.1366545292158	-14.3270799780818	7.624633	9.337281	0.4245354	7.624633	-1.42939		38.96191	0.0595024		4.475845E-05	3.268681E-08	8.760322E-07	-6.630195E-07
7.644184	9.43823	0.4220696	39.06181	0.002184581	6.425021E-05	39.06181	21.8639	-12.78245	39.06181	27.49752	-0.6544827	39.06181	-0.0584038392801159	0.7700666	39.06181	24.518129452013	-14.334207128317	7.644184	9.43823	0.4220696	7.644184	3.723722		39.06181	0.04736837		2.905653E-05	2.959274E-08	6.80866E-07	-4.45615E-07
7.663734	9.684777	0.4285441	39.16172	0.00650173	0.0001188764	39.16172	7.332176	-7.008385	39.16172	11.17426	-0.9711442	39.16172		0.2622289	39.16172			7.663734	9.684777	0.4285441	7.663734	0.8274937		39.16172	0.02174668		7.754644E-05	1.628565E-07	1.305491E-06	-1.26782E-06
7.683284	9.935207	0.4368679	39.26162	0.002601447	0.0002727151	39.26162	22.91137	-8.489221	39.26162	28.21077	-0.453166	39.26162	-0.0345157238951756	0.838652	39.26162	22.9799076759778	-8.51461607177639	7.683284	9.935207	0.4368679	7.683284	3.056064		39.26162	0.07325718		0.0001040944	1.096931E-07	2.818615E-06	-1.2773E-06
7.702835	9.868232	0.4362515	39.36152	0.001951521	9.588755E-05	39.36152	25.77984	-13.08699	39.36152	31.77259	-0.6174749	39.36152	-0.041598911492447	0.8483481	39.36152	20.2662876618057	-10.2880653652671	7.702835	9.868232	0.4362515	7.702835	-3.146485		39.36152	0.0731058		7.517813E-05	6.317719E-08	1.707941E-06	-1.054611E-06
7.722385	9.640127	0.4285441	39.46143	0.0129818	0.0003869619	39.46143	24.1196	-14.16076	39.46143	30.45513	-0.6220328	39.46143	-0.0516504632438727	0.8547273	39.46143	21.8127488504869	-12.8063940987019	7.722385	9.640127	0.4285441	7.722385	-1.946345		39.46143	0.05922287		5.942408E-05	5.47607E-08	1.41613E-06	-8.808793E-07
7.741935	9.782814	0.4266938	39.56133	0.008336618	0.0002660655	39.56133	17.52692	-9.427783	39.56133	22.40768	-0.6243203	39.56133		0.7743688	39.56133			7.741935	9.782814	0.4266938	7.741935	-0.2749179		39.56133	0.02857973		4.115475E-05	6.347081E-08	1.20642E-06	-7.531926E-07
7.761486	10.00412	0.4445753	39.66123	0.004502167	0.0001147579	39.66123	18.89557	-11.51415	39.66123	25.01442	-0.6795738	39.66123	-0.0709735791635683	0.6791081	39.66123	29.0249007129694	-17.6865344881515	7.761486	10.00412	0.4445753	7.761486	2.01576		39.66123	0.1804851		1.68937E-05	1.833508E-08	3.79338E-07	-2.577881E-07
7.781036	9.87988	0.4350177	39.76113	0.004305386	0.0001158888	39.76113	28.13232	-17.64735	39.76113	36.88158	-0.7463821	39.76113	-0.0488558186364532	0.9524851	39.76113	19.4572289296571	-12.2054807807802	7.781036	9.87988	0.4350177	7.781036	2.690724		39.76113	0.1009676		7.566063E-05	5.297965E-08	1.565894E-06	-1.168755E-06
7.800587	9.641098	0.4310099	39.86103	0.0006708751	3.553808E-05	39.86103	15.12182	-7.386361	39.86103	18.46034	-0.5653848	39.86103		0.7650238	39.86103			7.800587	9.641098	0.4310099	7.800587	-1.79747		39.86103	0.09189226		1.698139E-05	3.812141E-08	6.126008E-07	-3.463552E-07
7.820137	9.390667	0.4254609	39.96094	0.005950375	0.0001019837	39.96094	28.5203	-19.11204	39.96094	36.75012	-0.7036537	39.96094	-0.0527408613312918	0.9317793	39.96094	19.7610343894924	-13.2422793738886	7.820137	9.390667	0.4254609	7.820137	-5.148545		39.96094	0.03594536		4.949242E-05	3.414556E-08	1.026251E-06	-7.221255E-07
7.839687	9.522677	0.4257692	40.06084	0.006442354	0.0002138756	40.06084	11.26448	-8.553864	40.06084	15.20294	-0.8835203	40.06084		0.4685076	40.06084			7.839687	9.522677	0.4257692	7.839687	4.748498		40.06084	0.06045841		2.390889E-05	4.846417E-08	5.521591E-07	-4.878437E-07
7.859238	9.737193	0.4393346	40.16074	0.007754331	0.0001738863	40.16074	21.67286	-19.3271	40.16074	32.69187	-0.9250282	40.16074	-0.0854678878263224	0.8052003	40.16074	24.1843295574225	-21.5667421896283	7.859238	9.737193	0.4393346	7.859238	1.060398		40.16074	0.1854241		7.366696E-05	5.550053E-08	1.331943E-06	-1.232085E-06
7.878788	9.559563	0.4328601	40.26064	0.01571014	0.0003687374	40.26064	27.65412	-15.02871	40.26064	36.18531	-0.6540172	40.26064	-0.0427209651322525	0.9036218	40.26064	19.8856489039269	-10.8069126994526	7.878788	9.559563	0.4328601	7.878788	-0.8996482		40.26064	0.2736174		8.108342E-05	5.595696E-08	1.69458E-06	-1.108285E-06
7.898338	9.329515	0.4254609	40.36055	0.01356881	0.0007273907	40.36055	10.44417	-10.82649	40.36055	14.13006	-0.8036714	40.36055		0.615482	40.36055			7.898338	9.329515	0.4254609	7.898338	-1.19192		40.36055	0.08538572		8.130838E-05	2.506472E-07	2.760621E-06	-2.218632E-06
7.917889	9.499382	0.4223778	40.46045	0.008518592	0.0003232156	40.46045	17.84532	-11.17978	40.46045	22.72467	-0.6807764	40.46045	-0.183430585886933	0.7565502	40.46045	74.434343969181	-46.6318161327347	7.917889	9.499382	0.4223778	7.917889	-6.347772		40.46045	0.1160167		3.506893E-05	5.137657E-08	9.65101E-07	-6.570179E-07
7.937439	9.720692	0.4337848	40.56035	0.00504939	0.000187643	40.56035	19.37235	-11.70557	40.56035	24.85623	-0.6878044	40.56035	-0.0838700992645937	0.8132463	40.56035	35.373529208075	-21.3741430185019	7.937439	9.720692	0.4337848	7.937439	-0.09681493		40.56035	0.2174918		4.888108E-05	6.434169E-08	1.317696E-06	-9.063173E-07
7.956989	9.569268	0.4344012	40.66025	0.005201719	0.000162659	40.66025	29.61736	-16.62117	40.66025	38.75409	-0.6461155	40.66025	-0.0437077721098014	0.9483568	40.66025	19.8972638890877	-11.1662820283277	7.956989	9.569268	0.4344012	7.956989	0.8914281		40.66025	0.04672434		9.445751E-05	5.964489E-08	1.941487E-06	-1.254425E-06
7.97654	9.327575	0.4300852	40.76015	0.007487552	0.0001571919	40.76015	29.36339	-8.351176	40.76015	34.72338	-0.3418868	40.76015	-0.0218687742031396	0.7675268	40.76015	19.6923989580321	-5.60067195797944	7.97654	9.327575	0.4300852	7.97654	-2.879788		40.76015	0.08553901		7.011607E-05	4.463415E-08	1.466509E-06	-5.0138E-07
7.99609	9.090734	0.4263856	40.86006	0.008129949	0.0001598394	40.86006	17.81888	-23.23837	40.86006	32.13541	-1.331516	40.86006	-0.394894818581176	0.8625171	40.86006	77.7383119558936	-101.381869315829	7.99609	9.090734	0.4263856	7.99609	-1.045784		40.86006	0.1233413		6.768545E-05	5.653212E-08	1.090962E-06	-1.452632E-06
8.01564	9.146061	0.4229942	40.95996	0.009976656	0.0003835771	40.95996	19.00868	-15.65255	40.95996	28.30677	-1.084426	40.95996	-0.112563924322679	0.755182	40.95996	35.1807776296799	-28.9693434242701	8.01564	9.146061	0.4229942	8.01564	-0.06850113		40.95996	0.1627756		4.397105E-05	4.144173E-08	7.952444E-07	-8.623841E-07
8.035191	9.259627	0.4245354	41.05986	0.003514866	0.0001261923	41.05986	20.23242	-16.02625	41.05986	29.11143	-0.8232279	41.05986	-0.0879532231434477	0.5768813	41.05986	28.6460687379496	-22.6907639790885	8.035191	9.259627	0.4245354	8.035191	0.1178219		41.05986	0.07982181		5.286826E-05	3.598774E-08	8.088358E-07	-6.658562E-07
8.054741	9.477056	0.4282349	41.15976	0.007325409	0.0002413854	41.15976	27.54337	-10.30738	41.15976	31.80847	-0.4443961	41.15976	-0.0287718020443209	0.541577	41.15976	19.8833091772897	-7.44080262184881	8.054741	9.477056	0.4282349	8.054741	-0.6283837		41.15976	0.1806075		5.874362E-05	3.144383E-08	9.139924E-07	-4.061746E-07
8.074291	9.730399	0.429777	41.25967	0.01389223	0.0002853354	41.25967	28.52592	-14.69902	41.25967	35.95194	-0.5274911	41.25967	-0.0392603572738506	0.8387449	41.25967	19.7520073947969	-10.1779385054425	8.074291	9.730399	0.429777	8.074291	-1.275034		41.25967	0.03866852		0.0001054443	6.842399E-08	2.175822E-06	-1.147727E-06
8.093842	9.989564	0.4319354	41.35957	0.009713177	0.0001002108	41.35957	24.7691	-18.78551	41.35957	34.26178	-0.8098692	41.35957	-0.0626433884553806	0.5144693	41.35957	21.4643737237804	-16.2791274934013	8.093842	9.989564	0.4319354	8.093842	-2.8259		41.35957	0.1761611		5.53154E-05	2.424295E-08	6.454758E-07	-5.22751E-07
8.113392	10.2565	0.435635	41.45947	0.008598809	0.0002216911	41.45947	27.1209	-15.04669	41.45947	31.07857	-0.4776135	41.45947	-0.0423632082794852	0.671941	41.45947	19.8909569892201	-11.0355123310044	8.113392	10.2565	0.435635	8.113392	-0.8338871		41.45947	0.1458419		5.323001E-05	3.703102E-08	1.038502E-06	-4.960025E-07
8.132942	10.50304	0.4433424	41.55937	0.005341184	0.000183268	41.55937	3.783839	1.442353	41.55937	4.30081	0.3475538	41.55937		0.1166255	41.55937			8.132942	10.50304	0.4433424	8.132942	-0.7644726		41.55937	0.1182199		2.004569E-05	1.263904E-07	5.134542E-07	1.78453E-07
8.152493	10.38559	0.4353268	41.65928	0.00133655	8.382575E-05	41.65928	28.6951	-22.54479	41.65928	39.423	-0.9275559	41.65928	-0.0584925264438442	0.6839874	41.65928	19.487380443383	-15.3105901614998	8.152493	10.38559	0.4353268	8.152493	1.436697		41.65928	0.1026754		4.123638E-05	1.814803E-08	5.245423E-07	-4.865423E-07
8.172043	10.66708	0.4396428	41.75918	0.0164968	0.00036225	41.75918	25.74915	-14.01668	41.75918	32.20701	-0.5560594	41.75918	-0.0419354642811725	0.8541338	41.75918	20.2130116873924	-11.003054198002	8.172043	10.66708	0.4396428	8.172043	1.905245		41.75918	0.1971733		0.0001244512	1.024764E-07	2.884504E-06	-1.603955E-06
8.191593	10.9379	0.4464256	41.85908	0.0007271513	0.0001600661	41.85908	23.8186	-16.80687	41.85908	32.71476	-0.7986035	41.85908	-0.0573916398607661	0.8185177	41.85908	21.3918175217259	-15.0944811817372	8.191593	10.9379	0.4464256	8.191593	1.42117		41.85908	0.2650499		9.290635E-05	7.105359E-08	1.816367E-06	-1.450557E-06
8.211143	11.13882	0.447042	41.95898	0.001917399	0.0001144477	41.95898	23.02982	-1.785662	41.95898	26.2562	-0.08737668	41.95898	-0.00668669544818183	0.5711757	41.95898	22.7356618428823	-1.76285416194245	8.211143	11.13882	0.447042	8.211143	0.5863697		41.95898	0.1043426		3.478049E-05	2.881653E-08	7.537408E-07	-6.585937E-08
8.230694	10.94275	0.4565997	42.05888	0.01069028	0.0003588292	42.05888	-4.737955	-10.60996	42.05888	12.77725	1.746564	42.05888		0.189532	42.05888			8.230694	10.94275	0.4565997	8.230694	1.705222		42.05888	0.05344467		0.0001211975	1.407023E-07	-8.932748E-07	-1.560162E-06
8.250244	10.74862	0.4572161	42.15879	0.007005383	0.0001485508	42.15879	30.67516	-12.02318	42.15879	36.50872	-0.4600309	42.15879	-0.0292071032865905	0.8646874	42.15879	19.7389366532269	-7.73671280126609	8.250244	10.74862	0.4572161	8.250244	-2.480654		42.15879	0.03021938		0.0001115633	7.237476E-08	2.400486E-06	-1.104298E-06
8.269794	10.52537	0.4433424	42.25869	0.002716957	8.034116E-05	42.25869	26.48414	-14.28007	42.25869	34.71681	-0.6494685	42.25869	-0.040467017577588	0.8941017	42.25869	19.9274830716527	-10.7447687188222	8.269794	10.52537	0.4433424	8.269794	2.413067		42.25869	0.06758969		7.170531E-05	5.319351E-08	1.548737E-06	-1.005856E-06
8.289345	10.35065	0.4359432	42.35859	0.008186501	0.0001428538	42.35859	24.96221	-21.13693	42.35859	34.65055	-0.8445055	42.35859	-0.0664289127074706	0.7597232	42.35859	20.8794802997042	-17.679847932191	8.289345	10.35065	0.4359432	8.289345	0.8594609		42.35859	0.1367131		8.82021E-05	5.581025E-08	1.477479E-06	-1.24774E-06
8.308895	10.55546	0.4362515	42.4585	0.01316027	0.000366737	42.4585	22.32675	-13.21993	42.4585	29.17268	-0.709867	42.4585	-0.0528094572683305	0.8918318	42.4585	23.7931874107903	-14.0882216894179	8.308895	10.55546	0.4362515	8.308895	4.43248		42.4585	0.06229321		7.761194E-05	8.133149E-08	1.934746E-06	-1.373413E-06
8.328445	10.67776	0.4485831	42.5584	0.00598469	0.0002797597	42.5584	25.95943	-17.0683	42.5584	35.1519	-0.6707325	42.5584	-0.0505080851108915	0.7402122	42.5584	20.5414384599251	-13.505977254208	8.328445	10.67776	0.4485831	8.328445	-0.03379389		42.5584	0.1640983		0.0001060595	6.353433E-08	1.854773E-06	-1.244057E-06
8.347996	10.42927	0.4402593	42.6583	0.01309387	0.0001686356	42.6583	27.93264	-14.34285	42.6583	34.91908	-0.5332482	42.6583	-0.0381215911499863	0.7895803	42.6583	19.8989896678501	-10.2177300293957	8.347996	10.42927	0.4402593	8.347996	-5.443557		42.6583	0.06856871		0.0001191968	7.718544E-08	2.378241E-06	-1.268193E-06
8.367546	10.18564	0.4393346	42.7582	0.003354836	0.0002833892	42.7582	-6.249122	-12.15814	42.7582	15.57579	1.302143	42.7582		0.2985455	42.7582			8.367546	10.18564	0.4393346	8.367546	-2.185643		42.7582	0.1434553		8.384656E-05	1.031801E-07	-9.788585E-07	-1.274614E-06
8.387096	10.04489	0.4347095	42.8581	0.008002164	0.0001032648	42.8581	20.20498	-8.602052	42.8581	25.64976	-0.4466121	42.8581	-0.0458311798044873	0.2647472	42.8581	28.9887919848996	-12.3416676040261	8.387096	10.04489	0.4347095	8.387096	-3.784003		42.8581	0.111504		3.2665E-05	1.31446E-08	3.078488E-07	-1.37489E-07
8.406647	10.25358	0.4328601	42.95801	0.009805406	0.000287197	42.95801	28.52114	-7.507946	42.95801	32.24907	-0.3295105	42.95801	-0.0192712740682763	0.7859436	42.95801	19.75968962151	-5.20156964182839	8.406647	10.25358	0.4328601	8.406647	0.8265803		42.95801	0.0682849		4.921022E-05	3.718882E-08	1.13906E-06	-3.753323E-07
8.426197	10.33803	0.4458091	43.05791	0.01024853	0.0002474654	43.05791	35.36142	-14.70874	43.05791	41.74257	-0.4666335	43.05791	-0.0309877751207384	0.8669894	43.05791	20.1547527592133	-8.38345753342073	8.426197	10.33803	0.4458091	8.426197	2.745525		43.05791	0.06807563		0.0001276701	6.352499E-08	2.402953E-06	-1.121298E-06
8.445747	10.23029	0.4322437	43.15781	0.005933516	0.0001699768	43.15781	15.43345	-12.98848	43.15781	22.15699	-0.8453213	43.15781		0.3110855	43.15781			8.445747	10.23029	0.4322437	8.445747	-2.264191		43.15781	0.1476052		5.059232E-05	3.205847E-08	5.424706E-07	-4.585619E-07
8.465298	10.34288	0.4439589	43.25771	0.008694567	0.0001915956	43.25771	32.04683	-21.14239	43.25771	43.5448	-0.6836064	43.25771	-0.0478942282306642	0.8555723	43.25771	19.7313852804987	-13.0174708696984	8.465298	10.34288	0.4439589	8.465298	0.1086885		43.25771	0.08515504		0.0001042787	4.705216E-08	1.691429E-06	-1.156272E-06
8.484848	10.26717	0.435635	43.35762	0.001870846	0.0001876629	43.35762	25.97911	-19.58981	43.35762	36.35609	-0.7817999	43.35762	-0.0569654698714424	0.8361959	43.35762	20.5802677316939	-15.5187583271104	8.484848	10.26717	0.435635	8.484848	-3.225947		43.35762	0.1002322		7.770276E-05	4.915754E-08	1.407963E-06	-1.100745E-06
8.504398	10.52537	0.4365597	43.45752	0.0158916	0.0002743569	43.45752	30.69595	-16.65856	43.45752	37.58453	-0.5952308	43.45752	-0.0392187634527102	0.7565718	43.45752	19.7325051797152	-10.7087475125484	8.504398	10.52537	0.4365597	8.504398	3.756602		43.45752	0.04837351		0.0001224818	6.559995E-08	2.118631E-06	-1.261074E-06
8.52395	10.74668	0.4451918	43.55742	0.004807435	7.140432E-05	43.55742	31.14366	-18.58762	43.55742	40.77258	-0.635407	43.55742	-0.0427224546176221	0.9265296	43.55742	19.5904357587646	-11.6922523835536	8.52395	10.74668	0.4451918	8.52395	0.9471423		43.55742	0.1798378		0.0002018478	1.124986E-07	3.87143E-06	-2.459934E-06
8.5435	10.84374	0.447042	43.65732	0.003389627	6.124902E-05	43.65732	32.11604	-20.39455	43.65732	42.80674	-0.6444077	43.65732	-0.045726974262116	0.8412011	43.65732	19.7522870845192	-12.5432308369815	8.5435	10.84374	0.447042	8.5435	-5.606133		43.65732	0.02404385		0.0001712887	7.863288E-08	2.829424E-06	-1.823303E-06
8.56305	10.61079	0.4436507	43.75723	0.01806871	0.0003793098	43.75723	43.89858	-8.611977	43.75723	51.15155	-0.2241199	43.75723	-0.0154711172210049	0.8578617	43.75723	21.6819812254253	-4.25354779825747	8.56305	10.61079	0.4436507	8.56305	0.909695		43.75723	0.03685448		0.0001653188	5.420283E-08	2.705444E-06	-6.06344E-07
8.582601	10.56711	0.4374844	43.85713	0.00609385	0.0001708156	43.85713	36.90036	-11.79237	43.85713	40.96744	-0.3626232	43.85713	-0.023765627751324	0.9466453	43.85713	20.4926832610624	-6.54891507195481	8.582601	10.56711	0.4374844	8.582601	0.05388756		43.85713	0.1710209		0.0001655108	9.335469E-08	3.595411E-06	-1.303779E-06
8.602151	10.62729	0.4451918	43.95703	0.006137935	0.0004276369	43.95703	10.53265	2.224029	43.95703	12.61533	0.1721522	43.95703		0.5352741	43.95703			8.602151	10.62729	0.4451918	8.602151	1.286908		43.95703	0.1704619		6.693044E-05	2.251142E-07	2.79872E-06	4.81806E-07
8.621701	10.56808	0.4424178	44.05693	0.005577258	0.0002103401	44.05693	31.06245	-4.559622	44.05693	35.00579	-0.2060198	44.05693	-0.0103891285149655	0.9477243	44.05693	19.5920572776975	-2.87589643803212	8.621701	10.56808	0.4424178	8.621701	4.302784		44.05693	0.06681304		9.516124E-05	7.359738E-08	2.52334E-06	-5.198582E-07
8.641252	10.5807	0.4414922	44.15683	0.0143243	0.0003439317	44.15683	21.68179	-27.89314	44.15683	41.40315	-1.409647	44.15683	-0.111704884911476	0.9265347	44.15683	24.0906016736643	-30.9920239737414	8.641252	10.5807	0.4414922	8.641252	1.237587		44.15683	0.01863026		7.933805E-05	4.288213E-08	1.02727E-06	-1.448088E-06
8.660802	10.5574	0.4399511	44.25674	0.008771863	0.0002169947	44.25674	38.07503	-19.18975	44.25674	48.56093	-0.5358766	44.25674	-0.0372834949483516	0.9376488	44.25674	20.5705907897376	-10.3675434581714	8.660802	10.5574	0.4399511	8.660802	-2.367399		44.25674	0.1457158		0.0002439779	9.701004E-08	4.152281E-06	-2.22511E-06
8.680352	10.56808	0.4421086	44.35664	0.01416871	0.0003042727	44.35664	45.57371	-5.332936	44.35664	47.79441	-0.1144269	44.35664	-0.00931156029378469	0.7596594	44.35664	22.1773171810852	-2.5951410608649	8.680352	10.56808	0.4421086	8.680352	-1.878758		44.35664	0.03822402		0.0001185392	3.942093E-08	1.871885E-06	-2.14194E-07
8.699903	10.45257	0.4371761	44.45654	0.004487805	0.0001184912	44.45654	33.03109	-18.73556	44.45654	42.37203	-0.5906041	44.45654	-0.039998485737069	0.8125435	44.45654	19.6976974273363	-11.1727252162561	8.699903	10.45257	0.4371761	8.699903	2.047727		44.45654	0.04274372		0.0001220171	5.522158E-08	2.014709E-06	-1.189895E-06
8.719453	10.3555	0.4467338	44.55644	0.008966352	0.0002008102	44.55644	28.45632	-13.31402	44.55644	35.23256	-0.4986221	44.55644	-0.0331988455276986	0.7824077	44.55644	19.8647351406382	-9.29422895874624	8.719453	10.3555	0.4467338	8.719453	-1.442177		44.55644	0.120437		9.029042E-05	5.690972E-08	1.794381E-06	-8.947183E-07
8.739003	10.09828	0.4359432	44.65635	0.01584642	0.0002208979	44.65635	43.21875	-19.54005	44.65635	52.93482	-0.502004	44.65635	-0.0346678439707608	0.8922034	44.65635	21.5147535455844	-9.72724602292145	8.739003	10.09828	0.4359432	8.739003	0.783653		44.65635	0.1741406		0.0002226049	7.087868E-08	3.353154E-06	-1.683297E-06
8.758554	10.09925	0.4334766	44.75625	0.009249299	0.0002158312	44.75625	47.28163	-20.13209	44.75625	58.40787	-0.4659933	44.75625	-0.0345006130387921	0.7896003	44.75625	22.7857832723604	-9.70197921746776	8.758554	10.09925	0.4334766	8.758554	-1.256767		44.75625	0.0784753		0.0001619731	3.748933E-08	1.984755E-06	-9.248826E-07
8.778104	10.32541	0.4350177	44.85615	0.002982542	2.570675E-05	44.85615	35.30732	-25.15237	44.85615	50.24943	-0.7785151	44.85615	-0.0509103984646835	0.8232331	44.85615	20.1416110160133	-14.3485616582539	8.778104	10.32541	0.4350177	8.778104	3.242387		44.85615	0.09364788		0.0001216422	3.965929E-08	1.572504E-06	-1.224218E-06
8.797654	10.2992	0.4402593	44.95605	0.005192549	0.0001800761	44.95605	43.74577	-24.11432	44.95605	57.78727	-0.5780179	44.95605	-0.0422385547082016	0.9302168	44.95605	21.6440381598889	-11.9310072993127	8.797654	10.2992	0.4402593	8.797654	-1.354496		44.95605	0.0230265		0.0001720503	4.792644E-08	2.397797E-06	-1.38597E-06
8.817204	10.05945	0.4307016	45.05595	0.009574814	0.0001922294	45.05595	31.03549	-25.04781	45.05595	45.04705	-0.8588533	45.05595	-0.0558564074906061	0.8424039	45.05595	19.5926818528035	-15.8126646329304	8.817204	10.05945	0.4307016	8.817204	0.4886414		45.05595	0.08063591		0.0001328642	5.515637E-08	1.884879E-06	-1.618835E-06
8.836755	10.12546	0.4374844	45.15586	0.01777018	0.000520683	45.15586	5.612288	0.7480727	45.15586	6.784726	0.1506475	45.15586		0.07456192	45.15586			8.836755	10.12546	0.4374844	8.836755	-1.643114		45.15586	0.07308248		0.0001354371	2.193766E-07	1.471802E-06	2.217234E-07
8.856305	10.06722	0.4344012	45.25576	0.01249085	0.0002886432	45.25576	38.79103	-7.418234	45.25576	45.56459	-0.2438623	45.25576	-0.0139081856443863	0.8217714	45.25576	20.6802143378364	-3.95479734175562	8.856305	10.06722	0.4344012	8.856305	-5.219786		45.25576	0.07011998		0.0001204906	4.76924E-08	2.111215E-06	-5.148457E-07
8.875855	10.1206	0.4328601	45.35566	0.01804477	0.0003283407	45.35566	36.93812	-16.60032	45.35566	46.65828	-0.4704798	45.35566	-0.0325248705272235	0.8900757	45.35566	20.6245929621958	-9.26887344245904	8.875855	10.1206	0.4328601	8.875855	8.978215		45.35566	0.05037311		0.0002825514	1.155226E-07	4.877255E-06	-2.29465E-06
8.895406	10.33027	0.4381008	45.45557	0.0242301	0.000449035	45.45557	37.34858	-11.70027	45.45557	44.87412	-0.3320475	45.45557	-0.0226081128791775	0.9337532	45.45557	20.6114873245883	-6.45700688591406	8.895406	10.33027	0.4381008	8.895406	3.929225		45.45557	0.1328817		0.0004237786	1.965075E-07	8.368809E-06	-2.778842E-06
8.914956	10.57487	0.4377926	45.55547	0.004751279	0.0001837662	45.55547	35.31461	-1.455873	45.55547	41.28766	-0.06180595	45.55547	-0.00290122294055183	0.6220125	45.55547	20.1433773911371	-0.830426990437284	8.914956	10.57487	0.4377926	8.914956	0.1050351		45.55547	0.121014		0.0001162879	4.243196E-08	1.74858E-06	-1.080726E-07
8.934506	10.84374	0.4451918	45.65537	0.004236393	0.0001030886	45.65537	40.66739	-12.11697	45.65537	49.02092	-0.3445396	45.65537	-0.0219429052517685	0.8575587	45.65537	21.1260457918111	-6.29456692557741	8.934506	10.84374	0.4451918	8.934506	-0.7005382		45.65537	0.0704668		0.0002829857	1.00987E-07	4.680461E-06	-1.612604E-06
8.954057	10.802	0.4495087	45.75527	0.007386884	0.0001015944	45.75527	45.7877	-15.59113	45.75527	54.34573	-0.348441	45.75527	-0.0263128595582511	0.7341652	45.75527	22.2157234325088	-7.56465402626443	8.954057	10.802	0.4495087	8.954057	0.8576342		45.75527	0.03121653		9.496594E-05	2.360645E-08	1.211473E-06	-4.221269E-07
8.973607	10.57487	0.4421086	45.85518	0.005873481	0.0001100184	45.85518	31.55488	-14.95607	45.85518	39.56393	-0.5552971	45.85518	-0.0322403458381675	0.4852062	45.85518	19.5982446668282	-9.28897808897469	8.973607	10.57487	0.4421086	8.973607	-0.4913814		45.85518	0.03466545		0.0001305297	4.046101E-08	1.399502E-06	-7.771391E-07
8.993157	10.33609	0.4347095	45.95508	0.009926306	0.0001805292	45.95508	20.08081	-14.44717	45.95508	28.79133	-0.7785665	45.95508	-0.0751955924089702	0.7694727	45.95508	30.1789715919003	-21.7122958880653	8.993157	10.33609	0.4347095	8.993157	3.245127		45.95508	0.1123357		5.693745E-05	5.285278E-08	1.200699E-06	-9.348243E-07
9.012708	10.46422	0.4399511	46.05498	0.01708065	0.0001861226	46.05498	41.53602	-17.335	46.05498	51.01016	-0.4554636	46.05498	-0.0308083452225253	0.9154115	46.05498	21.361213071063	-8.91507087916003	9.012708	10.46422	0.4399511	9.012708	0.9188285		46.05498	0.02398435		0.0002892133	1.017469E-07	4.723282E-06	-2.151283E-06
9.032258	10.38559	0.4331683	46.15488	0.01424994	0.0001964883	46.15488	40.10305	-13.22241	46.15488	48.38313	-0.3815109	46.15488	-0.0239952162605554	0.8878062	46.15488	21.1051777842066	-6.95860466052631	9.032258	10.38559	0.4331683	9.032258	1.983793		46.15488	0.03840273		0.000211851	8.034535E-08	3.632015E-06	-1.385653E-06
9.051808	10.5341	0.4504334	46.25478	0.02849699	0.0004812979	46.25478	44.65881	-21.35966	46.25478	56.9112	-0.5313947	46.25478	-0.0361196878196526	0.8696774	46.25478	21.9479156852827	-10.4973702508473	9.051808	10.5341	0.4504334	9.051808	4.793252		46.25478	0.04543882		0.0003325074	8.928202E-08	4.486972E-06	-2.384353E-06
9.071359	10.39045	0.4529001	46.35469	0.007858387	0.0003918203	46.35469	12.35071	-13.96243	46.35469	20.29883	-1.059189	46.35469		0.6349532	46.35469			9.071359	10.39045	0.4529001	9.071359	0.3105385		46.35469	0.1435175		0.0002506314	3.862204E-07	5.382024E-06	-5.700581E-06
9.090909	10.12255	0.4365597	46.45459	0.01467948	0.0002265857	46.45459	43.01073	-15.7685	46.45459	51.8169	-0.3656625	46.45459	-0.0269602737787064	0.8395868	46.45459	21.4644233022416	-7.86923971353656	9.090909	10.12255	0.4365597	9.090909	-2.708992		46.45459	0.04320859		0.0003644496	1.13962E-07	5.546012E-06	-2.027968E-06
9.110459	10.27785	0.4393346	46.55449	0.001808838	5.073917E-05	46.55449	60.44741	-19.569	46.55449	72.97478	-0.3797298	46.55449	-0.0293461649716337	0.8385729	46.55449	26.5156226937435	-8.58406043604444	9.110459	10.27785	0.4393346	9.110459	-0.2192036		46.55449	0.08859562		0.0002802527	4.413113E-08	3.010703E-06	-1.143254E-06
9.13001	10.11187	0.4328601	46.65439	0.02380728	0.0004477243	46.65439	39.51163	-9.446131	46.65439	46.51975	-0.2336599	46.65439	-0.0170965501306674	0.9390309	46.65439	20.9629245342368	-5.01165165102332	9.13001	10.11187	0.4328601	9.13001	1.943605		46.65439	0.08478054		0.0003010732	1.306403E-07	5.91795E-06	-1.382788E-06
9.14956	10.26232	0.442726	46.7543	0.01389672	0.0002235441	46.7543	33.55915	-4.803339	46.7543	39.52539	-0.1706275	46.7543	-0.00961518792038346	0.6644396	46.7543	19.7345366742342	-2.82461432981413	9.14956	10.26232	0.442726	9.14956	0.3132785		46.7543	0.09528219		0.0004018611	1.709146E-07	6.659224E-06	-1.136247E-06
9.16911	10.09537	0.4319354	46.8542	0.02284534	0.0002244597	46.8542	32.63729	-25.1906	46.8542	46.38445	-0.8065141	46.8542	-0.0520263013072556	0.7507294	46.8542	19.8438967619326	-15.3162109545193	9.16911	10.09537	0.4319354	9.16911	4.347538		46.8542	0.03761087		0.000358396	1.250552E-07	4.515139E-06	-3.641523E-06
9.188661	10.24485	0.4374844	46.9541	0.02120649	0.0002271943	46.9541	27.66246	-0.4412691	46.9541	30.95359	-0.05100848	46.9541	-0.00107523753779013	0.3436448	46.9541	19.8858967243222	-0.317218010386336	9.188661	10.24485	0.4374844	9.188661	-0.6703978		46.9541	0.05585764		0.0004165938	1.494171E-07	4.618992E-06	-2.356077E-07
9.208211	10.47295	0.4347095	47.054	0.02767367	0.0002588406	47.054	39.13821	-28.11902	47.054	55.33498	-0.7550389	47.054	-0.0505828866463432	0.7658063	47.054	20.8152127056498	-14.9547807309077	9.208211	10.47295	0.4347095	9.208211	-4.449833		47.054	0.05431365		0.0006545574	1.63707E-07	7.229454E-06	-5.458519E-06
9.227761	10.7127	0.4436507	47.1539	0.04014592	0.0005338077	47.1539	43.61167	-13.0588	47.1539	51.96791	-0.3457099	47.1539	-0.0218411714043157	0.8807741	47.1539	21.610902904256	-6.47103025072637	9.227761	10.7127	0.4436507	9.227761	4.781379		47.1539	0.08658645		0.001056347	3.44509E-07	1.69208E-05	-5.849686E-06
9.247312	10.55546	0.4405675	47.25381	0.008487795	8.96522E-05	47.25381	54.60796	-14.33353	47.25381	66.17727	-0.277837	47.25381	-0.0220690959264703	0.8329462	47.25381	24.963415082742	-6.55241210269703	9.247312	10.55546	0.4405675	9.247312	-0.9325287		47.25381	0.1115589		0.00064217	1.221376E-07	7.787737E-06	-2.163722E-06
9.266862	10.76997	0.4464256	47.35371	0.02178331	0.0002347293	47.35371	52.07799	-8.060363	47.35371	59.40457	-0.1882322	47.35371	-0.0125592633730175	0.9779615	47.35371	24.1433570109295	-3.73678444552385	9.266862	10.76997	0.4464256	9.266862	5.671894		47.35371	0.02471615		0.0009421158	2.610877E-07	1.524213E-05	-2.869059E-06
9.286412	10.61079	0.4451918	47.45361	0.008909035	8.288313E-05	47.45361	57.05487	-15.68463	47.45361	67.5994	-0.3079507	47.45361	-0.0235886806758113	0.8965495	47.45361	25.5841660659239	-7.03319751733721	9.286412	10.61079	0.4451918	9.286412	-3.833323		47.45361	0.1233859		0.0005335435	1.046787E-07	6.76281E-06	-2.082612E-06
9.305963	10.83501	0.4421086	47.55351	0.02308545	0.0003732932	47.55351	22.35233	-6.628821	47.55351	26.31097	-0.3485097	47.55351	-0.023715008258652	0.6279383	47.55351	23.8930836651829	-7.08574889855151	9.305963	10.83501	0.4421086	9.305963	0.4566742		47.55351	0.1093403		0.0004097029	3.716314E-07	9.233312E-06	-3.217898E-06
9.325513	11.09903	0.4442671	47.65342	0.01308053	0.0002280791	47.65342	57.19345	-10.9982	47.65342	66.41347	-0.2195195	47.65342	-0.0164856543097056	0.9606079	47.65342	25.6687506496815	-4.93605635082709	9.325513	11.09903	0.4442671	9.325513	0.5388756		47.65342	0.06483096		0.0006053442	1.318367E-07	8.552098E-06	-1.877352E-06
9.345063	11.31451	0.4550577	47.75332	0.0277294	0.0003782542	47.75332	56.8794	-32.86965	47.75332	75.76363	-0.6404382	47.75332	-0.0488959289127455	0.8283318	47.75332	25.3872734318875	-14.6708781785838	9.345063	11.31451	0.4550577	9.345063	2.868827		47.75332	0.1511141		0.0005659554	8.167046E-08	5.210644E-06	-3.337095E-06
9.364614	11.12523	0.4488914	47.85322	0.009464789	0.0001940337	47.85322	53.55669	-16.28428	47.85322	63.98951	-0.3192196	47.85322	-0.0249720201187014	0.9215651	47.85322	24.6939060560592	-7.50835362820468	9.364614	11.12523	0.4488914	9.364614	-1.81665		47.85322	0.04430735		0.0004755085	1.070204E-07	6.523853E-06	-2.082541E-06
9.384164	10.90587	0.4535165	47.95313	0.02520958	0.0003572091	47.95313	48.37236	-21.3867	47.95313	58.89471	-0.4658905	47.95313	-0.0336456979358555	0.8864505	47.95313	22.9287221635466	-10.1373939577428	9.384164	10.90587	0.4535165	9.384164	2.917235		47.95313	0.06454583		0.0006690885	1.709958E-07	9.128657E-06	-4.252955E-06
9.403714	10.72241	0.4387173	48.05302	0.003329208	0.0001849976	48.05302	53.97407	-14.25255	48.05302	64.30063	-0.2901019	48.05302	-0.0217019983139114	0.911844	48.05302	24.813786001913	-6.55239875624574	9.403714	10.72241	0.4387173	9.403714	-0.6530441		48.05302	0.1308383		0.0006510315	1.435794E-07	8.866675E-06	-2.572239E-06
9.423265	10.95149	0.4451918	48.15293	0.004567304	0.0001715395	48.15293	57.59357	2.902162	48.15293	66.28982	0.03813611	48.15293	0.00430239266692016	0.9219801	48.15293	25.8324107020075	1.30170512988419	9.423265	10.95149	0.4451918	9.423265	1.515245		48.15293	0.008835496		0.0007023382	1.473581E-07	9.761248E-06	3.72256E-07
9.442815	11.11165	0.4513581	48.25283	0.0290916	0.0003190615	48.25283	54.11878	-8.38487	48.25283	62.62445	-0.1738278	48.25283	-0.0127018777248177	0.7298217	48.25283	24.8554899233648	-3.85097418947565	9.442815	11.11165	0.4513581	9.442815	2.671544		48.25283	0.01960529		0.0004155971	7.733949E-08	4.771788E-06	-8.294692E-07
9.462365	10.94469	0.4399511	48.35273	0.03694025	0.0005452957	48.35273	56.75657	-18.30724	48.35273	68.62228	-0.3366526	48.35273	-0.0269219591797175	0.9772439	48.35273	25.3571755631182	-8.17913816965174	9.462365	10.94469	0.4399511	9.462365	2.861521		48.35273	0.1859064		0.001649439	3.423015E-07	2.226184E-05	-7.494507E-06
9.481915	11.12523	0.4535165	48.45264	0.05673585	0.0009318559	48.45264	54.26827	-12.74257	48.45264	64.46507	-0.2654742	48.45264	-0.0192113686645415	0.9775823	48.45264	24.9083302843704	-5.84864932212248	9.481915	11.12523	0.4535165	9.481915	-1.716182		48.45264	0.05201439		0.002389459	5.620876E-07	3.502191E-05	-9.297415E-06
9.501466	10.89713	0.4451918	48.55254	0.06543381	0.001058519	48.55254	57.09442	-9.976087	48.55254	66.54321	-0.1868637	48.55254	-0.0146674677373529	0.9512566	48.55254	25.6082792225241	-4.47452481448652	9.501466	10.89713	0.4451918	9.501466	-0.2091568		48.55254	0.06734314		0.002915201	6.262658E-07	4.096467E-05	-7.654811E-06
9.521017	10.74183	0.4405675	48.65244	0.01314728	6.365288E-05	48.65244	69.74623	-13.56631	48.65244	81.15439	-0.2045305	48.65244	-0.0186756488919269	0.9093176	48.65244	29.3507533808718	-5.70900190053603	9.521017	10.74183	0.4405675	9.521017	0.5279154		48.65244	0.1386436		0.001321771	1.824937E-07	1.450978E-05	-2.967693E-06
9.540567	10.97769	0.442726	48.75234	0.04333057	0.0008835829	48.75234	42.23438	1.257546	48.75234	46.62239	-0.01711586	48.75234	0.00208760675164936	0.9067013	48.75234	21.4766307878778	0.639475715455321	9.540567	10.97769	0.442726	9.540567	2.774753		48.75234	0.1310987		0.002172568	9.062512E-07	4.224541E-05	-7.230665E-07
9.560118	11.19415	0.4433424	48.85225	0.07589442	0.0009914906	48.85225	61.00824	-10.84702	48.85225	71.2698	-0.1853286	48.85225	-0.0154427701039181	0.9555403	48.85225	26.6604589051448	-4.7401231262123	9.560118	11.19415	0.4433424	9.560118	1.954566		48.85225	0.1684224		0.003063106	5.762354E-07	4.038057E-05	-7.483673E-06
9.579668	11.43584	0.4495087	48.95215	0.02559421	0.0003984943	48.95215	60.47524	-16.8717	48.95215	71.74549	-0.3013281	48.95215	-0.0240574032083111	0.9637099	48.95215	26.5227881820299	-7.39946562972361	9.579668	11.43584	0.4495087	9.579668	-0.5571426		48.95215	0.1444329		0.00235227	4.403968E-07	3.025286E-05	-9.116038E-06
9.599218	11.59697	0.4538248	49.05205	0.05697891	0.0008386158	49.05205	62.64088	-15.12597	49.05205	74.49223	-0.2409817	49.05205	-0.0218829710122401	0.9690786	49.05205	27.9304438372369	-6.74439938244153	9.599218	11.59697	0.4538248	9.599218	2.930022		49.05205	0.1251692		0.00168906	2.949729E-07	2.136168E-05	-5.147775E-06
9.618769	11.50961	0.4525909	49.15195	0.03202335	0.0004463145	49.15195	63.16939	-4.690418	49.15195	72.49718	-0.08539896	49.15195	-0.00667271230855536	0.9532701	49.15195	27.7535261395217	-2.06073915079726	9.618769	11.50961	0.4525909	9.618769	-4.408733		49.15195	0.09337828		0.001780892	3.230064E-07	2.333213E-05	-1.992539E-06
9.638319	11.79693	0.4513581	49.25185	0.066727	0.0006904194	49.25185	66.29234	-4.401318	49.25185	76.476	-0.08355822	49.25185	-0.0061649289191347	0.9487065	49.25185	28.7349961438583	-1.90778981997899	9.638319	11.79693	0.4513581	9.638319	-0.5370489		49.25185	0.1368705		0.003876664	6.288394E-07	4.792411E-05	-4.004453E-06
9.657869	11.9367	0.4609157	49.35176	0.05907022	0.0005839199	49.35176	66.2673	-15.35676	49.35176	77.73018	-0.2415247	49.35176	-0.0214696333021042	0.9435883	49.35176	28.7280861331801	-6.65743792227632	9.657869	11.9367	0.4609157	9.657869	2.160069		49.35176	0.02439396		0.001703378	2.6602E-07	2.009984E-05	-4.854607E-06
9.67742	11.8542	0.4516663	49.45166	0.01897608	0.000251369	49.45166	57.29813	-16.71514	49.45166	68.32619	-0.3011954	49.45166	-0.0241599484994614	0.9620136	49.45166	25.7328102565587	-7.50683324122784	9.67742	11.8542	0.4516663	9.67742	5.257234		49.45166	0.09521257		0.002066657	4.258683E-07	2.786161E-05	-8.391787E-06
9.69697	11.99106	0.4581408	49.55156	0.0745733	0.000923943	49.55156	65.04631	-1.425154	49.55156	74.36443	-0.02650639	49.55156	-0.00206568330079385	0.9786891	49.55156	29.3536291987954	-0.643133235445582	9.69697	11.99106	0.4581408	9.69697	1.439437		49.55156	0.1287617		0.005833118	1.032322E-06	7.674105E-05	-2.034128E-06
9.71652	11.91244	0.4553659	49.65146	0.05089208	0.0007718559	49.65146	73.09364	1.787812	49.65146	84.40184	0.01598569	49.65146	0.00239963142060111	0.9703326	49.65146	30.6065398169192	0.748611406133499	9.71652	11.91244	0.4553659	9.71652	3.966672		49.65146	0.1131295		0.004079629	5.556961E-07	4.689579E-05	7.496615E-07
9.736071	12.02891	0.4609157	49.75137	0.1059732	0.001084172	49.75137	78.29523	-3.788632	49.75137	89.50047	-0.05489474	49.75137	-0.00500352787446706	0.9809384	49.75137	32.3231813111057	-1.56408803262889	9.736071	12.02891	0.4609157	9.736071	-4.82522		49.75137	0.178467		0.007304063	8.944489E-07	7.993326E-05	-4.387915E-06
9.755621	11.7649	0.4578326	49.85127	0.1026831	0.001348666	49.85127	62.61141	-5.712121	49.85127	72.53789	-0.09637577	49.85127	-0.00813814469542261	0.9519495	49.85127	27.9407203638525	-2.54906843504331	9.755621	11.7649	0.4578326	9.755621	2.000233		49.85127	0.1419675		0.003566739	6.452908E-07	4.659215E-05	-4.490354E-06
9.775171	11.5067	0.4525909	49.95117	0.009907722	0.0002346414	49.95117	49.2124	-7.517791	49.95117	56.81461	-0.1626559	49.95117	-0.0113746502549066	0.9635129	49.95117	23.3694194273199	-3.5699621691968	9.775171	11.5067	0.4525909	9.775171	5.694727		49.95117	0.02431156		0.007708821	2.301046E-06	0.0001290372	-2.098866E-05
9.794722	11.23007	0.4479667	50.05107	0.04336428	0.000308047	50.05107	66.13734	-12.13366	50.05107	77.12941	-0.1888797	50.05107	-0.0167384843260447	0.9261599	50.05107	28.6922408414686	-5.26392128883903	9.794722	11.23007	0.4479667	9.794722	-0.280398		50.05107	0.02166821		0.006256687	9.740704E-07	7.382416E-05	-1.394389E-05
9.814272	10.95925	0.4507416	50.15097	0.1089476	0.001392073	50.15097	60.16294	-6.560519	50.15097	69.60515	-0.1107715	50.15097	-0.0091506429136594	0.9620383	50.15097	26.4424524157891	-2.88343968585385	9.814272	10.95925	0.4507416	9.814272	3.563885		50.15097	0.06129712		0.009838259	1.953565E-06	0.0001351515	-1.497094E-05
9.833822	10.67388	0.4424178	50.25088	0.07475535	0.0009396322	50.25088	62.38069	-4.484469	50.25088	72.04253	-0.07625971	50.25088	-0.00638039638085413	0.9295952	50.25088	28.0227211874818	-2.0145180574168	9.833822	10.67388	0.4424178	9.833822	-4.85536		50.25088	0.09217186		0.007111694	1.273764E-06	9.149952E-05	-6.977726E-06
9.853373	10.63311	0.4405675	50.35078	0.1406348	0.001713283	50.35078	67.6307	-13.9781	50.35078	79.42485	-0.2113363	50.35078	-0.0188254935356283	0.969237	50.35078	28.8156352205324	-5.95569490608203	9.853373	10.63311	0.4405675	9.853373	2.65145		50.35078	0.179112		0.008443946	1.297366E-06	0.0001008163	-2.130615E-05
9.872923	10.81268	0.4365597	50.45068	0.1843001	0.002051339	50.45068	72.20136	1.167008	50.45068	83.34882	0.009939454	50.45068	0.00154572489987778	0.9653076	50.45068	30.3145243356462	0.48998087758604	9.872923	10.81268	0.4365597	9.872923	-0.8804679		50.45068	0.1422		0.0156107	2.169148E-06	0.000180787	1.796924E-06
9.892473	10.97381	0.4430342	50.55058	0.1219758	0.001577225	50.55058	67.86799	-1.757651	50.55058	78.16648	-0.03378311	50.55058	-0.00236008353103645	0.9515148	50.55058	28.9444741420955	-0.74960662257051	9.892473	10.97381	0.4430342	9.892473	0.3808663		50.55058	0.06301623		0.01854423	2.887907E-06	0.0002256088	-7.621768E-06
9.912024	11.10291	0.4519745	50.65049	0.08066323	0.001298052	50.65049	66.6326	-1.775422	50.65049	77.05199	-0.03390457	50.65049	-0.00241368739125257	0.9221758	50.65049	28.8289991450604	-0.768147320398692	9.912024	11.10291	0.4519745	9.912024	-2.898055		50.65049	0.02110109		0.01767459	2.745336E-06	0.0002114121	-7.167837E-06
9.931574	11.11747	0.4455	50.75039	0.1147552	0.000974505	50.75039	49.02662	-3.063209	50.75039	56.75662	-0.06632461	50.75039	-0.00457223455409674	0.9007759	50.75039	23.334744426481	-1.45796710743184	9.931574	11.11747	0.4455	9.931574	-0.3625993		50.75039	0.1798047		0.01003092	2.804947E-06	0.0001588503	-1.053569E-05
9.951124	11.1165	0.4495087	50.85029	0.1517267	0.001424812	50.85029	50.18163	-26.63192	50.85029	65.54729	-0.5309088	50.85029	-0.0389567109984217	0.681957	50.85029	23.4529691485371	-12.4467393069996	9.951124	11.1165	0.4495087	9.951124	-0.9370955		50.85029	0.1698766		0.0100986	1.602908E-06	9.27988E-05	-4.92677E-05
9.970675	11.11165	0.4464256	50.9502	0.1305079	0.0007475576	50.9502	55.45967	-6.183737	50.9502	64.15704	-0.1183558	50.9502	-0.0087163263809434	0.5811291	50.9502	25.0256568425634	-2.79035335087286	9.970675	11.11165	0.4464256	9.970675	0.7873063		50.9502	0.08377723		0.01610504	2.273767E-06	0.000144867	-1.714585E-05
9.990225	11.1	0.4495087	51.05009	0.2703724	0.004338693	51.05009	33.62864	-10.55051	51.05009	40.38416	-0.3228483	51.05009	-0.0193533208911972	0.7582718	51.05009	19.7864540204635	-6.20771706134131	9.990225	11.1	0.4495087	9.990225	1.091451		51.05009	0.1872156		0.02200572	1.023148E-05	0.0003932053	-0.0001269457
