# Supplementary material for: Nanomechanical Properties of Rib Bones in Diabetic vs. Healthy Rat Models
Source: Nanomaterials (Basel). 2025 Oct 17;15(20):1582. doi: 10.3390/nano15201582 (PMC12566810; doi:10.3390/nano15201582)
Supplement: Supplementary file 1 [file nanomaterials-15-01582-s001.zip › Nanoindentation data/raw dynamic/sample 26/din_005.scn]

SD;Time(s);Random;25.6;30;0.1;0.1;Avg:;4.882512;0; ; ;0;0;Force;5;C:\meresek\14_pocok\00_area\kalib\I8_Area\IND1000.afn;C:\meresek\14_pocok\din_ref\SpringRef_25_6_005.scn;Berkovich;1;1;C;C;0;02:55:04;1;	P	h	Hz(A)	|P|	|h|	Hz(T)	TF Re	TF Im	Hz(M)	|TF|	tan d	Hz(n)	n'	r2	Hz(E)	E' (GPa)	E''(GPa)	Time(s)	PR	hR	Time(s)	Cmd	-	Hz(C)	|Cmd|	-	GPP	Ghh	GPhRe	GPhIm
0	9.720572	0.3881178	0	9.996594	0.3818424	0	3.299135	0	0	3.299135	0	0			0			0	9.720572	0.3881178	0	-6.527701		0	0.01244795		240.0181	16.41639	54.15987	0
0.01955034	9.548765	0.3794849	0.09990234	0.220223	0.003362653	0.09990234	62.99758	3.014823	0.09990234	72.26634	0.0561529	0.09990234	2.40092609342905	0.9873269	0.09990234	31.4917203328913	1.50707311752322	0.01955034	9.548765	0.3794849	0.01955034	-4.823393		0.09990234	0.2318028		0.03350441	6.334186E-06	0.0004570285	2.566348E-05
0.03910068	9.2333	0.3705446	0.1998047	0.07397732	0.00127694	0.1998047	69.20119	5.00437	0.1998047	79.76828	0.07912178	0.1998047	1.93781350287637	0.9754887	0.1998047	33.6404445252683	2.43275013333499	0.03910068	9.2333	0.3705446	0.03910068	0.9955498		0.1998047	0.1150929		0.0144177	2.210334E-06	0.0001757652	1.390686E-05
0.05865103	9.219711	0.3739359	0.299707	0.1720116	0.002384715	0.299707	68.69065	5.808792	0.299707	79.53708	0.08472026	0.299707	1.5070698673364	0.9888188	0.299707	33.5600039695603	2.83798559405699	0.05865103	9.219711	0.3739359	0.05865103	-2.879788		0.299707	0.2111551		0.01880528	2.93939E-06	0.000232956	1.973609E-05
0.07820137	9.128469	0.3708528	0.3996094	0.1906977	0.002049332	0.3996094	75.70465	6.905509	0.3996094	87.83353	0.09507787	0.3996094	1.30345168848463	0.9972574	0.3996094	35.8787504120267	3.27273214295381	0.07820137	9.128469	0.3708528	0.07820137	4.05344		0.3996094	0.2228453		0.0214388	2.771322E-06	0.0002423222	2.303948E-05
0.09775171	9.150795	0.3770182	0.4995117	0.1630564	0.002131394	0.4995117	66.1673	2.822174	0.4995117	76.55633	0.0499206	0.4995117	0.442147866790339	0.9964834	0.4995117	32.5351432794444	1.3876919268336	0.09775171	9.150795	0.3770182	0.09775171	-3.989506		0.4995117	0.2208927		0.007250539	1.232759E-06	9.425812E-05	4.705422E-06
0.1173021	9.054699	0.3742442	0.5994141	0.1768399	0.00190283	0.5994141	73.8307	1.390502	0.5994141	85.02058	0.02671574	0.5994141	0.177568430711976	0.9933535	0.5994141	35.5089674111045	0.668763485014208	0.1173021	9.054699	0.3742442	0.1173021	-4.453487		0.5994141	0.2003045		0.02087935	2.869279E-06	0.0002438607	6.51492E-06
0.1368524	8.775147	0.366845	0.6993164	0.1456412	0.001736392	0.6993164	73.3228	3.203962	0.6993164	84.7131	0.04993303	0.6993164	0.35125771236072	0.9978682	0.6993164	35.3208516073581	1.54340329287554	0.1368524	8.775147	0.366845	0.1368524	0.6594375		0.6993164	0.1429796		0.01574356	2.189148E-06	0.0001852188	9.248533E-06
0.1564027	8.842125	0.3674614	0.7992187	0.07215689	0.0006769627	0.7992187	73.01146	12.1187	0.7992187	85.11807	0.1705686	0.7992187	1.16305347698132	0.9691429	0.7992187	35.1868239725183	5.84043510276342	0.1564027	8.842125	0.3674614	0.1564027	0.6155968		0.7992187	0.105872		0.004026639	5.386256E-07	4.519405E-05	7.708686E-06
0.1759531	9.058581	0.3739359	0.899121	0.1708006	0.00183291	0.899121	76.39704	3.045329	0.899121	88.07259	0.04421667	0.899121	0.254272509025276	0.9932437	0.899121	36.0362631165068	1.4364728649472	0.1759531	9.058581	0.3739359	0.1759531	-4.64255		0.899121	0.1989801		0.009796629	1.254443E-06	0.0001103742	4.88038E-06
0.1955034	8.945985	0.3745524	0.9990234	0.1053184	0.001322792	0.9990234	72.29388	7.095327	0.9990234	83.54658	0.09986741	0.9990234	0.545350179912254	0.9940015	0.9990234	34.87868708256	3.42318983671741	0.1955034	8.945985	0.3745524	0.1955034	-1.130725		0.9990234	0.06329883		0.005958799	8.485716E-07	7.054434E-05	7.045081E-06
0.2150538	8.873185	0.3649947	1.098926	0.04146631	0.0005587412	1.098926	70.67894	5.479872	1.098926	81.31604	0.0828023	1.098926	0.383589631684924	0.9916894	1.098926	34.1613212834385	2.64859192290334	0.2150538	8.873185	0.3649947	0.2150538	2.311685		1.098926	0.01539262		0.003997299	5.99501E-07	4.858278E-05	4.022766E-06
0.2346041	9.067318	0.371161	1.198828	0.1053504	0.001314646	1.198828	72.9511	3.289603	1.198828	83.3392	0.05477095	1.198828	0.210491441201804	0.940922	1.198828	35.1608639351028	1.58551820522777	0.2346041	9.067318	0.371161	0.2346041	1.106978		1.198828	0.198601		0.006036727	8.17818E-07	6.805429E-05	3.727399E-06
0.2541544	9.288628	0.3686943	1.29873	0.07798108	0.001045285	1.29873	63.3161	5.690485	1.29873	73.34535	0.09501741	1.29873	0.347978726488322	0.9924198	1.29873	31.5948563587674	2.83956343468771	0.2541544	9.288628	0.3686943	0.2541544	-0.123302		1.29873	0.1629762		0.002236863	4.126574E-07	3.013079E-05	2.86295E-06
0.2737048	9.508969	0.3714692	1.398633	0.1539869	0.001869847	1.398633	71.62826	7.98867	1.398633	82.29073	0.1181035	1.398633	0.439041232944478	0.9969439	1.398633	34.5938401559817	3.85823662108675	0.2737048	9.508969	0.3714692	0.2737048	-0.2456907		1.398633	0.2166171		0.006749015	9.935947E-07	8.119929E-05	9.589922E-06
0.2932551	9.794342	0.3899672	1.498535	0.02703968	0.0002217594	1.498535	78.31992	9.882504	1.498535	91.12653	0.1347955	1.498535	0.497086561284444	0.9852492	1.498535	37.0923250670299	4.68035533885998	0.2932551	9.794342	0.3899672	0.2932551	-0.587283		1.498535	0.1372533		0.001982865	2.352608E-07	2.124635E-05	2.863912E-06
0.3128055	9.693394	0.3859594	1.598437	0.07764664	0.0009440465	1.598437	66.43448	6.77379	1.598437	76.32692	0.1066058	1.598437	0.331049581451532	0.9667343	1.598437	32.6084625722431	3.32482320810038	0.3128055	9.693394	0.3859594	0.3128055	-0.7489457		1.598437	0.01280603		0.003354505	5.566473E-07	4.224778E-05	4.503858E-06
0.3323558	9.48373	0.3810269	1.69834	0.04972775	0.0006082316	1.69834	64.86816	8.803391	1.69834	74.93869	0.1445909	1.69834	0.408263318478215	0.9810468	1.69834	32.10158542408	4.35657144875945	0.3323558	9.48373	0.3810269	0.3323558	-0.5799763		1.69834	0.1897054		0.003299154	5.763417E-07	4.274577E-05	6.180651E-06
0.3519062	9.456553	0.3788684	1.798242	0.03342953	0.000367778	1.798242	72.42475	8.475518	1.798242	83.32433	0.1264286	1.798242	0.361834123982586	0.9905501	1.798242	34.9348013438321	4.08825085106829	0.3519062	9.456553	0.3788684	0.3519062	-5.506577		1.798242	0.004724732		0.002296659	3.276645E-07	2.70868E-05	3.424547E-06
0.3714565	9.246889	0.3745524	1.898144	0.08401918	0.001066164	1.898144	67.0804	4.449787	1.898144	77.38482	0.08350064	1.898144	0.183366185446393	0.9855649	1.898144	32.9674052872855	2.18689728386166	0.3714565	9.246889	0.3745524	0.3714565	1.462271		1.898144	0.06779353		0.002462597	4.052911E-07	3.125461E-05	2.60978E-06
0.3910068	9.405107	0.3739359	1.998047	0.07047643	0.0009108679	1.998047	66.56945	6.679295	1.998047	76.57213	0.111537	1.998047	0.260912277842206	0.9867702	1.998047	32.6455810835893	3.27551833916306	0.3910068	9.405107	0.3739359	0.3910068	1.497891		1.998047	0.08372079		0.00180508	3.037884E-07	2.311836E-05	2.578552E-06
0.4105572	9.633213	0.3767099	2.097949	0.04518951	0.0005304674	2.097949	68.34515	18.14087	2.097949	81.74072	0.2649352	2.097949	0.675169568470255	0.9903775	2.097949	33.530282767273	8.89995271802214	0.4105572	9.633213	0.3767099	0.4105572	5.228006		2.097949	0.1268769		0.002243744	3.325807E-07	2.627877E-05	6.962169E-06
0.4301075	9.884613	0.3816433	2.197851	0.02092716	0.0002141234	2.197851	74.79057	14.30207	2.197851	87.0136	0.2126767	2.197851	0.49416959437924	0.9855686	2.197851	35.6863570681686	6.82423865560761	0.4301075	9.884613	0.3816433	0.4301075	1.091451		2.197851	0.1004925		0.001681665	2.189032E-07	1.863087E-05	3.962352E-06
0.4496579	10.12728	0.3801013	2.297754	0.02352608	0.0002907342	2.297754	56.89718	18.01739	2.297754	68.6437	0.3247079	2.297754	0.658045488052661	0.9535855	2.297754	30.0011645352778	9.50034283787492	0.4496579	10.12728	0.3801013	0.4496579	1.328009		2.297754	0.1692044		0.0008436005	1.707242E-07	1.114626E-05	3.619279E-06
0.4692082	10.40877	0.389659	2.397656	0.04430979	0.0004151381	2.397656	70.21177	20.81334	2.397656	80.80448	0.3481942	2.397656	0.669178085436725	0.8507512	2.397656	34.0076555393241	10.0811133311799	0.4692082	10.40877	0.389659	0.4692082	7.073884		2.397656	0.04629558		0.002707365	3.527593E-07	2.691936E-05	9.373166E-06
0.4887586	10.68055	0.3970581	2.497559	0.02365987	0.0002534494	2.497559	67.72607	12.20358	2.497559	78.59984	0.190158	2.497559	0.382215924087139	0.9689622	2.497559	33.2868786658429	5.99797045420538	0.4887586	10.68055	0.3970581	0.4887586	-2.23679		2.497559	0.1924084		0.0007254268	1.137777E-07	8.785478E-06	1.670629E-06
0.5083089	10.53107	0.3921256	2.597461	0.05795163	0.0007186253	2.597461	60.71079	6.962622	2.597461	70.15894	0.1266062	2.597461	0.218444907971562	0.907631	2.597461	31.0859309522288	3.56509249533441	0.5083089	10.53107	0.3921256	0.5083089	-7.488544		2.597461	0.1358532		0.001030828	1.900769E-07	1.322998E-05	1.674997E-06
0.5278592	10.33015	0.389659	2.697363	0.05426102	0.0007555092	2.697363	60.02592	12.8941	2.697363	71.0001	0.2451971	2.697363	0.391639864128539	0.9900481	2.697363	30.899686704786	6.63752509821653	0.5278592	10.33015	0.389659	0.5278592	-2.858781		2.697363	0.2190436		0.001139974	2.238892E-07	1.543883E-05	3.785555E-06
0.5474096	10.13796	0.3875014	2.797266	0.0352966	0.0004896358	2.797266	58.90412	13.51827	2.797266	69.54205	0.2429197	2.797266	0.393733565685394	0.9752225	2.797266	30.1537041928258	6.92015759836646	0.5474096	10.13796	0.3875014	0.5474096	-0.3653394		2.797266	0.1867426		0.001469871	2.964067E-07	2.003021E-05	4.865733E-06
0.5669599	9.933146	0.3804095	2.897168	0.05959629	0.000694553	2.897168	62.12054	9.345531	2.897168	71.83566	0.1693082	2.897168	0.260126844232534	0.9676932	2.897168	31.4753113749333	4.73520431890132	0.5669599	9.933146	0.3804095	0.5669599	3.540138		2.897168	0.1315854		0.001653696	3.101083E-07	2.196425E-05	3.718727E-06
0.5865102	10.13116	0.3819515	2.99707	0.02079371	0.0002837081	2.99707	50.45397	10.24482	2.99707	59.18218	0.2158195	2.99707	0.300371077016356	0.8582107	2.99707	27.8564659911534	5.65633225054406	0.5865102	10.13116	0.3819515	0.5865102	3.340115		2.99707	0.1269133		0.0002686232	6.581965E-08	3.807682E-06	8.21772E-07
0.6060606	10.34471	0.3831844	3.096972	0.03170072	0.0004637105	3.096972	67.27887	18.77968	3.096972	80.45703	0.3053798	3.096972	0.474314421706498	0.9754785	3.096972	33.0654230348242	9.22961449769941	0.6060606	10.34471	0.3831844	0.6060606	2.774753		3.096972	0.06128561		0.0009459027	1.425398E-07	1.096829E-05	3.349496E-06
0.6256109	10.54854	0.3918174	3.196875	0.008622757	0.0001377148	3.196875	39.82823	11.6663	3.196875	46.21409	0.3144354	3.196875	0.372577617346375	0.949371	3.196875	25.5493699264372	7.48380169242615	0.6256109	10.54854	0.3918174	0.6256109	0.3525525		3.196875	0.02759347		0.0002208507	9.817158E-08	4.327999E-06	1.360876E-06
0.6451613	10.46118	0.3862676	3.296777	0.01612751	0.0001356077	3.296777	51.10866	3.8599	3.296777	58.59002	0.08943788	3.296777	0.103813253059847	0.657524	3.296777	28.4734948544085	2.15041492385373	0.6451613	10.46118	0.3862676	0.6451613	3.929225		3.296777	0.1870466		0.0001239123	2.373442E-08	1.385072E-06	1.238779E-07
0.6647117	10.68249	0.3989084	3.39668	0.03091646	0.0003510239	3.39668	63.60375	4.040505	3.39668	73.50103	0.1095011	3.39668	0.0943228135739888	0.9750846	3.39668	31.6882553627769	2.01303451955862	0.6647117	10.68249	0.3989084	0.6647117	-0.2895314		3.39668	0.08803993		0.001105248	1.994872E-07	1.457539E-05	1.596022E-06
0.684262	10.52331	0.3844182	3.496582	0.001022377	5.310624E-05	3.496582	56.06446	4.875502	3.496582	64.17246	0.1133385	3.496582	0.117696589682314	0.9737111	3.496582	29.7341718157228	2.58575560698318	0.684262	10.52331	0.3844182	0.684262	7.294001		3.496582	0.004919705		0.0002768669	6.546418E-08	4.174272E-06	4.731059E-07
0.7038123	10.77471	0.3887343	3.596484	0.002824601	0.0003321953	3.596484	47.72173	21.08514	3.596484	58.87756	0.4993049	3.596484	0.533031197599662	0.8517172	3.596484	27.2615360483198	12.0451063224631	0.7038123	10.77471	0.3887343	0.7038123	3.533745		3.596484	0.1729067		0.001561214	3.835819E-07	2.020569E-05	1.00888E-05
0.7233627	10.95816	0.3992166	3.696387	0.03633868	0.0005476954	3.696387	52.13193	15.76765	3.696387	62.22172	0.3360202	3.696387	0.372308021941093	0.9874635	3.696387	28.5888385216173	8.64688448681759	0.7233627	10.95816	0.3992166	0.7233627	-2.000233		3.696387	0.1136329		0.0004172511	1.064228E-07	6.27692E-06	2.109172E-06
0.742913	10.81548	0.3884261	3.796289	0.01313244	0.0002524152	3.796289	48.00972	12.86596	3.796289	56.02922	0.3031378	3.796289	0.307348295896964	0.7638709	3.796289	27.3562683996365	7.33111344232089	0.742913	10.81548	0.3884261	0.742913	2.424027		3.796289	0.1408687		0.0002688858	6.542724E-08	3.508192E-06	1.063466E-06
0.7624633	11.00961	0.4001413	3.896191	0.01812565	0.000284555	3.896191	61.84659	9.303221	3.896191	73.30939	0.1650922	3.896191	0.192935266600519	0.9894929	3.896191	31.3988839401455	4.72315018072473	0.7624633	11.00961	0.4001413	0.7624633	-1.118852		3.896191	0.09778178		0.000421648	7.763249E-08	5.615183E-06	9.270231E-07
0.7820137	10.86692	0.3915092	3.996094	0.01821916	0.0003964557	3.996094	51.0711	7.191696	3.996094	58.87432	0.1838382	3.996094	0.159651355126767	0.9245285	3.996094	28.4663641080716	4.00855755746552	0.7820137	10.86692	0.3915092	0.7820137	1.783769		3.996094	0.1284056		0.0005105893	1.361884E-07	7.885852E-06	1.449721E-06
0.801564	11.13191	0.3958252	4.095996	0.02742188	0.000479956	4.095996	49.121	10.55436	4.095996	57.6888	0.2398049	4.095996	0.23151291095633	0.9071147	4.095996	27.7299933715269	5.95819332855916	0.801564	11.13191	0.3958252	0.801564	8.863133		4.095996	0.1930727		0.0002728189	7.436245E-08	4.171609E-06	1.000373E-06
0.8211144	11.37943	0.3964417	4.195899	0.02549023	0.0005232457	4.195899	51.42078	8.126079	4.195899	58.24519	0.1941337	4.195899	0.170915230732452	0.948437	4.195899	28.5130209067963	4.50594204284158	0.8211144	11.37943	0.3964417	0.8211144	4.573135		4.195899	0.1321078		0.0004167533	1.165111E-07	6.661839E-06	1.293288E-06
0.8406647	11.52988	0.4047655	4.295801	0.02251738	0.0003537096	4.295801	49.59503	13.26963	4.295801	57.76048	0.2905956	4.295801	0.271265334243402	0.978651	4.295801	27.3651378883533	7.32180727866601	0.8406647	11.52988	0.4047655	0.8406647	-0.9334421		4.295801	0.1044002		0.0005020535	1.472707E-07	8.168515E-06	2.373735E-06
0.8602151	11.44349	0.4022997	4.395703	0.02154836	0.0002905445	4.395703	64.08358	28.37329	4.395703	81.71083	0.4752437	4.395703	0.51049357753096	0.9674788	4.395703	31.8445861041508	14.0993296424979	0.8602151	11.44349	0.4022997	0.8602151	1.865057		4.395703	0.06513198		0.0005217952	7.561054E-08	5.580102E-06	2.651908E-06
0.8797654	11.73178	0.3970581	4.495605	0.01179333	0.0001645139	4.495605	46.36843	19.07533	4.495605	57.41389	0.4054053	4.495605	0.393251238380127	0.9138545	4.495605	27.0015391566307	11.1080588687686	0.8797654	11.73178	0.3970581	0.8797654	4.092714		4.495605	0.2133286		0.0002901826	8.044783E-08	4.280445E-06	1.735315E-06
0.8993157	11.8599	0.4103154	4.595508	0.02810666	0.0006054172	4.595508	44.06646	11.14533	4.595508	52.20654	0.3066522	4.595508	0.228343483330809	0.9121894	4.595508	26.0685770720766	6.59328698645726	0.8993157	11.8599	0.4103154	0.8993157	-1.684214		4.595508	0.02914058		0.000341737	1.14374E-07	5.70869E-06	1.750582E-06
0.9188661	11.78419	0.4004495	4.69541	0.01209327	0.00023333	4.69541	58.92775	0.2370896	4.69541	66.65508	0.003180979	4.69541	0.00411303554992183	0.9429954	4.69541	30.159441602497	0.121343311579576	0.9188661	11.78419	0.4004495	0.9188661	2.150935		4.69541	0.2095881		0.0002714299	5.761038E-08	3.840005E-06	1.221497E-08
0.9384164	11.92105	0.4063075	4.795312	0.02188528	0.0005924167	4.795312	12.3451	26.57432	4.795312	31.90763	1.981737	4.795312		0.8019951	4.795312			0.9384164	11.92105	0.4063075	0.9384164	-4.342058		4.795312	0.08697249		0.0002045347	1.611201E-07	2.31601E-06	4.589723E-06
0.9579667	11.68712	0.4072322	4.895215	0.0162281	0.0002581384	4.895215	54.25884	14.78897	4.895215	64.65305	0.3185868	4.895215	0.256311878720792	0.9345492	4.895215	28.9236466184268	7.88352279793291	0.9579667	11.68712	0.4072322	0.9579667	-3.036884		4.895215	0.1274766		0.0001926346	4.306838E-08	2.653113E-06	8.452468E-07
0.9775171	11.43961	0.4035326	4.995117	0.01649193	0.0003267939	4.995117	40.85945	23.16297	4.995117	53.8161	0.6293215	4.995117	0.461153517436742	0.9029643	4.995117	25.5310860636324	14.4734167161903	0.9775171	11.43961	0.4035326	0.9775171	-0.8959948		4.995117	0.1142064		0.0001708708	5.327384E-08	2.426479E-06	1.527035E-06
0.9970675	11.18044	0.4038409	5.095019	0.01285788	0.0002276789	5.095019	48.10826	17.12297	5.095019	57.87421	0.3924262	5.095019	0.304514629546777	0.9161468	5.095019	27.3888906068325	9.74841188316513	0.9970675	11.18044	0.4038409	0.9970675	1.054004		5.095019	0.1586483		0.0002730345	7.468138E-08	4.023415E-06	1.578894E-06
1.016618	10.90089	0.3930503	5.194921	0.01461982	0.0002200412	5.194921	46.75673	8.655505	5.194921	55.3428	0.2245842	5.194921	0.152952490228951	0.7595069	5.194921	26.9691439843538	4.99246954411894	1.016618	10.90089	0.3930503	1.016618	-1.881498		5.194921	0.03932157		0.000116273	2.88329E-08	1.556912E-06	3.496579E-07
1.036168	10.60387	0.3902754	5.294824	0.01106556	6.793235E-05	5.294824	40.15092	12.03354	5.294824	47.48989	0.3712535	5.294824	0.229105553939731	0.6896026	5.294824	25.4313263353648	7.62196607806909	1.036168	10.60387	0.3902754	1.036168	-1.095105		5.294824	0.05052182		8.255507E-05	2.524295E-08	1.123836E-06	4.17228E-07
1.055718	10.31656	0.3862676	5.394726	0.01470332	0.0003101195	5.394726	44.27676	11.69885	5.394726	51.45465	0.2718209	5.394726	0.202908857957548	0.981364	5.394726	26.0305282547635	6.87781178936189	1.055718	10.31656	0.3862676	1.055718	-1.005597		5.394726	0.07751662		0.0002553318	9.464239E-08	4.699278E-06	1.277362E-06
1.075269	10.20493	0.3791766	5.494629	0.004262629	9.733067E-05	5.494629	43.02072	12.02849	5.494629	51.60456	0.3256944	5.494629	0.212116820154727	0.8765799	5.494629	26.1914819385425	7.32307298951838	1.075269	10.20493	0.3791766	1.075269	6.356905		5.494629	0.2222552		0.0002271499	7.477008E-08	3.668794E-06	1.194906E-06
1.094819	10.2292	0.3905836	5.594531	0.01724187	0.0003953914	5.594531	39.61629	17.81689	5.594531	50.74237	0.4746463	5.594531	0.327130497408832	0.9407254	5.594531	25.5685738421583	11.4991191739542	1.094819	10.2292	0.3905836	1.094819	-0.5653627		5.594531	0.07537969		0.0003172117	1.158966E-07	5.312783E-06	2.521693E-06
1.11437	10.14378	0.3785602	5.694433	0.005450827	6.076522E-05	5.694433	36.89055	16.56618	5.694433	46.36589	0.4696559	5.694433	0.312043282983901	0.8990803	5.694433	24.8621077617769	11.1646523588602	1.11437	10.14378	0.3785602	1.11437	4.268077		5.694433	0.1018343		7.615783E-05	3.185046E-08	1.336694E-06	6.27786E-07
1.13392	10.34179	0.3976746	5.794336	0.0008567401	0.000124521	5.794336	42.31886	23.46218	5.794336	55.74956	0.5773755	5.794336	0.395846408084715	0.8815429	5.794336	25.9941573695961	14.4115354700473	1.13392	10.34179	0.3976746	1.13392	1.39651		5.794336	0.09516525		0.0001497109	4.246332E-08	2.050129E-06	1.183694E-06
1.15347	10.35247	0.393975	5.894238	0.0001064748	7.03266E-05	5.894238	37.16407	21.39097	5.894238	49.47171	0.6445167	5.894238	0.388410228662062	0.8910907	5.894238	24.991421630261	14.3846127391495	1.15347	10.35247	0.393975	1.15347	-1.279601		5.894238	0.2158208		0.0001409393	5.131452E-08	2.133818E-06	1.375281E-06
1.17302	10.33112	0.3847265	5.994141	0.02601608	0.0006048814	5.994141	19.01744	6.604789	5.994141	24.12399	0.3283476	5.994141		0.3835222	5.994141			1.17302	10.33112	0.3847265	1.17302	3.721895		5.994141	0.2280034		0.0002062639	1.359301E-07	3.115527E-06	1.022976E-06
1.192571	10.55922	0.3908918	6.094043	0.0179068	0.0003301218	6.094043	27.5472	5.055472	6.094043	31.63422	0.2153127	6.094043	0.133085153696078	0.6149463	6.094043	27.7671167830572	5.09583065686594	1.192571	10.55922	0.3908918	1.192571	0.7955264		6.094043	0.1671381		9.859035E-05	6.058391E-08	1.873588E-06	4.034073E-07
1.212121	10.81548	0.391201	6.193945	0.007639877	0.0001968878	6.193945	29.59964	25.73926	6.193945	45.37846	0.9058878	6.193945	0.590698498067255	0.939607	6.193945	26.4364685988697	22.9886302082731	1.212121	10.81548	0.391201	1.212121	1.476884		6.193945	0.2385111		7.784746E-05	3.552149E-08	1.19462E-06	1.082192E-06
1.231672	10.81645	0.3976746	6.293848	0.02410222	0.0005132618	6.293848	37.78137	14.75513	6.293848	47.01552	0.4403951	6.293848	0.250144355133255	0.9325781	6.293848	25.3292031460852	9.89206112201521	1.231672	10.81645	0.3976746	1.231672	-3.838803		6.293848	0.01624779		0.0002502025	1.055588E-07	4.541957E-06	2.000256E-06
1.251222	10.8611	0.3930503	6.39375	0.009979594	0.0002185374	6.39375	38.52757	30.62042	6.39375	55.93515	0.8510016	6.39375	0.499978588206526	0.9140308	6.39375	25.2724548753692	20.0856972098689	1.251222	10.8611	0.3930503	1.251222	4.117375		6.39375	0.02632122		9.011736E-05	2.632691E-08	1.121477E-06	9.543785E-07
1.270772	10.87371	0.3942832	6.493652	0.00461595	0.0001033046	6.493652	38.10513	15.03927	6.493652	45.71945	0.4424343	6.493652	0.248078338473801	0.9772149	6.493652	25.6456934402213	10.1217994843706	1.270772	10.87371	0.3942832	1.270772	0.1214753		6.493652	0.1508336		0.0001061492	4.962549E-08	2.074846E-06	9.179831E-07
1.290323	10.61649	0.3979837	6.593554	0.0154676	0.0003952041	6.593554	38.5932	17.05977	6.593554	47.3203	0.4721746	6.593554	0.269923307817842	0.9644622	6.593554	25.2974895002713	11.1825242407697	1.290323	10.61649	0.3979837	1.290323	-6.735031		6.593554	0.01401369		0.0001882153	8.10672E-08	3.468874E-06	1.637914E-06
1.309873	10.4078	0.3819515	6.693457	0.001924501	9.181847E-05	6.693457	34.42809	20.0209	6.693457	44.43803	0.6052197	6.693457	0.345076843310077	0.8843731	6.693457	24.9560256355116	14.5126306198228	1.309873	10.4078	0.3819515	1.309873	-1.847704		6.693457	0.08256412		0.0001479045	6.623802E-08	2.518202E-06	1.524065E-06
1.329423	10.46701	0.3918174	6.793359	0.005818238	0.0001229775	6.793359	26.60226	11.07292	6.793359	30.01402	0.4132433	6.793359	0.277579083899078	0.8022123	6.793359	28.4647680685613	11.8481681498609	1.329423	10.46701	0.3918174	1.329423	2.139975		6.793359	0.1472749		2.751062E-05	2.44986E-08	6.79563E-07	2.808248E-07
1.348974	10.39809	0.382568	6.893261	0.003457028	6.489841E-05	6.893261	35.79684	17.42601	6.893261	45.34413	0.5182344	6.893261	0.282480958970311	0.7673205	6.893261	25.1327835679084	12.2347130024703	1.348974	10.39809	0.382568	1.348974	0.2575642		6.893261	0.06482739		4.068371E-05	1.518291E-08	6.11251E-07	3.167713E-07
1.368524	10.46798	0.3921256	6.993164	0.003484109	5.387847E-05	6.993164	22.82043	12.49934	6.993164	30.493	0.6060356	6.993164	0.471250974708217	0.9602841	6.993164	37.8044346922491	20.7064597782677	1.368524	10.46798	0.3921256	1.368524	2.582036		6.993164	0.113041		8.604993E-05	8.886893E-08	2.317509E-06	1.404493E-06
1.388074	10.38547	0.38411	7.093066	0.001178159	0.0001465682	7.093066	42.51535	13.3278	7.093066	49.67931	0.377783	7.093066	0.183372567429549	0.9353727	7.093066	26.0696746272833	8.17237455250133	1.388074	10.38547	0.38411	1.388074	-1.623933		7.093066	0.100174		0.0001436796	5.445385E-08	2.530662E-06	9.560414E-07
1.407625	10.45439	0.391201	7.192968	0.005961733	0.0004207918	7.192968	12.79692	8.065681	7.192968	17.72688	0.6841472	7.192968		0.3621563	7.192968			1.407625	10.45439	0.391201	1.407625	2.454167		7.192968	0.1684813		8.395109E-05	9.675157E-08	1.415529E-06	9.684301E-07
1.427175	10.36606	0.38411	7.292871	0.01246062	0.0002429531	7.292871	41.26279	18.15067	7.292871	47.67176	0.4867188	7.292871	0.245877137248789	0.8707843	7.292871	25.6131146519153	11.2666953294176	1.427175	10.36606	0.38411	1.427175	-4.788686		7.292871	0.1135882		9.1743E-05	3.51529E-08	1.506801E-06	7.333884E-07
1.446725	10.45536	0.3927421	7.392773	0.005902513	0.0001689528	7.392773	26.06216	19.35933	7.392773	37.12208	0.7851882	7.392773	0.468124920094646	0.9583286	7.392773	29.2731239150973	21.7444796830059	1.446725	10.45536	0.3927421	1.446725	5.519364		7.392773	0.145373		8.194394E-05	5.69858E-08	1.663828E-06	1.306418E-06
1.466276	10.3583	0.3933585	7.492675	0.0144848	0.0001659647	7.492675	42.30071	28.56481	7.492675	57.43147	0.6850159	7.492675	0.372757939050488	0.9151869	7.492675	25.9872277880185	17.5486481561703	1.466276	10.3583	0.3933585	1.466276	-0.180843		7.492675	0.1982641		0.0001447795	4.017141E-08	1.903354E-06	1.303828E-06
1.485826	10.09428	0.3850347	7.592578	0.007128885	0.0001798959	7.592578	31.11847	26.11616	7.592578	45.67001	0.8880597	7.592578	0.435702389430361	0.9159459	7.592578	24.7666858925754	20.7854325964773	1.485826	10.09428	0.3850347	1.485826	-2.012107		7.592578	0.2078088		4.955837E-05	2.17633E-08	7.431784E-07	6.599868E-07
1.505376	9.818608	0.3819515	7.69248	0.01083084	0.0002631195	7.69248	36.17238	19.90189	7.69248	44.42994	0.6030796	7.69248	0.285257027493695	0.8641997	7.69248	25.0590915855146	13.7874073984367	1.505376	9.818608	0.3819515	1.505376	-0.6000699		7.69248	0.04617373		9.439864E-05	4.132647E-08	1.57233E-06	9.482404E-07
1.524927	9.545854	0.3797931	7.792383	0.006242685	0.0001594023	7.792383	25.12916	28.85971	7.792383	42.75821	1.189752	7.792383	0.732903672987904	0.5931897	7.792383	31.2451760569973	35.8836844763488	1.524927	9.545854	0.3797931	1.524927	-3.04967		7.792383	0.2053706		7.113611E-05	2.308047E-08	6.349795E-07	7.554684E-07
1.544477	9.656508	0.3831844	7.892285	9.717514E-05	0.0002155172	7.892285	15.03205	-1.498274	7.892285	17.13375	-0.08308357	7.892285		0.2832755	7.892285			1.544477	9.656508	0.3831844	1.544477	1.18644		7.892285	0.1705807		1.605125E-05	1.548864E-08	2.644672E-07	-2.197288E-08
1.564027	9.491497	0.3819515	7.992187	0.006687687	0.0003226449	7.992187	15.73731	6.879601	7.992187	18.86584	0.4397589	7.992187		0.8725989	7.992187			1.564027	9.491497	0.3819515	1.564027	-1.647681		7.992187	0.07723799		1.827883E-05	4.481367E-08	7.739198E-07	3.403381E-07
1.583578	9.205153	0.3656112	8.09209	0.01495555	0.0004094844	8.09209	37.68826	7.958253	8.09209	41.98323	0.2558946	8.09209	0.104935429805369	0.8993168	8.09209	25.2668475078203	5.33534718618435	1.583578	9.205153	0.3656112	1.583578	-4.161215		8.09209	0.04389735		0.0001185459	6.048496E-08	2.460085E-06	6.295227E-07
1.603128	9.348809	0.3686943	8.191992	0.002622233	0.0001233579	8.191992	33.53518	14.62292	8.191992	40.00373	0.5106036	8.191992	0.211300920722674	0.769391	8.191992	24.9423540502088	10.8760391026807	1.603128	9.348809	0.3686943	1.603128	2.123535		8.191992	0.135939		0.0001053072	5.062957E-08	1.803832E-06	9.210432E-07
1.622678	9.548765	0.3834927	8.291894	0.01471622	0.0002198524	8.291894	39.55388	25.72987	8.291894	55.1148	0.6757491	8.291894	0.319317795301184	0.8123593	8.291894	25.5745667406585	16.6362995129585	1.622678	9.548765	0.3834927	1.622678	3.742902		8.291894	0.1029106		5.814221E-05	1.554903E-08	7.100613E-07	4.798233E-07
1.642229	9.383753	0.3705446	8.391797	0.008084771	0.0002348117	8.391797	21.07374	-16.85969	8.391797	30.75025	-0.5393576	8.391797	-0.83788377141759	0.5575868	8.391797	55.221819237501	-44.1792776040566	1.642229	9.383753	0.3705446	1.642229	-3.072504		8.391797	0.03391549		6.906591E-05	4.072667E-08	1.10225E-06	-5.94507E-07
1.661779	9.559443	0.3764017	8.491699	0.002771446	5.130185E-05	8.491699	26.94197	19.63526	8.491699	37.07433	0.752832	8.491699	0.389325784122673	0.8269174	8.491699	28.5023242080084	20.7724458452859	1.661779	9.559443	0.3764017	1.661779	1.360889		8.491699	0.1706765		3.419109E-05	2.056973E-08	6.092578E-07	4.586687E-07
1.681329	9.801138	0.375477	8.591601	0.005307599	0.0001597633	8.591601	25.56455	17.04995	8.591601	34.76793	0.6802872	8.591601	0.365419391700271	0.7012286	8.591601	29.5774402029178	19.7262976441807	1.681329	9.801138	0.375477	1.681329	3.668921		8.591601	0.1256941		5.079032E-05	2.946341E-08	8.469751E-07	5.761864E-07
1.70088	10.07486	0.3804095	8.691504	0.01143093	0.0002434939	8.691504	32.77893	17.87765	8.691504	41.97882	0.6580646	8.691504	0.252090367326438	0.9698896	8.691504	25.2415154687217	13.7667378153259	1.70088	10.07486	0.3804095	1.70088	5.982432		8.691504	0.1970659		7.973621E-05	4.388514E-08	1.538924E-06	1.012711E-06
1.72043	10.302	0.3933585	8.791406	0.009479297	0.0002581415	8.791406	32.24577	24.28978	8.791406	42.76684	0.7512145	8.791406	0.349393094721572	0.8953788	8.791406	25.6213314288168	19.2997860663318	1.72043	10.302	0.3933585	1.72043	1.99658		8.791406	0.07454663		9.421274E-05	4.612136E-08	1.577052E-06	1.184704E-06
1.73998	10.17872	0.3797931	8.891309	0.00608522	8.092445E-05	8.891309	23.99417	54.63911	8.891309	68.85439	2.897808	8.891309	1.3929542303652	0.6409289	8.891309	34.1731214025956	77.8184212749259	1.73998	10.17872	0.3797931	1.73998	-2.39754		8.891309	0.2460614		3.904378E-05	5.278353E-09	1.185574E-07	3.435566E-07
1.759531	10.40586	0.3930503	8.991211	0.01457366	0.0004286603	8.991211	22.29386	15.39828	8.991211	30.02353	0.7794266	8.991211	0.491849445327769	0.6174805	8.991211	40.2293607250466	27.7862702519496	1.759531	10.40586	0.3930503	1.759531	2.142715		8.991211	0.0585147		9.96475E-05	6.825999E-08	1.61641E-06	1.259873E-06
1.779081	10.22823	0.3884261	9.091113	0.003731971	0.0002049787	9.091113	-1.610932	0.205823	9.091113	1.785799	-0.0270787	9.091113		0.01826612	9.091113			1.779081	10.22823	0.3884261	1.779081	-0.9170018		9.091113	0.2460774		1.534547E-05	8.789438E-08	-1.569042E-07	4.248761E-09
1.798631	9.995269	0.3856511	9.191015	0.007562855	0.0001804811	9.191015	36.16668	32.70596	9.191015	55.42672	0.9222364	9.191015	0.392509543314951	0.8799348	9.191015	25.0654391865788	22.6669754376088	1.798631	9.995269	0.3856511	1.798631	-2.65693		9.191015	0.2048342		4.62128E-05	1.323654E-08	5.393202E-07	4.973807E-07
1.818182	9.871024	0.3776355	9.290917	0.003924355	1.661496E-05	9.290917	2.989677	14.16746	9.290917	16.24946	6.681169	9.290917		0.2130031	9.290917			1.818182	9.871024	0.3776355	1.818182	-0.1141686		9.290917	0.0734596		1.207572E-05	9.741393E-09	2.343132E-08	1.565486E-07
1.837732	10.0933	0.3791766	9.39082	0.004456709	2.20619E-05	9.39082	53.11052	43.05843	9.39082	75.1122	0.8257324	9.39082	0.39438083282976	0.9087284	9.39082	28.7026138937073	23.2701496003281	1.837732	10.0933	0.3791766	1.837732	2.39206		9.39082	0.1688488		5.475594E-05	8.81951E-09	5.108146E-07	4.217962E-07
1.857283	10.32044	0.3850347	9.490723	0.004704928	0.0001173879	9.490723	28.76764	12.74497	9.490723	33.9915	0.5449222	9.490723	0.193714163440372	0.7840668	9.490723	26.0738915882253	11.5515570766774	1.857283	10.32044	0.3850347	1.857283	4.749412		9.490723	0.07171982		4.925796E-05	3.342633E-08	9.976981E-07	5.436679E-07
1.876833	10.57572	0.3853429	9.590625	0.01374235	0.0006453396	9.590625	14.37162	8.366397	9.590625	17.66184	0.6226112	9.590625		0.7538876	9.590625			1.876833	10.57572	0.3853429	1.876833	2.893488		9.590625	0.1231142		7.972981E-05	1.926882E-07	2.889031E-06	1.798743E-06
1.896383	10.85236	0.3899672	9.690527	0.01418945	0.0002892836	9.690527	29.80609	25.23822	9.690527	39.13572	0.7471272	9.690527	0.364153871095076	0.7690611	9.690527	26.1853460591376	22.1723732626152	1.896383	10.85236	0.3899672	1.896383	2.82864		9.690527	0.0245234		5.357045E-05	2.689921E-08	8.433375E-07	6.300804E-07
1.915933	11.12511	0.3902754	9.790429	0.008192283	0.0002257466	9.790429	29.21112	16.31818	9.790429	36.87711	0.6012011	9.790429	0.241057376512476	0.743037	9.790429	26.5447490787005	14.8286636798144	1.915933	11.12511	0.3902754	1.915933	2.545502		9.790429	0.1292171		7.679246E-05	4.195806E-08	1.326089E-06	7.972458E-07
1.935484	11.35225	0.3986002	9.890331	0.001433879	0.0001616665	9.890331	18.17707	-6.772596	9.890331	21.73203	-0.3617003	9.890331		0.2459879	9.890331			1.935484	11.35225	0.3986002	1.935484	1.716182		9.890331	0.11543		1.489165E-05	7.756328E-09	1.585106E-07	-5.733333E-08
1.955034	11.18724	0.41124	9.990234	0.01381367	0.0003089191	9.990234	31.71308	14.00422	9.990234	37.49625	0.5154532	9.990234	0.175249840998065	0.7943475	9.990234	24.9110792906044	11.0005188394081	1.955034	11.18724	0.41124	1.955034	-2.877048		9.990234	0.2236151		8.188881E-05	4.626574E-08	1.541996E-06	7.948268E-07
1.974585	11.05814	0.3970581	10.09014	0.005594733	6.139877E-05	10.09014	32.71502	17.15591	10.09014	41.66451	0.5486615	10.09014	0.210256432000423	0.7976143	10.09014	25.419069617547	13.3298787330797	1.974585	11.05814	0.3970581	1.974585	-2.134495		10.09014	0.1558353		5.246596E-05	2.410671E-08	8.805635E-07	4.831313E-07
1.994135	11.24062	0.4016833	10.19004	0.001679943	5.81682E-05	10.19004	32.10807	-2.348598	10.19004	37.00904	0.06407774	10.19004	-0.0289949726934185	0.6723638	10.19004	25.3795467221258	-1.8564292742011	1.994135	11.24062	0.4016833	1.994135	1.753629		10.19004	0.02611139		2.912634E-05	1.429798E-08	5.280713E-07	3.383762E-08
2.013685	11.00572	0.3989084	10.28994	0.009716539	0.0002911912	10.28994	16.65049	16.60644	10.28994	25.8063	1.017508	10.28994		0.6708664	10.28994			2.013685	11.00572	0.3989084	2.013685	-2.302551		10.28994	0.07990833		5.688795E-05	5.730662E-08	1.036606E-06	1.054756E-06
2.033236	10.76306	0.391201	10.38984	0.002748304	0.0001502072	10.38984	13.9927	4.268116	10.38984	16.63968	0.3632136	10.38984		0.547717	10.38984			2.033236	10.76306	0.391201	2.033236	-3.311801		10.38984	0.005953568		2.039777E-05	4.035049E-08	6.310812E-07	2.292172E-07
2.052786	10.49127	0.3881178	10.48975	0.002621958	0.0001808605	10.48975	20.13638	18.31162	10.48975	31.05742	1.030079	10.48975		0.7662697	10.48975			2.052786	10.49127	0.3881178	2.052786	-2.731825		10.48975	0.01539252		3.02396E-05	2.402299E-08	5.196928E-07	5.353248E-07
2.072336	10.30782	0.3819515	10.58965	0.004065925	6.98638E-05	10.58965	24.24937	3.532353	10.58965	26.91097	0.2064735	10.58965	0.075693058222458	0.6164768	10.58965	34.5743326473052	5.0363678417735	2.072336	10.30782	0.3819515	2.072336	-0.7060183		10.58965	0.04445588		1.982363E-05	1.68749E-08	4.44739E-07	9.182683E-08
2.091887	10.40003	0.3918174	10.68955	0.005214189	0.0002274523	10.68955	24.88281	22.07806	10.68955	35.89823	0.9576849	10.68955	0.396074119074456	0.5801517	10.68955	29.9815550668427	26.6020919348237	2.091887	10.40003	0.3918174	2.091887	0.6256437		10.68955	0.1907831		4.269193E-05	1.921947E-08	4.982934E-07	4.772081E-07
2.111437	10.24084	0.3831844	10.78945	0.002589252	0.0002297826	10.78945	15.6478	7.199153	10.78945	16.17904	0.3146097	10.78945		0.6319225	10.78945			2.111437	10.24084	0.3831844	2.111437	0.1653161		10.78945	0.1778314		6.397055E-05	1.544323E-07	2.383397E-06	7.498396E-07
2.130987	10.32626	0.3875014	10.88935	0.01132786	0.0002934562	10.88935	27.6857	17.77561	10.88935	37.82582	0.7636148	10.88935	0.257394322582037	0.9395918	10.88935	27.429122030276	17.6108758769775	2.130987	10.32626	0.3875014	2.130987	0.6183369		10.88935	0.1367772		6.798567E-05	4.464571E-08	1.342187E-06	1.024914E-06
2.150538	10.17581	0.3822598	10.98926	0.008039542	0.0001717726	10.98926	19.67473	-8.652862	10.98926	24.19731	-0.4182159	10.98926		0.3236394	10.98926			2.150538	10.17581	0.3822598	2.150538	-4.561262		10.98926	0.05467702		3.937205E-05	2.176282E-08	4.858263E-07	-2.031803E-07
2.170088	10.42818	0.38411	11.08916	0.009998277	0.0001762431	11.08916	28.32205	13.67281	11.08916	33.80394	0.5777908	11.08916	0.18966229502592	0.7217423	11.08916	27.3732658646403	13.2147672890056	2.170088	10.42818	0.38411	2.170088	2.802153		11.08916	0.1070532		6.30846E-05	3.984474E-08	1.166235E-06	6.738397E-07
2.189638	10.52719	0.393975	11.18906	0.00687548	0.0002526423	11.18906	14.93964	20.55563	11.18906	27.20105	1.443974	11.18906		0.4337682	11.18906			2.189638	10.52719	0.393975	2.189638	3.061544		11.18906	0.2387607		3.734537E-05	2.189391E-08	3.390604E-07	4.895944E-07
2.209189	10.27482	0.3899672	11.28896	0.008670177	0.000198385	11.28896	32.26692	13.84138	11.28896	38.51299	0.502232	11.28896	0.155179249051785	0.8938647	11.28896	25.6593615974388	11.0069660000395	2.209189	10.27482	0.3899672	2.209189	-3.896344		11.28896	0.1736497		6.014343E-05	3.624479E-08	1.247411E-06	6.264896E-07
2.228739	10.03895	0.3921256	11.38887	0.002440194	9.686696E-05	11.38887	31.32586	11.41869	11.38887	37.02909	0.4591983	11.38887	0.125276386112834	0.8696187	11.38887	24.5932637357804	8.96457239104418	2.228739	10.03895	0.3921256	2.228739	-0.09772828		11.38887	0.2001503		8.97533E-05	5.69237E-08	1.915529E-06	8.796077E-07
2.248289	9.950619	0.3822598	11.48877	0.01239951	0.00031754	11.48877	27.42691	9.137428	11.48877	32.6809	0.3892493	11.48877	0.128519690628101	0.943213	11.48877	27.8468408415104	9.27733082806019	2.248289	9.950619	0.3822598	2.248289	-0.3114518		11.48877	0.1431317		0.0001209851	1.068448E-07	3.253965E-06	1.266603E-06
2.26784	10.18843	0.382568	11.58867	0.007063113	0.000276168	11.58867	25.2049	1.514932	11.58867	28.42991	0.125284	11.58867	0.0250715507151889	0.550421	11.58867	30.3729259746263	1.82555423033526	2.26784	10.18843	0.382568	2.26784	1.81939		11.58867	0.03446445		4.733615E-05	3.223569E-08	9.093489E-07	1.139269E-07
2.28739	10.23308	0.3887343	11.68857	0.001870046	0.0001493899	11.68857	25.30018	11.58873	11.68857	30.30127	0.489368	11.68857	0.187432763827509	0.7567948	11.68857	30.052082611676	13.765338622803	2.28739	10.23308	0.3887343	2.28739	5.929458		11.68857	0.09481693		5.353813E-05	4.412853E-08	1.201048E-06	5.877545E-07
2.30694	9.983621	0.386884	11.78848	0.001045946	6.296848E-05	11.78848	29.26546	12.16769	11.78848	34.83074	0.5173764	11.78848	0.148942289853792	0.8482783	11.78848	26.5340083132582	11.0320326393517	2.30694	9.983621	0.386884	2.30694	-2.0185		11.78848	0.1921669		2.710501E-05	1.895232E-08	5.86301E-07	3.033383E-07
2.326491	9.938	0.3807186	11.88838	0.004279379	9.111928E-05	11.88838	26.64356	24.03021	11.88838	41.42606	1.038982	11.88838	0.343777535803504	0.8774102	11.88838	28.4717812906965	25.6791107670997	2.326491	9.938	0.3807186	2.326491	-1.83309		11.88838	0.1256687		5.249402E-05	2.683893E-08	7.710117E-07	8.010676E-07
2.346041	10.18067	0.3788684	11.98828	0.007660791	0.0002654058	11.98828	9.920183	4.056709	11.98828	11.8074	0.4182292	11.98828		0.3180158	11.98828			2.346041	10.18067	0.3788684	2.346041	2.071474		11.98828	0.02287724		3.051164E-05	6.959937E-08	7.581522E-07	3.170814E-07
2.365591	10.20978	0.3862676	12.08818	0.005618185	0.0001114735	12.08818	20.41433	20.41179	12.08818	31.34332	1.106269	12.08818	2.11027827408708	0.8804753	12.08818	160.30043296906	160.280474620658	2.365591	10.20978	0.3862676	2.365591	3.392176		12.08818	0.07305618		1.970958E-05	1.766464E-08	3.712775E-07	4.10733E-07
2.385142	10.18455	0.3838009	12.18809	0.00492297	0.0002747095	12.18809	17.9055	4.363463	12.18809	19.7038	0.2751483	12.18809		0.8229942	12.18809			2.385142	10.18455	0.3838009	2.385142	-2.971123		12.18809	0.2537563		2.252138E-05	4.774104E-08	9.06974E-07	2.495524E-07
2.404692	10.22823	0.3881178	12.28799	0.005359352	0.0001604129	12.28799	21.85411	13.21093	12.28799	25.86393	0.6915836	12.28799	0.451304682373746	0.8206498	12.28799	57.6408338419309	34.844197715271	2.404692	10.22823	0.3881178	2.404692	2.478828		12.28799	0.160485		2.952566E-05	3.622166E-08	7.70519E-07	5.328783E-07
2.424242	9.985562	0.3871922	12.38789	0.009843859	0.0003091839	12.38789	26.83875	8.190377	12.38789	30.39367	0.288595	12.38789	0.112902814515125	0.866218	12.38789	28.7965403009686	8.78783697894539	2.424242	9.985562	0.3871922	2.424242	-3.099905		12.38789	0.07553884		5.193604E-05	4.870009E-08	1.422136E-06	4.104214E-07
2.443793	9.975856	0.3779437	12.48779	0.009330006	0.000355935	12.48779	13.71283	13.53288	12.48779	21.80629	1.062496	12.48779		0.866177	12.48779			2.443793	9.975856	0.3779437	2.443793	-1.823043		12.48779	0.1058036		2.674322E-05	4.871433E-08	7.280497E-07	7.735501E-07
2.463343	10.21852	0.3859594	12.5877	0.005195771	0.0001139288	12.5877	22.36606	1.688561	12.5877	24.53528	0.1564848	12.5877	0.0413920012079008	0.7070073	12.5877	43.362581762809	3.27372732990886	2.463343	10.21852	0.3859594	2.463343	1.892458		12.5877	0.1896335		1.605177E-05	1.885232E-08	4.569855E-07	7.151131E-08
2.482893	10.45342	0.3865758	12.6876	0.004301699	0.0001492558	12.6876	17.57778	2.595321	12.6876	19.90075	0.1992787	12.6876		0.5054085	12.6876			2.482893	10.45342	0.3865758	2.482893	2.222177		12.6876	0.03360679		7.249506E-06	9.251499E-09	1.805614E-07	3.598204E-08
2.502444	10.45051	0.3853429	12.7875	0.002516343	0.0001682351	12.7875	28.85019	3.327584	12.7875	32.50501	0.2261266	12.7875	0.0374517485150766	0.6819007	12.7875	26.0889891913424	3.00910678336191	2.502444	10.45051	0.3853429	2.502444	4.005033		12.7875	0.2052471		4.746019E-05	3.063021E-08	9.711167E-07	2.195953E-07
2.521994	10.5136	0.3881178	12.8874	0.00213292	0.0001257619	12.8874	14.4212	6.949003	12.8874	17.55785	0.5832149	12.8874		0.8319079	12.8874			2.521994	10.5136	0.3881178	2.521994	-0.7215453		12.8874	0.0339916		1.507372E-05	4.06774E-08	6.169492E-07	3.59814E-07
2.541544	10.79218	0.3865758	12.9873	0.003917426	9.290724E-05	12.9873	17.46547	11.43448	12.9873	23.0715	0.7144811	12.9873		0.6836371	12.9873			2.541544	10.79218	0.3865758	2.541544	5.08461		12.9873	0.1451678		1.555182E-05	1.997355E-08	3.749497E-07	2.678945E-07
2.561095	11.01543	0.3893507	13.08721	0.002608336	0.0001568119	13.08721	15.10607	14.1917	13.08721	23.87479	1.028625	13.08721		0.702593	13.08721			2.561095	11.01543	0.3893507	2.561095	5.543111		13.08721	0.1708198		1.69853E-05	2.093621E-08	3.484236E-07	3.583972E-07
2.580645	11.2445	0.3942832	13.18711	0.005645902	0.0001174483	13.18711	13.01591	5.269171	13.18711	17.41501	0.4096648	13.18711		0.4864955	13.18711			2.580645	11.2445	0.3942832	2.580645	0.9325287		13.18711	0.0282514		4.328104E-05	6.942713E-08	1.11883E-06	4.583452E-07
2.600195	11.22509	0.3976746	13.28701	0.005398947	8.626379E-05	13.28701	13.70661	-1.018162	13.28701	14.91731	-0.03818627	13.28701		0.3735466	13.28701			2.600195	11.22509	0.3976746	2.600195	4.651683		13.28701	0.06629655		1.52979E-05	2.568003E-08	3.82798E-07	-1.461763E-08
2.619746	11.00475	0.3933585	13.38691	0.002959248	5.10758E-05	13.38691	32.79038	9.077417	13.38691	37.64549	0.290961	13.38691	0.0829717872673231	0.85644	13.38691	25.2101210740704	6.97896091158551	2.619746	11.00475	0.3933585	2.619746	-2.61857		13.38691	0.1198089		4.864574E-05	2.939787E-08	1.062631E-06	3.091841E-07
2.639296	11.10764	0.3921256	13.48682	0.007482006	0.0002119993	13.48682	14.54541	4.677028	13.48682	18.13032	0.3810478	13.48682		0.5215194	13.48682			2.639296	11.10764	0.3921256	2.639296	-1.119765		13.48682	0.2476813		1.437251E-05	2.280302E-08	3.863292E-07	1.472099E-07
2.658847	11.34739	0.3982919	13.58672	0.004967521	7.539771E-05	13.58672	24.2684	14.07225	13.58672	30.2943	0.6796668	13.58672	0.23679186689554	0.7958617	13.58672	34.860935543743	20.2144182918183	2.658847	11.34739	0.3982919	2.658847	2.275151		13.58672	0.1657637		3.813263E-05	3.306835E-08	8.285289E-07	5.631235E-07
2.678397	11.59588	0.4004495	13.68662	0.01221642	0.0003265709	13.68662	22.99794	19.2352	13.68662	32.05037	0.8986387	13.68662	0.356294187727406	0.7623379	13.68662	36.63337329728	30.639723525379	2.678397	11.59588	0.4004495	2.678397	1.459531		13.68662	0.09715457		4.495325E-05	3.336127E-08	7.952987E-07	7.146862E-07
2.697947	11.54541	0.4047655	13.78652	0.006626276	0.0001991837	13.78652	21.11742	18.25241	13.78652	31.04713	1.093015	13.78652	0.532473505588579	0.9204928	13.78652	53.3646154146638	46.1245993078086	2.697947	11.54541	0.4047655	2.697947	1.731709		13.78652	0.09082021		2.659773E-05	2.539933E-08	5.323017E-07	5.818137E-07
2.717498	11.32119	0.4056911	13.88643	0.007230231	0.0003424364	13.88643	18.70092	9.253226	13.88643	22.76081	0.5739819	13.88643		0.8341637	13.88643			2.717498	11.32119	0.4056911	2.717498	1.273208		13.88643	0.1116017		2.847415E-05	4.584867E-08	9.050605E-07	5.194884E-07
2.737048	11.11347	0.3942832	13.98633	0.000470186	5.361738E-05	13.98633	15.02042	7.229782	13.98633	18.02968	0.5785668	13.98633		0.8680469	13.98633			2.737048	11.11347	0.3942832	2.737048	-5.2481		13.98633	0.2696824		2.443286E-05	6.524417E-08	1.018196E-06	5.890944E-07
2.756598	10.85042	0.391201	14.08623	0.006526513	0.0001926719	14.08623	21.3419	5.839107	14.08623	25.55042	0.3399528	14.08623	0.148391004097075	0.7836533	14.08623	48.0030529046796	13.1335525904768	2.756598	10.85042	0.391201	2.756598	0.9900697		14.08623	0.1092566		3.699057E-05	4.440369E-08	1.07416E-06	3.651637E-07
2.776149	10.94457	0.3930503	14.18613	0.006417959	0.0002233291	14.18613	28.44398	1.875078	14.18613	31.512	0.1246092	14.18613	0.0202511289844148	0.7600476	14.18613	27.3819374729493	1.80506619383227	2.776149	10.94457	0.3930503	2.776149	-4.445267		14.18613	0.03638928		1.877851E-05	1.437309E-08	4.494487E-07	5.600544E-08
2.795699	10.78539	0.3933585	14.28603	0.002531387	2.873113E-05	14.28603	19.48408	2.807215	14.28603	21.34124	0.2372021	14.28603		0.5297374	14.28603			2.795699	10.78539	0.3933585	2.795699	1.323442		14.28603	0.08214111		2.098311E-05	2.44057E-08	5.067858E-07	1.202107E-07
2.815249	10.90769	0.4041491	14.38594	0.002996909	0.0002508345	14.38594	8.194766	19.30248	14.38594	19.31151	3.313479	14.38594		0.3321544	14.38594			2.815249	10.90769	0.4041491	2.815249	-3.849764		14.38594	0.06190631		2.321012E-05	2.067213E-08	1.153423E-07	3.821842E-07
2.8348	10.7485	0.3905836	14.48584	0.002765574	9.495486E-05	14.48584	24.39606	5.68529	14.48584	21.44575	0.5339519	14.48584	0.08326416032236	0.556365	14.48584	32.5198649826653	7.57847236016184	2.8348	10.7485	0.3905836	2.8348	1.525292		14.48584	0.05316443		1.595832E-05	1.930477E-08	3.652048E-07	1.950018E-07
2.85435	10.89216	0.3979837	14.58574	0.004038609	0.0001145647	14.58574	43.061	10.02278	14.58574	39.4243	0.34402	14.58574	0.0665272308003827	0.8953819	14.58574	26.1941088323621	6.09688276774866	2.85435	10.89216	0.3979837	2.85435	-1.898851		14.58574	0.1158742		2.573119E-05	1.482314E-08	5.526057E-07	1.901074E-07
2.8739	10.732	0.3915092	14.68564	0.001371285	9.112861E-05	14.68564	18.97238	18.68434	14.68564	28.75595	0.4913436	14.68564		0.7397864	14.68564			2.8739	10.732	0.3915092	2.8739	3.196719		14.68564	0.1998749		1.971257E-05	1.763575E-08	4.551585E-07	2.236392E-07
2.893451	10.4738	0.3856511	14.78555	0.003498256	0.0001147905	14.78555	29.13533	4.065002	14.78555	24.26761	0.2797275	14.78555	0.0399996689945964	0.7467401	14.78555	26.6337765979223	3.71598243308266	2.893451	10.4738	0.3856511	2.893451	-0.9434889		14.78555	0.08256043		9.890038E-06	1.254046E-08	2.930767E-07	8.198159E-08
2.913001	10.62134	0.3945923	14.88545	0.004859777	0.0001580438	14.88545	28.67233	16.64749	14.88545	31.73253	0.4722706	14.88545	0.166954500066319	0.8806243	14.88545	26.8939204322733	15.6149255568695	2.913001	10.62134	0.3945923	2.913001	-1.112458		14.88545	0.06671376		2.860037E-05	2.501226E-08	7.176908E-07	3.389442E-07
2.932551	10.43012	0.382568	14.98535	0.001089463	6.144736E-05	14.98535	25.01822	2.159287	14.98535	24.90453	0.1586645	14.98535	0.0279859589063198	0.6265462	14.98535	30.5304407637374	2.63503842419049	2.932551	10.43012	0.382568	2.932551	2.60213		14.98535	0.1347118		1.153416E-05	1.165151E-08	2.865905E-07	4.547173E-08
2.952102	10.60096	0.3964417	15.08525	0.005818044	5.269239E-05	15.08525	16.54896	6.299256	15.08525	20.90279	0.3535807	15.08525		0.5956637	15.08525			2.952102	10.60096	0.3964417	2.952102	-3.488991		15.08525	0.05538213		2.583973E-05	3.522742E-08	6.942326E-07	2.454672E-07
2.971652	10.42333	0.3804095	15.18516	0.006043862	0.0002475812	15.18516	21.48147	2.562233	15.18516	22.65597	0.1950769	15.18516	0.0523356947182927	0.9674189	15.18516	41.8641659159183	4.99340871818081	2.971652	10.42333	0.3804095	2.971652	5.324821		15.18516	0.123862		2.198435E-05	4.14346E-08	9.21373E-07	1.797386E-07
2.991202	10.59902	0.3924339	15.28506	0.001348417	6.450021E-05	15.28506	28.96062	-1.995513	15.28506	31.68069	0.009992183	15.28506	-0.0187396656645429	0.4267634	15.28506	26.1193328325269	-1.79973591876167	2.991202	10.59902	0.3924339	2.991202	-0.6813579		15.28506	0.1780243		7.580424E-06	3.22323E-09	1.021091E-07	1.020293E-09
3.010753	10.3913	0.3881178	15.38496	0.00326966	0.0002834987	15.38496	11.22179	7.676519	15.38496	14.81591	0.7650126	15.38496		0.7185146	15.38496			3.010753	10.3913	0.3881178	3.010753	4.04522		15.38496	0.1116069		9.108294E-06	2.98137E-08	3.508295E-07	2.68389E-07
3.030303	10.11854	0.3844182	15.48486	0.00212501	7.658495E-05	15.48486	15.17574	4.425403	15.48486	18.27284	0.3824167	15.48486		0.5555031	15.48486			3.030303	10.11854	0.3844182	3.030303	-0.1899765		15.48486	0.1532764		1.170776E-05	1.947816E-08	3.324419E-07	1.271313E-07
3.049853	9.854523	0.3887343	15.58477	0.001877929	0.0001113034	15.58477	11.58597	-3.682269	15.58477	12.74991	-0.1749352	15.58477		0.2870702	15.58477			3.049853	9.854523	0.3887343	3.049853	-0.5096484		15.58477	0.115276		8.270788E-06	1.460565E-08	1.834351E-07	-3.208925E-08
3.069404	9.580796	0.3788684	15.68467	0.004941836	0.0002638823	15.68467	22.03123	-3.842828	15.68467	23.66268	-0.04275955	15.68467	-0.0801517094627044	0.7380528	15.68467	45.2851462362992	-7.89892491726552	3.069404	9.580796	0.3788684	3.069404	-1.491498		15.68467	0.03467969		2.316605E-05	3.053597E-08	7.219031E-07	-3.086825E-08
3.088954	9.295423	0.3804095	15.78457	0.003927593	0.0002414625	15.78457	18.30275	4.983993	15.78457	20.69479	0.164744	15.78457		0.8612213	15.78457			3.088954	9.295423	0.3804095	3.088954	-0.7188052		15.78457	0.06768368		3.23075E-05	6.496751E-08	1.326607E-06	2.185505E-07
3.108504	9.000342	0.3690025	15.88447	0.006058778	0.0001212732	15.88447	15.31851	8.004324	15.88447	19.76208	0.6237072	15.88447		0.2836264	15.88447			3.108504	9.000342	0.3690025	3.108504	-0.6493907		15.88447	0.189349		1.62346E-05	1.179025E-08	1.976983E-07	1.233059E-07
3.128055	8.699437	0.3680779	15.98437	0.00332045	0.0001025243	15.98437	14.24157	2.96374	15.98437	16.36065	0.2183204	15.98437		0.7687924	15.98437			3.128055	8.699437	0.3680779	3.128055	-5.056297		15.98437	0.08923863		1.801816E-05	5.175098E-08	8.271954E-07	1.805936E-07
3.147605	8.450948	0.3622198	16.08428	0.002176103	0.0002457115	16.08428	20.85378	8.109513	16.08428	24.09145	0.5031845	16.08428	0.273224745533226	0.7933769	16.08428	71.0054007377521	27.6122255270555	3.147605	8.450948	0.3622198	3.147605	-1.03665		16.08428	0.04729395		4.056507E-05	5.545057E-08	1.193328E-06	6.004639E-07
3.167156	8.624697	0.362528	16.18418	0.00262635	0.0001745808	16.18418	9.286983	4.516202	16.18418	11.40225	0.5874907	16.18418		0.3438256	16.18418			3.167156	8.624697	0.362528	3.167156	-1.39651		16.18418	0.1882062		8.992558E-06	2.378154E-08	2.338009E-07	1.373558E-07
3.186706	8.801356	0.3683861	16.28408	0.001186617	0.0001037898	16.28408	15.43409	3.063376	16.28408	17.76222	0.2983283	16.28408		0.8056386	16.28408			3.186706	8.801356	0.3683861	3.186706	5.587866		16.28408	0.1899473		1.678334E-05	4.285721E-08	7.294698E-07	2.176215E-07
3.206256	8.940161	0.3727021	16.38398	0.003252465	0.0001942171	16.38398	14.10495	6.761912	16.38398	17.44688	0.3488657	16.38398		0.7558015	16.38398			3.206256	8.940161	0.3727021	3.206256	1.660467		16.38398	0.08696536		2.625619E-05	6.519348E-08	1.073945E-06	3.746626E-07
3.225806	8.713026	0.3714692	16.48389	0.003039649	0.0001761656	16.48389	17.92352	6.403836	16.48389	19.23536	0.3011486	16.48389		0.8960079	16.48389			3.225806	8.713026	0.3714692	3.225806	-0.0867681		16.48389	0.04690558		1.683313E-05	4.076395E-08	7.508025E-07	2.261031E-07
3.245357	8.550925	0.3612951	16.58379	0.00752852	0.000336144	16.58379	18.40522	7.42301	16.58379	22.11539	0.4252098	16.58379		0.9260625	16.58379			3.245357	8.550925	0.3612951	3.245357	-1.962786		16.58379	0.05167244		2.574207E-05	4.874099E-08	9.919739E-07	4.21797E-07
3.264907	8.767383	0.3656112	16.68369	0.003538881	0.0001492703	16.68369	7.667351	10.05928	16.68369	13.70871	1.375381	16.68369		0.4723871	16.68369			3.264907	8.767383	0.3656112	3.264907	-5.218873		16.68369	0.007823575		1.160115E-05	2.916125E-08	2.350867E-07	3.233338E-07
3.284457	9.001312	0.3659194	16.78359	0.0001945297	0.0002287961	16.78359	12.95276	3.557186	16.78359	14.25129	0.4710947	16.78359		0.4451899	16.78359			3.284457	9.001312	0.3659194	3.284457	0.3141918		16.78359	0.08957221		2.505789E-05	5.492642E-08	7.081289E-07	3.335958E-07
3.304008	9.245919	0.3656112	16.8835	0.004704227	0.0001924501	16.8835	19.3544	2.977377	16.8835	19.26543	0.06913015	16.8835		0.7264996	16.8835			3.304008	9.245919	0.3656112	3.304008	-0.2950116		16.8835	0.2008061		1.751748E-05	3.428859E-08	6.590115E-07	4.555756E-08
3.323558	9.409961	0.3828762	16.9834	0.002595921	5.461604E-05	16.9834	16.88901	4.444417	16.9834	19.01266	0.4008676	16.9834		0.4575903	16.9834			3.323558	9.409961	0.3828762	3.323558	1.658641		16.9834	0.2184998		1.424396E-05	1.803108E-08	3.182039E-07	1.275576E-07
3.343108	9.322601	0.3714692	17.0833	0.001977015	0.0001382277	17.0833	11.55354	-1.97871	17.0833	12.91723	-0.1179099	17.0833		0.5803373	17.0833			3.343108	9.322601	0.3714692	3.343108	1.369109		17.0833	0.1239995		7.886551E-06	2.74302E-08	3.518845E-07	-4.149068E-08
3.362659	9.579826	0.3717774	17.1832	0.002982151	0.0001697348	17.1832	10.88948	4.171828	17.1832	13.94841	0.210585	17.1832		0.8127165	17.1832			3.362659	9.579826	0.3717774	3.362659	-3.21042		17.1832	0.188486		8.197586E-06	3.424328E-08	4.673885E-07	9.842498E-08
3.382209	9.735132	0.3834927	17.28311	0.006284588	0.0001895493	17.28311	16.58047	-0.4479997	17.28311	18.31874	0.133255	17.28311		0.7470232	17.28311			3.382209	9.735132	0.3834927	3.382209	1.544472		17.28311	0.1401269		1.156153E-05	2.573703E-08	4.673389E-07	6.227526E-08
3.40176	9.513821	0.3770182	17.38301	0.005365511	0.0003322914	17.38301	15.92404	4.176891	17.38301	16.67767	0.3287742	17.38301		0.5573626	17.38301			3.40176	9.513821	0.3770182	3.40176	0.6840979		17.38301	0.1112633		2.054018E-05	4.115959E-08	6.521065E-07	2.143958E-07
3.42131	9.296394	0.3801013	17.48291	0.006570155	0.0003152717	17.48291	20.96642	2.502595	17.48291	23.26171	0.2363987	17.48291	0.0537868400765246	0.8838409	17.48291	49.4997910404334	5.90839648307498	3.42131	9.296394	0.3801013	3.42131	-0.7936998		17.48291	0.2162617		3.199356E-05	5.225808E-08	1.183006E-06	2.79661E-07
3.44086	9.159531	0.3714692	17.58281	0.001323065	6.810112E-05	17.58281	15.839	-4.308739	17.58281	17.07423	-0.2209968	17.58281		0.6291091	17.58281			3.44086	9.159531	0.3714692	3.44086	-3.801356		17.58281	0.07107372		6.92724E-06	1.494872E-08	2.492244E-07	-5.507782E-08
3.460411	9.299306	0.369619	17.68271	0.004138292	9.699194E-05	17.68271	16.37663	15.50127	17.68271	23.90103	1.021371	17.68271		0.6220233	17.68271			3.460411	9.299306	0.369619	3.460411	-4.765852		17.68271	0.08472532		1.218881E-05	1.327195E-08	2.219197E-07	2.266624E-07
3.479961	9.52644	0.3702363	17.78262	0.004658305	0.0002160608	17.78262	24.04598	1.360002	17.78262	27.24519	0.1837025	17.78262	0.0177644250046623	0.940028	17.78262	35.0937479338235	1.98484555857546	3.479961	9.52644	0.3702363	3.479961	-0.7781729		17.78262	0.1271184		2.317648E-05	2.935003E-08	7.864866E-07	1.444795E-07
3.499511	9.768134	0.3773273	17.88252	0.004937028	0.0002005441	17.88252	22.56877	3.875065	17.88252	21.83934	0.2715384	17.88252	0.0620642128509152	0.8879118	17.88252	40.6142762661875	6.97348385447428	3.499511	9.768134	0.3773273	3.499511	1.2385		17.88252	0.08746032		2.784887E-05	5.184398E-08	1.092672E-06	2.967023E-07
3.519062	9.878789	0.3881178	17.98242	0.003180383	0.0001824692	17.98242	11.69339	6.618261	17.98242	15.36467	0.4017363	17.98242		0.354127	17.98242			3.519062	9.878789	0.3881178	3.519062	2.555549		17.98242	0.1933026		1.394568E-05	2.091955E-08	2.982539E-07	1.198194E-07
3.538612	9.656508	0.3794849	18.08232	0.002212203	0.0001581937	18.08232	10.21038	5.555397	18.08232	12.3784	0.4837166	18.08232		0.6126337	18.08232			3.538612	9.656508	0.3794849	3.538612	3.788569		18.08232	0.03544891		1.408696E-05	5.632345E-08	6.276238E-07	3.03592E-07
3.558162	9.623506	0.375477	18.18223	0.004245103	0.0002221677	18.18223	16.31992	10.69514	18.18223	20.77022	0.5059731	18.18223		0.7662062	18.18223			3.558162	9.623506	0.375477	3.558162	-3.271614		18.18223	0.1639402		1.697965E-05	3.015728E-08	5.589037E-07	2.827902E-07
3.577713	9.861318	0.3801013	18.28213	0.005162108	0.000264217	18.28213	16.28204	5.95858	18.28213	19.13952	0.2620891	18.28213		0.8586332	18.28213			3.577713	9.861318	0.3801013	3.577713	-2.322645		18.28213	0.1566418		1.612229E-05	3.778961E-08	6.996444E-07	1.833692E-07
3.597263	10.1069	0.3779437	18.38203	0.001965168	7.322995E-05	18.38203	13.32878	-8.468392	18.38203	16.34579	-0.5894913	18.38203		0.5360054	18.38203			3.597263	10.1069	0.3779437	3.597263	1.2111		18.38203	0.04532382		9.042126E-06	1.81396E-08	2.554285E-07	-1.505729E-07
3.616813	10.16708	0.3881178	18.48193	0.002631346	9.733908E-05	18.48193	13.69884	8.316196	18.48193	15.68871	0.4797981	18.48193		0.7298334	18.48193			3.616813	10.16708	0.3881178	3.616813	0.1707962		18.48193	0.1461465		1.253782E-05	3.717673E-08	5.258593E-07	2.523063E-07
3.636364	10.18164	0.386884	18.58183	0.001930444	0.0001653108	18.58183	9.522482	1.677562	18.58183	9.913467	0.2928768	18.58183		0.8189343	18.58183			3.636364	10.18164	0.386884	3.636364	0.6804446		18.58183	0.07602964		3.344763E-06	2.787168E-08	2.651664E-07	7.766111E-08
3.655914	10.45633	0.3908918	18.68174	0.004220835	0.0002498659	18.68174	22.99368	2.076154	18.68174	24.66673	0.1497637	18.68174	0.028198991333368	0.8289737	18.68174	36.6589162324515	3.31002076051276	3.655914	10.45633	0.3908918	3.655914	-0.1497891		18.68174	0.09864878		1.741878E-05	2.373205E-08	5.789356E-07	8.670357E-08
3.675464	10.48739	0.391201	18.78164	0.003996512	0.0002402187	18.78164	16.17954	3.40607	18.78164	16.259	0.2373224	18.78164		0.8542979	18.78164			3.675464	10.48739	0.391201	3.675464	2.61857		18.78164	0.2068879		1.388163E-05	4.486031E-08	7.096723E-07	1.684211E-07
3.695015	10.26123	0.3887343	18.88154	0.0006079223	3.218864E-05	18.88154	10.56331	13.78475	18.88154	17.57236	1.3514	18.88154		0.3226251	18.88154			3.695015	10.26123	0.3887343	3.695015	2.005713		18.88154	0.08394466		6.516336E-06	6.808338E-09	7.116453E-08	9.617175E-08
3.714565	10.28744	0.3853429	18.98145	0.004284425	0.0002507676	18.98145	13.5137	9.222844	18.98145	15.78835	0.6635905	18.98145		0.8924627	18.98145			3.714565	10.28744	0.3853429	3.714565	-4.402339		18.98145	0.1753422		6.291093E-06	2.252386E-08	2.963092E-07	1.96628E-07
3.734115	10.55049	0.3859594	19.08135	0.003321385	0.0001394679	19.08135	11.30688	1.031799	19.08135	15.18543	0.2737695	19.08135		0.8963826	19.08135			3.734115	10.55049	0.3859594	3.734115	-5.126625		19.08135	0.1306917		1.261751E-05	4.904702E-08	7.183659E-07	1.966667E-07
3.753666	10.52137	0.3924339	19.18125	0.003390174	0.0003039633	19.18125	17.03187	-6.658852	19.18125	18.00757	-0.2857935	19.18125		0.7651216	19.18125			3.753666	10.52137	0.3924339	3.753666	5.366835		19.18125	0.1419642		2.074951E-05	4.895849E-08	8.476844E-07	-2.422627E-07
3.773216	10.30103	0.3850347	19.28115	0.004446729	0.0001602163	19.28115	20.78243	5.034791	19.28115	21.86448	0.1350786	19.28115	0.115944906123469	0.9394551	19.28115	57.9801585663947	14.0463823330763	3.773216	10.30103	0.3850347	3.773216	4.402339		19.28115	0.1538369		2.12438E-05	4.174747E-08	9.045713E-07	1.221882E-07
3.792766	10.33015	0.3810269	19.38105	0.002393937	7.15425E-05	19.38105	20.92269	5.076955	19.38105	26.2206	0.2838912	19.38105	0.11892985054947	0.8812075	19.38105	59.6846165061989	14.4826527891635	3.792766	10.33015	0.3810269	3.792766	-4.203229		19.38105	0.1202782		7.632732E-06	9.783019E-09	2.467654E-07	7.005452E-08
3.812317	10.57766	0.3902754	19.48096	0.002434568	4.473035E-05	19.48096	22.36358	2.525594	19.48096	25.20255	0.18881	19.48096	0.0404735902576409	0.9146085	19.48096	43.8671780127222	4.95406724813623	3.812317	10.57766	0.3902754	3.812317	-0.7032783		19.48096	0.1764419		8.060911E-06	1.160728E-08	2.874542E-07	5.427423E-08
3.831867	10.54272	0.3871922	19.58086	0.002401905	4.351231E-05	19.58086	14.02805	9.213509	19.58086	16.99089	0.6867794	19.58086		0.6888072	19.58086			3.831867	10.54272	0.3871922	3.831867	0.6576108		19.58086	0.1210294		1.912393E-05	4.562917E-08	6.390784E-07	4.389059E-07
3.851417	10.5699	0.3949006	19.68076	0.002879543	0.0001835243	19.68076	14.22229	-4.296283	19.68076	15.38906	-0.2292683	19.68076		0.717801	19.68076			3.851417	10.5699	0.3949006	3.851417	3.568452		19.68076	0.0837087		1.468432E-05	4.450758E-08	6.676083E-07	-1.530614E-07
3.870968	10.45633	0.3816433	19.78066	0.006342613	0.0001902611	19.78066	18.31351	13.55686	19.78066	22.18545	0.6481782	19.78066		0.7567651	19.78066			3.870968	10.45633	0.3816433	3.870968	0.3169319		19.78066	0.02283612		1.319113E-05	2.02818E-08	3.775809E-07	2.447397E-07
3.890518	10.54369	0.3859594	19.88057	0.005189988	0.000362184	19.88057	11.50034	-0.5562535	19.88057	12.29202	-0.04163709	19.88057		0.5342566	19.88057			3.890518	10.54369	0.3859594	3.890518	0.5964165		19.88057	0.1208022		1.131699E-05	4.00161E-08	4.914527E-07	-2.046266E-08
3.910069	10.77277	0.3871922	19.98047	0.004158962	0.0002935664	19.98047	14.65444	1.924191	19.98047	14.80572	0.1599858	19.98047		0.6855294	19.98047			3.910069	10.77277	0.3871922	3.910069	-1.526205		19.98047	0.05508451		1.209273E-05	3.781734E-08	5.528821E-07	8.845329E-08
3.929619	11.02514	0.3921256	20.08037	0.001114698	1.167521E-05	20.08037	19.36255	-1.085183	20.08037	22.07444	0.05062177	20.08037		0.7281201	20.08037			3.929619	11.02514	0.3921256	3.929619	3.665267		20.08037	0.1653598		8.184025E-06	1.222899E-08	2.696029E-07	1.364778E-08
3.949169	11.28236	0.4059993	20.18027	0.002926535	0.0002169603	20.18027	8.635181	5.302315	20.18027	10.67531	0.6775264	20.18027		0.5327121	20.18027			3.949169	11.28236	0.4059993	3.949169	2.0185		20.18027	0.1268525		4.404889E-06	2.059047E-08	1.819755E-07	1.232932E-07
3.968719	11.20956	0.406924	20.28017	0.003138939	0.0001035519	20.28017	15.78149	5.159897	20.28017	17.09197	0.3321133	20.28017		0.7430384	20.28017			3.968719	11.20956	0.406924	3.968719	4.610583		20.28017	0.09730563		9.53716E-06	2.425751E-08	3.93476E-07	1.306786E-07
3.98827	10.99699	0.3884261	20.38008	0.002181462	3.865105E-05	20.38008	18.87077	0.918492	20.38008	18.61496	0.06792528	20.38008		0.7679688	20.38008			3.98827	10.99699	0.3884261	3.98827	1.387376		20.38008	0.1646982		2.357505E-05	5.224832E-08	9.703641E-07	6.591226E-08
4.00782	11.13676	0.393975	20.47998	0.004713373	0.0002210788	20.47998	17.45877	4.275286	20.47998	18.93644	0.2569157	20.47998		0.7020312	20.47998			4.00782	11.13676	0.393975	4.00782	-3.201286		20.47998	0.129351		1.173092E-05	2.296634E-08	4.212212E-07	1.082184E-07
4.02737	11.32313	0.3989084	20.57988	0.001637521	7.610772E-05	20.57988	5.837985	-8.281778	20.57988	10.0913	-1.174937	20.57988		0.5191633	20.57988			4.02737	11.32313	0.3989084	4.02737	-2.581123		20.57988	0.09468968		2.076107E-06	1.058424E-08	6.922689E-08	-8.133722E-08
4.046921	11.17365	0.3961335	20.67978	0.004608433	0.0001625547	20.67978	19.30552	-4.852527	20.67978	23.89807	-0.2549362	20.67978		0.9083096	20.67978			4.046921	11.17365	0.3961335	4.046921	4.043394		20.67978	0.08028068		1.23795E-05	1.968844E-08	4.559329E-07	-1.162338E-07
4.066471	11.31051	0.3952088	20.77969	0.002965026	0.0002910685	20.77969	15.34846	8.22407	20.77969	19.67103	0.5067063	20.77969		0.8404716	20.77969			4.066471	11.31051	0.3952088	4.066471	1.366369		20.77969	0.1595199		2.127981E-05	4.622071E-08	8.110338E-07	4.10956E-07
4.086021	11.58132	0.4004495	20.87959	0.001784468	0.0001650519	20.87959	-6.771008	1.054296	20.87959	7.240154	-0.1911856	20.87959		0.1999752	20.87959			4.086021	11.58132	0.4004495	4.086021	0.8357138		20.87959	0.07985471		3.550862E-06	1.35461E-08	-9.633111E-08	1.841712E-08
4.105572	11.83758	0.4081569	20.97949	0.001301531	0.0003549648	20.97949	2.953685	0.1242386	20.97949	3.052758	0.174886	20.97949		0.4603175	20.97949			4.105572	11.83758	0.4081569	4.105572	1.988359		20.97949	0.1200203		6.326892E-06	3.125095E-07	9.397529E-07	1.643496E-07
4.125122	11.71527	0.4019915	21.07939	0.003856894	0.0009162779	21.07939	1.905989	0.7023205	21.07939	2.244172	0.3569641	21.07939		0.1961879	21.07939			4.125122	11.71527	0.4019915	4.125122	5.45543		21.07939	0.1259328		1.192156E-05	4.64401E-07	9.815349E-07	3.503727E-07
4.144672	11.49688	0.395517	21.1793	0.003752659	0.0003688753	21.1793	5.676756	0.7030406	21.1793	6.113858	0.05884042	21.1793		0.2585582	21.1793			4.144672	11.49688	0.395517	4.144672	4.281777		21.1793	0.08197307		9.626558E-06	6.658839E-08	4.064091E-07	2.391328E-08
4.164223	11.67936	0.4047655	21.2792	0.002756677	0.0002908675	21.2792	16.22895	10.4781	21.2792	18.58714	0.692239	21.2792		0.7529505	21.2792			4.164223	11.67936	0.4047655	4.164223	-3.411356		21.2792	0.05300879		2.71244E-05	5.91155E-08	9.03444E-07	6.253992E-07
4.183773	11.51046	0.4041491	21.3791	0.003866149	0.0002198959	21.3791	24.21887	-11.29606	21.3791	26.02144	-0.3823913	21.3791	-0.118535308412276	0.7770384	21.3791	34.1384582720444	-15.9227125431706	4.183773	11.51046	0.4041491	4.183773	-2.664237		21.3791	0.01773702		1.811834E-05	2.079209E-08	5.05353E-07	-1.932426E-07
4.203323	11.25518	0.3973663	21.479	0.002300879	0.0001035493	21.479	20.34039	1.932172	21.479	21.78728	0.1612575	21.479	0.330695979500732	0.6122444	21.479	469.825286726249	44.6295912131035	4.203323	11.25518	0.3973663	4.203323	8.52702		21.479	0.03720958		1.049428E-05	1.353542E-08	2.911388E-07	4.694832E-08
4.222874	10.99505	0.3976746	21.57891	0.002899274	0.0001676436	21.57891	10.3172	5.552899	21.57891	11.88956	0.371338	21.57891		0.7559657	21.57891			4.222874	10.99505	0.3976746	4.222874	-2.23953		21.57891	0.2376273		6.516414E-06	3.484809E-08	3.884136E-07	1.442327E-07
4.242424	10.72909	0.3865758	21.67881	0.003546529	0.0001876782	21.67881	11.92695	0.563259	21.67881	12.37376	0.04413301	21.67881		0.4037986	21.67881			4.242424	10.72909	0.3865758	4.242424	-1.011077		21.67881	0.1632057		8.003558E-06	2.110787E-08	2.609298E-07	1.151562E-08
4.261975	10.86789	0.3945923	21.77871	0.002380595	5.97694E-05	21.77871	16.20096	7.456752	21.77871	17.70735	0.494536	21.77871		0.6482771	21.77871			4.261975	10.86789	0.3945923	4.261975	-2.938242		21.77871	0.1017663		1.33873E-05	2.767876E-08	4.393303E-07	2.172646E-07
4.281525	10.67958	0.3890425	21.87861	0.004026099	0.000246439	21.87861	14.68409	4.220826	21.87861	15.78572	0.3323815	21.87861		0.6659512	21.87861			4.281525	10.67958	0.3890425	4.281525	-1.207447		21.87861	0.1270811		1.667679E-05	4.45683E-08	6.676297E-07	2.219078E-07
4.301075	10.85527	0.3875014	21.97852	0.006808674	0.0004091001	21.97852	9.430388	6.04534	21.97852	13.06347	0.6445188	21.97852		0.8658977	21.97852			4.301075	10.85527	0.3875014	4.301075	5.392409		21.97852	0.177655		1.849401E-05	9.383846E-08	1.030384E-06	6.641017E-07
4.320626	11.0494	0.4001413	22.07842	0.002184747	0.0001443768	22.07842	17.19253	2.980547	22.07842	18.16637	0.2027432	22.07842		0.6139613	22.07842			4.320626	11.0494	0.4001413	4.320626	-0.2539109		22.07842	0.1331518		6.58007E-06	1.224151E-08	2.179496E-07	4.418779E-08
4.340176	10.89216	0.3915092	22.17832	0.001815459	5.503008E-05	22.17832	15.77999	-5.242788	22.17832	18.30814	-0.1501997	22.17832		0.8615688	22.17832			4.340176	10.89216	0.3915092	4.340176	1.681474		22.17832	0.02455609		9.271096E-06	2.383046E-08	4.314518E-07	-6.480393E-08
4.359726	11.09502	0.3949006	22.27822	0.002537869	0.0001467963	22.27822	9.367625	0.9955799	22.27822	10.53462	0.05825234	22.27822		0.3006664	22.27822			4.359726	11.09502	0.3949006	4.359726	4.831613		22.27822	0.1283004		3.402861E-06	9.219153E-09	9.695594E-08	5.647911E-09
4.379277	10.96204	0.4001413	22.37812	0.004683039	0.000267203	22.37812	13.51177	0.05601948	22.37812	15.00756	-0.03897843	22.37812		0.6186719	22.37812			4.379277	10.96204	0.4001413	4.379277	0.728852		22.37812	0.1297829		1.052142E-05	2.89011E-08	4.334061E-07	-1.689349E-08
4.398827	10.72132	0.3905836	22.47803	0.00298685	7.220706E-05	22.47803	17.49796	-0.6764356	22.47803	16.80815	-0.03942954	22.47803		0.8357835	22.47803			4.398827	10.72132	0.3905836	4.398827	4.355759		22.47803	0.04942031		1.822277E-05	5.390989E-08	9.05422E-07	-3.570037E-08
4.418377	10.46701	0.3915092	22.57793	0.001114832	0.0001815889	22.57793	14.52159	-4.897433	22.57793	16.36782	-0.3514708	22.57793		0.6523205	22.57793			4.418377	10.46701	0.3915092	4.418377	0.9690627		22.57793	0.07035545		1.095616E-05	2.667707E-08	4.119421E-07	-1.447856E-07
4.437928	10.25541	0.3785602	22.67783	0.003443466	0.0001862618	22.67783	24.67051	-10.03605	22.67783	27.52196	-0.2655055	22.67783	-0.0906033018871534	0.7849371	22.67783	31.7351457468175	-12.9099751213156	4.437928	10.25541	0.3785602	4.437928	-0.2858781		22.67783	0.08257059		1.904506E-05	1.973597E-08	5.249838E-07	-1.393861E-07
4.457478	10.41556	0.3979837	22.77773	0.002732827	7.904215E-05	22.77773	5.72716	0.5277697	22.77773	6.770347	-0.2118811	22.77773		0.04906517	22.77773			4.457478	10.41556	0.3979837	4.457478	-0.06667443		22.77773	0.1589012		1.113106E-05	1.191483E-08	7.891558E-08	-1.672072E-08
4.477028	10.12825	0.3918174	22.87764	0.001947171	4.116924E-05	22.87764	11.89035	9.260856	22.87764	15.62299	0.7286704	22.87764		0.8085145	22.87764			4.477028	10.12825	0.3918174	4.477028	-5.27276		22.87764	0.1721012		3.66566E-06	1.21426E-08	1.533182E-07	1.117184E-07
4.496579	9.848699	0.3834927	22.97754	0.003489043	0.0002189214	22.97754	12.0313	3.979074	22.97754	12.38977	0.3859485	22.97754		0.8094939	22.97754			4.496579	9.848699	0.3834927	4.496579	3.784916		22.97754	0.09666076		4.617863E-06	2.435165E-08	2.81475E-07	1.086348E-07
4.516129	9.665244	0.3767099	23.07744	0.002461459	8.530129E-05	23.07744	-1.457036	11.86551	23.07744	12.19609	419.7423	23.07744		0.6994249	23.07744			4.516129	9.665244	0.3767099	4.516129	-2.167376		23.07744	0.09296793		3.451896E-06	1.623145E-08	4.71622E-10	1.979597E-07
4.535679	9.860347	0.3770182	23.17734	0.004426383	0.0002585147	23.17734	21.83343	0.9421205	23.17734	19.16934	0.1011745	23.17734	0.0149044329291541	0.8477988	23.17734	50.3007636644663	2.17049602504896	4.535679	9.860347	0.3770182	4.535679	-1.796556		23.17734	0.1220413		1.443302E-05	3.329933E-08	6.350841E-07	6.425432E-08
4.55523	9.971972	0.3844182	23.27724	0.001788553	0.0001870905	23.27724	5.41378	11.12381	23.27724	13.35752	1.757555	23.27724		0.2863472	23.27724			4.55523	9.971972	0.3844182	4.55523	-1.436697		23.27724	0.160588		6.481451E-06	1.040192E-08	6.871174E-08	1.207647E-07
4.57478	9.826375	0.3791766	23.37715	0.003974175	0.0001525616	23.37715	4.237753	-4.540378	23.37715	6.259345	-1.152571	23.37715		0.1747775	23.37715			4.57478	9.826375	0.3791766	4.57478	0.8338871		23.37715	0.08193864		6.065926E-06	2.705981E-08	1.11E-07	-1.279354E-07
4.59433	10.0836	0.3816433	23.47705	0.001520245	0.000104049	23.47705	16.96275	10.19064	23.47705	19.00509	0.5361524	23.47705		0.9281224	23.47705			4.59433	10.0836	0.3816433	4.59433	0.7726927		23.47705	0.06705396		8.648029E-06	2.222196E-08	3.722079E-07	1.995602E-07
4.613881	10.33694	0.3871922	23.57695	0.003477284	0.000257495	23.57695	12.17307	0.6084475	23.57695	12.26986	0.2870806	23.57695		0.3934782	23.57695			4.613881	10.33694	0.3871922	4.613881	-3.357469		23.57695	0.04520595		8.714901E-06	2.277739E-08	2.686251E-07	7.711705E-08
4.633431	10.59514	0.3844182	23.67686	0.00257947	0.0001437587	23.67686	13.15462	-9.013642	23.67686	17.30616	-0.5726234	23.67686		0.7298631	23.67686			4.633431	10.59514	0.3844182	4.633431	3.996813		23.67686	0.08816457		1.116074E-05	2.719774E-08	4.084617E-07	-2.338947E-07
4.652981	10.73491	0.3933585	23.77676	0.002273692	4.555319E-05	23.77676	5.725026	-0.07852471	23.77676	6.990225	0.09355399	23.77676		0.1293813	23.77676			4.652981	10.73491	0.3933585	4.652981	3.706368		23.77676	0.1640385		3.305912E-06	8.753478E-09	6.092275E-08	5.699566E-09
4.672532	10.68152	0.3859594	23.87666	0.002505245	0.0001518043	23.87666	10.93756	1.296861	23.87666	11.66358	0.04765594	23.87666		0.503942	23.87666			4.672532	10.68152	0.3859594	4.672532	3.399483		23.87666	0.07263845		8.346989E-06	3.092051E-08	3.60235E-07	1.716734E-08
4.692082	10.95234	0.3924339	23.97656	0.001620525	0.0001554826	23.97656	10.26363	-0.3400008	23.97656	10.29931	0.003995109	23.97656		0.5631755	23.97656			4.692082	10.95234	0.3924339	4.692082	3.314541		23.97656	0.1931613		4.88016E-06	2.590964E-08	2.668493E-07	1.066092E-09
4.711632	11.20374	0.3942832	24.07646	0.002351102	9.736494E-05	24.07646	14.38937	1.716273	24.07646	16.00066	0.1564458	24.07646		0.7837553	24.07646			4.711632	11.20374	0.3942832	4.711632	-2.701685		24.07646	0.0974967		8.642479E-06	2.645716E-08	4.182446E-07	6.543261E-08
4.731183	11.2678	0.3979837	24.17637	0.003395399	0.0001736492	24.17637	15.68068	-0.05442298	24.17637	17.21905	0.1281223	24.17637		0.81782	24.17637			4.731183	11.2678	0.3979837	4.731183	0.8558075		24.17637	0.1603592		1.200023E-05	3.310008E-08	5.653307E-07	7.243147E-08
4.750733	11.04843	0.4001413	24.27627	0.001148713	7.603923E-05	24.27627	16.7564	-5.162962	24.27627	19.08649	-0.1281891	24.27627		0.9016169	24.27627			4.750733	11.04843	0.4001413	4.750733	5.183252		24.27627	0.1602838		1.452341E-05	3.594499E-08	6.804954E-07	-8.723212E-08
4.770284	10.82615	0.3970581	24.37617	0.001563643	0.0001304541	24.37617	17.06634	-5.390762	24.37617	19.78853	-0.3193479	24.37617		0.8576584	24.37617			4.770284	10.82615	0.3970581	4.770284	1.182786		24.37617	0.1305629		7.321739E-06	1.60362E-08	3.022926E-07	-9.653652E-08
4.789834	10.76597	0.3847265	24.47607	0.002832284	0.0002271421	24.47607	11.27949	-2.15319	24.47607	12.12966	-0.2490537	24.47607		0.5345435	24.47607			4.789834	10.76597	0.3847265	4.789834	0.19911		24.47607	0.1334593		9.119811E-06	3.313382E-08	3.899889E-07	-9.71282E-08
4.809384	10.9669	0.3958252	24.57598	0.000951883	0.0001455485	24.57598	8.924948	-6.025901	24.57598	10.60665	-0.6318569	24.57598		0.3970305	24.57598			4.809384	10.9669	0.3958252	4.809384	0.6329505		24.57598	0.1075128		3.321778E-06	1.172298E-08	1.051162E-07	-6.641839E-08
4.828935	10.97952	0.395517	24.67588	0.0005541864	6.380073E-05	24.67588	16.48322	4.985283	24.67588	18.73842	0.3072721	24.67588		0.5226657	24.67588			4.828935	10.97952	0.395517	4.828935	-0.6146835		24.67588	0.2060797		4.768585E-06	7.098191E-09	1.271421E-07	3.906722E-08
4.848485	10.93292	0.3924339	24.77578	0.0003176252	5.206103E-05	24.77578	11.70975	15.69684	24.77578	20.36067	1.290551	24.77578		0.6736953	24.77578			4.848485	10.93292	0.3924339	4.848485	2.496181		24.77578	0.09015063		9.537232E-06	1.549892E-08	1.932869E-07	2.494467E-07
4.868035	10.97175	0.3973663	24.87568	0.001715134	0.0001037233	24.87568	17.02881	-9.902496	24.87568	21.01722	-0.6008537	24.87568		0.7451003	24.87568			4.868035	10.97175	0.3973663	4.868035	1.163606		24.87568	0.2247488		1.119733E-05	1.888769E-08	3.402679E-07	-2.044512E-07
4.887586	10.72423	0.3930503	24.97559	0.003546527	0.000229938	24.97559	10.2229	-3.441792	24.97559	11.52822	-0.1637953	24.97559		0.6892284	24.97559			4.887586	10.72423	0.3930503	4.887586	-6.369692		24.97559	0.1386945		1.163091E-05	6.031874E-08	6.862235E-07	-1.124002E-07
4.907136	10.46021	0.3905836	25.07549	0.001392844	1.868275E-05	25.07549	25.79694	7.414049	25.07549	27.06552	0.3053615	25.07549	0.0525722987554499	0.7848271	25.07549	28.820331359736	8.2829727942803	4.907136	10.46021	0.3905836	4.907136	1.974659		25.07549	0.1829864		7.486448E-06	8.020791E-09	2.076226E-07	6.339994E-08
4.926686	10.42915	0.3844182	25.17539	0.001908411	0.0001130836	25.17539	8.876743	-1.716233	25.17539	9.022608	-0.1579161	25.17539		0.3428874	25.17539			4.926686	10.42915	0.3844182	4.926686	-0.8640276		25.17539	0.04976912		6.116017E-06	2.57606E-08	2.295828E-07	-3.625484E-08
4.946237	10.42236	0.3936668	25.27529	0.003654838	0.0002325418	25.27529	8.728628	-2.200534	25.27529	10.10191	-0.1932936	25.27529		0.7321525	25.27529			4.946237	10.42236	0.3936668	4.946237	-0.6914048		25.27529	0.05195411		4.374667E-06	3.138629E-08	3.112992E-07	-6.017213E-08
4.965787	10.39712	0.3847265	25.37519	0.0003799676	0.0001399191	25.37519	12.58188	-1.117681	25.37519	13.51162	-0.1683407	25.37519		0.6357795	25.37519			4.965787	10.39712	0.3847265	4.965787	-5.537632		25.37519	0.1239791		3.659014E-06	1.274253E-08	1.697833E-07	-2.858144E-08
4.985337	10.38062	0.3899672	25.4751	0.001795264	0.000112821	25.4751	11.36332	-1.057621	25.4751	12.40718	-0.1889801	25.4751		0.7793022	25.4751			4.985337	10.38062	0.3899672	4.985337	2.922715		25.4751	0.04443076		6.119591E-06	3.098004E-08	3.776898E-07	-7.137585E-08
5.004888	10.13407	0.3831844	25.575	0.0003222842	0.0001367047	25.575	13.58351	-1.529722E-12	25.575	15.52255	-5.616642E-14	25.575		0.7192738	25.575			5.004888	10.13407	0.3831844	5.004888	-0.3023183		25.575	0.1151747		1.586039E-05	4.734587E-08	7.349286E-07	-4.12783E-20
5.024438	10.14766	0.378252	25.6749	0.001795264	0.000112821	25.6749	11.36332	1.057621	25.6749	12.40718	0.1889801	25.6749		0.7793022	25.6749			5.024438	10.14766	0.378252	5.024438	1.23302		25.6749	0.04443076		6.119591E-06	3.098004E-08	3.776898E-07	7.137585E-08
5.043988	10.31947	0.3878096	25.7748	0.0003799676	0.0001399191	25.7748	12.58188	1.117681	25.7748	13.51162	0.1683407	25.7748		0.6357795	25.7748			5.043988	10.31947	0.3878096	5.043988	-6.03906		25.7748	0.1239791		3.659014E-06	1.274253E-08	1.697833E-07	2.858144E-08
5.063539	10.2389	0.3834927	25.87471	0.003654838	0.0002325418	25.87471	8.728628	2.200534	25.87471	10.10191	0.1932936	25.87471		0.7321525	25.87471			5.063539	10.2389	0.3834927	5.063539	-2.362832		25.87471	0.05195411		4.374667E-06	3.138629E-08	3.112992E-07	6.017213E-08
5.083089	10.18067	0.3813351	25.97461	0.001908411	0.0001130836	25.97461	8.876743	1.716233	25.97461	9.022608	0.1579161	25.97461		0.3428874	25.97461			5.083089	10.18067	0.3813351	5.083089	3.879904		25.97461	0.04976912		6.116017E-06	2.57606E-08	2.295828E-07	3.625484E-08
5.102639	10.34762	0.3862676	26.07451	0.001392844	1.868275E-05	26.07451	25.79694	-7.414049	26.07451	27.06552	-0.3053615	26.07451	-0.0505580377746567	0.7848271	26.07451	28.820331359736	-8.2829727942803	5.102639	10.34762	0.3862676	5.102639	0.3973066		26.07451	0.1829864		7.486448E-06	8.020791E-09	2.076226E-07	-6.339994E-08
5.12219	10.26608	0.3865758	26.17441	0.003546527	0.000229938	26.17441	10.2229	3.441792	26.17441	11.52822	0.1637953	26.17441		0.6892284	26.17441			5.12219	10.26608	0.3865758	5.12219	0		26.17441	0.1386945		1.163091E-05	6.031874E-08	6.862235E-07	1.124002E-07
5.14174	10.04477	0.3822598	26.27431	0.001715134	0.0001037233	26.27431	17.02881	9.902496	26.27431	21.01722	0.6008537	26.27431		0.7451003	26.27431			5.14174	10.04477	0.3822598	5.14174	0.180843		26.27431	0.2247488		1.119733E-05	1.888769E-08	3.402679E-07	2.044512E-07
5.16129	10.13601	0.3856511	26.37422	0.0003176252	5.206103E-05	26.37422	11.70975	-15.69684	26.37422	20.36067	-1.290551	26.37422		0.6736953	26.37422			5.16129	10.13601	0.3856511	5.16129	0.9562758		26.37422	0.09015063		9.537232E-06	1.549892E-08	1.932869E-07	-2.494467E-07
5.18084	10.04089	0.3871922	26.47412	0.0005541864	6.380073E-05	26.47412	16.48322	-4.985283	26.47412	18.73842	-0.3072721	26.47412		0.5226657	26.47412			5.18084	10.04089	0.3871922	5.18084	-6.218989		26.47412	0.2060797		4.768585E-06	7.098191E-09	1.271421E-07	-3.906722E-08
5.200391	9.773958	0.3834927	26.57402	0.000951883	0.0001455485	26.57402	8.924948	6.025901	26.57402	10.60665	0.6318569	26.57402		0.3970305	26.57402			5.200391	9.773958	0.3834927	5.200391	-0.3799529		26.57402	0.1075128		3.321778E-06	1.172298E-08	1.051162E-07	6.641839E-08
5.219941	9.51091	0.3807186	26.67393	0.002832284	0.0002271421	26.67393	11.27949	2.15319	26.67393	12.12966	0.2490537	26.67393		0.5345435	26.67393			5.219941	9.51091	0.3807186	5.219941	0.7251986		26.67393	0.1334593		9.119811E-06	3.313382E-08	3.899889E-07	9.71282E-08
5.239491	9.229419	0.3748606	26.77383	0.001563643	0.0001304541	26.77383	17.06634	5.390762	26.77383	19.78853	0.3193479	26.77383		0.8576584	26.77383			5.239491	9.229419	0.3748606	5.239491	-2.324472		26.77383	0.1305629		7.321739E-06	1.60362E-08	3.022926E-07	9.653652E-08
5.259042	8.945015	0.3622198	26.87373	0.001148713	7.603923E-05	26.87373	16.7564	5.162962	26.87373	19.08649	0.1281891	26.87373		0.9016169	26.87373			5.259042	8.945015	0.3622198	5.259042	-0.9663226		26.87373	0.1602838		1.452341E-05	3.594499E-08	6.804954E-07	8.723212E-08
5.278593	9.02849	0.3791766	26.97363	0.003395399	0.0001736492	26.97363	15.68068	0.05442298	26.97363	17.21905	-0.1281223	26.97363		0.81782	26.97363			5.278593	9.02849	0.3791766	5.278593	-1.306088		26.97363	0.1603592		1.200023E-05	3.310008E-08	5.653307E-07	-7.243147E-08
5.298143	8.857655	0.371161	27.07353	0.002351102	9.736494E-05	27.07353	14.38937	-1.716273	27.07353	16.00066	-0.1564458	27.07353		0.7837553	27.07353			5.298143	8.857655	0.371161	5.298143	-4.384072		27.07353	0.0974967		8.642479E-06	2.645716E-08	4.182446E-07	-6.543261E-08
5.317693	8.987723	0.3822598	27.17344	0.001620525	0.0001554826	27.17344	10.26363	0.3400008	27.17344	10.29931	-0.003995109	27.17344		0.5631755	27.17344			5.317693	8.987723	0.3822598	5.317693	-2.523582		27.17344	0.1931613		4.88016E-06	2.590964E-08	2.668493E-07	-1.066092E-09
5.337244	8.800386	0.3708528	27.27334	0.002505245	0.0001518043	27.27334	10.93756	-1.296861	27.27334	11.66358	-0.04765594	27.27334		0.503942	27.27334			5.337244	8.800386	0.3708528	5.337244	1.944519		27.27334	0.07263845		8.346989E-06	3.092051E-08	3.60235E-07	-1.716734E-08
5.356794	8.526658	0.366845	27.37324	0.002273692	4.555319E-05	27.37324	5.725026	0.07852471	27.37324	6.990225	-0.09355399	27.37324		0.1293813	27.37324			5.356794	8.526658	0.366845	5.356794	-6.611729		27.37324	0.1640385		3.305912E-06	8.753478E-09	6.092275E-08	-5.699566E-09
5.376344	8.297582	0.3665358	27.47314	0.00257947	0.0001437587	27.47314	13.15462	9.013642	27.47314	17.30616	0.5726234	27.47314		0.7298631	27.47314			5.376344	8.297582	0.3665358	5.376344	2.303465		27.47314	0.08816457		1.116074E-05	2.719774E-08	4.084617E-07	2.338947E-07
5.395895	8.033562	0.3535877	27.57305	0.003477284	0.000257495	27.57305	12.17307	-0.6084475	27.57305	12.26986	-0.2870806	27.57305		0.3934782	27.57305			5.395895	8.033562	0.3535877	5.395895	-2.158242		27.57305	0.04520595		8.714901E-06	2.277739E-08	2.686251E-07	-7.711705E-08
5.415445	8.155865	0.3622198	27.67295	0.001520245	0.000104049	27.67295	16.96275	-10.19064	27.67295	19.00509	-0.5361524	27.67295		0.9281224	27.67295			5.415445	8.155865	0.3622198	5.415445	-7.114984		27.67295	0.06705396		8.648029E-06	2.222196E-08	3.722079E-07	-1.995602E-07
5.434995	8.050063	0.3532795	27.77285	0.003974175	0.0001525616	27.77285	4.237753	4.540378	27.77285	6.259345	1.152571	27.77285		0.1747775	27.77285			5.434995	8.050063	0.3532795	5.434995	-1.60932		27.77285	0.08193864		6.065926E-06	2.705981E-08	1.11E-07	1.279354E-07
5.454545	8.231577	0.3588284	27.87275	0.001788553	0.0001870905	27.87275	5.41378	-11.12381	27.87275	13.35752	-1.757555	27.87275		0.2863472	27.87275			5.454545	8.231577	0.3588284	5.454545	-2.208477		27.87275	0.160588		6.481451E-06	1.040192E-08	6.871174E-08	-1.207647E-07
5.474096	8.450948	0.3656112	27.97266	0.004426383	0.0002585147	27.97266	21.83343	-0.9421205	27.97266	19.16934	-0.1011745	27.97266	-0.0123493873211266	0.8477988	27.97266	50.3007636644663	-2.17049602504896	5.474096	8.450948	0.3656112	5.474096	0.1059484		27.97266	0.1220413		1.443302E-05	3.329933E-08	6.350841E-07	-6.425432E-08
5.493646	8.698466	0.3649947	28.07256	0.002461459	8.530129E-05	28.07256	-1.457036	-11.86551	28.07256	12.19609	-419.7423	28.07256		0.6994249	28.07256			5.493646	8.698466	0.3649947	5.493646	-1.945432		28.07256	0.09296793		3.451896E-06	1.623145E-08	4.71622E-10	-1.979597E-07
5.513196	8.92463	0.3745524	28.17246	0.003489043	0.0002189214	28.17246	12.0313	-3.979074	28.17246	12.38977	-0.3859485	28.17246		0.8094939	28.17246			5.513196	8.92463	0.3745524	5.513196	-0.9151751		28.17246	0.09666076		4.617863E-06	2.435165E-08	2.81475E-07	-1.086348E-07
5.532747	8.757677	0.365303	28.27236	0.001947171	4.116924E-05	28.27236	11.89035	-9.260856	28.27236	15.62299	-0.7286704	28.27236		0.8085145	28.27236			5.532747	8.757677	0.365303	5.532747	-0.5653627		28.27236	0.1721012		3.66566E-06	1.21426E-08	1.533182E-07	-1.117184E-07
5.552297	8.574221	0.3622198	28.37226	0.002732827	7.904215E-05	28.37226	5.72716	-0.5277697	28.37226	6.770347	0.2118811	28.37226		0.04906517	28.37226			5.552297	8.574221	0.3622198	5.552297	3.64426		28.37226	0.1589012		1.113106E-05	1.191483E-08	7.891558E-08	1.672072E-08
5.571847	8.768353	0.3708528	28.47217	0.003443466	0.0001862618	28.47217	24.67051	10.03605	28.47217	27.52196	0.2655055	28.47217	0.0721647326384475	0.7849371	28.47217	31.7351457468175	12.9099751213156	5.571847	8.768353	0.3708528	5.571847	-0.4393206		28.47217	0.08257059		1.904506E-05	1.973597E-08	5.249838E-07	1.393861E-07
5.591398	8.564515	0.3665358	28.57207	0.001114832	0.0001815889	28.57207	14.52159	4.897433	28.57207	16.36782	0.3514708	28.57207		0.6523205	28.57207			5.591398	8.564515	0.3665358	5.591398	-4.749412		28.57207	0.07035545		1.095616E-05	2.667707E-08	4.119421E-07	1.447856E-07
5.610948	8.32379	0.3671532	28.67197	0.00298685	7.220706E-05	28.67197	17.49796	0.6764356	28.67197	16.80815	0.03942954	28.67197		0.8357835	28.67197			5.610948	8.32379	0.3671532	5.610948	-2.309858		28.67197	0.04942031		1.822277E-05	5.390989E-08	9.05422E-07	3.570037E-08
5.630498	8.058799	0.3588284	28.77187	0.004683039	0.000267203	28.77187	13.51177	-0.05601948	28.77187	15.00756	0.03897843	28.77187		0.6186719	28.77187			5.630498	8.058799	0.3588284	5.630498	1.81117		28.77187	0.1297829		1.052142E-05	2.89011E-08	4.334061E-07	1.689349E-08
5.650049	7.844282	0.3542042	28.87178	0.002537869	0.0001467963	28.87178	9.367625	-0.9955799	28.87178	10.53462	-0.05825234	28.87178		0.3006664	28.87178			5.650049	7.844282	0.3542042	5.650049	-6.188849		28.87178	0.1283004		3.402861E-06	9.219153E-09	9.695594E-08	-5.647911E-09
5.669599	8.029678	0.3566709	28.97168	0.001815459	5.503008E-05	28.97168	15.77999	5.242788	28.97168	18.30814	0.1501997	28.97168		0.8615688	28.97168			5.669599	8.029678	0.3566709	5.669599	-2.924542		28.97168	0.02455609		9.271096E-06	2.383046E-08	4.314518E-07	6.480393E-08
5.689149	8.184985	0.3588284	29.07158	0.002184747	0.0001443768	29.07158	17.19253	-2.980547	29.07158	18.16637	-0.2027432	29.07158		0.6139613	29.07158			5.689149	8.184985	0.3588284	5.689149	-3.687188		29.07158	0.1331518		6.58007E-06	1.224151E-08	2.179496E-07	-4.418779E-08
5.7087	8.013178	0.3585202	29.17148	0.006808674	0.0004091001	29.17148	9.430388	-6.04534	29.17148	13.06347	-0.6445188	29.17148		0.8658977	29.17148			5.7087	8.013178	0.3585202	5.7087	-3.042364		29.17148	0.177655		1.849401E-05	9.383846E-08	1.030384E-06	-6.641017E-07
5.72825	8.17625	0.3628362	29.27139	0.004026099	0.000246439	29.27139	14.68409	-4.220826	29.27139	15.78572	-0.3323815	29.27139		0.6659512	29.27139			5.72825	8.17625	0.3628362	5.72825	-1.130725		29.27139	0.1270811		1.667679E-05	4.45683E-08	6.676297E-07	-2.219078E-07
5.7478	8.024826	0.3591367	29.37129	0.002380595	5.97694E-05	29.37129	16.20096	-7.456752	29.37129	17.70735	-0.494536	29.37129		0.6482771	29.37129			5.7478	8.024826	0.3591367	5.7478	1.765502		29.37129	0.1017663		1.33873E-05	2.767876E-08	4.393303E-07	-2.172646E-07
5.767351	8.238371	0.3585202	29.47119	0.003546529	0.0001876782	29.47119	11.92695	-0.563259	29.47119	12.37376	-0.04413301	29.47119		0.4037986	29.47119			5.767351	8.238371	0.3585202	5.767351	-5.686507		29.47119	0.1632057		8.003558E-06	2.110787E-08	2.609298E-07	-1.151562E-08
5.786901	8.463566	0.3600622	29.57109	0.002899274	0.0001676436	29.57109	10.3172	-5.552899	29.57109	11.88956	-0.371338	29.57109		0.7559657	29.57109			5.786901	8.463566	0.3600622	5.786901	1.551779		29.57109	0.2376273		6.516414E-06	3.484809E-08	3.884136E-07	-1.442327E-07
5.806452	8.720791	0.3656112	29.671	0.002300879	0.0001035493	29.671	20.34039	-1.932172	29.671	21.78728	-0.1612575	29.671	-0.239392714802674	0.6122444	29.671	469.825286726249	-44.6295912131035	5.806452	8.720791	0.3656112	5.806452	-2.852387		29.671	0.03720958		1.049428E-05	1.353542E-08	2.911388E-07	-4.694832E-08
5.826002	8.985782	0.3677696	29.7709	0.003866149	0.0002198959	29.7709	24.21887	11.29606	29.7709	26.02144	0.3823913	29.7709	0.0851226764630732	0.7770384	29.7709	34.1384582720444	15.9227125431706	5.826002	8.985782	0.3677696	5.826002	0.5224353		29.7709	0.01773702		1.811834E-05	2.079209E-08	5.05353E-07	1.932426E-07
5.845552	9.252713	0.3745524	29.8708	0.002756677	0.0002908675	29.8708	16.22895	-10.4781	29.8708	18.58714	-0.692239	29.8708		0.7529505	29.8708			5.845552	9.252713	0.3745524	5.845552	-1.43213		29.8708	0.05300879		2.71244E-05	5.91155E-08	9.03444E-07	-6.253992E-07
5.865103	9.537117	0.371161	29.9707	0.003752659	0.0003688753	29.9707	5.676756	-0.7030406	29.9707	6.113858	-0.05884042	29.9707		0.2585582	29.9707			5.865103	9.537117	0.371161	5.865103	-0.4493674		29.9707	0.08197307		9.626558E-06	6.658839E-08	4.064091E-07	-2.391328E-08
5.884653	9.840934	0.375477	30.0706	0.003856894	0.0009162779	30.0706	1.905989	-0.7023205	30.0706	2.244172	-0.3569641	30.0706		0.1961879	30.0706			5.884653	9.840934	0.375477	5.884653	0.8567208		30.0706	0.1259328		1.192156E-05	4.64401E-07	9.815349E-07	-3.503727E-07
5.904203	10.1399	0.3797931	30.17051	0.001301531	0.0003549648	30.17051	2.953685	-0.1242386	30.17051	3.052758	-0.174886	30.17051		0.4603175	30.17051			5.904203	10.1399	0.3797931	5.904203	4.738451		30.17051	0.1200203		6.326892E-06	3.125095E-07	9.397529E-07	-1.643496E-07
5.923754	10.31364	0.3871922	30.27041	0.001784468	0.0001650519	30.27041	-6.771008	-1.054296	30.27041	7.240154	0.1911856	30.27041		0.1999752	30.27041			5.923754	10.31364	0.3871922	5.923754	0.2036767		30.27041	0.07985471		3.550862E-06	1.35461E-08	-9.633111E-08	-1.841712E-08
5.943304	10.21075	0.3810269	30.37031	0.002965026	0.0002910685	30.37031	15.34846	-8.22407	30.37031	19.67103	-0.5067063	30.37031		0.8404716	30.37031			5.943304	10.21075	0.3810269	5.943304	0.6146835		30.37031	0.1595199		2.127981E-05	4.622071E-08	8.110338E-07	-4.10956E-07
5.962854	10.12145	0.3834927	30.47021	0.004608433	0.0001625547	30.47021	19.30552	4.852527	30.47021	23.89807	0.2549362	30.47021		0.9083096	30.47021			5.962854	10.12145	0.3834927	5.962854	1.879671		30.47021	0.08028068		1.23795E-05	1.968844E-08	4.559329E-07	1.162338E-07
5.982405	9.959353	0.3828762	30.57012	0.001637521	7.610772E-05	30.57012	5.837985	8.281778	30.57012	10.0913	1.174937	30.57012		0.5191633	30.57012			5.982405	9.959353	0.3828762	5.982405	1.417517		30.57012	0.09468968		2.076107E-06	1.058424E-08	6.922689E-08	8.133722E-08
6.001955	9.999151	0.3748606	30.67002	0.004713373	0.0002210788	30.67002	17.45877	-4.275286	30.67002	18.93644	-0.2569157	30.67002		0.7020312	30.67002			6.001955	9.999151	0.3748606	6.001955	-2.114402		30.67002	0.129351		1.173092E-05	2.296634E-08	4.212212E-07	-1.082184E-07
6.021505	10.22337	0.3801013	30.76992	0.002181462	3.865105E-05	30.76992	18.87077	-0.918492	30.76992	18.61496	-0.06792528	30.76992		0.7679688	30.76992			6.021505	10.22337	0.3801013	6.021505	0.1169086		30.76992	0.1646982		2.357505E-05	5.224832E-08	9.703641E-07	-6.591226E-08
6.041056	10.29035	0.3847265	30.86982	0.003138939	0.0001035519	30.86982	15.78149	-5.159897	30.86982	17.09197	-0.3321133	30.86982		0.7430384	30.86982			6.041056	10.29035	0.3847265	6.041056	-2.279718		30.86982	0.09730563		9.53716E-06	2.425751E-08	3.93476E-07	-1.306786E-07
6.060606	10.24084	0.3794849	30.96972	0.002926535	0.0002169603	30.96972	8.635181	-5.302315	30.96972	10.67531	-0.6775264	30.96972		0.5327121	30.96972			6.060606	10.24084	0.3794849	6.060606	-0.120562		30.96972	0.1268525		4.404889E-06	2.059047E-08	1.819755E-07	-1.232932E-07
6.080156	10.34762	0.3887343	31.06963	0.001114698	1.167521E-05	31.06963	19.36255	1.085183	31.06963	22.07444	-0.05062177	31.06963		0.7281201	31.06963			6.080156	10.34762	0.3887343	6.080156	6.005266		31.06963	0.1653598		8.184025E-06	1.222899E-08	2.696029E-07	-1.364778E-08
6.099707	10.11078	0.3838009	31.16953	0.004158962	0.0002935664	31.16953	14.65444	-1.924191	31.16953	14.80572	-0.1599858	31.16953		0.6855294	31.16953			6.099707	10.11078	0.3838009	6.099707	2.660584		31.16953	0.05508451		1.209273E-05	3.781734E-08	5.528821E-07	-8.845329E-08
6.119257	10.08457	0.3785602	31.26943	0.005189988	0.000362184	31.26943	11.50034	0.5562535	31.26943	12.29202	0.04163709	31.26943		0.5342566	31.26943			6.119257	10.08457	0.3785602	6.119257	-1.269554		31.26943	0.1208022		1.131699E-05	4.00161E-08	4.914527E-07	2.046266E-08
6.138807	10.32044	0.3905836	31.36934	0.006342613	0.0001902611	31.36934	18.31351	-13.55686	31.36934	22.18545	-0.6481782	31.36934		0.7567651	31.36934			6.138807	10.32044	0.3905836	6.138807	2.958336		31.36934	0.02283612		1.319113E-05	2.02818E-08	3.775809E-07	-2.447397E-07
6.158358	10.5301	0.389659	31.46924	0.002879543	0.0001835243	31.46924	14.22229	4.296283	31.46924	15.38906	0.2292683	31.46924		0.717801	31.46924			6.158358	10.5301	0.389659	6.158358	0.09590159		31.46924	0.0837087		1.468432E-05	4.450758E-08	6.676083E-07	1.530614E-07
6.177908	10.56699	0.3918174	31.56914	0.002401905	4.351231E-05	31.56914	14.02805	-9.213509	31.56914	16.99089	-0.6867794	31.56914		0.6888072	31.56914			6.177908	10.56699	0.3918174	6.177908	-5.596086		31.56914	0.1210294		1.912393E-05	4.562917E-08	6.390784E-07	-4.389059E-07
6.197458	10.33209	0.3884261	31.66904	0.002434568	4.473035E-05	31.66904	22.36358	-2.525594	31.66904	25.20255	-0.18881	31.66904	-0.0248970037743031	0.9146085	31.66904	43.8671780127222	-4.95406724813623	6.197458	10.33209	0.3884261	6.197458	1.317962		31.66904	0.1764419		8.060911E-06	1.160728E-08	2.874542E-07	-5.427423E-08
6.217009	10.20202	0.3847265	31.76894	0.002393937	7.15425E-05	31.76894	20.92269	-5.076955	31.76894	26.2206	-0.2838912	31.76894	-0.0725546900150921	0.8812075	31.76894	59.6846165061989	-14.4826527891635	6.217009	10.20202	0.3847265	6.217009	2.645057		31.76894	0.1202782		7.632732E-06	9.783019E-09	2.467654E-07	-7.005452E-08
6.236559	10.28938	0.3816433	31.86885	0.004446729	0.0001602163	31.86885	20.78243	-5.034791	31.86885	21.86448	-0.1350786	31.86885	-0.0701484808283122	0.9394551	31.86885	57.9801585663947	-14.0463823330763	6.236559	10.28938	0.3816433	6.236559	0.8329738		31.86885	0.1538369		2.12438E-05	4.174747E-08	9.045713E-07	-1.221882E-07
6.256109	10.27191	0.3834927	31.96875	0.003390174	0.0003039633	31.96875	17.03187	6.658852	31.96875	18.00757	0.2857935	31.96875		0.7651216	31.96875			6.256109	10.27191	0.3834927	6.256109	-0.9151751		31.96875	0.1419642		2.074951E-05	4.895849E-08	8.476844E-07	2.422627E-07
6.27566	10.29035	0.3807186	32.06865	0.003321385	0.0001394679	32.06865	11.30688	-1.031799	32.06865	15.18543	-0.2737695	32.06865		0.8963826	32.06865			6.27566	10.29035	0.3807186	6.27566	-1.03939		32.06865	0.1306917		1.261751E-05	4.904702E-08	7.183659E-07	-1.966667E-07
6.29521	10.54272	0.3850347	32.16855	0.004284425	0.0002507676	32.16855	13.5137	-9.222844	32.16855	15.78835	-0.6635905	32.16855		0.8924627	32.16855			6.29521	10.54272	0.3850347	6.29521	0.1580093		32.16855	0.1753422		6.291093E-06	2.252386E-08	2.963092E-07	-1.96628E-07
6.314761	10.50389	0.3878096	32.26846	0.0006079223	3.218864E-05	32.26846	10.56331	-13.78475	32.26846	17.57236	-1.3514	32.26846		0.3226251	32.26846			6.314761	10.50389	0.3878096	6.314761	1.483278		32.26846	0.08394466		6.516336E-06	6.808338E-09	7.116453E-08	-9.617175E-08
6.334311	10.25832	0.3844182	32.36836	0.003996512	0.0002402187	32.36836	16.17954	-3.40607	32.36836	16.259	-0.2373224	32.36836		0.8542979	32.36836			6.334311	10.25832	0.3844182	6.334311	-0.03379389		32.36836	0.2068879		1.388163E-05	4.486031E-08	7.096723E-07	-1.684211E-07
6.353861	10.15543	0.3797931	32.46826	0.004220835	0.0002498659	32.46826	22.99368	-2.076154	32.46826	24.66673	-0.1497637	32.46826	-0.0162252655002777	0.8289737	32.46826	36.6589162324515	-3.31002076051276	6.353861	10.15543	0.3797931	6.353861	5.101051		32.46826	0.09864878		1.741878E-05	2.373205E-08	5.789356E-07	-8.670357E-08
6.373412	10.30394	0.3878096	32.56816	0.001930444	0.0001653108	32.56816	9.522482	-1.677562	32.56816	9.913467	-0.2928768	32.56816		0.8189343	32.56816			6.373412	10.30394	0.3878096	6.373412	3.520045		32.56816	0.07602964		3.344763E-06	2.787168E-08	2.651664E-07	-7.766111E-08
6.392962	10.22046	0.3838009	32.66806	0.002631346	9.733908E-05	32.66806	13.69884	-8.316196	32.66806	15.68871	-0.4797981	32.66806		0.7298334	32.66806			6.392962	10.22046	0.3838009	6.392962	-1.467751		32.66806	0.1461465		1.253782E-05	3.717673E-08	5.258593E-07	-2.523063E-07
6.412512	9.954502	0.3794849	32.76797	0.001965168	7.322995E-05	32.76797	13.32878	8.468392	32.76797	16.34579	0.5894913	32.76797		0.5360054	32.76797			6.412512	9.954502	0.3794849	6.412512	-1.443091		32.76797	0.04532382		9.042126E-06	1.81396E-08	2.554285E-07	1.505729E-07
6.432063	10.01856	0.3850347	32.86787	0.005162108	0.000264217	32.86787	16.28204	-5.95858	32.86787	19.13952	-0.2620891	32.86787		0.8586332	32.86787			6.432063	10.01856	0.3850347	6.432063	0.1424824		32.86787	0.1566418		1.612229E-05	3.778961E-08	6.996444E-07	-1.833692E-07
6.451613	9.902085	0.375477	32.96777	0.004245103	0.0002221677	32.96777	16.31992	-10.69514	32.96777	20.77022	-0.5059731	32.96777		0.7662062	32.96777			6.451613	9.902085	0.375477	6.451613	1.622107		32.96777	0.1639402		1.697965E-05	3.015728E-08	5.589037E-07	-2.827902E-07
6.471163	10.00789	0.3776355	33.06768	0.002212203	0.0001581937	33.06768	10.21038	-5.555397	33.06768	12.3784	-0.4837166	33.06768		0.6126337	33.06768			6.471163	10.00789	0.3776355	6.471163	-0.6475641		33.06768	0.03544891		1.408696E-05	5.632345E-08	6.276238E-07	-3.03592E-07
6.490714	10.23114	0.3797931	33.16758	0.003180383	0.0001824692	33.16758	11.69339	-6.618261	33.16758	15.36467	-0.4017363	33.16758		0.354127	33.16758			6.490714	10.23114	0.3797931	6.490714	-1.99932		33.16758	0.1933026		1.394568E-05	2.091955E-08	2.982539E-07	-1.198194E-07
6.510264	10.47769	0.3838009	33.26748	0.004937028	0.0002005441	33.26748	22.56877	-3.875065	33.26748	21.83934	-0.2715384	33.26748	-0.0333618424307825	0.8879118	33.26748	40.6142762661875	-6.97348385447428	6.510264	10.47769	0.3838009	6.510264	0.2758312		33.26748	0.08746032		2.784887E-05	5.184398E-08	1.092672E-06	-2.967023E-07
6.529814	10.70579	0.3856511	33.36738	0.004658305	0.0002160608	33.36738	24.04598	-1.360002	33.36738	27.24519	-0.1837025	33.36738	-0.00946726910856668	0.940028	33.36738	35.0937479338235	-1.98484555857546	6.529814	10.70579	0.3856511	6.529814	-5.892924		33.36738	0.1271184		2.317648E-05	2.935003E-08	7.864866E-07	-1.444795E-07
6.549365	10.79994	0.3927421	33.46729	0.004138292	9.699194E-05	33.46729	16.37663	-15.50127	33.46729	23.90103	-1.021371	33.46729		0.6220233	33.46729			6.549365	10.79994	0.3927421	6.549365	5.164985		33.46729	0.08472532		1.218881E-05	1.327195E-08	2.219197E-07	-2.266624E-07
6.568915	10.59416	0.3949006	33.56719	0.001323065	6.810112E-05	33.56719	15.839	4.308739	33.56719	17.07423	0.2209968	33.56719		0.6291091	33.56719			6.568915	10.59416	0.3949006	6.568915	2.20117		33.56719	0.07107372		6.92724E-06	1.494872E-08	2.492244E-07	5.507782E-08
6.588465	10.38062	0.389659	33.66709	0.006570155	0.0003152717	33.66709	20.96642	-2.502595	33.66709	23.26171	-0.2363987	33.66709	-0.0279308546363306	0.8838409	33.66709	49.4997910404334	-5.90839648307498	6.588465	10.38062	0.389659	6.588465	7.128685		33.66709	0.2162617		3.199356E-05	5.225808E-08	1.183006E-06	-2.79661E-07
6.608016	10.15349	0.3810269	33.76699	0.005365511	0.0003322914	33.76699	15.92404	-4.176891	33.76699	16.67767	-0.3287742	33.76699		0.5573626	33.76699			6.608016	10.15349	0.3810269	6.608016	0.6484774		33.76699	0.1112633		2.054018E-05	4.115959E-08	6.521065E-07	-2.143958E-07
6.627566	10.31073	0.3878096	33.86689	0.006284588	0.0001895493	33.86689	16.58047	0.4479997	33.86689	18.31874	-0.133255	33.86689		0.7470232	33.86689			6.627566	10.31073	0.3878096	6.627566	0.6612642		33.86689	0.1401269		1.156153E-05	2.573703E-08	4.673389E-07	-6.227526E-08
6.647116	10.13893	0.3801013	33.9668	0.002982151	0.0001697348	33.9668	10.88948	-4.171828	33.9668	13.94841	-0.210585	33.9668		0.8127165	33.9668			6.647116	10.13893	0.3801013	6.647116	-2.315338		33.9668	0.188486		8.197586E-06	3.424328E-08	4.673885E-07	-9.842498E-08
6.666667	10.29714	0.3816433	34.0667	0.001977015	0.0001382277	34.0667	11.55354	1.97871	34.0667	12.91723	0.1179099	34.0667		0.5803373	34.0667			6.666667	10.29714	0.3816433	6.666667	-4.006859		34.0667	0.1239995		7.886551E-06	2.74302E-08	3.518845E-07	4.149068E-08
6.686217	10.51942	0.3899672	34.1666	0.002595921	5.461604E-05	34.1666	16.88901	-4.444417	34.1666	19.01266	-0.4008676	34.1666		0.4575903	34.1666			6.686217	10.51942	0.3899672	6.686217	0.159836		34.1666	0.2184998		1.424396E-05	1.803108E-08	3.182039E-07	-1.275576E-07
6.705767	10.34276	0.391201	34.2665	0.004704227	0.0001924501	34.2665	19.3544	-2.977377	34.2665	19.26543	-0.06913015	34.2665		0.7264996	34.2665			6.705767	10.34276	0.391201	6.705767	2.656017		34.2665	0.2008061		1.751748E-05	3.428859E-08	6.590115E-07	-4.555756E-08
6.725317	10.11951	0.3831844	34.36641	0.0001945297	0.0002287961	34.36641	12.95276	-3.557186	34.36641	14.25129	-0.4710947	34.36641		0.4451899	34.36641			6.725317	10.11951	0.3831844	6.725317	-0.2968382		34.36641	0.08957221		2.505789E-05	5.492642E-08	7.081289E-07	-3.335958E-07
6.744868	10.22143	0.3831844	34.46631	0.003538881	0.0001492703	34.46631	7.667351	-10.05928	34.46631	13.70871	-1.375381	34.46631		0.4723871	34.46631			6.744868	10.22143	0.3831844	6.744868	3.967586		34.46631	0.007823575		1.160115E-05	2.916125E-08	2.350867E-07	-3.233338E-07
6.764419	10.43886	0.3834927	34.56621	0.00752852	0.000336144	34.56621	18.40522	-7.42301	34.56621	22.11539	-0.4252098	34.56621		0.9260625	34.56621			6.764419	10.43886	0.3834927	6.764419	3.85707		34.56621	0.05167244		2.574207E-05	4.874099E-08	9.919739E-07	-4.21797E-07
6.783969	10.52913	0.386884	34.66611	0.003039649	0.0001761656	34.66611	17.92352	-6.403836	34.66611	19.23536	-0.3011486	34.66611		0.8960079	34.66611			6.783969	10.52913	0.386884	6.783969	-2.496181		34.66611	0.04690558		1.683313E-05	4.076395E-08	7.508025E-07	-2.261031E-07
6.803519	10.74947	0.3930503	34.76601	0.003252465	0.0001942171	34.76601	14.10495	-6.761912	34.76601	17.44688	-0.3488657	34.76601		0.7558015	34.76601			6.803519	10.74947	0.3930503	6.803519	-1.61206		34.76601	0.08696536		2.625619E-05	6.519348E-08	1.073945E-06	-3.746626E-07
6.82307	10.56116	0.3918174	34.86592	0.001186617	0.0001037898	34.86592	15.43409	-3.063376	34.86592	17.76222	-0.2983283	34.86592		0.8056386	34.86592			6.82307	10.56116	0.3918174	6.82307	0.2265104		34.86592	0.1899473		1.678334E-05	4.285721E-08	7.294698E-07	-2.176215E-07
6.84262	10.33209	0.3884261	34.96582	0.00262635	0.0001745808	34.96582	9.286983	-4.516202	34.96582	11.40225	-0.5874907	34.96582		0.3438256	34.96582			6.84262	10.33209	0.3884261	6.84262	4.962222		34.96582	0.1882062		8.992558E-06	2.378154E-08	2.338009E-07	-1.373558E-07
6.86217	10.11466	0.3770182	35.06572	0.002176103	0.0002457115	35.06572	20.85378	-8.109513	35.06572	24.09145	-0.5031845	35.06572	-0.125325299739355	0.7933769	35.06572	71.0054007377521	-27.6122255270555	6.86217	10.11466	0.3770182	6.86217	0.4922948		35.06572	0.04729395		4.056507E-05	5.545057E-08	1.193328E-06	-6.004639E-07
6.881721	10.28258	0.3875014	35.16562	0.00332045	0.0001025243	35.16562	14.24157	-2.96374	35.16562	16.36065	-0.2183204	35.16562		0.7687924	35.16562			6.881721	10.28258	0.3875014	6.881721	5.305641		35.16562	0.08923863		1.801816E-05	5.175098E-08	8.271954E-07	-1.805936E-07
6.901271	10.03604	0.3822598	35.26553	0.006058778	0.0001212732	35.26553	15.31851	-8.004324	35.26553	19.76208	-0.6237072	35.26553		0.2836264	35.26553			6.901271	10.03604	0.3822598	6.901271	-1.288735		35.26553	0.189349		1.62346E-05	1.179025E-08	1.976983E-07	-1.233059E-07
6.920821	9.828316	0.3736277	35.36543	0.003927593	0.0002414625	35.36543	18.30275	-4.983993	35.36543	20.69479	-0.164744	35.36543		0.8612213	35.36543			6.920821	9.828316	0.3736277	6.920821	-1.550866		35.36543	0.06768368		3.23075E-05	6.496751E-08	1.326607E-06	-2.185505E-07
6.940372	10.04768	0.3810269	35.46533	0.004941836	0.0002638823	35.46533	22.03123	3.842828	35.46533	23.66268	0.04275955	35.46533	0.0354473759738462	0.7380528	35.46533	45.2851462362992	7.89892491726552	6.940372	10.04768	0.3810269	6.940372	-4.768592		35.46533	0.03467969		2.316605E-05	3.053597E-08	7.219031E-07	3.086825E-08
6.959922	10.27482	0.3915092	35.56524	0.001877929	0.0001113034	35.56524	11.58597	3.682269	35.56524	12.74991	0.1749352	35.56524		0.2870702	35.56524			6.959922	10.27482	0.3915092	6.959922	1.778289		35.56524	0.115276		8.270788E-06	1.460565E-08	1.834351E-07	3.208925E-08
6.979472	10.43109	0.3982919	35.66513	0.00212501	7.658495E-05	35.66513	15.17574	-4.425403	35.66513	18.27284	-0.3824167	35.66513		0.5555031	35.66513			6.979472	10.43109	0.3982919	6.979472	-0.1781029		35.66513	0.1532764		1.170776E-05	1.947816E-08	3.324419E-07	-1.271313E-07
6.999022	10.20881	0.3915092	35.76504	0.00326966	0.0002834987	35.76504	11.22179	-7.676519	35.76504	14.81591	-0.7650126	35.76504		0.7185146	35.76504			6.999022	10.20881	0.3915092	6.999022	-0.3580326		35.76504	0.1116069		9.108294E-06	2.98137E-08	3.508295E-07	-2.68389E-07
7.018573	10.0341	0.3834927	35.86494	0.001348417	6.450021E-05	35.86494	28.96062	1.995513	35.86494	31.68069	-0.009992183	35.86494	0.0079865423171801	0.4267634	35.86494	26.1193328325269	1.79973591876167	7.018573	10.0341	0.3834927	7.018573	1.015643		35.86494	0.1780243		7.580424E-06	3.22323E-09	1.021091E-07	-1.020293E-09
7.038123	10.1001	0.3801013	35.96484	0.006043862	0.0002475812	35.96484	21.48147	-2.562233	35.96484	22.65597	-0.1950769	35.96484	-0.0220972919904548	0.9674189	35.96484	41.8641659159183	-4.99340871818081	7.038123	10.1001	0.3801013	7.038123	1.780116		35.96484	0.123862		2.198435E-05	4.14346E-08	9.21373E-07	-1.797386E-07
7.057673	10.23211	0.3828762	36.06474	0.005818044	5.269239E-05	36.06474	16.54896	-6.299256	36.06474	20.90279	-0.3535807	36.06474		0.5956637	36.06474			7.057673	10.23211	0.3828762	7.057673	1.443091		36.06474	0.05538213		2.583973E-05	3.522742E-08	6.942326E-07	-2.454672E-07
7.077224	9.980709	0.3856511	36.16465	0.001089463	6.144736E-05	36.16465	25.01822	-2.159287	36.16465	24.90453	-0.1586645	36.16465	-0.0115963914486104	0.6265462	36.16465	30.5304407637374	-2.63503842419049	7.077224	9.980709	0.3856511	7.077224	-0.05388756		36.16465	0.1347118		1.153416E-05	1.165151E-08	2.865905E-07	-4.547173E-08
7.096774	9.841905	0.3739359	36.26455	0.004859777	0.0001580438	36.26455	28.67233	-16.64749	36.26455	31.73253	-0.4722706	36.26455	-0.0685295305594807	0.8806243	36.26455	26.8939204322733	-15.6149255568695	7.096774	9.841905	0.3739359	7.096774	-0.3123652		36.26455	0.06671376		2.860037E-05	2.501226E-08	7.176908E-07	-3.389442E-07
7.116324	10.07875	0.3767099	36.36445	0.003498256	0.0001147905	36.36445	29.13533	-4.065002	36.36445	24.26761	-0.2797275	36.36445	-0.0162636020900879	0.7467401	36.36445	26.6337765979223	-3.71598243308266	7.116324	10.07875	0.3767099	7.116324	0.0283138		36.36445	0.08256043		9.890038E-06	1.254046E-08	2.930767E-07	-8.198159E-08
7.135875	10.19814	0.382568	36.46436	0.001371285	9.112861E-05	36.46436	18.97238	-18.68434	36.46436	28.75595	-0.4913436	36.46436		0.7397864	36.46436			7.135875	10.19814	0.382568	7.135875	1.302435		36.46436	0.1998749		1.971257E-05	1.763575E-08	4.551585E-07	-2.236392E-07
7.155425	9.996239	0.3810269	36.56425	0.004038609	0.0001145647	36.56425	43.061	-10.02278	36.56425	39.4243	-0.34402	36.56425	-0.0265381867629087	0.8953819	36.56425	26.1941088323621	-6.09688276774866	7.155425	9.996239	0.3810269	7.155425	-1.621193		36.56425	0.1158742		2.573119E-05	1.482314E-08	5.526057E-07	-1.901074E-07
7.174975	9.929265	0.3794849	36.66416	0.002765574	9.495486E-05	36.66416	24.39606	-5.68529	36.66416	21.44575	-0.5339519	36.66416	-0.0328972883564851	0.556365	36.66416	32.5198649826653	-7.57847236016184	7.174975	9.929265	0.3794849	7.174975	-1.305175		36.66416	0.05316443		1.595832E-05	1.930477E-08	3.652048E-07	-1.950018E-07
7.194526	10.03507	0.38411	36.76406	0.002996909	0.0002508345	36.76406	8.194766	-19.30248	36.76406	19.31151	-3.313479	36.76406		0.3321544	36.76406			7.194526	10.03507	0.38411	7.194526	0.4292738		36.76406	0.06190631		2.321012E-05	2.067213E-08	1.153423E-07	-3.821842E-07
7.214076	9.770075	0.3838009	36.86396	0.002531387	2.873113E-05	36.86396	19.48408	-2.807215	36.86396	21.34124	-0.2372021	36.86396		0.5297374	36.86396			7.214076	9.770075	0.3838009	7.214076	0.8055733		36.86396	0.08214111		2.098311E-05	2.44057E-08	5.067858E-07	-1.202107E-07
7.233626	9.54197	0.3773273	36.96387	0.006417959	0.0002233291	36.96387	28.44398	-1.875078	36.96387	31.512	-0.1246092	36.96387	-0.00777205506934867	0.7600476	36.96387	27.3819374729493	-1.80506619383227	7.233626	9.54197	0.3773273	7.233626	-0.0283138		36.96387	0.03638928		1.877851E-05	1.437309E-08	4.494487E-07	-5.600544E-08
7.253177	9.282804	0.3699272	37.06377	0.006526513	0.0001926719	37.06377	21.3419	-5.839107	37.06377	25.55042	-0.3399528	37.06377	-0.0563965847147659	0.7836533	37.06377	48.0030529046796	-13.1335525904768	7.253177	9.282804	0.3699272	7.253177	-0.1854097		37.06377	0.1092566		3.699057E-05	4.440369E-08	1.07416E-06	-3.651637E-07
7.272727	9.168265	0.3720857	37.16367	0.000470186	5.361738E-05	37.16367	15.02042	-7.229782	37.16367	18.02968	-0.5785668	37.16367		0.8680469	37.16367			7.272727	9.168265	0.3720857	7.272727	2.932762		37.16367	0.2696824		2.443286E-05	6.524417E-08	1.018196E-06	-5.890944E-07
7.292278	9.384724	0.3702363	37.26357	0.007230231	0.0003424364	37.26357	18.70092	-9.253226	37.26357	22.76081	-0.5739819	37.26357		0.8341637	37.26357			7.292278	9.384724	0.3702363	7.292278	-2.096135		37.26357	0.1116017		2.847415E-05	4.584867E-08	9.050605E-07	-5.194884E-07
7.311828	9.596328	0.3720857	37.36348	0.006626276	0.0001991837	37.36348	21.11742	-18.25241	37.36348	31.04713	-1.093015	37.36348	-0.196474171952697	0.9204928	37.36348	53.3646154146638	-46.1245993078086	7.311828	9.596328	0.3720857	7.311828	-8.977302		37.36348	0.09082021		2.659773E-05	2.539933E-08	5.323017E-07	-5.818137E-07
7.331378	9.646802	0.3810269	37.46338	0.01221642	0.0003265709	37.46338	22.99794	-19.2352	37.46338	32.05037	-0.8986387	37.46338	-0.130166137152328	0.7623379	37.46338	36.63337329728	-30.639723525379	7.331378	9.646802	0.3810269	7.331378	-1.387376		37.46338	0.09715457		4.495325E-05	3.336127E-08	7.952987E-07	-7.146862E-07
7.350929	9.622535	0.3730103	37.56328	0.004967521	7.539771E-05	37.56328	24.2684	-14.07225	37.56328	30.2943	-0.6796668	37.56328	-0.0856481292344593	0.7958617	37.56328	34.860935543743	-20.2144182918183	7.350929	9.622535	0.3730103	7.350929	-8.157115		37.56328	0.1657637		3.813263E-05	3.306835E-08	8.285289E-07	-5.631235E-07
7.370479	9.741927	0.3751688	37.66318	0.007482006	0.0002119993	37.66318	14.54541	-4.677028	37.66318	18.13032	-0.3810478	37.66318		0.5215194	37.66318			7.370479	9.741927	0.3751688	7.370479	0.2520842		37.66318	0.2476813		1.437251E-05	2.280302E-08	3.863292E-07	-1.472099E-07
7.390029	9.573031	0.3767099	37.76308	0.002959248	5.10758E-05	37.76308	32.79038	-9.077417	37.76308	37.64549	-0.290961	37.76308	-0.0294132782372238	0.85644	37.76308	25.2101210740704	-6.97896091158551	7.390029	9.573031	0.3767099	7.390029	0.343419		37.76308	0.1198089		4.864574E-05	2.939787E-08	1.062631E-06	-3.091841E-07
7.40958	9.565267	0.3714692	37.86299	0.005398947	8.626379E-05	37.86299	13.70661	1.018162	37.86299	14.91731	0.03818627	37.86299		0.3735466	37.86299			7.40958	9.565267	0.3714692	7.40958	3.381216		37.86299	0.06629655		1.52979E-05	2.568003E-08	3.82798E-07	1.461763E-08
7.42913	9.813756	0.3745524	37.96289	0.005645902	0.0001174483	37.96289	13.01591	-5.269171	37.96289	17.41501	-0.4096648	37.96289		0.4864955	37.96289			7.42913	9.813756	0.3745524	7.42913	-3.443324		37.96289	0.0282514		4.328104E-05	6.942713E-08	1.11883E-06	-4.583452E-07
7.44868	9.829286	0.378252	38.06279	0.002608336	0.0001568119	38.06279	15.10607	-14.1917	38.06279	23.87479	-1.028625	38.06279		0.702593	38.06279			7.44868	9.829286	0.378252	7.44868	0.4575876		38.06279	0.1708198		1.69853E-05	2.093621E-08	3.484236E-07	-3.583972E-07
7.468231	9.838993	0.3779437	38.16269	0.003917426	9.290724E-05	38.16269	17.46547	-11.43448	38.16269	23.0715	-0.7144811	38.16269		0.6836371	38.16269			7.468231	9.838993	0.3779437	7.468231	-0.3488991		38.16269	0.1451678		1.555182E-05	1.997355E-08	3.749497E-07	-2.678945E-07
7.487781	9.850641	0.3788684	38.2626	0.00213292	0.0001257619	38.2626	14.4212	-6.949003	38.2626	17.55785	-0.5832149	38.2626		0.8319079	38.2626			7.487781	9.850641	0.3788684	7.487781	-1.359062		38.2626	0.0339916		1.507372E-05	4.06774E-08	6.169492E-07	-3.59814E-07
7.507331	9.607976	0.3788684	38.3625	0.002516343	0.0001682351	38.3625	28.85019	-3.327584	38.3625	32.50501	-0.2261266	38.3625	-0.0124839157765493	0.6819007	38.3625	26.0889891913424	-3.00910678336191	7.507331	9.607976	0.3788684	7.507331	2.277891		38.3625	0.2052471		4.746019E-05	3.063021E-08	9.711167E-07	-2.195953E-07
7.526882	9.358516	0.3720857	38.4624	0.004301699	0.0001492558	38.4624	17.57778	-2.595321	38.4624	19.90075	-0.1992787	38.4624		0.5054085	38.4624			7.526882	9.358516	0.3720857	7.526882	5.566859		38.4624	0.03360679		7.249506E-06	9.251499E-09	1.805614E-07	-3.598204E-08
7.546432	9.090614	0.369619	38.5623	0.005195771	0.0001139288	38.5623	22.36606	-1.688561	38.5623	24.53528	-0.1564848	38.5623	-0.0135113796185907	0.7070073	38.5623	43.362581762809	-3.27372732990886	7.546432	9.090614	0.369619	7.546432	-0.584543		38.5623	0.1896335		1.605177E-05	1.885232E-08	4.569855E-07	-7.151131E-08
7.565982	9.098379	0.3662276	38.6622	0.009330006	0.000355935	38.6622	13.71283	-13.53288	38.6622	21.80629	-1.062496	38.6622		0.866177	38.6622			7.565982	9.098379	0.3662276	7.565982	0.8612875		38.6622	0.1058036		2.674322E-05	4.871433E-08	7.280497E-07	-7.735501E-07
7.585533	9.323572	0.3705446	38.76211	0.009843859	0.0003091839	38.76211	26.83875	-8.190377	38.76211	30.39367	-0.288595	38.76211	-0.0360823446427265	0.866218	38.76211	28.7965403009686	-8.78783697894539	7.585533	9.323572	0.3705446	7.585533	-4.792339		38.76211	0.07553884		5.193604E-05	4.870009E-08	1.422136E-06	-4.104214E-07
7.605083	9.52644	0.3760935	38.86201	0.005359352	0.0001604129	38.86201	21.85411	-13.21093	38.86201	25.86393	-0.6915836	38.86201	-0.142700446612314	0.8206498	38.86201	57.6408338419309	-34.844197715271	7.605083	9.52644	0.3760935	7.605083	-2.601216		38.86201	0.160485		2.952566E-05	3.622166E-08	7.70519E-07	-5.328783E-07
7.624633	9.772988	0.3751688	38.96191	0.00492297	0.0002747095	38.96191	17.9055	-4.363463	38.96191	19.7038	-0.2751483	38.96191		0.8229942	38.96191			7.624633	9.772988	0.3751688	7.624633	-0.9946364		38.96191	0.2537563		2.252138E-05	4.774104E-08	9.06974E-07	-2.495524E-07
7.644184	10.04768	0.3838009	39.06181	0.005618185	0.0001114735	39.06181	20.41433	-20.41179	39.06181	31.34332	-1.106269	39.06181	-0.653052868267344	0.8804753	39.06181	160.30043296906	-160.280474620658	7.644184	10.04768	0.3838009	7.644184	-3.711848		39.06181	0.07305618		1.970958E-05	1.766464E-08	3.712775E-07	-4.10733E-07
7.663734	9.996239	0.3773273	39.16172	0.007660791	0.0002654058	39.16172	9.920183	-4.056709	39.16172	11.8074	-0.4182292	39.16172		0.3180158	39.16172			7.663734	9.996239	0.3773273	7.663734	-0.4548475		39.16172	0.02287724		3.051164E-05	6.959937E-08	7.581522E-07	-3.170814E-07
7.683284	10.13893	0.3816433	39.26162	0.004279379	9.111928E-05	39.26162	26.64356	-24.03021	39.26162	41.42606	-1.038982	39.26162	-0.104095485884419	0.8774102	39.26162	28.4717812906965	-25.6791107670997	7.683284	10.13893	0.3816433	7.683284	0.7936998		39.26162	0.1256687		5.249402E-05	2.683893E-08	7.710117E-07	-8.010676E-07
7.702835	10.39906	0.3918174	39.36152	0.001045946	6.296848E-05	39.36152	29.26546	-12.16769	39.36152	34.83074	-0.5173764	39.36152	-0.0446070794705009	0.8482783	39.36152	26.5340083132582	-11.0320326393517	7.702835	10.39906	0.3918174	7.702835	0.4630677		39.36152	0.1921669		2.710501E-05	1.895232E-08	5.86301E-07	-3.033383E-07
7.722385	10.32626	0.386884	39.46143	0.001870046	0.0001493899	39.46143	25.30018	-11.58873	39.46143	30.30127	-0.489368	39.46143	-0.0555180569250647	0.7567948	39.46143	30.052082611676	-13.765338622803	7.722385	10.32626	0.386884	7.722385	0.5726694		39.46143	0.09481693		5.353813E-05	4.412853E-08	1.201048E-06	-5.877545E-07
7.741935	10.09622	0.3819515	39.56133	0.007063113	0.000276168	39.56133	25.2049	-1.514932	39.56133	28.42991	-0.125284	39.56133	-0.00734419231543295	0.550421	39.56133	30.3729259746263	-1.82555423033526	7.741935	10.09622	0.3819515	7.741935	0.6996249		39.56133	0.03446445		4.733615E-05	3.223569E-08	9.093489E-07	-1.139269E-07
7.761486	10.19328	0.3764017	39.66123	0.01239951	0.00031754	39.66123	27.42691	-9.137428	39.66123	32.6809	-0.3892493	39.66123	-0.0372286257883388	0.943213	39.66123	27.8468408415104	-9.27733082806019	7.761486	10.19328	0.3764017	7.761486	-1.255854		39.66123	0.1431317		0.0001209851	1.068448E-07	3.253965E-06	-1.266603E-06
7.781036	10.43886	0.3862676	39.76113	0.002440194	9.686696E-05	39.76113	31.32586	-11.41869	39.76113	37.02909	-0.4591983	39.76113	-0.0358831848377394	0.8696187	39.76113	24.5932637357804	-8.96457239104418	7.781036	10.43886	0.3862676	7.781036	5.510231		39.76113	0.2001503		8.97533E-05	5.69237E-08	1.915529E-06	-8.796077E-07
7.800587	10.30297	0.3856511	39.86103	0.008670177	0.000198385	39.86103	32.26692	-13.84138	39.86103	38.51299	-0.502232	39.86103	-0.043948007059352	0.8938647	39.86103	25.6593615974388	-11.0069660000395	7.800587	10.30297	0.3856511	7.800587	0.8074		39.86103	0.1736497		6.014343E-05	3.624479E-08	1.247411E-06	-6.264896E-07
7.820137	10.46895	0.3942832	39.96094	0.00687548	0.0002526423	39.96094	14.93964	-20.55563	39.96094	27.20105	-1.443974	39.96094		0.4337682	39.96094			7.820137	10.46895	0.3942832	7.820137	-2.947375		39.96094	0.2387607		3.734537E-05	2.189391E-08	3.390604E-07	-4.895944E-07
7.839687	10.33209	0.3893507	40.06084	0.009998277	0.0001762431	40.06084	28.32205	-13.67281	40.06084	33.80394	-0.5777908	40.06084	-0.0525000411645527	0.7217423	40.06084	27.3732658646403	-13.2147672890056	7.839687	10.33209	0.3893507	7.839687	-4.05892		40.06084	0.1070532		6.30846E-05	3.984474E-08	1.166235E-06	-6.738397E-07
7.859238	10.07778	0.3828762	40.16074	0.008039542	0.0001717726	40.16074	19.67473	8.652862	40.16074	24.19731	0.4182159	40.16074		0.3236394	40.16074			7.859238	10.07778	0.3828762	7.859238	0.3114518		40.16074	0.05467702		3.937205E-05	2.176282E-08	4.858263E-07	2.031803E-07
7.878788	9.861318	0.3853429	40.26064	0.01132786	0.0002934562	40.26064	27.6857	-17.77561	40.26064	37.82582	-0.7636148	40.26064	-0.0696178117851264	0.9395918	40.26064	27.429122030276	-17.6108758769775	7.878788	9.861318	0.3853429	7.878788	2.4359		40.26064	0.1367772		6.798567E-05	4.464571E-08	1.342187E-06	-1.024914E-06
7.898338	9.580796	0.3764017	40.36055	0.002589252	0.0002297826	40.36055	15.6478	-7.199153	40.36055	16.17904	-0.3146097	40.36055		0.6319225	40.36055			7.898338	9.580796	0.3764017	7.898338	-1.876018		40.36055	0.1778314		6.397055E-05	1.544323E-07	2.383397E-06	-7.498396E-07
7.917889	9.310953	0.3751688	40.46045	0.005214189	0.0002274523	40.46045	24.88281	-22.07806	40.46045	35.89823	-0.9576849	40.46045	-0.104641802831208	0.5801517	40.46045	29.9815550668427	-26.6020919348237	7.917889	9.310953	0.3751688	7.917889	2.62953		40.46045	0.1907831		4.269193E-05	1.921947E-08	4.982934E-07	-4.772081E-07
7.937439	9.029463	0.375477	40.56035	0.004065925	6.98638E-05	40.56035	24.24937	-3.532353	40.56035	26.91097	-0.2064735	40.56035	-0.019762227213363	0.6164768	40.56035	34.5743326473052	-5.0363678417735	7.937439	9.029463	0.375477	7.937439	-0.1963699		40.56035	0.04445588		1.982363E-05	1.68749E-08	4.44739E-07	-9.182683E-08
7.956989	8.720791	0.3637618	40.66025	0.002621958	0.0001808605	40.66025	20.13638	-18.31162	40.66025	31.05742	-1.030079	40.66025		0.7662697	40.66025			7.956989	8.720791	0.3637618	7.956989	-6.188849		40.66025	0.01539252		3.02396E-05	2.402299E-08	5.196928E-07	-5.353248E-07
7.97654	8.445124	0.3588284	40.76015	0.002748304	0.0001502072	40.76015	13.9927	-4.268116	40.76015	16.63968	-0.3632136	40.76015		0.547717	40.76015			7.97654	8.445124	0.3588284	7.97654	-2.171029		40.76015	0.005953568		2.039777E-05	4.035049E-08	6.310812E-07	-2.292172E-07
7.99609	8.579075	0.3646865	40.86006	0.009716539	0.0002911912	40.86006	16.65049	-16.60644	40.86006	25.8063	-1.017508	40.86006		0.6708664	40.86006			7.99609	8.579075	0.3646865	7.99609	-5.637187		40.86006	0.07990833		5.688795E-05	5.730662E-08	1.036606E-06	-1.054756E-06
8.01564	8.451918	0.3631445	40.95996	0.001679943	5.81682E-05	40.95996	32.10807	2.348598	40.95996	37.00904	-0.06407774	40.95996	0.00721338282580851	0.6723638	40.95996	25.3795467221258	1.8564292742011	8.01564	8.451918	0.3631445	8.01564	-5.176859		40.95996	0.02611139		2.912634E-05	1.429798E-08	5.280713E-07	-3.383762E-08
8.035191	8.208281	0.3575955	41.05986	0.005594733	6.139877E-05	41.05986	32.71502	-17.15591	41.05986	41.66451	-0.5486615	41.05986	-0.0516688552120207	0.7976143	41.05986	25.419069617547	-13.3298787330797	8.035191	8.208281	0.3575955	8.035191	-2.900795		41.05986	0.1558353		5.246596E-05	2.410671E-08	8.805635E-07	-4.831313E-07
8.054741	8.241284	0.3594449	41.15976	0.01381367	0.0003089191	41.15976	31.71308	-14.00422	41.15976	37.49625	-0.5154532	41.15976	-0.0425363722863583	0.7943475	41.15976	24.9110792906044	-11.0005188394081	8.054741	8.241284	0.3594449	8.054741	-1.858664		41.15976	0.2236151		8.188881E-05	4.626574E-08	1.541996E-06	-7.948268E-07
8.074291	8.027738	0.3560535	41.25967	0.001433879	0.0001616665	41.25967	18.17707	6.772596	41.25967	21.73203	0.3617003	41.25967		0.2459879	41.25967			8.074291	8.027738	0.3560535	8.074291	-2.717211		41.25967	0.11543		1.489165E-05	7.756328E-09	1.585106E-07	5.733333E-08
8.093842	8.221869	0.3597531	41.35957	0.008192283	0.0002257466	41.35957	29.21112	-16.31818	41.35957	36.87711	-0.6012011	41.35957	-0.0570618873490205	0.743037	41.35957	26.5447490787005	-14.8286636798144	8.093842	8.221869	0.3597531	8.093842	2.782973		41.35957	0.1292171		7.679246E-05	4.195806E-08	1.326089E-06	-7.972458E-07
8.113392	8.434445	0.3606787	41.45947	0.01418945	0.0002892836	41.45947	29.80609	-25.23822	41.45947	39.13572	-0.7471272	41.45947	-0.0851154743342272	0.7690611	41.45947	26.1853460591376	-22.1723732626152	8.113392	8.434445	0.3606787	8.113392	-1.526205		41.45947	0.0245234		5.357045E-05	2.689921E-08	8.433375E-07	-6.300804E-07
8.132942	8.666433	0.3643783	41.55937	0.01374235	0.0006453396	41.55937	14.37162	-8.366397	41.55937	17.66184	-0.6226112	41.55937		0.7538876	41.55937			8.132942	8.666433	0.3643783	8.132942	-1.931732		41.55937	0.1231142		7.972981E-05	1.926882E-07	2.889031E-06	-1.798743E-06
8.152493	8.930454	0.3628362	41.65928	0.004704928	0.0001173879	41.65928	28.76764	-12.74497	41.65928	33.9915	-0.5449222	41.65928	-0.0441315292649009	0.7840668	41.65928	26.0738915882253	-11.5515570766774	8.152493	8.930454	0.3628362	8.152493	-1.723488		41.65928	0.07171982		4.925796E-05	3.342633E-08	9.976981E-07	-5.436679E-07
8.172043	9.190591	0.3727021	41.75918	0.004456709	2.20619E-05	41.75918	53.11052	-43.05843	41.75918	75.1122	-0.8257324	41.75918	-0.0886885140999578	0.9087284	41.75918	28.7026138937073	-23.2701496003281	8.172043	9.190591	0.3727021	8.172043	-5.954118		41.75918	0.1688488		5.475594E-05	8.81951E-09	5.108146E-07	-4.217962E-07
8.191593	9.475965	0.3705446	41.85908	0.003924355	1.661496E-05	41.85908	2.989677	-14.16746	41.85908	16.24946	-6.681169	41.85908		0.2130031	41.85908			8.191593	9.475965	0.3705446	8.191593	2.835033		41.85908	0.0734596		1.207572E-05	9.741393E-09	2.343132E-08	-1.565486E-07
8.211143	9.698248	0.3828762	41.95898	0.007562855	0.0001804811	41.95898	36.16668	-32.70596	41.95898	55.42672	-0.9222364	41.95898	-0.0859782758862478	0.8799348	41.95898	25.0654391865788	-22.6669754376088	8.211143	9.698248	0.3828762	8.211143	4.346625		41.95898	0.2048342		4.62128E-05	1.323654E-08	5.393202E-07	-4.973807E-07
8.230694	9.594387	0.3730103	42.05888	0.003731971	0.0002049787	42.05888	-1.610932	-0.205823	42.05888	1.785799	0.0270787	42.05888		0.01826612	42.05888			8.230694	9.594387	0.3730103	8.230694	-0.6082901		42.05888	0.2460774		1.534547E-05	8.789438E-08	-1.569042E-07	-4.248761E-09
8.250244	9.861318	0.3745524	42.15879	0.01457366	0.0004286603	42.15879	22.29386	-15.39828	42.15879	30.02353	-0.7794266	42.15879	-0.104896806440198	0.6174805	42.15879	40.2293607250466	-27.7862702519496	8.250244	9.861318	0.3745524	8.250244	1.741755		42.15879	0.0585147		9.96475E-05	6.825999E-08	1.61641E-06	-1.259873E-06
8.269794	9.964208	0.3856511	42.25869	0.00608522	8.092445E-05	42.25869	23.99417	-54.63911	42.25869	68.85439	-2.897808	42.25869	-0.293080242488249	0.6409289	42.25869	34.1731214025956	-77.8184212749259	8.269794	9.964208	0.3856511	8.269794	5.440816		42.25869	0.2460614		3.904378E-05	5.278353E-09	1.185574E-07	-3.435566E-07
8.289345	9.795314	0.3767099	42.35859	0.009479297	0.0002581415	42.35859	32.24577	-24.28978	42.35859	42.76684	-0.7512145	42.35859	-0.0725155447484853	0.8953788	42.35859	25.6213314288168	-19.2997860663318	8.289345	9.795314	0.3767099	8.289345	-0.060281		42.35859	0.07454663		9.421274E-05	4.612136E-08	1.577052E-06	-1.184704E-06
8.308895	9.874907	0.3764017	42.4585	0.01143093	0.0002434939	42.4585	32.77893	-17.87765	42.4585	41.97882	-0.6580646	42.4585	-0.0516043804825164	0.9698896	42.4585	25.2415154687217	-13.7667378153259	8.308895	9.874907	0.3764017	8.308895	2.529975		42.4585	0.1970659		7.973621E-05	4.388514E-08	1.538924E-06	-1.012711E-06
8.328445	10.02342	0.3828762	42.5584	0.005307599	0.0001597633	42.5584	25.56455	-17.04995	42.5584	34.76793	-0.6802872	42.5584	-0.073770116858788	0.7012286	42.5584	29.5774402029178	-19.7262976441807	8.328445	10.02342	0.3828762	8.328445	-1.707962		42.5584	0.1256941		5.079032E-05	2.946341E-08	8.469751E-07	-5.761864E-07
8.347996	9.90694	0.3770182	42.6583	0.002771446	5.130185E-05	42.6583	26.94197	-19.63526	42.6583	37.07433	-0.752832	42.6583	-0.0775004512177404	0.8269174	42.6583	28.5023242080084	-20.7724458452859	8.347996	9.90694	0.3770182	8.347996	4.555782		42.6583	0.1706765		3.419109E-05	2.056973E-08	6.092578E-07	-4.586687E-07
8.367546	10.0603	0.3859594	42.7582	0.008084771	0.0002348117	42.7582	21.07374	16.85969	42.7582	30.75025	0.5393576	42.7582	0.164444477724196	0.5575868	42.7582	55.221819237501	44.1792776040566	8.367546	10.0603	0.3859594	8.367546	-0.138829		42.7582	0.03391549		6.906591E-05	4.072667E-08	1.10225E-06	5.94507E-07
8.387096	9.93703	0.3736277	42.8581	0.01471622	0.0002198524	42.8581	39.55388	-25.72987	42.8581	55.1148	-0.6757491	42.8581	-0.0617794336002838	0.8123593	42.8581	25.5745667406585	-16.6362995129585	8.387096	9.93703	0.3736277	8.387096	-3.906391		42.8581	0.1029106		5.814221E-05	1.554903E-08	7.100613E-07	-4.798233E-07
8.406647	10.18649	0.3794849	42.95801	0.002622233	0.0001233579	42.95801	33.53518	-14.62292	42.95801	40.00373	-0.5106036	42.95801	-0.0402945927397746	0.769391	42.95801	24.9423540502088	-10.8760391026807	8.406647	10.18649	0.3794849	8.406647	-0.2237704		42.95801	0.135939		0.0001053072	5.062957E-08	1.803832E-06	-9.210432E-07
8.426197	10.2952	0.3859594	43.05791	0.01495555	0.0004094844	43.05791	37.68826	-7.958253	43.05791	41.98323	-0.2558946	43.05791	-0.019721044466135	0.8993168	43.05791	25.2668475078203	-5.33534718618435	8.426197	10.2952	0.3859594	8.426197	1.234847		43.05791	0.04389735		0.0001185459	6.048496E-08	2.460085E-06	-6.295227E-07
8.445747	10.20784	0.3804095	43.15781	0.006687687	0.0003226449	43.15781	15.73731	-6.879601	43.15781	18.86584	-0.4397589	43.15781		0.8725989	43.15781			8.445747	10.20784	0.3804095	8.445747	-5.22344		43.15781	0.07723799		1.827883E-05	4.481367E-08	7.739198E-07	-3.403381E-07
8.465298	10.29714	0.3875014	43.25771	9.717514E-05	0.0002155172	43.25771	15.03205	1.498274	43.25771	17.13375	0.08308357	43.25771		0.2832755	43.25771			8.465298	10.29714	0.3875014	8.465298	1.99932		43.25771	0.1705807		1.605125E-05	1.548864E-08	2.644672E-07	2.197288E-08
8.484848	10.21561	0.3757853	43.35762	0.006242685	0.0001594023	43.35762	25.12916	-28.85971	43.35762	42.75821	-1.189752	43.35762	-0.13172000644812	0.5931897	43.35762	31.2451760569973	-35.8836844763488	8.484848	10.21561	0.3757853	8.484848	-1.839484		43.35762	0.2053706		7.113611E-05	2.308047E-08	6.349795E-07	-7.554684E-07
8.504398	10.30879	0.3875014	43.45752	0.01083084	0.0002631195	43.45752	36.17238	-19.90189	43.45752	44.42994	-0.6030796	43.45752	-0.0504937733149293	0.8641997	43.45752	25.0590915855146	-13.7874073984367	8.504398	10.30879	0.3875014	8.504398	0.7087584		43.45752	0.04617373		9.439864E-05	4.132647E-08	1.57233E-06	-9.482404E-07
8.52395	10.0438	0.3801013	43.55742	0.007128885	0.0001798959	43.55742	31.11847	-26.11616	43.55742	45.67001	-0.8880597	43.55742	-0.0759481297256052	0.9159459	43.55742	24.7666858925754	-20.7854325964773	8.52395	10.0438	0.3801013	8.52395	5.141238		43.55742	0.2078088		4.955837E-05	2.17633E-08	7.431784E-07	-6.599868E-07
8.5435	9.816668	0.3807186	43.65732	0.0144848	0.0001659647	43.65732	42.30071	-28.56481	43.65732	57.43147	-0.6850159	43.65732	-0.0639744730046948	0.9151869	43.65732	25.9872277880185	-17.5486481561703	8.5435	9.816668	0.3807186	8.5435	-3.960279		43.65732	0.1982641		0.0001447795	4.017141E-08	1.903354E-06	-1.303828E-06
8.56305	9.550706	0.3742442	43.75723	0.005902513	0.0001689528	43.75723	26.06216	-19.35933	43.75723	37.12208	-0.7851882	43.75723	-0.0790896000330266	0.9583286	43.75723	29.2731239150973	-21.7444796830059	8.56305	9.550706	0.3742442	8.56305	0.4119201		43.75723	0.145373		8.194394E-05	5.69858E-08	1.663828E-06	-1.306418E-06
8.582601	9.266304	0.3708528	43.85713	0.01246062	0.0002429531	43.85713	41.26279	-18.15067	43.85713	47.67176	-0.4867188	43.85713	-0.0408861749228021	0.8707843	43.85713	25.6131146519153	-11.2666953294176	8.582601	9.266304	0.3708528	8.582601	-2.512621		43.85713	0.1135882		9.1743E-05	3.51529E-08	1.506801E-06	-7.333884E-07
8.602151	9.009078	0.3671532	43.95703	0.005961733	0.0004207918	43.95703	12.79692	-8.065681	43.95703	17.72688	-0.6841472	43.95703		0.3621563	43.95703			8.602151	9.009078	0.3671532	8.602151	1.932645		43.95703	0.1684813		8.395109E-05	9.675157E-08	1.415529E-06	-9.684301E-07
8.621701	8.713026	0.3619116	44.05693	0.001178159	0.0001465682	44.05693	42.51535	-13.3278	44.05693	49.67931	-0.377783	44.05693	-0.029522568467892	0.9353727	44.05693	26.0696746272833	-8.17237455250133	8.621701	8.713026	0.3619116	8.621701	-2.200256		44.05693	0.100174		0.0001436796	5.445385E-08	2.530662E-06	-9.560414E-07
8.641252	8.423768	0.3708528	44.15683	0.003484109	5.387847E-05	44.15683	22.82043	-12.49934	44.15683	30.493	-0.6060356	44.15683	-0.0746325153986473	0.9602841	44.15683	37.8044346922491	-20.7064597782677	8.641252	8.423768	0.3708528	8.641252	-5.138498		44.15683	0.113041		8.604993E-05	8.886893E-08	2.317509E-06	-1.404493E-06
8.660802	8.116068	0.3628362	44.25674	0.003457028	6.489841E-05	44.25674	35.79684	-17.42601	44.25674	45.34413	-0.5182344	44.25674	-0.043998162367249	0.7673205	44.25674	25.1327835679084	-12.2347130024703	8.660802	8.116068	0.3628362	8.660802	-3.325502		44.25674	0.06482739		4.068371E-05	1.518291E-08	6.11251E-07	-3.167713E-07
8.680352	8.052975	0.3505046	44.35664	0.005818238	0.0001229775	44.35664	26.60226	-11.07292	44.35664	30.01402	-0.4132433	44.35664	-0.0425121137968357	0.8022123	44.35664	28.4647680685613	-11.8481681498609	8.680352	8.052975	0.3505046	8.680352	-1.82761		44.35664	0.1472749		2.751062E-05	2.44986E-08	6.79563E-07	-2.808248E-07
8.699903	8.247108	0.3560535	44.45654	0.001924501	9.181847E-05	44.45654	34.42809	-20.0209	44.45654	44.43803	-0.6052197	44.45654	-0.0519553857826684	0.8843731	44.45654	24.9560256355116	-14.5126306198228	8.699903	8.247108	0.3560535	8.699903	-6.611729		44.45654	0.08256412		0.0001479045	6.623802E-08	2.518202E-06	-1.524065E-06
8.719453	8.199546	0.3575955	44.55644	0.0154676	0.0003952041	44.55644	38.5932	-17.05977	44.55644	47.3203	-0.4721746	44.55644	-0.0399438077679053	0.9644622	44.55644	25.2974895002713	-11.1825242407697	8.719453	8.199546	0.3575955	8.719453	-1.721662		44.55644	0.01401369		0.0001882153	8.10672E-08	3.468874E-06	-1.637914E-06
8.739003	7.940377	0.3588284	44.65635	0.00461595	0.0001033046	44.65635	38.10513	-15.03927	44.65635	45.71945	-0.4424343	44.65635	-0.0360740300389873	0.9772149	44.65635	25.6456934402213	-10.1217994843706	8.739003	7.940377	0.3588284	8.739003	-2.892575		44.65635	0.1508336		0.0001061492	4.962549E-08	2.074846E-06	-9.179831E-07
8.758554	7.947173	0.3545124	44.75625	0.009979594	0.0002185374	44.75625	38.52757	-30.62042	44.75625	55.93515	-0.8510016	44.75625	-0.0714255155076387	0.9140308	44.75625	25.2724548753692	-20.0856972098689	8.758554	7.947173	0.3545124	8.758554	-4.630676		44.75625	0.02632122		9.011736E-05	2.632691E-08	1.121477E-06	-9.543785E-07
8.778104	8.185955	0.3560535	44.85615	0.02410222	0.0005132618	44.85615	37.78137	-14.75513	44.85615	47.01552	-0.4403951	44.85615	-0.0350982060330137	0.9325781	44.85615	25.3292031460852	-9.89206112201521	8.778104	8.185955	0.3560535	8.778104	-3.204026		44.85615	0.01624779		0.0002502025	1.055588E-07	4.541957E-06	-2.000256E-06
8.797654	8.410179	0.3622198	44.95605	0.007639877	0.0001968878	44.95605	29.59964	-25.73926	44.95605	45.37846	-0.9058878	44.95605	-0.0813851245212715	0.939607	44.95605	26.4364685988697	-22.9886302082731	8.797654	8.410179	0.3622198	8.797654	-1.244894		44.95605	0.2385111		7.784746E-05	3.552149E-08	1.19462E-06	-1.082192E-06
8.817204	8.640226	0.3609869	45.05595	0.0179068	0.0003301218	45.05595	27.5472	-5.055472	45.05595	31.63422	-0.2153127	45.05595	-0.0180004319499868	0.6149463	45.05595	27.7671167830572	-5.09583065686594	8.817204	8.640226	0.3609869	8.817204	-0.5799763		45.05595	0.1671381		9.859035E-05	6.058391E-08	1.873588E-06	-4.034073E-07
8.836755	8.629548	0.3634536	45.15586	0.02601608	0.0006048814	45.15586	19.01744	-6.604789	45.15586	24.12399	-0.3283476	45.15586		0.3835222	45.15586			8.836755	8.629548	0.3634536	8.836755	-5.117491		45.15586	0.2280034		0.0002062639	1.359301E-07	3.115527E-06	-1.022976E-06
8.856305	8.714967	0.3646865	45.25576	0.0001064748	7.03266E-05	45.25576	37.16407	-21.39097	45.25576	49.47171	-0.6445167	45.25576	-0.0505876400508256	0.8910907	45.25576	24.991421630261	-14.3846127391495	8.856305	8.714967	0.3646865	8.856305	-3.191239		45.25576	0.2158208		0.0001409393	5.131452E-08	2.133818E-06	-1.375281E-06
8.875855	8.714967	0.3656112	45.35566	0.0008567401	0.000124521	45.35566	42.31886	-23.46218	45.35566	55.74956	-0.5773755	45.35566	-0.0505706899734542	0.8815429	45.35566	25.9941573695961	-14.4115354700473	8.875855	8.714967	0.3656112	8.875855	-1.303348		45.35566	0.09516525		0.0001497109	4.246332E-08	2.050129E-06	-1.183694E-06
8.895406	8.813004	0.3643783	45.45557	0.005450827	6.076522E-05	45.45557	36.89055	-16.56618	45.45557	46.36589	-0.4696559	45.45557	-0.0390911339023848	0.8990803	45.45557	24.8621077617769	-11.1646523588602	8.895406	8.813004	0.3643783	8.895406	0.4502808		45.45557	0.1018343		7.615783E-05	3.185046E-08	1.336694E-06	-6.27786E-07
8.914956	9.042081	0.3659194	45.55547	0.01724187	0.0003953914	45.55547	39.61629	-17.81689	45.55547	50.74237	-0.4746463	45.55547	-0.0401739210403647	0.9407254	45.55547	25.5685738421583	-11.4991191739542	8.914956	9.042081	0.3659194	8.914956	3.522785		45.55547	0.07537969		0.0003172117	1.158966E-07	5.312783E-06	-2.521693E-06
8.934506	9.308043	0.3751688	45.65537	0.004262629	9.733067E-05	45.65537	43.02072	-12.02849	45.65537	51.60456	-0.3256944	45.65537	-0.0255282847351801	0.8765799	45.65537	26.1914819385425	-7.32307298951838	8.934506	9.308043	0.3751688	8.934506	1.380069		45.65537	0.2222552		0.0002271499	7.477008E-08	3.668794E-06	-1.194906E-06
8.954057	9.262421	0.3683861	45.75527	0.01470332	0.0003101195	45.75527	44.27676	-11.69885	45.75527	51.45465	-0.2718209	45.75527	-0.0239237505182946	0.981364	45.75527	26.0305282547635	-6.87781178936189	8.954057	9.262421	0.3683861	8.954057	-6.479294		45.75527	0.07751662		0.0002553318	9.464239E-08	4.699278E-06	-1.277362E-06
8.973607	9.166325	0.3764017	45.85518	0.01106556	6.793235E-05	45.85518	40.15092	-12.03354	45.85518	47.48989	-0.3712535	45.85518	-0.0264544517136279	0.6896026	45.85518	25.4313263353648	-7.62196607806909	8.973607	9.166325	0.3764017	8.973607	1.394683		45.85518	0.05052182		8.255507E-05	2.524295E-08	1.123836E-06	-4.17228E-07
8.993157	8.965398	0.3708528	45.95508	0.01461982	0.0002200412	45.95508	46.75673	-8.655505	45.95508	55.3428	-0.2245842	45.95508	-0.0172902813635714	0.7595069	45.95508	26.9691439843538	-4.99246954411894	8.993157	8.965398	0.3708528	8.993157	-1.475971		45.95508	0.03932157		0.000116273	2.88329E-08	1.556912E-06	-3.496579E-07
9.012708	8.728557	0.3600622	46.05498	0.01285788	0.0002276789	46.05498	48.10826	-17.12297	46.05498	57.87421	-0.3924262	46.05498	-0.0336881717194172	0.9161468	46.05498	27.3888906068325	-9.74841188316513	9.012708	8.728557	0.3600622	9.012708	0.3178453		46.05498	0.1586483		0.0002730345	7.468138E-08	4.023415E-06	-1.578894E-06
9.032258	8.848919	0.3643783	46.15488	0.01649193	0.0003267939	46.15488	40.85945	-23.16297	46.15488	53.8161	-0.6293215	46.15488	-0.049908391276227	0.9029643	46.15488	25.5310860636324	-14.4734167161903	9.032258	8.848919	0.3643783	9.032258	-0.8485007		46.15488	0.1142064		0.0001708708	5.327384E-08	2.426479E-06	-1.527035E-06
9.051808	9.033344	0.371161	46.25478	0.0162281	0.0002581384	46.25478	54.25884	-14.78897	46.25478	64.65305	-0.3185868	46.25478	-0.0271258777747185	0.9345492	46.25478	28.9236466184268	-7.88352279793291	9.051808	9.033344	0.371161	9.051808	8.055733		46.25478	0.1274766		0.0001926346	4.306838E-08	2.653113E-06	-8.452468E-07
9.071359	8.891628	0.3643783	46.35469	0.02188528	0.0005924167	46.35469	12.3451	-26.57432	46.35469	31.90763	-1.981737	46.35469		0.8019951	46.35469			9.071359	8.891628	0.3643783	9.071359	-1.030257		46.35469	0.08697249		0.0002045347	1.611201E-07	2.31601E-06	-4.589723E-06
9.090909	9.041109	0.3637618	46.45459	0.01209327	0.00023333	46.45459	58.92775	-0.2370896	46.45459	66.65508	-0.003180979	46.45459	-0.000415726171840051	0.9429954	46.45459	30.159441602497	-0.121343311579576	9.090909	9.041109	0.3637618	9.090909	-0.9115217		46.45459	0.2095881		0.0002714299	5.761038E-08	3.840005E-06	-1.221497E-08
9.110459	9.273098	0.3717774	46.55449	0.02810666	0.0006054172	46.55449	44.06646	-11.14533	46.55449	52.20654	-0.3066522	46.55449	-0.0225403454520714	0.9121894	46.55449	26.0685770720766	-6.59328698645726	9.110459	9.273098	0.3717774	9.110459	-3.675314		46.55449	0.02914058		0.000341737	1.14374E-07	5.70869E-06	-1.750582E-06
9.13001	9.507997	0.3723939	46.65439	0.01179333	0.0001645139	46.65439	46.36843	-19.07533	46.65439	57.41389	-0.4054053	46.65439	-0.0378935924777471	0.9138545	46.65439	27.0015391566307	-11.1080588687686	9.13001	9.507997	0.3723939	9.13001	-1.968266		46.65439	0.2133286		0.0002901826	8.044783E-08	4.280445E-06	-1.735315E-06
9.14956	9.779782	0.3727021	46.7543	0.02154836	0.0002905445	46.7543	64.08358	-28.37329	46.7543	81.71083	-0.4752437	46.7543	-0.0479951201242299	0.9674788	46.7543	31.8445861041508	-14.0993296424979	9.14956	9.779782	0.3727021	9.14956	2.927282		46.7543	0.06513198		0.0005217952	7.561054E-08	5.580102E-06	-2.651908E-06
9.16911	10.05933	0.3865758	46.8542	0.02251738	0.0003537096	46.8542	49.59503	-13.26963	46.8542	57.76048	-0.2905956	46.8542	-0.0248708086304554	0.978651	46.8542	27.3651378883533	-7.32180727866601	9.16911	10.05933	0.3865758	9.16911	-0.3260654		46.8542	0.1044002		0.0005020535	1.472707E-07	8.168515E-06	-2.373735E-06
9.188661	9.954502	0.3705446	46.9541	0.02549023	0.0005232457	46.9541	51.42078	-8.126079	46.9541	58.24519	-0.1941337	46.9541	-0.0152732753782466	0.948437	46.9541	28.5130209067963	-4.50594204284158	9.188661	9.954502	0.3705446	9.188661	-2.832294		46.9541	0.1321078		0.0004167533	1.165111E-07	6.661839E-06	-1.293288E-06
9.208211	10.1661	0.3853429	47.054	0.02742188	0.000479956	47.054	49.121	-10.55436	47.054	57.6888	-0.2398049	47.054	-0.0201529278949992	0.9071147	47.054	27.7299933715269	-5.95819332855916	9.208211	10.1661	0.3853429	9.208211	0.9033016		47.054	0.1930727		0.0002728189	7.436245E-08	4.171609E-06	-1.000373E-06
9.227761	10.03798	0.3797931	47.1539	0.01821916	0.0003964557	47.1539	51.0711	-7.191696	47.1539	58.87432	-0.1838382	47.1539	-0.0135297764504875	0.9245285	47.1539	28.4663641080716	-4.00855755746552	9.227761	10.03798	0.3797931	9.227761	-0.2027633		47.1539	0.1284056		0.0005105893	1.361884E-07	7.885852E-06	-1.449721E-06
9.247312	10.09913	0.3736277	47.25381	0.01812565	0.000284555	47.25381	61.84659	-9.303221	47.25381	73.30939	-0.1650922	47.25381	-0.0159079820957286	0.9894929	47.25381	31.3988839401455	-4.72315018072473	9.247312	10.09913	0.3736277	9.247312	-0.4484541		47.25381	0.09778178		0.000421648	7.763249E-08	5.615183E-06	-9.270231E-07
9.266862	10.34276	0.382568	47.35371	0.01313244	0.0002524152	47.35371	48.00972	-12.86596	47.35371	56.02922	-0.3031378	47.35371	-0.0246397366189715	0.7638709	47.35371	27.3562683996365	-7.33111344232089	9.266862	10.34276	0.382568	9.266862	2.076954		47.35371	0.1408687		0.0002688858	6.542724E-08	3.508192E-06	-1.063466E-06
9.286412	10.57087	0.3822598	47.45361	0.03633868	0.0005476954	47.45361	52.13193	-15.76765	47.45361	62.22172	-0.3360202	47.45361	-0.0290008344707188	0.9874635	47.45361	28.5888385216173	-8.64688448681759	9.286412	10.57087	0.3822598	9.286412	5.584212		47.45361	0.1136329		0.0004172511	1.064228E-07	6.27692E-06	-2.109172E-06
9.305963	10.4078	0.3921256	47.55351	0.002824601	0.0003321953	47.55351	47.72173	-21.08514	47.55351	58.87756	-0.4993049	47.55351	-0.040313282336599	0.8517172	47.55351	27.2615360483198	-12.0451063224631	9.305963	10.4078	0.3921256	9.305963	-1.559086		47.55351	0.1729067		0.001561214	3.835819E-07	2.020569E-05	-1.00888E-05
9.325513	10.20202	0.3859594	47.65342	0.001022377	5.310624E-05	47.65342	56.06446	-4.875502	47.65342	64.17246	-0.1133385	47.65342	-0.00863601831834134	0.9737111	47.65342	29.7341718157228	-2.58575560698318	9.325513	10.20202	0.3859594	9.325513	0.8622009		47.65342	0.004919705		0.0002768669	6.546418E-08	4.174272E-06	-4.731059E-07
9.345063	10.02342	0.3773273	47.75332	0.03091646	0.0003510239	47.75332	63.60375	-4.040505	47.75332	73.50103	-0.1095011	47.75332	-0.00670915480103472	0.9750846	47.75332	31.6882553627769	-2.01303451955862	9.345063	10.02342	0.3773273	9.345063	-1.528032		47.75332	0.08803993		0.001105248	1.994872E-07	1.457539E-05	-1.596022E-06
9.364614	10.23696	0.3791766	47.85322	0.01612751	0.0001356077	47.85322	51.10866	-3.8599	47.85322	58.59002	-0.08943788	47.85322	-0.00715206121090375	0.657524	47.85322	28.4734948544085	-2.15041492385373	9.364614	10.23696	0.3791766	9.364614	0.05754095		47.85322	0.1870466		0.0001239123	2.373442E-08	1.385072E-06	-1.238779E-07
9.384164	10.43109	0.38411	47.95313	0.008622757	0.0001377148	47.95313	39.82823	-11.6663	47.95313	46.21409	-0.3144354	47.95313	-0.0248385070368993	0.949371	47.95313	25.5493699264372	-7.48380169242615	9.384164	10.43109	0.38411	9.384164	3.85981		47.95313	0.02759347		0.0002208507	9.817158E-08	4.327999E-06	-1.360876E-06
9.403714	10.20105	0.3822598	48.05302	0.03170072	0.0004637105	48.05302	67.27887	-18.77968	48.05302	80.45703	-0.3053798	48.05302	-0.0305691221976071	0.9754785	48.05302	33.0654230348242	-9.22961449769941	9.403714	10.20105	0.3822598	9.403714	3.697234		48.05302	0.06128561		0.0009459027	1.425398E-07	1.096829E-05	-3.349496E-06
9.423265	9.963237	0.3810269	48.15293	0.02079371	0.0002837081	48.15293	50.45397	-10.24482	48.15293	59.18218	-0.2158195	48.15293	-0.0186952957606995	0.8582107	48.15293	27.8564659911534	-5.65633225054406	9.423265	9.963237	0.3810269	9.423265	0.2310771		48.15293	0.1269133		0.0002686232	6.581965E-08	3.807682E-06	-8.21772E-07
9.442815	9.722514	0.378252	48.25283	0.05959629	0.000694553	48.25283	62.12054	-9.345531	48.25283	71.83566	-0.1693082	48.25283	-0.0156183820772122	0.9676932	48.25283	31.4753113749333	-4.73520431890132	9.442815	9.722514	0.378252	9.442815	-7.494937		48.25283	0.1315854		0.001653696	3.101083E-07	2.196425E-05	-3.718727E-06
9.462365	9.527411	0.3708528	48.35273	0.0352966	0.0004896358	48.35273	58.90412	-13.51827	48.35273	69.54205	-0.2429197	48.35273	-0.0227779744657824	0.9752225	48.35273	30.1537041928258	-6.92015759836646	9.462365	9.527411	0.3708528	9.462365	-1.692435		48.35273	0.1867426		0.001469871	2.964067E-07	2.003021E-05	-4.865733E-06
9.481915	9.709895	0.3757853	48.45264	0.05426102	0.0007555092	48.45264	60.02592	-12.8941	48.45264	71.0001	-0.2451971	48.45264	-0.0218026307714598	0.9900481	48.45264	30.899686704786	-6.63752509821653	9.481915	9.709895	0.3757853	9.481915	4.327445		48.45264	0.2190436		0.001139974	2.238892E-07	1.543883E-05	-3.785555E-06
9.501466	9.861318	0.378252	48.55254	0.05795163	0.0007186253	48.55254	60.71079	-6.962622	48.55254	70.15894	-0.1266062	48.55254	-0.0116863535959622	0.907631	48.55254	31.0859309522288	-3.56509249533441	9.501466	9.861318	0.378252	9.501466	4.679084		48.55254	0.1358532		0.001030828	1.900769E-07	1.322998E-05	-1.674997E-06
9.521017	9.76134	0.3779437	48.65244	0.02365987	0.0002534494	48.65244	67.72607	-12.20358	48.65244	78.59984	-0.190158	48.65244	-0.0196209411414583	0.9689622	48.65244	33.2868786658429	-5.99797045420538	9.521017	9.76134	0.3779437	9.521017	-0.7388989		48.65244	0.1924084		0.0007254268	1.137777E-07	8.785478E-06	-1.670629E-06
9.540567	9.508969	0.3764017	48.75234	0.04430979	0.0004151381	48.75234	70.21177	-20.81334	48.75234	80.80448	-0.3481942	48.75234	-0.032910397917658	0.8507512	48.75234	34.0076555393241	-10.0811133311799	9.540567	9.508969	0.3764017	9.540567	-4.614236		48.75234	0.04629558		0.002707365	3.527593E-07	2.691936E-05	-9.373166E-06
9.560118	9.348809	0.3656112	48.85225	0.02352608	0.0002907342	48.85225	56.89718	-18.01739	48.85225	68.6437	-0.3247079	48.85225	-0.0309510125469969	0.9535855	48.85225	30.0011645352778	-9.50034283787492	9.560118	9.348809	0.3656112	9.560118	-0.3187586		48.85225	0.1692044		0.0008436005	1.707242E-07	1.114626E-05	-3.619279E-06
9.579668	9.568178	0.366845	48.95215	0.02092716	0.0002141234	48.95215	74.79057	-14.30207	48.95215	87.0136	-0.2126767	48.95215	-0.022187205014942	0.9855686	48.95215	35.6863570681686	-6.82423865560761	9.579668	9.568178	0.366845	9.579668	-1.340796		48.95215	0.1004925		0.001681665	2.189032E-07	1.863087E-05	-3.962352E-06
9.599218	9.682716	0.3797931	49.05205	0.04518951	0.0005304674	49.05205	68.34515	-18.14087	49.05205	81.74072	-0.2649352	49.05205	-0.0288769090166606	0.9903775	49.05205	33.530282767273	-8.89995271802214	9.599218	9.682716	0.3797931	9.599218	2.980256		49.05205	0.1268769		0.002243744	3.325807E-07	2.627877E-05	-6.962169E-06
9.618769	9.545854	0.3690025	49.15195	0.07047643	0.0009108679	49.15195	66.56945	-6.679295	49.15195	76.57213	-0.111537	49.15195	-0.0106061902740947	0.9867702	49.15195	32.6455810835893	-3.27551833916306	9.618769	9.545854	0.3690025	9.618769	0.5973299		49.15195	0.08372079		0.00180508	3.037884E-07	2.311836E-05	-2.578552E-06
9.638319	9.802108	0.3757853	49.25185	0.08401918	0.001066164	49.25185	67.0804	-4.449787	49.25185	77.38482	-0.08350064	49.25185	-0.00706685095353131	0.9855649	49.25185	32.9674052872855	-2.18689728386166	9.638319	9.802108	0.3757853	9.638319	-0.19911		49.25185	0.06779353		0.002462597	4.052911E-07	3.125461E-05	-2.60978E-06
9.657869	10.02633	0.3788684	49.35176	0.03342953	0.000367778	49.35176	72.42475	-8.475518	49.35176	83.32433	-0.1264286	49.35176	-0.0131842380874113	0.9905501	49.35176	34.9348013438321	-4.08825085106829	9.657869	10.02633	0.3788684	9.657869	-1.762762		49.35176	0.004724732		0.002296659	3.276645E-07	2.70868E-05	-3.424547E-06
9.67742	10.24861	0.378252	49.45166	0.04972775	0.0006082316	49.45166	64.86816	-8.803391	49.45166	74.93869	-0.1445909	49.45166	-0.014021164245156	0.9810468	49.45166	32.10158542408	-4.35657144875945	9.67742	10.24861	0.378252	9.67742	-5.799762		49.45166	0.1897054		0.003299154	5.763417E-07	4.274577E-05	-6.180651E-06
9.69697	10.25444	0.3804095	49.55156	0.07764664	0.0009440465	49.55156	66.43448	-6.77379	49.55156	76.32692	-0.1066058	49.55156	-0.0106790185929459	0.9667343	49.55156	32.6084625722431	-3.32482320810038	9.69697	10.25444	0.3804095	9.69697	4.358499		49.55156	0.01280603		0.003354505	5.566473E-07	4.224778E-05	-4.503858E-06
9.71652	10.38936	0.3767099	49.65146	0.02703968	0.0002217594	49.65146	78.31992	-9.882504	49.65146	91.12653	-0.1347955	49.65146	-0.0150026136907453	0.9852492	49.65146	37.0923250670299	-4.68035533885998	9.71652	10.38936	0.3767099	9.71652	1.217493		49.65146	0.1372533		0.001982865	2.352608E-07	2.124635E-05	-2.863912E-06
9.736071	10.49613	0.3890425	49.75137	0.1539869	0.001869847	49.75137	71.62826	-7.98867	49.75137	82.29073	-0.1181035	49.75137	-0.0123425242551406	0.9969439	49.75137	34.5938401559817	-3.85823662108675	9.736071	10.49613	0.3890425	9.736071	-2.63501		49.75137	0.2166171		0.006749015	9.935947E-07	8.119929E-05	-9.589922E-06
9.755621	10.44468	0.3807186	49.85127	0.07798108	0.001045285	49.85127	63.3161	-5.690485	49.85127	73.34535	-0.09501741	49.85127	-0.00906557775602725	0.9924198	49.85127	31.5948563587674	-2.83956343468771	9.755621	10.44468	0.3807186	9.755621	0.04658077		49.85127	0.1629762		0.002236863	4.126574E-07	3.013079E-05	-2.86295E-06
9.775171	10.73394	0.3871922	49.95117	0.1053504	0.001314646	49.95117	72.9511	-3.289603	49.95117	83.3392	-0.05477095	49.95117	-0.00505179444557272	0.940922	49.95117	35.1608639351028	-1.58551820522777	9.775171	10.73394	0.3871922	9.775171	1.84405		49.95117	0.198601		0.006036727	8.17818E-07	6.805429E-05	-3.727399E-06
9.794722	10.99893	0.386884	50.05107	0.04146631	0.0005587412	50.05107	70.67894	-5.479872	50.05107	81.31604	-0.0828023	50.05107	-0.00842212714722866	0.9916894	50.05107	34.1613212834385	-2.64859192290334	9.794722	10.99893	0.386884	9.794722	0.3361122		50.05107	0.01539262		0.003997299	5.99501E-07	4.858278E-05	-4.022766E-06
9.814272	11.09599	0.3927421	50.15097	0.1053184	0.001322792	50.15097	72.29388	-7.095327	50.15097	83.54658	-0.09986741	50.15097	-0.0108635488285558	0.9940015	50.15097	34.87868708256	-3.42318983671741	9.814272	11.09599	0.3927421	9.814272	0.1178219		50.15097	0.06329883		0.005958799	8.485716E-07	7.054434E-05	-7.045081E-06
9.833822	11.07367	0.389659	50.25088	0.1708006	0.00183291	50.25088	76.39704	-3.045329	50.25088	88.07259	-0.04421667	50.25088	-0.00454960740359748	0.9932437	50.25088	36.0362631165068	-1.4364728649472	9.833822	11.07367	0.389659	9.833822	0.2484308		50.25088	0.1989801		0.009796629	1.254443E-06	0.0001103742	-4.88038E-06
9.853373	11.15715	0.3927421	50.35078	0.07215689	0.0006769627	50.35078	73.01146	-12.1187	50.35078	85.11807	-0.1705686	50.35078	-0.0184611661621632	0.9691429	50.35078	35.1868239725183	-5.84043510276342	9.853373	11.15715	0.3927421	9.853373	0.6274704		50.35078	0.105872		0.004026639	5.386256E-07	4.519405E-05	-7.708686E-06
9.872923	10.91642	0.3961335	50.45068	0.1456412	0.001736392	50.45068	73.3228	-3.203962	50.45068	84.7131	-0.04993303	50.45068	-0.00486891837923237	0.9978682	50.45068	35.3208516073581	-1.54340329287554	9.872923	10.91642	0.3961335	9.872923	-2.452341		50.45068	0.1429796		0.01574356	2.189148E-06	0.0001852188	-9.248533E-06
9.892473	10.67861	0.3893507	50.55058	0.1768399	0.00190283	50.55058	73.8307	-1.390502	50.55058	85.02058	-0.02671574	50.55058	-0.00210555461973939	0.9933535	50.55058	35.5089674111045	-0.668763485014208	9.892473	10.67861	0.3893507	9.892473	2.182903		50.55058	0.2003045		0.02087935	2.869279E-06	0.0002438607	-6.51492E-06
9.912024	10.41168	0.38411	50.65049	0.1630564	0.002131394	50.65049	66.1673	-2.822174	50.65049	76.55633	-0.0499206	50.65049	-0.00436043245585075	0.9964834	50.65049	32.5351432794444	-1.3876919268336	9.912024	10.41168	0.38411	9.912024	6.999902		50.65049	0.2208927		0.007250539	1.232759E-06	9.425812E-05	-4.705422E-06
9.931574	10.12534	0.3810269	50.75039	0.1906977	0.002049332	50.75039	75.70465	-6.905509	50.75039	87.83353	-0.09507787	50.75039	-0.0102633995746821	0.9972574	50.75039	35.8787504120267	-3.27273214295381	9.931574	10.12534	0.3810269	9.931574	8.695991		50.75039	0.2228453		0.0214388	2.771322E-06	0.0002423222	-2.303948E-05
9.951124	9.831226	0.3779437	50.85029	0.1720116	0.002384715	50.85029	68.69065	-5.808792	50.85029	79.53708	-0.08472026	50.85029	-0.00888253396158051	0.9888188	50.85029	33.5600039695603	-2.83798559405699	9.951124	9.831226	0.3779437	9.951124	-5.669154		50.85029	0.2111551		0.01880528	2.93939E-06	0.000232956	-1.973609E-05
9.970675	9.538088	0.3764017	50.9502	0.07397732	0.00127694	50.9502	69.20119	-5.00437	50.9502	79.76828	-0.07912178	50.9502	-0.00759926844347446	0.9754887	50.9502	33.6404445252683	-2.43275013333499	9.970675	9.538088	0.3764017	9.970675	5.381449		50.9502	0.1150929		0.0144177	2.210334E-06	0.0001757652	-1.390686E-05
9.990225	9.230389	0.369619	51.05009	0.220223	0.003362653	51.05009	62.99758	-3.014823	51.05009	72.26634	-0.0561529	51.05009	-0.00469848566900079	0.9873269	51.05009	31.4917203328913	-1.50707311752322	9.990225	9.230389	0.369619	9.990225	-6.527701		51.05009	0.2318028		0.03350441	6.334186E-06	0.0004570285	-2.566348E-05
