# Supplementary material for: Nanomechanical Properties of Rib Bones in Diabetic vs. Healthy Rat Models
Source: Nanomaterials (Basel). 2025 Oct 17;15(20):1582. doi: 10.3390/nano15201582 (PMC12566810; doi:10.3390/nano15201582)
Supplement: Supplementary file 1 [file nanomaterials-15-01582-s001.zip › Nanoindentation data/raw dynamic/sample 32/din_005.scn]

SD;Time(s);Random;25.6;30;0.1;0.1;Avg:;4.882512;0; ; ;0;0;Force;5;C:\meresek\14_pocok\00_area\kalib\I8_Area\IND1000.afn;C:\meresek\14_pocok\din_ref\SpringRef_25_6_005.scn;Berkovich;1;1;C;C;0;01:59:42;1;	P	h	Hz(A)	|P|	|h|	Hz(T)	TF Re	TF Im	Hz(M)	|TF|	tan d	Hz(n)	n'	r2	Hz(E)	E' (GPa)	E''(GPa)	Time(s)	PR	hR	Time(s)	Cmd	-	Hz(C)	|Cmd|	-	GPP	Ghh	GPhRe	GPhIm
0	10.03567	0.5267006	0	10.05474	0.5272758	0	3.348151	0	0	3.348151	0	0			0			0	10.03567	0.5267006	0	1.317962		0	0.00291129		240.1809	16.53198	55.35155	0
0.01955034	10.15312	0.5319413	0.09990234	0.05084693	0.00120821	0.09990234	31.49224	18.59215	0.09990234	41.90356	0.6015857	0.09990234	14.0058416669721	0.5930915	0.09990234	14.8915065239611	8.79153570047367	0.01955034	10.15312	0.5319413	0.01955034	-1.384636		0.09990234	0.003074309		0.01107524	3.740874E-06	0.0001343231	8.080683E-05
0.03910068	10.13468	0.530091	0.1998047	0.07255985	0.001507261	0.1998047	68.19789	20.62103	0.1998047	81.91293	0.3097711	0.1998047	6.0108466859248	0.8135529	0.1998047	24.9563926524438	7.54607605682097	0.03910068	10.13468	0.530091	0.03910068	0.9809362		0.1998047	0.07849491		0.01282985	1.555616E-06	0.0001217189	3.770498E-05
0.05865103	10.19195	0.5297828	0.299707	0.1033857	0.001417373	0.299707	68.40358	16.76127	0.299707	81.2578	0.2451989	0.299707	3.2563046882627	0.9040421	0.299707	25.0249863054395	6.1319955998344	0.05865103	10.19195	0.5297828	0.05865103	-3.188499		0.299707	0.009341313		0.01369309	1.874823E-06	0.000147961	3.627987E-05
0.07820137	10.15603	0.5365655	0.3996094	0.09652038	0.001273409	0.3996094	75.95198	11.06079	0.3996094	88.68183	0.1495403	0.3996094	1.56866029488849	0.9458214	0.3996094	27.0456507492165	3.93862312950428	0.07820137	10.15603	0.5365655	0.07820137	-3.362949		0.3996094	0.09214598		0.01584446	1.905537E-06	0.0001671281	2.499239E-05
0.09775171	9.908518	0.5223836	0.4995117	0.1681036	0.00181067	0.4995117	77.65756	5.004531	0.4995117	89.95528	0.07173017	0.4995117	0.565353694174435	0.9389575	0.4995117	27.5337999190937	1.77437643860314	0.09775171	9.908518	0.5223836	0.09775171	3.928312		0.4995117	0.1753164		0.01662258	1.928817E-06	0.0001730626	1.241381E-05
0.1173021	9.977434	0.5285499	0.5994141	0.1187525	0.001383747	0.5994141	76.1119	12.62589	0.5994141	88.82951	0.1739913	0.5994141	1.19325520399062	0.9377815	0.5994141	27.0913637846916	4.49407310484435	0.1173021	9.977434	0.5285499	0.1173021	0.3836063		0.5994141	0.1316352		0.006506519	7.732782E-07	6.767323E-05	1.177456E-05
0.1368524	10.18224	0.5350245	0.6993164	0.0674203	0.00094458	0.6993164	74.02827	7.202244	0.6993164	85.85006	0.103576	0.6993164	0.587102323986518	0.9790534	0.6993164	26.5153348439924	2.57968900954729	0.1368524	10.18224	0.5350245	0.1368524	2.208477		0.6993164	0.07839857		0.01365449	1.813846E-06	0.0001548902	1.60429E-05
0.1564027	10.41617	0.5276253	0.7992187	0.009405841	0.0003674776	0.7992187	75.44183	4.589647	0.7992187	86.92477	0.06531338	0.7992187	0.325890937999219	0.9165039	0.7992187	26.8999041896347	1.63650675711252	0.1564027	10.41617	0.5276253	0.1564027	0.6731378		0.7992187	0.1237467		0.004395863	5.332015E-07	4.624988E-05	3.020736E-06
0.1759531	10.6501	0.5411907	0.899121	0.03073633	0.000454226	0.899121	73.6679	14.5954	0.899121	86.50843	0.2026459	0.899121	0.92656288791697	0.9860123	0.899121	26.4201503005154	5.23447246130543	0.1759531	10.6501	0.5411907	0.1759531	-3.002176		0.899121	0.01823543		0.007119199	9.379866E-07	7.952726E-05	1.611588E-05
0.1955034	10.58118	0.5374911	0.9990234	0.04687681	0.0006230804	0.9990234	88.54266	9.334178	0.9990234	102.3995	0.1071445	0.9990234	0.515180593429979	0.9763587	0.9990234	30.6754905033069	3.23381386210839	0.1955034	10.58118	0.5374911	0.1955034	2.761966		0.9990234	0.05580873		0.006119207	5.697819E-07	5.801335E-05	6.21581E-06
0.2150538	10.72969	0.5350245	1.098926	0.09247	0.000933464	1.098926	76.9648	15.76779	1.098926	90.11662	0.2103326	1.098926	0.811064786528856	0.9835148	1.098926	27.3353675645837	5.60020257355688	0.2150538	10.72969	0.5350245	0.2150538	3.715501		1.098926	0.1271788		0.007648902	9.263396E-07	8.169115E-05	1.718232E-05
0.2346041	11.00245	0.5402651	1.198828	0.02818764	0.0003245196	1.198828	86.56323	-0.04446062	1.198828	98.78928	0.009140182	1.198828	-0.00205253462728263	0.9716803	1.198828	30.101295959806	-0.0154606334577613	0.2346041	11.00245	0.5402651	0.2346041	2.857867		1.198828	0.1080247		0.00493761	4.916098E-07	4.856375E-05	4.438815E-07
0.2541544	11.27035	0.5461232	1.29873	0.1035791	0.001023991	1.29873	86.30959	7.362182	1.29873	99.94125	0.09043867	1.29873	0.313886157844789	0.9740534	1.29873	30.0278019412836	2.56136248748697	0.2541544	11.27035	0.5461232	0.2541544	0.102295		1.29873	0.1685193		0.005083968	4.95788E-07	4.934827E-05	4.462992E-06
0.2737048	11.1859	0.5470479	1.398633	0.0641794	0.0006405917	1.398633	81.50215	15.62313	1.398633	94.75174	0.1984251	1.398633	0.624695402682709	0.9827638	1.398633	28.6386730035368	5.48974105117768	0.2737048	11.1859	0.5470479	0.2737048	-0.9343554		1.398633	0.06738594		0.004095017	4.482605E-07	4.166122E-05	8.26663E-06
0.2932551	10.96459	0.5365655	1.498535	0.02042565	0.0002196642	1.498535	80.38922	15.51877	1.498535	94.51168	0.2018456	1.498535	0.580602257615443	0.989903	1.498535	28.3182336367232	5.46670356398878	0.2932551	10.96459	0.5365655	0.2932551	2.003886		1.498535	0.1633553		0.005144528	5.701211E-07	5.28179E-05	1.066106E-05
0.3128055	11.14222	0.5396487	1.598437	0.07989535	0.0008394762	1.598437	75.60437	6.883279	1.598437	86.77162	0.09567731	1.598437	0.244271350581477	0.9583277	1.598437	26.9463282031825	2.45328525088689	0.3128055	11.14222	0.5396487	0.3128055	1.960959		1.598437	0.1749177		0.003248286	4.134403E-07	3.57118E-05	3.416809E-06
0.3323558	11.39071	0.5516731	1.69834	0.04866828	0.0006472588	1.69834	73.43448	21.04447	1.69834	87.44808	0.2960215	1.69834	0.707872193694531	0.9664826	1.69834	26.3585415960281	7.5536930428024	0.3323558	11.39071	0.5516731	0.3323558	-0.2447774		1.69834	0.05009751		0.0054793	6.92498E-07	5.806688E-05	1.718904E-05
0.3519062	11.25094	0.5448903	1.798242	0.002463819	6.554778E-05	1.798242	66.23084	13.59518	1.798242	77.2598	0.2149448	1.798242	0.441615141369664	0.7879749	1.798242	24.3078963542168	4.98967166965176	0.3519062	11.25094	0.5448903	0.3519062	-1.142599		1.798242	0.03681546		0.0004427479	5.844693E-08	4.414765E-06	9.48931E-07
0.3714565	11.01701	0.5479735	1.898144	0.02842038	0.0002676007	1.898144	87.57433	10.48157	1.898144	101.5248	0.1370386	1.898144	0.305024483983372	0.9527377	1.898144	30.3944569103042	3.63784202583826	0.3714565	11.01701	0.5479735	0.3714565	-5.034377		1.898144	0.01783576		0.001550393	1.433081E-07	1.441461E-05	1.975358E-06
0.3910068	10.7792	0.5313249	1.998047	0.05465377	0.0005394441	1.998047	73.01515	12.13267	1.998047	84.7126	0.1775706	1.998047	0.347418949382873	0.9753953	1.998047	26.2479587043731	4.36153158252133	0.3910068	10.7792	0.5313249	0.3910068	5.841776		1.998047	0.1848315		0.003169545	4.308058E-07	3.593257E-05	6.380569E-06
0.4105572	10.92674	0.5411907	2.097949	0.05053785	0.0006470116	2.097949	65.60353	21.60089	2.097949	79.84088	0.3287515	2.097949	0.603274913596432	0.9340279	2.097949	24.151585656557	7.95225149015833	0.4105572	10.92674	0.5411907	0.4105572	-0.5343089		2.097949	0.128591		0.001021107	1.496168E-07	1.134803E-05	3.730683E-06
0.4301075	10.74425	0.5418072	2.197851	0.03881563	0.0002947737	2.197851	70.64733	23.44113	2.197851	85.05837	0.3548418	2.197851	0.615718321341949	0.9827645	2.197851	25.6258049266132	8.50276669641267	0.4301075	10.74425	0.5418072	0.4301075	4.300958		2.197851	0.06645887		0.002673787	3.631968E-07	2.911433E-05	1.033098E-05
0.4496579	10.91024	0.5356409	2.297754	0.04184115	0.000462706	2.297754	67.69678	18.94646	2.297754	80.85418	0.287752	2.297754	0.480530245311532	0.9825292	2.297754	24.7881415638303	6.93751747760993	0.4496579	10.91024	0.5356409	0.4496579	6.47838		2.297754	0.04859598		0.002760197	4.148399E-07	3.223359E-05	9.275281E-06
0.4692082	11.14222	0.5498228	2.397656	0.01837259	9.343195E-05	2.397656	34.13865	48.83837	2.397656	65.74898	1.583803	2.397656	1.47228384904137	0.6213891	2.397656	15.5039910588599	22.1798362212734	0.4692082	11.14222	0.5498228	0.4692082	-2.953769		2.397656	0.07463778		0.0005178216	7.443305E-08	2.612752E-06	4.138085E-06
0.4887586	10.94615	0.5442739	2.497559	0.04321804	0.000509208	2.497559	64.32141	27.19668	2.497559	79.76262	0.4342317	2.497559	0.642408081805734	0.9749471	2.497559	23.8421926773178	10.0810679288576	0.4887586	10.94615	0.5442739	0.4887586	0.1570959		2.497559	0.04205943		0.001502255	2.302109E-07	1.684283E-05	7.313693E-06
0.5083089	10.72193	0.5347162	2.597461	0.01425531	5.428601E-05	2.597461	68.59227	28.48218	2.597461	85.27015	0.429083	2.597461	0.638345071671134	0.9666799	2.597461	25.08917231565	10.4180007928806	0.5083089	10.72193	0.5347162	0.5083089	2.566509		2.597461	0.1060075		0.002016454	2.680877E-07	2.100765E-05	9.014026E-06
0.5278592	10.90927	0.5470479	2.697363	0.04324527	0.0004233126	2.697363	71.07661	22.73707	2.697363	86.29939	0.3520138	2.697363	0.485812084732964	0.9577737	2.697363	25.7382968768505	8.23355894223682	0.5278592	10.90927	0.5470479	0.5278592	-0.3132785		2.697363	0.01892211		0.001510104	1.942023E-07	1.580868E-05	5.564873E-06
0.5474096	10.69669	0.5353327	2.797266	0.06135922	0.0006539081	2.797266	77.72712	13.93655	2.797266	90.86566	0.1924545	2.797266	0.281092783745763	0.9898536	2.797266	27.5537349199911	4.94041283957616	0.5474096	10.69669	0.5353327	0.5474096	0.2055034		2.797266	0.09838367		0.001699214	2.037134E-07	1.817698E-05	3.498243E-06
0.5669599	10.42976	0.5359491	2.897168	0.02805485	0.0002227126	2.897168	65.48498	15.76683	2.897168	77.02352	0.2603211	2.897168	0.319184886336362	0.9384518	2.897168	24.1319885488045	5.81026405316664	0.5669599	10.42976	0.5359491	0.5669599	0.3817796		2.897168	0.1090614		0.0008222765	1.300718E-07	9.695455E-06	2.523931E-06
0.5865102	10.30066	0.5322495	2.99707	0.03376372	0.0002476001	2.99707	79.04816	30.37432	2.99707	97.34606	0.3983538	2.99707	0.569969637609638	0.9065021	2.99707	27.9327487105512	10.7331826854513	0.5865102	10.30066	0.5322495	0.5865102	1.338055		2.99707	0.1453047		0.0007611375	7.28107E-08	6.58462E-06	2.623009E-06
0.6060606	10.50838	0.5325577	3.096972	0.04683542	0.0006018716	3.096972	60.45697	22.02286	3.096972	74.11327	0.3919125	3.096972	0.42406089634402	0.976059	3.096972	22.6526038009665	8.25173854660079	0.6060606	10.50838	0.5325577	0.6060606	1.579179		3.096972	0.1735864		0.00119542	2.124245E-07	1.465797E-05	5.744641E-06
0.6256109	10.71125	0.5362573	3.196875	0.03644618	0.000458482	3.196875	69.54934	20.3867	3.196875	80.70512	0.3146482	3.196875	0.369771067036466	0.9629686	3.196875	25.3387163944306	7.42742775856299	0.6256109	10.71125	0.5362573	0.6256109	2.346392		3.196875	0.1280673		0.001006371	1.487881E-07	1.145433E-05	3.604084E-06
0.6451613	10.96848	0.5368738	3.296777	0.02867843	0.0003420011	3.296777	61.69463	29.59156	3.296777	78.21764	0.49676	3.296777	0.533313085165904	0.9660738	3.296777	23.0319751143423	11.0471869787771	0.6451613	10.96848	0.5368738	0.6451613	2.549155		3.296777	0.1986619		0.0007395929	1.167868E-07	8.180976E-06	4.063981E-06
0.6647117	11.25385	0.54304	3.39668	0.04821224	0.0006604241	3.39668	59.99682	14.10002	3.39668	71.07849	0.2837144	3.39668	0.247896668267209	0.9689506	3.39668	22.5119801533414	5.29060289443144	0.6647117	11.25385	0.54304	0.6647117	1.752716		3.39668	0.04228431		0.001259296	2.4152E-07	1.651506E-05	4.685559E-06
0.684262	11.45186	0.5488981	3.496582	0.02617754	0.0003367249	3.496582	58.49763	18.15681	3.496582	69.84506	0.3392543	3.496582	0.311598346293092	0.9575406	3.496582	22.0555302733104	6.84571382423939	0.684262	11.45186	0.5488981	0.684262	-1.537165		3.496582	0.03477053		0.0007062248	1.386209E-07	9.168722E-06	3.110529E-06
0.7038123	11.2752	0.5448903	3.596484	0.01918514	0.000343521	3.596484	43.8574	16.2611	3.596484	52.78654	0.4252789	3.596484	0.292184521909047	0.7699326	3.596484	17.8077146967415	6.60260346490223	0.7038123	11.2752	0.5448903	0.7038123	-1.201053		3.596484	0.02982366		0.0006891571	1.904252E-07	9.250136E-06	3.933887E-06
0.7233627	11.07137	0.5424236	3.696387	0.005837835	6.597902E-05	3.696387	50.22841	16.52834	3.696387	60.40947	0.3631717	3.696387	0.277663691655352	0.9543566	3.696387	19.5973203417662	6.44876211747874	0.7233627	11.07137	0.5424236	0.7233627	-0.4840747		3.696387	0.0447462		0.0004530607	1.184833E-07	6.727586E-06	2.443269E-06
0.742913	10.82482	0.5421154	3.796289	0.01030134	1.991199E-05	3.796289	70.27429	40.01917	3.796289	91.16211	0.6133361	3.796289	0.609469519905378	0.8920453	3.796289	25.5281625809563	14.5375466521574	0.742913	10.82482	0.5421154	0.742913	-4.019646		3.796289	0.008928169		0.0006226917	6.68392E-08	5.19407E-06	3.185711E-06
0.7624633	10.6501	0.5328659	3.896191	0.01234366	0.0001185923	3.896191	60.75864	22.60149	3.896191	75.9864	0.3883685	3.896191	0.345615575017436	0.9060941	3.896191	22.7449185397176	8.46083919424036	0.7624633	10.6501	0.5328659	0.7624633	3.169319		3.896191	0.02009345		0.0001258643	1.975168E-08	1.399054E-06	5.433484E-07
0.7820137	10.7957	0.5399569	3.996094	0.01423443	0.0001646628	3.996094	57.97655	25.61349	3.996094	72.35287	0.4928567	3.996094	0.385297238225158	0.9753467	3.996094	21.8975238250006	9.67411867523262	0.7820137	10.7957	0.5399569	0.7820137	0.4530208		3.996094	0.07037012		0.0006315691	1.176707E-07	7.636681E-06	3.76379E-06
0.801564	10.54333	0.5405734	4.095996	0.009743718	0.0002316748	4.095996	44.43369	23.84204	4.095996	57.90014	0.5675166	4.095996	0.374540742577975	0.5458542	4.095996	17.9641813125673	9.63914342609871	0.801564	10.54333	0.5405734	0.801564	-2.098875		4.095996	0.1381381		0.0003552959	5.785057E-08	2.913125E-06	1.653247E-06
0.8211144	10.24631	0.5421154	4.195899	0.02768746	0.0003351005	4.195899	62.8739	21.78464	4.195899	74.44817	0.3861966	4.195899	0.307465530068611	0.9226046	4.195899	23.394904211125	8.10590052579601	0.8211144	10.24631	0.5421154	0.8211144	-0.01278688		4.195899	0.02458792		0.0003585271	5.968012E-08	4.144725E-06	1.600679E-06
0.8406647	10.07256	0.5282417	4.295801	0.01100963	0.0002376729	4.295801	45.71279	8.755766	4.295801	52.36489	0.213788	4.295801	0.129974888044254	0.6914091	4.295801	18.3158473730129	3.50819275887393	0.8406647	10.07256	0.5282417	0.8406647	5.794282		4.295801	0.1218146		0.0002179268	5.494971E-08	2.81385E-06	6.015673E-07
0.8602151	10.19001	0.5384158	4.395703	0.03808907	0.0005917583	4.395703	48.57922	29.80996	4.395703	66.45199	0.6512033	4.395703	0.424870963533148	0.8978738	4.395703	19.122928190083	11.7345174044159	0.8602151	10.19001	0.5384158	0.8602151	-2.736392		4.395703	0.06784902		0.0006666356	1.355464E-07	7.547982E-06	4.91527E-06
0.8797654	10.04053	0.5288581	4.495605	0.01147098	0.0002441767	4.495605	33.80036	29.55685	4.495605	51.41573	0.8654485	4.495605	0.480745890171064	0.9355385	4.495605	15.5291201994855	13.5794960772045	0.8797654	10.04053	0.5288581	0.8797654	3.574846		4.495605	0.1129599		0.0001559844	5.52015E-08	2.146109E-06	1.857347E-06
0.8993157	10.24145	0.5251586	4.595508	0.006575458	0.0001109778	4.595508	27.05774	5.313582	4.595508	31.67092	0.2486785	4.595508	0.0980428229874479	0.2788304	4.595508	14.4156179009806	2.8309302262074	0.8993157	10.24145	0.5251586	0.8993157	0.9151751		4.595508	0.1529014		4.121085E-05	1.145593E-08	3.520962E-07	8.755875E-08
0.9188661	10.32881	0.5418072	4.69541	0.0212824	0.0004064812	4.69541	51.52861	18.63102	4.69541	61.97803	0.3606142	4.69541	0.244814462658895	0.900765	4.69541	19.9757125570768	7.22254822771214	0.9188661	10.32881	0.5418072	0.9188661	-7.349715		4.69541	0.09668393		0.0003390418	7.950403E-08	4.635318E-06	1.671562E-06
0.9384164	10.20457	0.530091	4.795312	0.005668312	0.0002758417	4.795312	30.06712	6.74107	4.795312	33.5538	0.1903648	4.795312	0.109957735586914	0.7140585	4.795312	14.7769768231762	3.31300865409591	0.9384164	10.20457	0.530091	0.9384164	0.4311005		4.795312	0.0707036		0.0002767085	1.754983E-07	5.784751E-06	1.101213E-06
0.9579667	10.38511	0.5350245	4.895215	0.01272748	0.0001410462	4.895215	51.59357	40.60298	4.895215	75.47816	0.8579144	4.895215	0.511594512286378	0.5124694	4.895215	19.9947112488487	15.735388547093	0.9579667	10.38511	0.5350245	0.9579667	0.4027866		4.895215	0.02112643		0.0001264152	1.137168E-08	6.514318E-07	5.588728E-07
0.9775171	10.50256	0.534408	4.995117	0.01165221	0.0001220584	4.995117	56.91406	22.80403	4.995117	70.25179	0.4550768	4.995117	0.275452226485552	0.8977307	4.995117	21.5764423554488	8.64513596575721	0.9775171	10.50256	0.534408	0.9775171	4.295477		4.995117	0.0762397		0.0001545469	2.811199E-08	1.797539E-06	8.180182E-07
0.9970675	10.61322	0.5433483	5.095019	0.005015787	4.874617E-05	5.095019	38.392	6.907374	5.095019	44.21025	0.2131725	5.095019	0.0925755411225875	0.7553541	5.095019	16.4721286562468	2.96361625224067	0.9970675	10.61322	0.5433483	0.9970675	-0.2219437		5.095019	0.1156282		7.717531E-05	2.982518E-08	1.289603E-06	2.749078E-07
1.016618	10.3657	0.5374911	5.194921	0.005837471	0.000216153	5.194921	45.0999	27.46618	5.194921	61.45782	0.6621789	5.194921	0.338578585939119	0.7560242	5.194921	18.1466208215188	11.0514269892675	1.016618	10.3657	0.5374911	1.016618	-1.556346		5.194921	0.1120027		0.0002154734	4.312956E-08	2.21004E-06	1.463442E-06
1.036168	10.30552	0.525775	5.294824	0.02090502	0.0003081106	5.294824	42.11917	20.23036	5.294824	52.93991	0.5620759	5.294824	0.250406203090085	0.7492347	5.294824	17.3441371375687	8.33060374517494	1.036168	10.30552	0.525775	1.036168	1.510678		5.294824	0.08012973		0.0002428609	6.492456E-08	2.996236E-06	1.684112E-06
1.055718	10.37637	0.5405734	5.394726	0.01488636	0.0002573752	5.394726	52.63565	19.86704	5.394726	63.21152	0.3855671	5.394726	0.226054639933667	0.9209234	5.394726	20.3006315775887	7.66236271410595	1.055718	10.37637	0.5405734	1.055718	-3.02227		5.394726	0.1601266		0.0003303647	7.614207E-08	4.490811E-06	1.731509E-06
1.075269	10.30746	0.5297828	5.494629	0.02668903	0.0003300481	5.494629	47.77568	11.71011	5.494629	56.82526	0.2903624	5.494629	0.134142489595584	0.9031103	5.494629	18.89428859008	4.63110488639052	1.075269	10.30746	0.5297828	1.075269	0.8137934		5.494629	0.0094565		0.0005851663	1.63658E-07	8.931036E-06	2.593237E-06
1.094819	10.3657	0.5365655	5.594531	0.01190544	0.0001672407	5.594531	46.86488	15.46618	5.594531	57.64915	0.3529351	5.594531	0.17497459468428	0.7610128	5.594531	18.6373034741138	6.15061491553415	1.094819	10.3657	0.5365655	1.094819	-0.4055267		5.594531	0.02520495		0.0001619158	3.707622E-08	2.015563E-06	7.113631E-07
1.11437	10.30357	0.5347162	5.694433	0.001297227	7.681116E-05	5.694433	48.93305	18.82591	5.694433	60.11313	0.4043799	5.694433	0.206714266042592	0.8849092	5.694433	19.2241450044032	7.39606664791294	1.11437	10.30357	0.5347162	1.11437	1.39103		5.694433	0.06198763		0.0001162232	2.846117E-08	1.586115E-06	6.413931E-07
1.13392	10.35502	0.5377994	5.794336	0.02817322	0.000447239	5.794336	46.1062	28.80746	5.794336	62.63744	0.6492559	5.794336	0.316208088155348	0.9851438	5.794336	18.4251427426088	11.5121521511732	1.13392	10.35502	0.5377994	1.13392	0.0584543		5.794336	0.1624865		0.0005346237	1.342394E-07	7.052375E-06	4.578796E-06
1.15347	10.0978	0.5384158	5.894238	0.01350954	0.0003442059	5.894238	42.68066	11.80587	5.894238	51.09016	0.3315015	5.894238	0.130649971504409	0.9027045	5.894238	17.4924279789921	4.83856784860055	1.15347	10.0978	0.5384158	1.15347	-1.527119		5.894238	0.1409317		0.0001730526	5.984795E-08	2.902324E-06	9.621248E-07
1.17302	9.828923	0.5316331	5.994141	0.005957231	0.0001669063	5.994141	17.31896	11.58434	5.994141	24.96806	0.6445333	5.994141	0.364577192488268	0.4143472	5.994141	20.5279999949578	13.7308142459529	1.17302	9.828923	0.5316331	1.17302	-4.0507		5.994141	0.1233501		0.0001322464	8.789794E-08	1.844677E-06	1.188956E-06
1.192571	9.817275	0.5285499	6.094043	0.008057039	0.000187878	6.094043	57.89787	26.9472	6.094043	72.13184	0.5031728	6.094043	0.265881315764338	0.8916037	6.094043	21.8736939708954	10.1805958240381	1.192571	9.817275	0.5285499	1.192571	4.468101		6.094043	0.08634691		0.0001602234	2.745642E-08	1.769146E-06	8.901861E-07
1.212121	9.797862	0.5313249	6.193945	0.009112806	0.0001999237	6.193945	42.98151	27.97523	6.193945	59.32804	0.6801668	6.193945	0.293885169584912	0.9525253	6.193945	17.572469508813	11.4373364912703	1.212121	9.797862	0.5313249	1.212121	-1.552692		6.193945	0.07834774		0.0002163952	5.856042E-08	2.872747E-06	1.953947E-06
1.231672	9.774567	0.5226918	6.293848	0.007864315	0.000157851	6.293848	40.79294	22.08488	6.293848	53.77007	0.5976937	6.293848	0.232735940208745	0.8731366	6.293848	17.000021468322	9.20363821365529	1.231672	9.774567	0.5226918	1.231672	0.1735362		6.293848	0.03760835		0.0001040649	3.142717E-08	1.450501E-06	8.669552E-07
1.251222	10.00947	0.534408	6.39375	0.004011983	5.792586E-05	6.39375	42.98499	5.527962	6.39375	49.25813	0.1628509	6.39375	0.05625594571056	0.9201633	6.39375	17.5733992450532	2.25997656389714	1.251222	10.00947	0.534408	1.251222	2.142715		6.39375	0.1387382		8.014125E-05	3.039241E-08	1.477608E-06	2.406299E-07
1.270772	9.973551	0.5294746	6.493652	0.01323523	0.0004578603	6.493652	23.6477	17.38305	6.493652	32.75518	0.7996386	6.493652	0.262304850997877	0.7362863	6.493652	14.559221950269	10.7022528525142	1.270772	9.973551	0.5294746	1.270772	-4.544822		6.493652	0.03224108		9.796854E-05	6.723159E-08	1.719919E-06	1.375314E-06
1.290323	10.01238	0.5325577	6.593554	0.006095287	0.0002276891	6.593554	45.87647	17.06116	6.593554	54.89077	0.4005373	6.593554	0.16482440605051	0.9050174	6.593554	18.3612585204719	6.82843186470635	1.290323	10.01238	0.5325577	1.290323	3.679881		6.593554	0.1357738		0.0001831474	5.50122E-08	2.803166E-06	1.122772E-06
1.309873	10.23951	0.5337915	6.693457	0.0204336	0.0003845804	6.693457	40.17236	12.23573	6.693457	46.85727	0.3238331	6.693457	0.121975356865005	0.8931676	6.693457	16.8422451969491	5.12982349647912	1.309873	10.23951	0.5337915	1.309873	0.7799996		6.693457	0.1252308		0.0001907618	7.760154E-08	3.459332E-06	1.120246E-06
1.329423	10.20748	0.534408	6.793359	0.01368515	0.0002405366	6.793359	37.30595	26.64871	6.793359	47.75449	0.7104744	6.793359	0.270961935816342	0.9270385	6.793359	16.1910361639418	11.5657222174963	1.329423	10.20748	0.534408	1.329423	-2.080608		6.793359	0.1571258		0.0001389257	5.647443E-08	2.19852E-06	1.561992E-06
1.348974	9.969669	0.5270088	6.893261	0.002363071	5.129043E-05	6.893261	26.32462	12.77424	6.893261	33.32534	0.5166504	6.893261	0.163550581176492	0.8649348	6.893261	14.5976733122319	7.08364354672102	1.348974	9.969669	0.5270088	1.348974	-2.343652		6.893261	0.01498762		6.269543E-05	4.882812E-08	1.445668E-06	7.469052E-07
1.368524	10.03664	0.5282417	6.993164	0.00794176	0.0001695598	6.993164	28.4695	22.52837	6.993164	42.54694	0.8650622	6.993164	0.26325900202058	0.8616699	6.993164	14.6179600871526	11.5674284599225	1.368524	10.03664	0.5282417	1.368524	1.015643		6.993164	0.1416248		0.0001217412	5.794843E-08	1.864653E-06	1.613041E-06
1.388074	10.26378	0.5381076	7.093066	0.006217085	0.0002093046	7.093066	36.19862	15.96478	7.093066	44.11252	0.5114945	7.093066	0.156961525833421	0.7015064	7.093066	15.8612093826706	6.99531231647098	1.388074	10.26378	0.5381076	1.388074	0.3662527		7.093066	0.1104136		6.673227E-05	2.405713E-08	9.448007E-07	4.832604E-07
1.407625	10.18224	0.5371829	7.192968	0.01460887	0.0003027588	7.192968	30.99316	22.71782	7.192968	45.03304	0.792492	7.192968	0.242245463742982	0.6635531	7.192968	14.9362986584017	10.9482235938846	1.407625	10.18224	0.5371829	1.407625	-1.478711		7.192968	0.2159424		0.0002692785	8.810791E-08	3.109662E-06	2.464382E-06
1.427175	9.936666	0.5331742	7.292871	0.014611	0.0001962884	7.292871	45.3273	13.79697	7.292871	50.10636	0.3470399	7.292871	0.120958909270669	0.8892276	7.292871	18.2092569667617	5.5426348028135	1.427175	9.936666	0.5331742	1.427175	-1.23576		7.292871	0.05515615		0.0001682895	5.96052E-08	2.821521E-06	9.791805E-07
1.446725	9.689148	0.5316331	7.392773	0.01223339	0.0001924612	7.392773	33.72788	8.838333	7.392773	39.86747	0.2908524	7.392773	0.0874778527209418	0.8511947	7.392773	15.5061539735975	4.06336067479365	1.446725	9.689148	0.5316331	1.446725	-2.200256		7.392773	0.1148074		8.297135E-05	4.443445E-08	1.701001E-06	4.947403E-07
1.466276	9.4261	0.5183758	7.492675	0.009388271	0.0001421193	7.492675	56.09352	22.15299	7.492675	67.85894	0.402645	7.492675	0.178930537567437	0.6854114	7.492675	21.329544064636	8.42366779944038	1.466276	9.4261	0.5183758	1.466276	-0.6959715		7.492675	0.07877336		9.564843E-05	1.423689E-08	8.961816E-07	3.60843E-07
1.485826	9.502781	0.5217672	7.592578	0.008262983	0.0003862585	7.592578	24.45077	7.499977	7.592578	28.75103	0.3376004	7.592578	0.0924415552337603	0.7643669	7.592578	14.3770202594477	4.40997745717428	1.485826	9.502781	0.5217672	1.485826	0.6959715		7.592578	0.02291475		6.57929E-05	6.083788E-08	1.657257E-06	5.594908E-07
1.505376	9.711473	0.5331742	7.69248	0.009746009	0.0001694609	7.69248	46.09588	22.8312	7.69248	55.35751	0.5457394	7.69248	0.188783243033174	0.740719	7.69248	18.4222679291996	9.1245130911069	1.505376	9.711473	0.5331742	1.505376	1.159953		7.69248	0.03317861		0.0001435001	3.468586E-08	1.685466E-06	9.198249E-07
1.524927	9.577521	0.5239257	7.792383	0.00364298	0.0002330787	7.792383	22.44714	7.710677	7.792383	26.5202	0.3631323	7.792383	0.10332528517547	0.657307	7.792383	14.7273697716853	5.05890755950206	1.524927	9.577521	0.5239257	1.524927	-6.533181		7.792383	0.1015074		6.700729E-05	6.262343E-08	1.561048E-06	5.66867E-07
1.544477	9.686235	0.5337915	7.892285	0.006993743	6.95772E-05	7.892285	31.17236	-3.105134	7.892285	35.5305	-0.08302354	7.892285	-0.0300840078971266	0.6386029	7.892285	14.976407773732	-1.49182647829333	1.544477	9.686235	0.5337915	1.544477	-0.2109835		7.892285	0.1613361		6.633076E-05	3.355392E-08	1.1881E-06	-9.864025E-08
1.564027	9.538695	0.525775	7.992187	0.009555125	0.0002721389	7.992187	23.71676	11.23768	7.992187	28.82759	0.4765086	7.992187	0.137501865970178	0.7507703	7.992187	14.5724615794829	6.90484767339074	1.564027	9.538695	0.525775	1.564027	-1.046697		7.992187	0.1911317		3.893914E-05	3.517847E-08	9.154871E-07	4.362375E-07
1.583578	9.292147	0.5242339	8.09209	0.007525336	0.0001991827	8.09209	36.51778	8.744391	8.09209	40.92688	0.2847914	8.09209	0.0760327524780018	0.8966383	8.09209	16.1441803865063	3.8658166526193	1.583578	9.292147	0.5242339	1.583578	-1.578266		8.09209	0.0473418		8.373845E-05	4.482549E-08	1.76441E-06	5.024887E-07
1.603128	9.430952	0.5307084	8.191992	0.0154534	0.0002443341	8.191992	26.54773	24.26319	8.191992	39.32619	1.032467	8.191992	0.257917271953259	0.8352366	8.191992	14.5254387588171	13.275466691894	1.603128	9.430952	0.5307084	1.603128	1.771896		8.191992	0.1064772		0.000122956	6.64042E-08	1.816827E-06	1.875814E-06
1.622678	9.25041	0.5294746	8.291894	0.01127824	0.0002224428	8.291894	31.93532	22.57766	8.291894	45.68194	0.733615	8.291894	0.205054444439889	0.8003123	8.291894	15.111068963496	10.6832353359689	1.622678	9.25041	0.5294746	1.622678	-2.371053		8.291894	0.0681892		0.0001034647	3.967915E-08	1.46151E-06	1.072186E-06
1.642229	9.004832	0.5248504	8.391797	0.008857486	0.0003328746	8.391797	22.81357	10.60827	8.391797	28.66672	0.7069595	8.391797	0.130405906026265	0.901446	8.391797	14.7870214672917	6.87594021996108	1.642229	9.004832	0.5248504	1.642229	-2.554636		8.391797	0.02465787		5.48845E-05	6.02051E-08	1.409275E-06	9.963007E-07
1.661779	9.154314	0.5202261	8.491699	0.008082453	0.0002361706	8.491699	25.71141	12.71724	8.491699	31.89951	0.5140797	8.491699	0.134559756723046	0.7111524	8.491699	14.5151875910131	7.17942497896207	1.661779	9.154314	0.5202261	1.661779	5.86735		8.491699	0.1552109		5.275242E-05	3.686693E-08	1.045923E-06	5.376878E-07
1.681329	9.11937	0.521459	8.591601	0.01152771	0.0002986612	8.591601	17.73417	13.25221	8.591601	25.04886	0.7616799	8.591601	0.27442648489982	0.7550941	8.591601	19.824521265037	14.8142617647953	1.681329	9.11937	0.521459	1.681329	-0.8896013		8.591601	0.1757966		6.385028E-05	7.68401E-08	1.531179E-06	1.166268E-06
1.70088	9.32418	0.5189923	8.691504	0.01347769	0.000110839	8.691504	49.55298	21.50457	8.691504	60.73326	0.53617	8.691504	0.154183520932019	0.8302804	8.691504	19.4022386281743	8.42001275426089	1.70088	9.32418	0.5189923	1.70088	1.371849		8.691504	0.03125248		0.0001226742	2.761371E-08	1.478024E-06	7.92472E-07
1.72043	9.537725	0.5251586	8.791406	0.00763931	4.851897E-05	8.791406	17.47219	19.33648	8.791406	27.60792	1.103784	8.791406	0.394879298051032	0.5048081	8.791406	19.7093522848402	21.8123543067769	1.72043	9.537725	0.5251586	1.72043	5.04077		8.791406	0.1551193		2.557926E-05	1.694131E-08	3.140267E-07	3.466177E-07
1.73998	9.399891	0.521459	8.891309	0.004082535	0.0001367955	8.891309	23.98324	29.23256	8.891309	43.62793	1.444332	8.891309	0.317760500809064	0.6149136	8.891309	14.5641938197703	17.7519260701109	1.73998	9.399891	0.521459	1.73998	-0.8740745		8.891309	0.1022858		4.686023E-05	1.513873E-08	3.759667E-07	5.430206E-07
1.759531	9.599847	0.5316331	8.991211	0.005427742	1.943813E-05	8.991211	3.771302	14.99522	8.991211	17.13359	5.234236	8.991211		0.1582246	8.991211			1.759531	9.599847	0.5316331	1.759531	0.5224353		8.991211	0.1022554		2.844907E-05	1.533364E-08	4.930099E-08	2.58053E-07
1.779081	9.404744	0.530091	9.091113	0.007382825	0.0004059298	9.091113	22.21005	8.941189	9.091113	26.32717	0.5240847	9.091113	0.104909167645297	0.7842927	9.091113	14.8855401439969	5.99253200305548	1.779081	9.404744	0.530091	1.779081	-2.509881		9.091113	0.04895308		0.0001327058	1.501619E-07	3.501595E-06	1.835133E-06
1.798631	9.197993	0.517143	9.191015	0.008187909	0.0001518104	9.191015	25.77126	22.127	9.191015	38.60984	0.8757142	9.191015	0.215952631090496	0.84985	9.191015	14.5249607073509	12.4710164835088	1.798631	9.197993	0.517143	1.798631	-1.915292		9.191015	0.06732855		0.0001323034	7.542532E-08	2.190848E-06	1.918556E-06
1.818182	9.403774	0.5205343	9.290917	0.01412953	0.0003836585	9.290917	30.5884	16.18192	9.290917	38.83514	0.6076092	9.290917	0.133879350040621	0.6811861	9.290917	14.7733421839084	7.81541542797097	1.818182	9.403774	0.5205343	1.818182	4.530208		9.290917	0.1341626		8.741334E-05	3.948151E-08	1.310349E-06	7.9618E-07
1.837732	9.599847	0.5328659	9.39082	0.01077221	0.0003184884	9.39082	28.42664	11.15782	9.39082	33.5484	0.4029187	9.39082	0.0972434796779586	0.8012001	9.39082	14.618064382333	5.7377796571046	1.837732	9.599847	0.5328659	1.837732	2.929108		9.39082	0.1227683		7.153583E-05	5.092381E-08	1.584621E-06	6.384736E-07
1.857283	9.446483	0.5193005	9.490723	0.003503798	0.0001347067	9.490723	17.93302	13.0388	9.490723	23.95288	0.8605116	9.490723	0.234066100720296	0.6739213	9.490723	19.1969994295641	13.957822567879	1.857283	9.446483	0.5193005	1.857283	-1.111545		9.490723	0.1980001		3.151348E-05	3.701604E-08	6.72068E-07	5.783223E-07
1.876833	9.673617	0.527317	9.590625	0.007628242	0.0002297419	9.590625	7.303713	16.98282	9.590625	19.63442	2.52962	9.590625		0.2277526	9.590625			1.876833	9.673617	0.527317	1.876833	1.1837		9.590625	0.1049045		3.770563E-05	2.227581E-08	1.607924E-07	4.067439E-07
1.896383	9.858042	0.5322495	9.690527	0.01303353	0.0002870598	9.690527	26.25549	23.13132	9.690527	35.06298	0.7781585	9.690527	0.211527766436572	0.8030174	9.690527	14.6188884390217	12.8793704121147	1.896383	9.858042	0.5322495	1.896383	0.2867914		9.690527	0.1762147		6.829006E-05	4.460513E-08	1.23431E-06	9.60489E-07
1.915933	9.658088	0.5276253	9.790429	0.01389982	0.000345946	9.790429	31.34506	18.05682	9.790429	39.86831	0.6193047	9.790429	0.13981318053251	0.92888	9.790429	14.929918987135	8.60061891536627	1.915933	9.658088	0.5276253	1.915933	-3.962106		9.790429	0.0855249		0.0001375562	8.03867E-08	2.724685E-06	1.68741E-06
1.935484	9.485309	0.5217672	9.890331	0.005307362	0.0002772428	9.890331	16.38126	16.62079	9.890331	26.14481	1.03429	9.890331	0.423855665883537	0.7941988	9.890331	25.9599728219462	26.3395711424683	1.935484	9.485309	0.5217672	1.935484	-2.133582		9.890331	0.06407771		3.332966E-05	3.872481E-08	7.037449E-07	7.278761E-07
1.955034	9.714385	0.5208426	9.990234	0.009109411	4.260524E-05	9.990234	34.71568	-3.494609	9.990234	37.73809	-0.04025328	9.990234	-0.0249133598594445	0.294458	9.990234	15.5351301436248	-1.56382386954518	1.955034	9.714385	0.5208426	1.955034	0.8923414		9.990234	0.1440395		6.905928E-05	1.42786E-08	5.38411E-07	-2.167281E-08
1.974585	9.95608	0.5297828	10.09014	0.006525036	0.0001071779	10.09014	36.27434	12.49375	10.09014	43.27193	0.365633	10.09014	0.0862252681198391	0.8558767	10.09014	15.8715120121471	5.46652654964881	1.974585	9.95608	0.5297828	1.974585	0.2064167		10.09014	0.09452324		6.512362E-05	2.976714E-08	1.209753E-06	4.423257E-07
1.994135	10.13371	0.5368738	10.19004	0.004607996	0.0001522666	10.19004	23.94591	-2.965667	10.19004	27.73777	0.01378662	10.19004	-0.0281991208731085	0.4590607	10.19004	14.5780755968407	-1.80547414371101	1.994135	10.13371	0.5368738	1.994135	6.742338		10.19004	0.02934161		4.579924E-05	2.732657E-08	7.579063E-07	1.044897E-08
2.013685	9.914341	0.5353327	10.28994	0.01144268	0.0001607923	10.28994	28.83224	20.63704	10.28994	38.9097	0.7309992	10.28994	0.161863881966632	0.6937148	10.28994	14.620883820157	10.4650830999797	2.013685	9.914341	0.5353327	2.013685	-0.6713111		10.28994	0.1375066		8.380653E-05	3.840105E-08	1.20625E-06	8.817678E-07
2.033236	9.690119	0.5319413	10.38984	0.009152028	0.0002152339	10.38984	28.87261	-0.948756	10.38984	32.85836	0.01949168	10.38984	-0.00735905473629284	0.5800149	10.38984	14.619831887963	-0.480408741164672	2.033236	9.690119	0.5319413	2.033236	-0.8841213		10.38984	0.1244862		4.334501E-05	2.328555E-08	7.649798E-07	1.491074E-08
2.052786	9.453278	0.5276253	10.48975	0.004124787	0.0001925246	10.48975	24.87086	13.37233	10.48975	32.22184	0.6207935	10.48975	0.118420809276846	0.8453141	10.48975	14.5163220112413	7.80499942430622	2.052786	9.453278	0.5276253	2.052786	-2.19295		10.48975	0.1408152		3.982922E-05	3.242792E-08	8.87737E-07	5.511014E-07
2.072336	9.284382	0.5236174	10.58965	0.007825208	0.0001783631	10.58965	24.12637	20.96291	10.58965	35.09894	0.9780753	10.58965	0.188739888034118	0.9056482	10.58965	14.4532522601617	12.5581331350268	2.072336	9.284382	0.5236174	2.072336	-0.9361821		10.58965	0.01300649		3.138034E-05	2.306902E-08	5.788536E-07	5.661624E-07
2.091887	9.472691	0.5223836	10.68955	0.005101181	8.480565E-05	10.68955	30.99805	11.53052	10.68955	35.6906	0.4159254	10.68955	0.0827311840414487	0.8892944	10.68955	14.9380544623103	5.55659271272333	2.091887	9.472691	0.5223836	2.091887	-0.4941215		10.68955	0.01740434		6.357103E-05	4.438099E-08	1.462524E-06	6.083009E-07
2.111437	9.681382	0.5217672	10.78945	0.007679507	0.0003581002	10.78945	16.95941	-0.7585506	10.78945	15.94602	-0.1727814	10.78945	-0.0144025530402209	0.2519931	10.78945	21.8295587757688	-0.976379741072377	2.111437	9.681382	0.5217672	2.111437	3.236907		10.78945	0.05449698		4.537539E-05	4.496807E-08	7.065924E-07	-1.22086E-07
2.130987	9.808538	0.5307084	10.88935	0.009213289	0.0001361884	10.88935	25.00773	4.44143	10.88935	29.20104	0.2629838	10.88935	0.0376570724973284	0.7225573	10.88935	14.5070796318335	2.57649051070046	2.130987	9.808538	0.5307084	2.130987	1.944519		10.88935	0.04441559		5.212341E-05	4.416808E-08	1.247341E-06	3.280306E-07
2.150538	9.703708	0.5223836	10.98926	0.01179254	0.0002344453	10.98926	35.28112	13.38456	10.98926	42.48171	0.4003645	10.98926	0.0865767315797634	0.9257081	10.98926	15.7575178846475	5.97791088976421	2.150538	9.703708	0.5223836	2.150538	-4.198663		10.98926	0.05930258		8.011064E-05	4.109229E-08	1.620611E-06	6.488351E-07
2.170088	9.832805	0.5347162	11.08916	0.00172141	1.05649E-05	11.08916	48.77351	30.59004	11.08916	61.88231	0.7357773	11.08916	0.172636010731685	0.9295573	11.08916	19.1784675043907	12.028456722037	2.170088	9.832805	0.5347162	2.170088	0.02466041		11.08916	0.1757215		7.044091E-05	1.709889E-08	8.522782E-07	6.270869E-07
2.189638	9.594023	0.5276253	11.18906	0.004879816	8.588757E-05	11.18906	27.69575	4.041808	11.18906	29.9606	0.1692868	11.18906	0.0303017576789026	0.3058876	11.18906	14.5975098134011	2.13030289434931	2.189638	9.594023	0.5276253	2.189638	-1.658641		11.18906	0.1068091		2.296984E-05	7.827426E-09	2.312246E-07	3.914325E-08
2.209189	9.409598	0.5230001	11.28896	0.003797245	0.0001033305	11.28896	43.93019	9.24578	11.28896	49.24324	0.2742246	11.28896	0.0528974389406306	0.74001	11.28896	17.8274057700176	3.75205006768904	2.209189	9.409598	0.5230001	2.209189	-3.289881		11.28896	0.2096452		3.738821E-05	1.140983E-08	5.418527E-07	1.485893E-07
2.228739	9.465896	0.5211508	11.38887	0.0110522	0.0003609672	11.38887	21.67992	15.32297	11.38887	29.48404	0.8358039	11.38887	0.148185312149356	0.7842005	11.38887	15.0030735763675	10.6038975043222	2.228739	9.465896	0.5211508	2.228739	-0.5982432		11.38887	0.1393869		5.819982E-05	5.250189E-08	1.187737E-06	9.927154E-07
2.248289	9.529961	0.5211508	11.48877	0.009756816	0.0003348727	11.48877	24.38231	17.1383	11.48877	33.69158	0.7797689	11.48877	0.139093385322611	0.941951	11.48877	14.2845625954796	10.0406042476931	2.248289	9.529961	0.5211508	2.248289	0.6375172		11.48877	0.145633		6.815048E-05	5.655285E-08	1.502545E-06	1.171638E-06
2.26784	9.32515	0.5254668	11.58867	0.001261492	6.153899E-05	11.58867	24.04468	22.04569	11.58867	36.72915	1.043447	11.58867	0.182758245402483	0.5800509	11.58867	14.5139572087274	13.3073175972729	2.26784	9.32515	0.5254668	2.26784	-2.853301		11.58867	0.05753156		4.491614E-05	1.931287E-08	4.908076E-07	5.121315E-07
2.28739	9.150431	0.5233092	11.68857	0.007031035	0.0002139481	11.68857	24.07479	25.28896	11.68857	38.01922	1.105733	11.68857	0.207270740671501	0.9355488	11.68857	14.4914201383015	15.2222689015464	2.28739	9.150431	0.5233092	2.28739	-0.7507724		11.68857	0.05871623		4.292019E-05	2.777933E-08	7.084185E-07	7.833214E-07
2.30694	9.076661	0.5146762	11.78848	0.001629206	9.212737E-05	11.78848	27.35178	9.2958	11.78848	31.74716	0.4358672	11.78848	0.0666842191238788	0.8577436	11.78848	14.5331390102103	4.93924514405189	2.30694	9.076661	0.5146762	2.30694	-3.05241		11.78848	0.1367518		3.206507E-05	2.728851E-08	7.941725E-07	3.461538E-07
2.326491	9.309619	0.5174512	11.88838	0.002127995	0.0001522268	11.88838	24.3424	10.47469	11.88838	30.59716	0.5168025	11.88838	0.0823625246110133	0.639223	11.88838	14.2973107601282	6.15222395960472	2.326491	9.309619	0.5174512	2.326491	-0.05936765		11.88838	0.1159573		4.343705E-05	2.965859E-08	8.06174E-07	4.166328E-07
2.346041	9.428041	0.5196087	11.98828	0.003518587	6.944219E-05	11.98828	12.15551	18.53878	11.98828	24.42268	1.551856	11.98828		0.7071192	11.98828			2.346041	9.428041	0.5196087	2.346041	5.405196		11.98828	0.1384725		2.133262E-05	2.529007E-08	3.345624E-07	5.191928E-07
2.365591	9.523166	0.5211508	12.08818	0.004657306	8.496272E-05	12.08818	4.107268	23.2491	12.08818	25.63312	7.997992	12.08818		0.5020562	12.08818			2.365591	9.523166	0.5211508	2.365591	-0.6128568		12.08818	0.1843997		1.600803E-05	1.223171E-08	3.88991E-08	3.111147E-07
2.385142	9.582375	0.5294746	12.18809	0.006798182	0.0003582483	12.18809	20.76291	7.030735	12.18809	23.43669	0.371809	12.18809	0.0688375830919767	0.6620437	12.18809	15.5678408973555	5.27158223922896	2.385142	9.582375	0.5294746	2.385142	-0.343419		12.18809	0.07799554		4.423275E-05	5.331359E-08	1.171162E-06	4.354486E-07
2.404692	9.579464	0.5196087	12.28799	0.009698027	0.0002568368	12.28799	28.81221	16.98717	12.28799	33.87548	0.6754421	12.28799	0.111653807420351	0.6747223	12.28799	14.6214310311079	8.62053396156791	2.404692	9.579464	0.5196087	2.404692	-0.7087584		12.28799	0.1248741		5.41414E-05	3.183344E-08	8.936249E-07	6.035919E-07
2.424242	9.631879	0.5313249	12.38789	0.003274633	3.562573E-05	12.38789	19.94498	18.50846	12.38789	29.47191	0.9000196	12.38789	0.186979296688157	0.7778769	12.38789	15.6831815527078	14.5536104196345	2.424242	9.631879	0.5313249	2.424242	4.582269		12.38789	0.1630705		2.794649E-05	2.502774E-08	5.482597E-07	4.934445E-07
2.443793	9.623143	0.5223836	12.48779	0.006832926	0.0002119123	12.48779	28.26044	6.972893	12.48779	32.94587	0.2862574	12.48779	0.045971794823744	0.9032678	12.48779	14.6191764745359	3.60709043119917	2.443793	9.623143	0.5223836	2.443793	-5.325735		12.48779	0.1881438		5.083453E-05	4.230322E-08	1.339899E-06	3.835561E-07
2.463343	9.860955	0.534408	12.5877	0.002983141	0.0001309239	12.5877	28.9453	-0.6949373	12.5877	31.67165	0.05592649	12.5877	-0.00440362008798826	0.4573252	12.5877	14.5066900188323	-0.348285925103595	2.463343	9.860955	0.534408	2.463343	2.131755		12.5877	0.04326363		2.614773E-05	1.192114E-08	3.76973E-07	2.108278E-08
2.482893	9.85222	0.5337915	12.6876	0.007523561	0.0002745932	12.6876	18.99091	6.679677	12.6876	22.54739	0.4091024	12.6876	0.0761378506690818	0.8127538	12.6876	17.2563956037249	6.06959685645482	2.482893	9.85222	0.5337915	2.482893	0.7087584		12.6876	0.17044		3.425292E-05	5.476011E-08	1.142766E-06	4.675082E-07
2.502444	9.612466	0.525775	12.7875	0.003959691	0.000152219	12.7875	6.248023	-9.230548	12.7875	12.47567	-1.181002	12.7875		0.1334721	12.7875			2.502444	9.612466	0.525775	2.502444	-4.004119		12.7875	0.1035685		9.238062E-06	7.922154E-09	6.386689E-08	-7.542693E-08
2.521994	9.372713	0.5294746	12.8874	0.005682622	0.0001827172	12.8874	24.67967	1.130174	12.8874	27.09727	0.1253676	12.8874	0.00819827071355107	0.7789118	12.8874	14.4964460314513	0.663846201822385	2.521994	9.372713	0.5294746	2.521994	-2.927282		12.8874	0.03087595		5.032439E-05	5.338457E-08	1.43534E-06	1.799452E-07
2.541544	9.113546	0.5146762	12.9873	0.006383707	0.0002697688	12.9873	12.82168	18.15528	12.9873	24.56434	1.545887	12.9873		0.6363934	12.9873			2.541544	9.113546	0.5146762	2.541544	-0.8521541		12.9873	0.01077095		3.228306E-05	3.404789E-08	4.542661E-07	7.022442E-07
2.561095	9.127135	0.5233092	13.08721	0.004966062	0.0001923894	13.08721	20.56599	10.56971	13.08721	26.63514	0.5726242	13.08721	0.0942463352689235	0.6798255	13.08721	15.0791917725773	7.74981462788943	2.561095	9.127135	0.5233092	2.561095	-2.379273		13.08721	0.2178757		3.73195E-05	3.576213E-08	8.26601E-07	4.733317E-07
2.580645	9.260116	0.5159091	13.18711	0.003006838	0.0001547323	13.18711	10.58979	2.274888	13.18711	13.43316	0.2191653	13.18711		0.4790904	13.18711			2.580645	9.260116	0.5159091	2.580645	-0.1379156		13.18711	0.1086238		2.276366E-05	6.0437E-08	7.930374E-07	1.738063E-07
2.600195	9.450366	0.5183758	13.28701	0.008666209	0.0002070966	13.28701	18.12273	26.68653	13.28701	35.01131	1.592971	13.28701	0.327061789163682	0.73516	13.28701	18.542509104977	27.3046738188831	2.600195	9.450366	0.5183758	2.600195	-0.6786179		13.28701	0.08220568		2.692814E-05	1.614996E-08	3.006271E-07	4.788902E-07
2.619746	9.702737	0.5236174	13.38691	0.003913115	0.0002606453	13.38691	17.11946	1.39041	13.38691	19.00421	0.09439442	13.38691	0.0201151528754497	0.6197186	13.38691	20.8319983199427	1.69193493682421	2.619746	9.702737	0.5236174	2.619746	0.6694844		13.38691	0.05400892		1.455455E-05	2.497431E-08	4.725167E-07	4.460294E-08
2.639296	9.936666	0.5220754	13.48682	0.002330959	5.38157E-05	13.48682	19.31067	11.30141	13.48682	26.55035	0.6586815	13.48682	0.114367338682847	0.7755086	13.48682	16.5598434642317	9.69150723184753	2.639296	9.936666	0.5220754	2.639296	6.270137		13.48682	0.01489552		4.114805E-05	4.526844E-08	1.003719E-06	6.611311E-07
2.658847	10.20068	0.534408	13.58672	0.005078251	0.0001163074	13.58672	30.48883	22.67415	13.58672	41.03122	0.8611282	13.58672	0.128673170518131	0.7862852	13.58672	14.7704013867365	10.9845550266953	2.658847	10.20068	0.534408	2.658847	1.201967		13.58672	0.04162418		4.665518E-05	2.178969E-08	6.774833E-07	5.833999E-07
2.678397	10.15215	0.5245421	13.68662	0.003226985	5.115267E-05	13.68662	29.02545	5.89188	13.68662	31.66101	0.2402624	13.68662	0.0342639887450283	0.5648202	13.68662	14.5157366831532	2.94655141224919	2.678397	10.15215	0.5245421	2.678397	0.1680561		13.68662	0.02031115		2.011556E-05	1.133425E-08	3.489241E-07	8.383336E-08
2.697947	10.29678	0.5263914	13.78652	0.002793411	6.915454E-05	13.78652	38.83649	16.49373	13.78652	46.93259	0.5707958	13.78652	0.0811586548056275	0.7658336	13.78652	16.5535286933815	7.03022853528173	2.697947	10.29678	0.5263914	2.697947	-1.557259		13.78652	0.08090121		3.444126E-05	1.197469E-08	4.880886E-07	2.785989E-07
2.717498	10.56468	0.5411907	13.88643	0.002010622	7.748332E-05	13.88643	34.1941	-1.79568	13.88643	37.35246	0.009123625	13.88643	-0.00932612906244157	0.9102696	13.88643	15.4950827403127	-0.813713939398658	2.717498	10.56468	0.5411907	2.717498	1.817563		13.88643	0.05271427		3.237259E-05	2.112074E-08	7.888787E-07	7.197434E-09
2.737048	10.48994	0.534408	13.98633	0.009119826	0.0002678929	13.98633	21.72766	0.3829139	13.98633	23.50377	0.0938054	13.98633	0.0029866423438495	0.7642782	13.98633	14.8928822867154	0.262462224521793	2.737048	10.48994	0.534408	2.737048	1.461357		13.98633	0.138931		4.384388E-05	6.065761E-08	1.419451E-06	1.331522E-07
2.756598	10.26669	0.530091	14.08623	0.006945537	7.008135E-05	14.08623	12.92762	0.8448755	14.08623	14.96007	0.1265645	14.08623		0.1038891	14.08623			2.756598	10.26669	0.530091	2.756598	0.02374706		14.08623	0.1259242		1.966206E-05	9.127074E-09	1.354611E-07	1.714456E-08
2.776149	10.41229	0.5347162	14.18613	0.00471614	0.000222873	14.18613	19.70074	9.651058	14.18613	24.25128	0.5641804	14.18613	0.0871585148533238	0.7129821	14.18613	15.8584688564436	7.7687959415715	2.776149	10.41229	0.5347162	2.776149	-2.418547		14.18613	0.09023719		2.975792E-05	3.607544E-08	7.619726E-07	4.2989E-07
2.795699	10.66175	0.5371829	14.28603	0.006195012	0.0002943493	14.28603	14.22046	11.37213	14.28603	19.74016	0.9587935	14.28603		0.6218623	14.28603			2.795699	10.66175	0.5371829	2.795699	1.366369		14.28603	0.02126157		2.527957E-05	4.034246E-08	5.748353E-07	5.511483E-07
2.815249	10.53168	0.5325577	14.38594	0.004181052	0.000276146	14.38594	16.46731	1.657618	14.38594	15.24159	0.211787	14.38594	0.0268408621882532	0.4588372	14.38594	24.1019720441564	2.42613220614458	2.815249	10.53168	0.5325577	2.815249	5.02159		14.38594	0.02124358		2.299465E-05	4.541769E-08	6.772165E-07	1.434257E-07
2.8348	10.70252	0.5405734	14.48584	0.006158185	0.0001180286	14.48584	40.73843	4.916224	14.48584	35.13027	0.4012469	14.48584	0.0225214767615595	0.809524	14.48584	16.986076922184	2.04984219484973	2.8348	10.70252	0.5405734	2.8348	-5.603393		14.48584	0.07983641		2.923443E-05	1.917615E-08	6.252116E-07	2.508642E-07
2.85435	10.56371	0.5368738	14.58574	0.002622494	4.161597E-05	14.58574	21.46054	6.223083	14.58574	19.9249	0.4050922	14.58574	0.0469119381811142	0.7815167	14.58574	14.8261004429385	4.29924083803111	2.85435	10.56371	0.5368738	2.85435	5.786062		14.58574	0.08221354		1.213561E-05	2.388953E-08	4.411727E-07	1.787156E-07
2.8739	10.31814	0.5254668	14.68564	0.005098283	0.0001667132	14.68564	8.39115	16.41093	14.68564	19.90465	0.9835147	14.68564		0.5116672	14.68564			2.8739	10.31814	0.5254668	2.8739	-0.09133484		14.68564	0.02702607		1.816627E-05	2.346087E-08	3.329379E-07	3.274493E-07
2.893451	10.47732	0.5316331	14.78555	0.00245857	0.0001917161	14.78555	12.66384	3.46722	14.78555	10.83134	0.4244085	14.78555		0.83763	14.78555			2.893451	10.47732	0.5316331	2.893451	-1.221147		14.78555	0.1325565		8.012725E-06	5.720949E-08	5.704094E-07	2.420866E-07
2.913001	10.4715	0.5368738	14.88545	0.002213596	0.000127068	14.88545	11.51828	-6.31797	14.88545	12.5737	-0.6645358	14.88545		0.2282955	14.88545			2.913001	10.4715	0.5368738	2.913001	1.79747		14.88545	0.1267737		9.223146E-06	1.331835E-08	1.394729E-07	-9.268474E-08
2.932551	10.23854	0.525775	14.98535	0.00576944	0.0002282523	14.98535	19.52057	11.37096	14.98535	22.40499	0.6822575	14.98535	0.102220407457988	0.8021543	14.98535	16.5226507426153	9.62463720788856	2.932551	10.23854	0.525775	2.932551	0.4621543		14.98535	0.03594426		2.329958E-05	3.7232E-08	6.890837E-07	4.701325E-07
2.952102	10.41908	0.5377994	15.08525	0.005651809	0.0002653322	15.08525	21.76552	5.738987	15.08525	26.57148	0.2383219	15.08525	0.0411914144686949	0.7587892	15.08525	14.8072001769223	3.90426426109004	2.952102	10.41908	0.5377994	2.952102	-0.5891097		15.08525	0.1089396		2.051243E-05	2.204483E-08	5.698056E-07	1.357971E-07
2.971652	10.21428	0.5331742	15.18516	0.005262096	0.0002242589	15.18516	19.73265	1.948739	15.18516	20.76557	0.1741077	15.18516	0.0163418407732087	0.7047011	15.18516	15.7881668496305	1.55919378977004	2.971652	10.21428	0.5331742	2.971652	1.225714		15.18516	0.07886218		1.151526E-05	1.881876E-08	3.849907E-07	6.702983E-08
2.991202	9.963845	0.5236174	15.28506	0.002059598	5.727041E-05	15.28506	23.70079	-4.834103	15.28506	26.39805	-0.1230317	15.28506	-0.0309418357485806	0.8765018	15.28506	14.569343287547	-2.97161828743344	2.991202	9.963845	0.5236174	2.991202	-1.302435		15.28506	0.1184004		2.443167E-05	3.072999E-08	8.051409E-07	-9.905784E-08
3.010753	10.15118	0.5276253	15.38496	0.004142484	0.0001994594	15.38496	29.01511	5.9568	15.38496	32.27742	0.2612838	15.38496	0.0308259368699847	0.6864436	15.38496	14.514558728477	2.97983719313883	3.010753	10.15118	0.5276253	3.010753	-1.99932		15.38496	0.09591501		2.561932E-05	1.688008E-08	5.271487E-07	1.377354E-07
3.030303	10.33367	0.5288581	15.48486	0.004925462	0.0001919244	15.48486	20.79539	1.305231	15.48486	24.08547	0.1452058	15.48486	0.0100199177345229	0.7522692	15.48486	15.5321399446467	0.974880462380547	3.030303	10.33367	0.5288581	3.030303	2.457821		15.48486	0.2369906		2.430631E-05	3.15197E-08	7.512876E-07	1.090913E-07
3.049853	10.55012	0.5362573	15.58477	0.006537904	0.0002658569	15.58477	23.68869	9.650805	15.58477	26.82655	0.5744399	15.58477	0.0606055831841694	0.5454349	15.58477	14.5670038645836	5.9346178894692	3.049853	10.55012	0.5362573	3.049853	0.4192269		15.58477	0.07750004		3.126607E-05	2.369663E-08	5.512246E-07	3.166454E-07
3.069404	10.35017	0.5350245	15.68467	0.0107541	0.0004159713	15.68467	25.63917	9.431651	15.68467	28.9055	0.5237324	15.68467	0.0541453442835089	0.783213	15.68467	14.5054947463812	5.33600608124195	3.069404	10.35017	0.5350245	3.069404	1.282341		15.68467	0.1326126		5.237804E-05	4.909849E-08	1.257227E-06	6.584502E-07
3.088954	10.13177	0.5319413	15.78457	0.003951872	8.717606E-05	15.78457	26.81043	-0.7552668	15.78457	29.26091	-0.1314982	15.78457	-0.00410327646176256	0.7779992	15.78457	14.4459712770905	-0.406952191632672	3.088954	10.13177	0.5319413	3.088954	-4.351192		15.78457	0.1464662		2.381885E-05	2.164334E-08	6.278984E-07	-8.256749E-08
3.108504	9.886191	0.5270088	15.88447	0.002349939	0.000223126	15.88447	14.01089	1.163901	15.88447	16.07515	0.160399	15.88447		0.4199401	15.88447			3.108504	9.886191	0.5270088	3.108504	-0.01096018		15.88447	0.1526647		1.424177E-05	2.314415E-08	3.673502E-07	5.892262E-08
3.128055	9.613436	0.525775	15.98437	0.006624965	0.0001186739	15.98437	5.793132	17.19352	15.98437	20.40571	3.066621	15.98437		0.6794074	15.98437			3.128055	9.613436	0.525775	3.128055	-2.129015		15.98437	0.1318561		2.705644E-05	4.414665E-08	2.792838E-07	8.564575E-07
3.147605	9.387272	0.5193005	16.08428	0.002039081	2.178069E-05	16.08428	16.0757	9.223339	16.08428	19.9554	0.7081919	16.08428	0.150954819970332	0.4600234	16.08428	26.5894941651113	15.2555674460679	3.147605	9.387272	0.5193005	3.147605	-1.713442		16.08428	0.1348649		2.42162E-05	2.797469E-08	4.555728E-07	3.22633E-07
3.167156	9.57655	0.5220754	16.18418	0.00343792	0.0001667541	16.18418	15.59723	3.143056	16.18418	17.56763	0.28474	16.18418	0.0648338171655602	0.536764	16.18418	32.7165581064248	6.59283379551498	3.167156	9.57655	0.5220754	3.167156	-4.990536		16.18418	0.161487		1.267188E-05	2.203931E-08	3.723771E-07	1.060307E-07
3.186706	9.726033	0.5263914	16.28408	0.008162087	8.603914E-05	16.28408	31.20073	5.956679	16.28408	35.85624	0.2904065	16.28408	0.0279474872171005	0.7744089	16.28408	14.9777456663622	2.85947259631514	3.186706	9.726033	0.5263914	3.186706	3.64974		16.28408	0.09260352		3.76599E-05	2.268402E-08	7.810933E-07	2.268345E-07
3.206256	9.556168	0.5205343	16.38398	0.002363519	0.0001083436	16.38398	25.9428	7.642347	16.38398	30.16562	0.176925	16.38398	0.041374516072551	0.8440713	16.38398	14.4584733427088	4.25924177822355	3.206256	9.556168	0.5205343	3.206256	2.797586		16.38398	0.09067471		2.505381E-05	2.323958E-08	6.903153E-07	1.22134E-07
3.225806	9.773596	0.5223836	16.48389	0.003237355	5.687205E-05	16.48389	20.91036	5.05336	16.48389	21.74084	0.1886719	16.48389	0.0356609145496136	0.8231369	16.48389	15.2831656504431	3.6934477052647	3.225806	9.773596	0.5223836	3.225806	-0.8987349		16.48389	0.1468069		2.111641E-05	3.677389E-08	7.856344E-07	1.482272E-07
3.245357	9.935696	0.5297828	16.58379	0.005117923	0.0002960119	16.58379	19.98706	7.119787	16.58379	23.64382	0.377427	16.58379	0.0536849017384884	0.6698556	16.58379	15.703545327101	5.59391376107202	3.245357	9.935696	0.5297828	3.245357	2.727258		16.58379	0.09005783		2.369794E-05	2.839596E-08	6.281384E-07	2.370764E-07
3.264907	9.789125	0.5248504	16.68369	0.001546248	0.0002234097	16.68369	18.08713	14.32268	16.68369	25.00567	0.8293355	16.68369	0.140865232542761	0.8502825	16.68369	18.6475191854645	14.7664404573226	3.264907	9.789125	0.5248504	3.264907	0.7005382		16.68369	0.04578454		3.32754E-05	4.524904E-08	8.709391E-07	7.223007E-07
3.284457	9.978404	0.5294746	16.78359	0.002484875	0.0001395093	16.78359	9.008511	1.74431	16.78359	9.735272	0.3804034	16.78359		0.1701156	16.78359			3.284457	9.978404	0.5294746	3.284457	-1.246721		16.78359	0.09452123		1.219739E-05	2.18935E-08	1.992123E-07	7.578103E-08
3.304008	9.919193	0.5304002	16.8835	0.003206295	0.0001332341	16.8835	24.25634	0.6412911	16.8835	23.87244	-0.0572482	16.8835	0.00357871362232695	0.7925414	16.8835	14.3594947619124	0.379637565262924	3.304008	9.919193	0.5304002	3.304008	0.503255		16.8835	0.105956		2.084619E-05	2.899045E-08	6.909414E-07	-3.955515E-08
3.323558	10.17448	0.5242339	16.9834	0.003963165	0.000378833	16.9834	16.46957	-0.1227224	16.9834	17.93053	0.1170121	16.9834	-0.00167985856943392	0.7730719	16.9834	24.0566700844027	-0.179257437263957	3.323558	10.17448	0.5242339	3.323558	-0.1671428		16.9834	0.05325672		2.311124E-05	5.55721E-08	9.896851E-07	1.158051E-07
3.343108	10.43073	0.5282417	17.0833	0.005642002	0.0002384075	17.0833	15.42428	2.827849	17.0833	17.28067	0.237917	17.0833	0.0582500015727464	0.8873422	17.0833	34.1032998745374	6.25241185475833	3.343108	10.43073	0.5282417	3.343108	3.974892		17.0833	0.154116		1.667617E-05	4.955258E-08	8.330491E-07	1.981966E-07
3.362659	10.57924	0.5368738	17.1832	0.006556329	0.0002861648	17.1832	10.36798	13.10224	17.1832	19.98522	0.9187318	17.1832		0.9514161	17.1832			3.362659	10.57924	0.5368738	3.362659	3.85981		17.1832	0.0514114		1.92703E-05	4.590299E-08	6.755562E-07	6.20655E-07
3.382209	10.40549	0.5334824	17.28311	0.0009667986	0.0001341184	17.28311	21.98106	14.57834	17.28311	29.13062	0.9224899	17.28311	0.0903648006760588	0.8918359	17.28311	14.7959012676021	9.81298087282929	3.382209	10.40549	0.5334824	3.382209	2.460561		17.28311	0.2631678		4.290665E-05	4.509309E-08	9.655128E-07	8.906758E-07
3.40176	10.20845	0.5337915	17.38301	0.00446836	4.007685E-05	17.38301	18.50728	5.298097	17.38301	19.50204	0.3536625	17.38301	0.0478584841298016	0.7655842	17.38301	18.2593985042471	5.22713509636604	3.40176	10.20845	0.5337915	3.40176	-2.719038		17.38301	0.1647396		2.976086E-05	5.990709E-08	1.101456E-06	3.895436E-07
3.42131	9.978404	0.5307084	17.48291	0.002733233	0.0001635426	17.48291	1.78167	3.986477	17.48291	4.810378	3.154788	17.48291		0.1313051	17.48291			3.42131	9.978404	0.5307084	3.42131	0.1479625		17.48291	0.1155318		3.535534E-06	2.006218E-08	2.916063E-08	9.199562E-08
3.44086	9.720209	0.5279335	17.58281	0.001303727	0.000173661	17.58281	23.05292	8.718714	17.58281	25.637	0.4342535	17.58281	0.049915013530154	0.7259933	17.58281	14.5805148496723	5.51441397774454	3.44086	9.720209	0.5279335	3.44086	-3.792223		17.58281	0.08005899		2.294371E-05	2.534323E-08	5.95958E-07	2.587969E-07
3.460411	9.767772	0.5208426	17.68271	0.007497474	0.0005169223	17.68271	15.11834	3.114659	17.68271	16.36095	0.2459902	17.68271	0.0801345015094095	0.8244027	17.68271	43.2157353393659	8.903245627395	3.460411	9.767772	0.5208426	3.460411	-2.189296		17.68271	0.1520579		2.490816E-05	7.671213E-08	1.218751E-06	2.998008E-07
3.479961	9.961903	0.5267006	17.78262	0.006759493	0.0002622273	17.78262	13.68046	3.135762	17.78262	15.8772	0.3655964	17.78262		0.4285971	17.78262			3.479961	9.961903	0.5267006	3.479961	-0.1954566		17.78262	0.1240244		1.566277E-05	2.662993E-08	3.971023E-07	1.451791E-07
3.499511	10.18127	0.5291664	17.88252	0.004648611	0.0001037552	17.88252	23.43369	7.358253	17.88252	23.42516	0.4220351	17.88252	0.0405947676051039	0.727307	17.88252	14.5259501374102	4.56119466382877	3.499511	10.18127	0.5291664	3.499511	4.06166		17.88252	0.08674616		2.228786E-05	2.954072E-08	6.375438E-07	2.690659E-07
3.519062	10.32299	0.5304002	17.98242	0.0008210826	7.031393E-05	17.98242	10.39455	3.306351	17.98242	12.47312	0.1767421	17.98242		0.4669545	17.98242			3.519062	10.32299	0.5304002	3.519062	0.3032317		17.98242	0.09553829		8.358554E-06	2.50874E-08	3.081423E-07	5.446173E-08
3.538612	10.35017	0.5297828	18.08232	0.005299758	0.0002358468	18.08232	18.02015	-2.742172	18.08232	19.41079	-0.2014345	18.08232	-0.025380269462102	0.8370771	18.08232	18.949332886989	-2.88356880436981	3.538612	10.35017	0.5297828	3.538612	1.092365		18.08232	0.08416247		1.242671E-05	2.760802E-08	5.253412E-07	-1.058219E-07
3.558162	10.62875	0.5285499	18.18223	0.0003332157	7.115194E-05	18.18223	22.75567	-13.46484	18.18223	28.14567	-0.7539296	18.18223	-0.0767542828618057	0.6406937	18.18223	14.8189713247175	-8.76858537236833	3.558162	10.62875	0.5285499	3.558162	0.2009366		18.18223	0.2016298		1.221301E-05	9.877565E-09	2.219892E-07	-1.673642E-07
3.577713	10.88888	0.5353327	18.28213	0.00207764	0.0001478474	18.28213	13.26338	-3.055743	18.28213	15.025	-0.3324288	18.28213		0.6497688	18.28213			3.577713	10.88888	0.5353327	3.577713	0.7169785		18.28213	0.03416026		1.489807E-05	4.288049E-08	6.113829E-07	-2.032413E-07
3.597263	10.97236	0.54304	18.38203	0.002663158	9.205969E-05	18.38203	22.55232	4.286431	18.38203	23.7619	0.2248524	18.38203	0.0242991497413787	0.5635696	18.38203	14.7658938569656	2.8064959934014	3.597263	10.97236	0.54304	3.597263	1.561826		18.38203	0.05857548		1.730072E-05	1.72683E-08	4.003321E-07	9.001563E-08
3.616813	10.7957	0.5362573	18.48193	0.009788671	0.0003283763	18.48193	16.041	12.908	18.48193	20.15683	0.6542327	18.48193	0.186991825020995	0.6389389	18.48193	26.984984482451	21.714502718821	3.616813	10.7957	0.5362573	3.616813	4.749412		18.48193	0.1426978		3.276362E-05	5.152365E-08	8.690839E-07	5.685832E-07
3.636364	10.58215	0.534408	18.58183	0.00169603	6.469976E-05	18.58183	12.28891	14.80268	18.58183	19.72512	1.518544	18.58183		0.8454276	18.58183			3.636364	10.58215	0.534408	3.636364	-5.571425		18.58183	0.1454802		1.353693E-05	2.941421E-08	3.191003E-07	4.845677E-07
3.655914	10.32396	0.5294746	18.68174	0.0025246	0.0001533706	18.68174	17.01702	0.2268665	18.68174	18.18286	0.07206601	18.68174	0.00244818926523963	0.2332359	18.68174	21.5553596150351	0.287370466475468	3.655914	10.32396	0.5294746	3.655914	-2.964729		18.68174	0.1577443		1.188154E-05	8.381926E-09	1.520131E-07	1.095498E-08
3.675464	10.06771	0.5304002	18.78164	0.004736521	0.0001334031	18.78164	25.45376	-12.92511	18.78164	28.07226	-0.4760861	18.78164	-0.0623169609833895	0.7895482	18.78164	14.4822965864137	-7.35393246328101	3.675464	10.06771	0.5304002	3.675464	-2.790279		18.78164	0.06746482		1.927104E-05	1.930763E-08	4.893783E-07	-2.329862E-07
3.695015	10.02985	0.527317	18.88154	0.002656048	3.803047E-05	18.88154	8.40994	8.147802	18.88154	11.84822	1.001943	18.88154		0.5330142	18.88154			3.695015	10.02985	0.527317	3.695015	-2.409413		18.88154	0.08749644		8.470111E-06	3.216042E-08	2.691769E-07	2.697E-07
3.714565	9.998788	0.5297828	18.98145	0.0004504993	0.0001201103	18.98145	11.85732	9.113828	18.98145	14.43178	0.7481459	18.98145		0.4414492	18.98145			3.714565	9.998788	0.5297828	3.714565	-5.992479		18.98145	0.1004367		1.119006E-05	2.371774E-08	2.74075E-07	2.050481E-07
3.734115	9.982287	0.5270088	19.08135	0.004141159	7.85378E-05	19.08135	21.04073	8.861753	19.08135	30.53539	0.6478228	19.08135	0.0535749778370116	0.9450969	19.08135	15.2507775118714	6.42319194027798	3.734115	9.982287	0.5270088	3.734115	0.4767679		19.08135	0.1777918		2.995929E-05	3.036694E-08	7.782338E-07	5.041576E-07
3.753666	9.946373	0.5270088	19.18125	0.0014923	0.0002059838	19.18125	10.0246	9.009559	19.18125	13.27215	1.085649	19.18125		0.3672053	19.18125			3.753666	9.946373	0.5270088	3.753666	-0.768126		19.18125	0.1899856		1.448979E-05	3.020568E-08	2.716049E-07	2.948677E-07
3.773216	9.686235	0.5291664	19.28115	0.001783875	6.295608E-05	19.28115	6.471587	6.129984	19.28115	9.114383	0.7679337	19.28115		0.1526901	19.28115			3.773216	9.686235	0.5291664	3.773216	3.097164		19.28115	0.09908171		5.785118E-06	1.063331E-08	7.686616E-08	5.902812E-08
3.792766	9.41348	0.5245421	19.38105	0.004712417	0.0003054027	19.38105	17.95127	2.547186	19.38105	22.08133	0.1814684	19.38105	0.0224676013558516	0.8929641	19.38105	19.2818320226903	2.73598653272324	3.792766	9.41348	0.5245421	3.792766	-1.094191		19.38105	0.05517827		3.721055E-05	6.814744E-08	1.480605E-06	2.68683E-07
3.812317	9.121311	0.5137516	19.48096	0.004678946	0.0001244737	19.48096	17.85259	-9.424585	19.48096	22.60659	-0.4364993	19.48096	-0.0823676217767065	0.7898101	19.48096	19.0979024501884	-10.0820000092238	3.812317	9.121311	0.5137516	3.812317	-2.121708		19.48096	0.05785136		9.793238E-06	1.513488E-08	3.135765E-07	-1.368759E-07
3.831867	9.156255	0.5177594	19.58086	0.003948573	0.0001607403	19.58086	20.91159	5.214662	19.58086	21.81871	0.2714318	19.58086	0.0309764214070707	0.7243134	19.58086	15.282832160385	3.81103405085703	3.831867	9.156255	0.5177594	3.831867	-4.064401		19.58086	0.09848082		1.138723E-05	1.732553E-08	3.648205E-07	9.902387E-08
3.851417	9.32321	0.5156009	19.68076	0.002109425	0.0001437013	19.68076	18.90957	8.267735	19.68076	21.37704	0.5208282	19.68076	0.0607390698454138	0.5371516	19.68076	17.1784955651094	7.51086384686533	3.851417	9.32321	0.5156009	3.851417	-1.214753		19.68076	0.06522349		1.797497E-05	2.112856E-08	4.005898E-07	2.086385E-07
3.870968	9.458131	0.5199178	19.78066	0.001444199	0.000170267	19.78066	4.177552	2.382496	19.78066	4.682559	0.490667	19.78066		0.1550397	19.78066			3.870968	9.458131	0.5199178	3.870968	0.8768145		19.78066	0.1070336		2.98086E-06	2.107745E-08	8.860506E-08	4.347557E-08
3.890518	9.663911	0.5270088	19.88057	0.002939039	0.0002624245	19.88057	6.52967	7.775915	19.88057	10.8402	1.207235	19.88057		0.7261638	19.88057			3.890518	9.663911	0.5270088	3.890518	-0.2392973		19.88057	0.1054394		5.367056E-06	3.316622E-08	2.293475E-07	2.768763E-07
3.910069	9.592082	0.5267006	19.98047	0.002914512	9.858319E-05	19.98047	23.47004	4.508768	19.98047	23.94042	0.2213936	19.98047	0.0222348766087725	0.8156481	19.98047	14.5303532988018	2.79138831320727	3.910069	9.592082	0.5267006	3.910069	-0.5251753		19.98047	0.06213062		1.544886E-05	2.198548E-08	5.138979E-07	1.137737E-07
3.929619	9.366889	0.5202261	20.08037	0.001341354	0.0001320388	20.08037	14.09292	4.461657	20.08037	16.8263	0.4384062	20.08037		0.4047879	20.08037			3.929619	9.366889	0.5202261	3.929619	4.574962		20.08037	0.1897139		1.669667E-05	2.387154E-08	3.6787E-07	1.612765E-07
3.949169	9.47172	0.5208426	20.18027	0.004460788	0.0001738615	20.18027	13.23089	4.129462	20.18027	14.60191	0.3620103	20.18027		0.8708518	20.18027			3.949169	9.47172	0.5208426	3.949169	-3.037797		20.18027	0.07775061		1.371953E-05	5.603566E-08	7.693658E-07	2.785184E-07
3.968719	9.69303	0.5304002	20.28017	0.003625323	8.853335E-05	20.28017	12.37077	4.313429	20.28017	13.48654	0.3539025	20.28017		0.561193	20.28017			3.968719	9.69303	0.5304002	3.968719	-1.777376		20.28017	0.09403478		1.654667E-05	5.105303E-08	6.490801E-07	2.297111E-07
3.98827	9.587229	0.525775	20.38008	0.006410859	0.0003540009	20.38008	17.51585	3.658736	20.38008	17.63044	0.2289884	20.38008	0.0323701224384329	0.6158654	20.38008	19.844042662351	4.14505256063379	3.98827	9.587229	0.525775	3.98827	2.571076		20.38008	0.1052741		2.272481E-05	4.50256E-08	7.737934E-07	1.771897E-07
4.00782	9.335828	0.5230001	20.47998	0.002316804	7.227008E-05	20.47998	5.62586	-4.610035	20.47998	7.662626	-0.8006822	20.47998		0.4734786	20.47998			4.00782	9.335828	0.5230001	4.00782	0.6393439		20.47998	0.04214156		1.100087E-05	8.870988E-08	5.306194E-07	-4.248575E-07
4.02737	9.093163	0.5152927	20.57988	0.002401912	0.0009513589	20.57988	-1.063349	-2.2542	20.57988	2.48225	2.742493	20.57988		0.2080795	20.57988			4.02737	9.093163	0.5152927	4.02737	-3.072504		20.57988	0.1831632		1.728497E-05	5.837229E-07	-4.96364E-07	-1.361275E-06
4.046921	9.215466	0.5251586	20.67978	0.002268708	0.0001590874	20.67978	-4.078624	4.761623	20.67978	7.526965	-1.175443	20.67978		0.1504631	20.67978			4.046921	9.215466	0.5251586	4.046921	-1.960046		20.67978	0.005976635		1.221626E-05	3.244357E-08	-1.58237E-07	1.859986E-07
4.066471	9.057248	0.5162182	20.77969	0.001053569	0.0001207024	20.77969	12.46743	-1.632243	20.77969	14.20438	-0.1542832	20.77969		0.4002945	20.77969			4.066471	9.057248	0.5162182	4.066471	-1.581006		20.77969	0.1263579		8.661531E-06	1.718421E-08	2.412369E-07	-3.72188E-08
4.086021	9.186346	0.5159091	20.87959	0.006224367	0.0002107048	20.87959	18.09157	4.675916	20.87959	19.74288	0.2220287	20.87959	0.0366992306277491	0.6174363	20.87959	18.6280888907123	4.81458391535433	4.086021	9.186346	0.5159091	4.086021	1.649507		20.87959	0.1417616		1.464738E-05	2.32023E-08	4.471903E-07	9.928908E-08
4.105572	9.402803	0.514368	20.97949	0.001976951	6.042975E-05	20.97949	19.74918	-6.468478	20.97949	21.4596	-0.1875769	20.97949	-0.0391471712088537	0.7586341	20.97949	15.7551415439526	-5.16030333881634	4.105572	9.402803	0.514368	4.105572	-1.266814		20.97949	0.0948924		1.509491E-05	2.486679E-08	5.244841E-07	-9.838108E-08
4.125122	9.64935	0.5365655	21.07939	0.001276424	8.574536E-05	21.07939	13.8322	4.069592	21.07939	15.92968	0.2831855	21.07939		0.6425036	21.07939			4.125122	9.64935	0.5365655	4.125122	-0.5544025		21.07939	0.06515472		7.870092E-06	1.992697E-08	3.0542E-07	8.649052E-08
4.144672	9.513458	0.5242339	21.1793	0.004307884	0.0001946009	21.1793	10.50637	9.665537	21.1793	15.25875	0.8074932	21.1793		0.6481716	21.1793			4.144672	9.513458	0.5242339	4.144672	1.657727		21.1793	0.1251389		8.390673E-06	2.335872E-08	2.773045E-07	2.239215E-07
4.164223	9.717297	0.5208426	21.2792	0.003373555	0.000207994	21.2792	4.58758	6.471354	21.2792	7.632534	1.511491	21.2792		0.148083	21.2792			4.164223	9.717297	0.5208426	4.164223	5.717561		21.2792	0.09501611		5.722827E-06	1.454717E-08	6.126403E-08	9.260005E-08
4.183773	9.95705	0.5226918	21.3791	0.004460042	0.0002798264	21.3791	17.18524	2.403925	21.3791	16.89658	0.2133174	21.3791	0.0220582579745221	0.6371725	21.3791	21.1824101372267	2.96306059043452	4.183773	9.95705	0.5226918	4.183773	-3.112691		21.3791	0.01222329		1.409233E-05	3.145155E-08	5.197303E-07	1.108675E-07
4.203323	10.23369	0.5263914	21.479	0.004676125	9.74851E-05	21.479	13.90652	-3.14833	21.479	15.20426	-0.1587805	21.479		0.3340899	21.479			4.203323	10.23369	0.5263914	4.203323	3.00583		21.479	0.03080329		1.054602E-05	1.524129E-08	2.288654E-07	-3.633936E-08
4.222874	10.48218	0.5316331	21.57891	0.0007478831	0.0001739307	21.57891	7.525151	13.49325	21.57891	15.67782	1.323852	21.57891		0.3920477	21.57891			4.222874	10.48218	0.5316331	4.222874	0.4959482		21.57891	0.1343635		1.292251E-05	2.061172E-08	1.947734E-07	2.578512E-07
4.242424	10.75784	0.5381076	21.67881	0.001461751	0.0002255835	21.67881	13.5933	6.205271	21.67881	15.48519	0.4527706	21.67881		0.4925622	21.67881			4.242424	10.75784	0.5381076	4.242424	3.263394		21.67881	0.07413272		1.489983E-05	3.060618E-08	4.317497E-07	1.954836E-07
4.261975	10.64719	0.5325577	21.77871	0.003461121	0.0001632004	21.77871	13.42113	3.473837	21.77871	13.76448	0.288836	21.77871		0.4345773	21.77871			4.261975	10.64719	0.5325577	4.261975	2.189296		21.77871	0.06022208		1.247584E-05	2.861657E-08	3.784231E-07	1.093022E-07
4.281525	10.87626	0.5399569	21.87861	0.002164176	0.0002880943	21.87861	16.3771	5.203428	21.87861	17.75414	0.3634835	21.87861	0.0602243773861785	0.8051544	21.87861	26.0566977870082	8.27888717320984	4.281525	10.87626	0.5399569	4.281525	1.494238		21.87861	0.06740098		1.940682E-05	4.957174E-08	8.271562E-07	3.006576E-07
4.301075	10.70543	0.538724	21.97852	0.001791049	0.0001025084	21.97852	7.810479	-0.6720256	21.97852	9.142256	-0.08356843	21.97852		0.3216917	21.97852			4.301075	10.70543	0.538724	4.301075	-1.960046		21.97852	0.1110734		6.184184E-06	2.380211E-08	2.168491E-07	-1.812174E-08
4.320626	10.47538	0.5353327	22.07842	0.0009378071	6.890129E-05	22.07842	13.47449	0.7584018	22.07842	14.05069	0.08480241	22.07842		0.3177282	22.07842			4.320626	10.47538	0.5353327	4.320626	2.056861		22.07842	0.1105048		1.05929E-05	1.704809E-08	2.386806E-07	2.024069E-08
4.340176	10.26281	0.5223836	22.17832	0.001052044	2.818245E-05	22.17832	11.7525	4.465886	22.17832	13.84265	0.592418	22.17832		0.3912775	22.17832			4.340176	10.26281	0.5223836	4.340176	-2.524495		22.17832	0.09608614		1.647506E-05	3.364136E-08	4.00656E-07	2.373558E-07
4.359726	10.43462	0.5356409	22.27822	0.001314506	3.875275E-05	22.27822	27.14494	14.23155	22.27822	34.2746	0.4649149	22.27822	0.0541782075094918	0.6409379	22.27822	14.4651080187354	7.58376770583124	4.359726	10.43462	0.5356409	4.359726	-1.703395		22.27822	0.08283756		1.20222E-05	6.559268E-09	2.038613E-07	9.477817E-08
4.379277	10.19001	0.5304002	22.37812	0.00469891	0.000326874	22.37812	10.69686	5.049374	22.37812	13.13809	0.420353	22.37812		0.7095331	22.37812			4.379277	10.19001	0.5304002	4.379277	-1.728055		22.37812	0.06104638		1.005809E-05	4.134502E-08	5.007527E-07	2.104929E-07
4.398827	9.92793	0.5263914	22.47803	0.002879253	0.0002012241	22.47803	11.01623	4.920124	22.47803	11.58075	0.4457015	22.47803		0.651293	22.47803			4.398827	9.92793	0.5263914	4.398827	5.683767		22.47803	0.1167081		4.666504E-06	2.266182E-08	2.397095E-07	1.068389E-07
4.418377	9.711473	0.5236174	22.57793	0.003402734	0.0001694417	22.57793	11.51787	3.775925	22.57793	12.94565	0.3138118	22.57793		0.6302516	22.57793			4.418377	9.711473	0.5236174	4.418377	-3.068851		22.57793	0.03008776		7.7424E-06	2.911669E-08	3.596418E-07	1.128599E-07
4.437928	9.855131	0.5260832	22.67783	0.002847383	0.000109494	22.67783	5.522251	5.646168	22.67783	8.161137	1.322385	22.67783		0.3229831	22.67783			4.437928	9.855131	0.5260832	4.437928	-4.20049		22.67783	0.03506656		4.91258E-06	2.382255E-08	1.172668E-07	1.550718E-07
4.457478	9.650321	0.5217672	22.77773	0.0008572045	0.0001330065	22.77773	5.215949	6.275481	22.77773	9.605781	0.6503972	22.77773		0.08839941	22.77773			4.457478	9.650321	0.5217672	4.457478	-4.463534		22.77773	0.07522698		8.189915E-06	7.846275E-09	6.318168E-08	4.109319E-08
4.477028	9.79592	0.5267006	22.87764	0.003468319	0.000251256	22.87764	9.962909	1.129183	22.87764	10.39373	0.08102982	22.87764		0.4691217	22.87764			4.477028	9.79592	0.5267006	4.477028	5.559552		22.87764	0.2402366		7.945932E-06	3.450545E-08	3.574686E-07	2.896562E-08
4.496579	9.61926	0.5189923	22.97754	0.0008002276	0.0001540399	22.97754	11.05128	-8.304534	22.97754	13.51563	-0.6775504	22.97754		0.6451235	22.97754			4.496579	9.61926	0.5189923	4.496579	-1.027517		22.97754	0.09217717		1.173669E-05	4.14492E-08	4.637816E-07	-3.142355E-07
4.516129	9.848336	0.5263914	23.07744	0.0009553105	6.52322E-05	23.07744	12.67843	4.666547	23.07744	13.78285	0.2321552	23.07744		0.5846681	23.07744			4.516129	9.848336	0.5263914	4.516129	0.6292971		23.07744	0.1171599		5.313751E-06	1.635433E-08	2.195699E-07	5.09743E-08
4.535679	9.988111	0.5282417	23.17734	0.002385245	0.0001213856	23.17734	18.45926	-2.847327	23.17734	16.38331	-0.09562515	23.17734	-0.0193798298211972	0.6707635	23.17734	18.2966049252888	-2.82223710173864	4.535679	9.988111	0.5282417	4.535679	-1.731709		23.17734	0.1559247		1.411434E-05	3.527175E-08	5.752438E-07	-5.500777E-08
4.55523	9.756124	0.5316331	23.27724	0.001936472	6.489637E-05	23.27724	23.40185	2.287113	23.27724	25.38786	0.03308059	23.27724	0.0097041998010203	0.8821126	23.27724	14.5222390178153	1.41929001039708	4.55523	9.756124	0.5316331	4.55523	0.5571426		23.27724	0.1224938		1.208009E-05	1.653262E-08	4.194984E-07	1.387726E-08
4.57478	9.621202	0.5202261	23.37715	0.002223952	0.0001462551	23.37715	14.72922	2.417679	23.37715	15.04307	0.1270691	23.37715		0.6017709	23.37715			4.57478	9.621202	0.5202261	4.57478	0.3123652		23.37715	0.0590298		8.76488E-06	2.330795E-08	3.478263E-07	4.419798E-08
4.59433	9.760006	0.5263914	23.47705	0.002636798	0.0001504135	23.47705	10.28763	-5.364162	23.47705	11.14283	-0.5852028	23.47705		0.175942	23.47705			4.59433	9.760006	0.5263914	4.59433	-1.075924		23.47705	0.05435342		8.255155E-06	1.169778E-08	1.124989E-07	-6.583464E-08
4.613881	9.61829	0.5180676	23.57695	0.003277844	0.0001166185	23.57695	19.76544	0.1999761	23.57695	19.89878	0.2444391	23.57695	0.00107383310772775	0.5767987	23.57695	15.7229010432648	0.159075866300942	4.613881	9.61829	0.5180676	4.613881	-3.414096		23.57695	0.1536202		1.486599E-05	2.165535E-08	4.185909E-07	1.0232E-07
4.633431	9.744475	0.5226918	23.67686	0.004640684	0.0001194736	23.67686	11.35013	10.67598	23.67686	16.91073	1.105545	23.67686		0.588428	23.67686			4.633431	9.744475	0.5226918	4.633431	1.369109		23.67686	0.201749		1.348128E-05	2.773957E-08	3.14679E-07	3.478917E-07
4.652981	9.612466	0.5211508	23.77676	0.001708544	0.000255896	23.77676	6.48701	5.101755	23.77676	10.07571	0.9763377	23.77676		0.2756322	23.77676			4.652981	9.612466	0.5211508	4.652981	-2.85056		23.77676	0.08804405		6.882706E-06	1.868692E-08	1.347213E-07	1.315334E-07
4.672532	9.862896	0.5220754	23.87666	0.004360643	0.0002882006	23.87666	12.98068	2.213933	23.87666	13.94453	0.09885199	23.87666		0.5829911	23.87666			4.672532	9.862896	0.5220754	4.672532	1.703395		23.87666	0.07279037		1.003879E-05	3.009784E-08	4.176646E-07	4.128698E-08
4.692082	10.10071	0.5254668	23.97656	0.001090327	0.0001568624	23.97656	14.89583	6.852693	23.97656	16.44448	0.505807	23.97656	0.196071911596552	0.6870878	23.97656	64.2074623270249	29.5380737188357	4.692082	10.10071	0.5254668	4.692082	-5.65454		23.97656	0.02938163		1.030556E-05	2.618444E-08	3.842345E-07	1.943485E-07
4.711632	10.21816	0.5350245	24.07646	0.004092155	0.0003221345	24.07646	16.10629	0.3496983	24.07646	17.78797	0.05824927	24.07646	0.00376945683878164	0.865009	24.07646	26.2635413870805	0.570231692430755	4.711632	10.21816	0.5350245	4.711632	3.748382		24.07646	0.0313492		1.474194E-05	4.030163E-08	7.15671E-07	4.168732E-08
4.731183	10.15409	0.5230001	24.17637	0.0001939141	0.0001321092	24.17637	13.60828	-4.21674	24.17637	15.64421	-0.1712289	24.17637		0.685703	24.17637			4.731183	10.15409	0.5230001	4.731183	2.736392		24.17637	0.12242		1.414135E-05	3.96205E-08	6.109398E-07	-1.046106E-07
4.750733	10.28416	0.5359491	24.27627	0.003598556	0.0001004105	24.27627	21.63129	-11.26969	24.27627	26.55091	-0.3191192	24.27627	-0.0516365936277763	0.8462845	24.27627	15.1178443681355	-7.87624774979527	4.750733	10.28416	0.5359491	4.750733	2.903535		24.27627	0.03093467		1.190801E-05	1.429541E-08	3.615908E-07	-1.153906E-07
4.770284	10.22301	0.5260832	24.37617	0.002627768	0.0002285577	24.37617	13.22267	-2.90197	24.37617	14.96772	-0.2227821	24.37617		0.7892507	24.37617			4.770284	10.22301	0.5260832	4.770284	-1.093278		24.37617	0.07908373		1.199517E-05	4.225812E-08	6.173726E-07	-1.375395E-07
4.789834	10.3822	0.5276253	24.47607	0.001917559	7.718902E-05	24.47607	25.22087	8.166698	24.47607	28.00263	0.2635492	24.47607	0.03043929455178	0.7760921	24.47607	14.4567211133162	4.68118923473665	4.789834	10.3822	0.5276253	4.789834	3.682621		24.47607	0.06980096		1.421902E-05	1.407295E-08	3.810678E-07	1.004301E-07
4.809384	10.46859	0.5316331	24.57598	0.002270384	0.000153485	24.57598	14.97184	1.924342	24.57598	14.86777	0.1595176	24.57598	0.0354554735144143	0.7005813	24.57598	42.5957930499658	5.47487131188991	4.809384	10.46859	0.5316331	4.809384	-2.088828		24.57598	0.1087915		1.158232E-05	3.670816E-08	5.389544E-07	8.597272E-08
4.828935	10.54236	0.5334824	24.67588	0.002518578	0.0002099355	24.67588	14.31812	0.4049302	24.67588	15.58634	0.03270079	24.67588		0.6479099	24.67588			4.828935	10.54236	0.5334824	4.828935	7.945218		24.67588	0.07280503		1.210381E-05	3.228113E-08	5.028758E-07	1.644444E-08
4.848485	10.41811	0.5322495	24.77578	0.002942606	0.0003141909	24.77578	4.452075	1.020984	24.77578	4.748939	0.210152	24.77578		0.1120777	24.77578			4.848485	10.41811	0.5322495	4.848485	0.3361122		24.77578	0.2151187		5.271748E-06	2.619875E-08	1.217567E-07	2.558742E-08
4.868035	10.54042	0.5230001	24.87568	0.002437892	7.369849E-05	24.87568	24.93794	-1.700891	24.87568	26.66892	-0.08261757	24.87568	-0.00633854679540938	0.5993928	24.87568	14.5254163329452	-0.990705501766989	4.868035	10.54042	0.5230001	4.868035	2.160069		24.87568	0.06306421		8.39036E-06	7.071006E-09	1.879358E-07	-1.55268E-08
4.887586	10.58021	0.530091	24.97559	0.001575618	0.0001354429	24.97559	8.237144	-4.842557	24.97559	10.21198	-0.3867918	24.97559		0.3613639	24.97559			4.887586	10.58021	0.530091	4.887586	-0.7955264		24.97559	0.1842328		7.794215E-06	2.70083E-08	2.572364E-07	-9.949692E-08
4.907136	10.55012	0.5285499	25.07549	0.002844724	0.000185073	25.07549	18.2521	-3.495268	25.07549	18.73906	-0.1744359	25.07549	-0.0224408135866354	0.8637315	25.07549	18.4629138301523	-3.5356385933257	4.907136	10.55012	0.5285499	4.907136	0.4037		25.07549	0.1311702		1.361725E-05	3.349441E-08	6.183173E-07	-1.078567E-07
4.926686	10.57924	0.5350245	25.17539	0.008088397	0.0003636557	25.17539	18.25875	-1.810953	25.17539	18.31075	-0.06458782	25.17539	-0.0115628257924532	0.730276	25.17539	18.440978013015	-1.82902675411131	4.926686	10.57924	0.5350245	4.926686	1.21384		25.17539	0.1957684		2.337255E-05	5.090742E-08	9.302147E-07	-6.008054E-08
4.946237	10.56274	0.5334824	25.27529	0.003838708	8.48726E-05	25.27529	12.7566	-3.823234	25.27529	14.94479	-0.2396004	25.27529		0.5760251	25.27529			4.946237	10.56274	0.5334824	4.946237	-1.042131		25.27529	0.1164343		1.313034E-05	3.386393E-08	4.921596E-07	-1.179217E-07
4.965787	10.57633	0.5418072	25.37519	0.006655756	0.0002945195	25.37519	18.41192	4.123166	25.37519	20.18271	0.1430932	25.37519	0.0253190729952193	0.7636007	25.37519	18.0262460299762	4.03679811052346	4.965787	10.57633	0.5418072	4.965787	0.8192735		25.37519	0.1501027		1.60408E-05	3.006999E-08	6.007746E-07	8.596673E-08
4.985337	10.31716	0.5362573	25.4751	0.00362265	0.0001674478	25.4751	15.54274	3.380749	25.4751	17.29261	0.1207879	25.4751	0.0292596178402822	0.4127368	25.4751	21.5317317809007	4.683433657578	4.985337	10.31716	0.5362573	4.985337	-2.525408		25.4751	0.1895415		7.336591E-06	1.01262E-08	1.738448E-07	2.099835E-08
5.004888	10.06965	0.5279335	25.575	0.001763115	2.649252E-05	25.575	-3.733365	-4.522657E-11	25.575	4.266299	1.217061E-11	25.575		0.148325	25.575			5.004888	10.06965	0.5279335	5.004888	0.9124351		25.575	0.328848		9.041967E-07	7.368425E-09	-3.14359E-08	-3.82594E-19
5.024438	9.799804	0.5226918	25.6749	0.00362265	0.0001674478	25.6749	15.54274	-3.380749	25.6749	17.29261	-0.1207879	25.6749	-0.0290319180202253	0.4127368	25.6749	21.5317317809007	-4.683433657578	5.024438	9.799804	0.5226918	5.024438	-2.25049		25.6749	0.1895415		7.336591E-06	1.01262E-08	1.738448E-07	-2.099835E-08
5.043988	9.79495	0.5223836	25.7748	0.006655756	0.0002945195	25.7748	18.41192	-4.123166	25.7748	20.18271	-0.1430932	25.7748	-0.0249265293942869	0.7636007	25.7748	18.0262460299762	-4.03679811052346	5.043988	9.79495	0.5223836	5.043988	-4.542995		25.7748	0.1501027		1.60408E-05	3.006999E-08	6.007746E-07	-8.596673E-08
5.063539	10.00364	0.5254668	25.87471	0.003838708	8.48726E-05	25.87471	12.7566	3.823234	25.87471	14.94479	0.2396004	25.87471		0.5760251	25.87471			5.063539	10.00364	0.5254668	5.063539	-1.591966		25.87471	0.1164343		1.313034E-05	3.386393E-08	4.921596E-07	1.179217E-07
5.083089	9.95608	0.5220754	25.97461	0.008088397	0.0003636557	25.97461	18.25875	1.810953	25.97461	18.31075	0.06458782	25.97461	0.0112070467036198	0.730276	25.97461	18.440978013015	1.82902675411131	5.083089	9.95608	0.5220754	5.083089	-1.129812		25.97461	0.1957684		2.337255E-05	5.090742E-08	9.302147E-07	6.008054E-08
5.102639	10.01432	0.5260832	26.07451	0.002844724	0.000185073	26.07451	18.2521	3.495268	26.07451	18.73906	0.1744359	26.07451	0.0215810137252088	0.8637315	26.07451	18.4629138301523	3.5356385933257	5.102639	10.01432	0.5260832	5.102639	0.744379		26.07451	0.1311702		1.361725E-05	3.349441E-08	6.183173E-07	1.078567E-07
5.12219	10.26669	0.5322495	26.17441	0.001575618	0.0001354429	26.17441	8.237144	4.842557	26.17441	10.21198	0.3867918	26.17441		0.3613639	26.17441			5.12219	10.26669	0.5322495	5.12219	2.013933		26.17441	0.1842328		7.794215E-06	2.70083E-08	2.572364E-07	9.949692E-08
5.14174	10.19001	0.5288581	26.27431	0.002437892	7.369849E-05	26.27431	24.93794	1.700891	26.27431	26.66892	0.08261757	26.27431	0.00600113352880871	0.5993928	26.27431	14.5254163329452	0.990705501766989	5.14174	10.19001	0.5288581	5.14174	-0.2466041		26.27431	0.06306421		8.39036E-06	7.071006E-09	1.879358E-07	1.55268E-08
5.16129	10.30066	0.5325577	26.37422	0.002942606	0.0003141909	26.37422	4.452075	-1.020984	26.37422	4.748939	-0.210152	26.37422		0.1120777	26.37422			5.16129	10.30066	0.5325577	5.16129	1.373676		26.37422	0.2151187		5.271748E-06	2.619875E-08	1.217567E-07	-2.558742E-08
5.18084	10.24437	0.5310166	26.47412	0.002518578	0.0002099355	26.47412	14.31812	-0.4049302	26.47412	15.58634	-0.03270079	26.47412		0.6479099	26.47412			5.18084	10.24437	0.5310166	5.18084	1.218407		26.47412	0.07280503		1.210381E-05	3.228113E-08	5.028758E-07	-1.644444E-08
5.200391	10.06576	0.5226918	26.57402	0.002270384	0.000153485	26.57402	14.97184	-1.924342	26.57402	14.86777	-0.1595176	26.57402	-0.0327896465378996	0.7005813	26.57402	42.5957930499658	-5.47487131188991	5.200391	10.06576	0.5226918	5.200391	-2.348219		26.57402	0.1087915		1.158232E-05	3.670816E-08	5.389544E-07	-8.597272E-08
5.219941	10.21233	0.5239257	26.67393	0.001917559	7.718902E-05	26.67393	25.22087	-8.166698	26.67393	28.00263	-0.2635492	26.67393	-0.0279311876977611	0.7760921	26.67393	14.4567211133162	-4.68118923473665	5.219941	10.21233	0.5239257	5.219941	1.113372		26.67393	0.06980096		1.421902E-05	1.407295E-08	3.810678E-07	-1.004301E-07
5.239491	10.44238	0.5304002	26.77383	0.002627768	0.0002285577	26.77383	13.22267	2.90197	26.77383	14.96772	0.2227821	26.77383		0.7892507	26.77383			5.239491	10.44238	0.5304002	5.239491	-0.623817		26.77383	0.07908373		1.199517E-05	4.225812E-08	6.173726E-07	1.375395E-07
5.259042	10.6734	0.5313249	26.87373	0.003598556	0.0001004105	26.87373	21.63129	11.26969	26.87373	26.55091	0.3191192	26.87373	0.0466456916963463	0.8462845	26.87373	15.1178443681355	7.87624774979527	5.259042	10.6734	0.5313249	5.259042	-0.002740045		26.87373	0.03093467		1.190801E-05	1.429541E-08	3.615908E-07	1.153906E-07
5.278593	10.58701	0.5328659	26.97363	0.0001939141	0.0001321092	26.97363	13.60828	4.21674	26.97363	15.64421	0.1712289	26.97363		0.685703	26.97363			5.278593	10.58701	0.5328659	5.278593	3.048757		26.97363	0.12242		1.414135E-05	3.96205E-08	6.109398E-07	1.046106E-07
5.298143	10.36084	0.5316331	27.07353	0.004092155	0.0003221345	27.07353	16.10629	-0.3496983	27.07353	17.78797	-0.05824927	27.07353	-0.00335217382134712	0.865009	27.07353	26.2635413870805	-0.570231692430755	5.298143	10.36084	0.5316331	5.298143	2.821333		27.07353	0.0313492		1.474194E-05	4.030163E-08	7.15671E-07	-4.168732E-08
5.317693	10.11818	0.5220754	27.17344	0.001090327	0.0001568624	27.17344	14.89583	-6.852693	27.17344	16.44448	-0.505807	27.17344	-0.173004622725457	0.6870878	27.17344	64.2074623270249	-29.5380737188357	5.317693	10.11818	0.5220754	5.317693	1.817563		27.17344	0.02938163		1.030556E-05	2.618444E-08	3.842345E-07	-1.943485E-07
5.337244	10.26475	0.5371829	27.27334	0.004360643	0.0002882006	27.27334	12.98068	-2.213933	27.27334	13.94453	-0.09885199	27.27334		0.5829911	27.27334			5.337244	10.26475	0.5371829	5.337244	-4.133815		27.27334	0.07279037		1.003879E-05	3.009784E-08	4.176646E-07	-4.128698E-08
5.356794	10.10265	0.5193005	27.37324	0.001708544	0.000255896	27.37324	6.48701	-5.101755	27.37324	10.07571	-0.9763377	27.37324		0.2756322	27.37324			5.356794	10.10265	0.5193005	5.356794	-1.658641		27.37324	0.08804405		6.882706E-06	1.868692E-08	1.347213E-07	-1.315334E-07
5.376344	10.25213	0.5325577	27.47314	0.004640684	0.0001194736	27.47314	11.35013	-10.67598	27.47314	16.91073	-1.105545	27.47314		0.588428	27.47314			5.376344	10.25213	0.5325577	5.376344	-4.110068		27.47314	0.201749		1.348128E-05	2.773957E-08	3.14679E-07	-3.478917E-07
5.395895	10.0978	0.5230001	27.57305	0.003277844	0.0001166185	27.57305	19.76544	-0.1999761	27.57305	19.89878	-0.2444391	27.57305	-0.000918205095057195	0.5767987	27.57305	15.7229010432648	-0.159075866300942	5.395895	10.0978	0.5230001	5.395895	4.143862		27.57305	0.1536202		1.486599E-05	2.165535E-08	4.185909E-07	-1.0232E-07
5.415445	10.25893	0.5236174	27.67295	0.002636798	0.0001504135	27.67295	10.28763	5.364162	27.67295	11.14283	0.5852028	27.67295		0.175942	27.67295			5.415445	10.25893	0.5236174	5.415445	-0.5123885		27.67295	0.05435342		8.255155E-06	1.169778E-08	1.124989E-07	6.583464E-08
5.434995	10.48218	0.5384158	27.77285	0.002223952	0.0001462551	27.77285	14.72922	-2.417679	27.77285	15.04307	-0.1270691	27.77285		0.6017709	27.77285			5.434995	10.48218	0.5384158	5.434995	8.978215		27.77285	0.0590298		8.76488E-06	2.330795E-08	3.478263E-07	-4.419798E-08
5.454545	10.29484	0.5325577	27.87275	0.001936472	6.489637E-05	27.87275	23.40185	-2.287113	27.87275	25.38786	-0.03308059	27.87275	-0.00810422367018639	0.8821126	27.87275	14.5222390178153	-1.41929001039708	5.454545	10.29484	0.5325577	5.454545	-1.274121		27.87275	0.1224938		1.208009E-05	1.653262E-08	4.194984E-07	-1.387726E-08
5.474096	10.07935	0.5233092	27.97266	0.002385245	0.0001213856	27.97266	18.45926	2.847327	27.97266	16.38331	0.09562515	27.97266	0.0160575733284921	0.6707635	27.97266	18.2966049252888	2.82223710173864	5.474096	10.07935	0.5233092	5.474096	1.736275		27.97266	0.1559247		1.411434E-05	3.527175E-08	5.752438E-07	5.500777E-08
5.493646	10.26475	0.5340998	28.07256	0.0009553105	6.52322E-05	28.07256	12.67843	-4.666547	28.07256	13.78285	-0.2321552	28.07256		0.5846681	28.07256			5.493646	10.26475	0.5340998	5.493646	1.777376		28.07256	0.1171599		5.313751E-06	1.635433E-08	2.195699E-07	-5.09743E-08
5.513196	10.06091	0.5263914	28.17246	0.0008002276	0.0001540399	28.17246	11.05128	8.304534	28.17246	13.51563	0.6775504	28.17246		0.6451235	28.17246			5.513196	10.06091	0.5263914	5.513196	-1.236674		28.17246	0.09217717		1.173669E-05	4.14492E-08	4.637816E-07	3.142355E-07
5.532747	9.827953	0.5236174	28.27236	0.003468319	0.000251256	28.27236	9.962909	-1.129183	28.27236	10.39373	-0.08102982	28.27236		0.4691217	28.27236			5.532747	9.827953	0.5236174	5.532747	-0.2630444		28.27236	0.2402366		7.945932E-06	3.450545E-08	3.574686E-07	-2.896562E-08
5.552297	10.025	0.5193005	28.37226	0.0008572045	0.0001330065	28.37226	5.215949	-6.275481	28.37226	9.605781	-0.6503972	28.37226		0.08839941	28.37226			5.552297	10.025	0.5193005	5.552297	3.604986		28.37226	0.07522698		8.189915E-06	7.846275E-09	6.318168E-08	-4.109319E-08
5.571847	10.24339	0.525775	28.47217	0.002847383	0.000109494	28.47217	5.522251	-5.646168	28.47217	8.161137	-1.322385	28.47217		0.3229831	28.47217			5.571847	10.24339	0.525775	5.571847	-1.686954		28.47217	0.03506656		4.91258E-06	2.382255E-08	1.172668E-07	-1.550718E-07
5.591398	10.43559	0.5365655	28.57207	0.003402734	0.0001694417	28.57207	11.51787	-3.775925	28.57207	12.94565	-0.3138118	28.57207		0.6302516	28.57207			5.591398	10.43559	0.5365655	5.591398	-3.872597		28.57207	0.03008776		7.7424E-06	2.911669E-08	3.596418E-07	-1.128599E-07
5.610948	10.2599	0.5319413	28.67197	0.002879253	0.0002012241	28.67197	11.01623	-4.920124	28.67197	11.58075	-0.4457015	28.67197		0.651293	28.67197			5.610948	10.2599	0.5319413	5.610948	3.794963		28.67197	0.1167081		4.666504E-06	2.266182E-08	2.397095E-07	-1.068389E-07
5.630498	10.20748	0.5328659	28.77187	0.00469891	0.000326874	28.77187	10.69686	-5.049374	28.77187	13.13809	-0.420353	28.77187		0.7095331	28.77187			5.630498	10.20748	0.5328659	5.630498	3.62234		28.77187	0.06104638		1.005809E-05	4.134502E-08	5.007527E-07	-2.104929E-07
5.650049	10.02597	0.5217672	28.87178	0.001314506	3.875275E-05	28.87178	27.14494	-14.23155	28.87178	34.2746	-0.4649149	28.87178	-0.0418053288184488	0.6409379	28.87178	14.4651080187354	-7.58376770583124	5.650049	10.02597	0.5217672	5.650049	1.239414		28.87178	0.08283756		1.20222E-05	6.559268E-09	2.038613E-07	-9.477817E-08
5.669599	10.20748	0.5307084	28.97168	0.001052044	2.818245E-05	28.97168	11.7525	-4.465886	28.97168	13.84265	-0.592418	28.97168		0.3912775	28.97168			5.669599	10.20748	0.5307084	5.669599	-6.718591		28.97168	0.09608614		1.647506E-05	3.364136E-08	4.00656E-07	-2.373558E-07
5.689149	9.961903	0.5276253	29.07158	0.0009378071	6.890129E-05	29.07158	13.47449	-0.7584018	29.07158	14.05069	-0.08480241	29.07158		0.3177282	29.07158			5.689149	9.961903	0.5276253	5.689149	0.1981966		29.07158	0.1105048		1.05929E-05	1.704809E-08	2.386806E-07	-2.024069E-08
5.7087	9.709532	0.5251586	29.17148	0.001791049	0.0001025084	29.17148	7.810479	0.6720256	29.17148	9.142256	0.08356843	29.17148		0.3216917	29.17148			5.7087	9.709532	0.5251586	5.7087	-3.65522		29.17148	0.1110734		6.184184E-06	2.380211E-08	2.168491E-07	1.812174E-08
5.72825	9.511518	0.5196087	29.27139	0.002164176	0.0002880943	29.27139	16.3771	-5.203428	29.27139	17.75414	-0.3634835	29.27139	-0.0450141248382988	0.8051544	29.27139	26.0566977870082	-8.27888717320984	5.72825	9.511518	0.5196087	5.72825	4.515594		29.27139	0.06740098		1.940682E-05	4.957174E-08	8.271562E-07	-3.006576E-07
5.7478	9.714385	0.5193005	29.37129	0.003461121	0.0001632004	29.37129	13.42113	-3.473837	29.37129	13.76448	-0.288836	29.37129		0.4345773	29.37129			5.7478	9.714385	0.5193005	5.7478	-1.38555		29.37129	0.06022208		1.247584E-05	2.861657E-08	3.784231E-07	-1.093022E-07
5.767351	9.891046	0.5236174	29.47119	0.001461751	0.0002255835	29.47119	13.5933	-6.205271	29.47119	15.48519	-0.4527706	29.47119		0.4925622	29.47119			5.767351	9.891046	0.5236174	5.767351	-1.681474		29.47119	0.07413272		1.489983E-05	3.060618E-08	4.317497E-07	-1.954836E-07
5.786901	9.930841	0.5245421	29.57109	0.0007478831	0.0001739307	29.57109	7.525151	-13.49325	29.57109	15.67782	-1.323852	29.57109		0.3920477	29.57109			5.786901	9.930841	0.5245421	5.786901	-1.083231		29.57109	0.1343635		1.292251E-05	2.061172E-08	1.947734E-07	-2.578512E-07
5.806452	9.97258	0.5245421	29.671	0.004676125	9.74851E-05	29.671	13.90652	3.14833	29.671	15.20426	0.1587805	29.671		0.3340899	29.671			5.806452	9.97258	0.5245421	5.806452	1.898851		29.671	0.03080329		1.054602E-05	1.524129E-08	2.288654E-07	3.633936E-08
5.826002	10.13662	0.5356409	29.7709	0.004460042	0.0002798264	29.7709	17.18524	-2.403925	29.7709	16.89658	-0.2133174	29.7709	-0.0158404949719589	0.6371725	29.7709	21.1824101372267	-2.96306059043452	5.826002	10.13662	0.5356409	5.826002	2.443207		29.7709	0.01222329		1.409233E-05	3.145155E-08	5.197303E-07	-1.108675E-07
5.845552	10.0182	0.5242339	29.8708	0.003373555	0.000207994	29.8708	4.58758	-6.471354	29.8708	7.632534	-1.511491	29.8708		0.148083	29.8708			5.845552	10.0182	0.5242339	5.845552	-0.07215452		29.8708	0.09501611		5.722827E-06	1.454717E-08	6.126403E-08	-9.260005E-08
5.865103	10.16865	0.5322495	29.9707	0.004307884	0.0001946009	29.9707	10.50637	-9.665537	29.9707	15.25875	-0.8074932	29.9707		0.6481716	29.9707			5.865103	10.16865	0.5322495	5.865103	-0.08950815		29.9707	0.1251389		8.390673E-06	2.335872E-08	2.773045E-07	-2.239215E-07
5.884653	9.940549	0.5297828	30.0706	0.001276424	8.574536E-05	30.0706	13.8322	-4.069592	30.0706	15.92968	-0.2831855	30.0706		0.6425036	30.0706			5.884653	9.940549	0.5297828	5.884653	5.857304		30.0706	0.06515472		7.870092E-06	1.992697E-08	3.0542E-07	-8.649052E-08
5.904203	9.812422	0.5220754	30.17051	0.001976951	6.042975E-05	30.17051	19.74918	6.468478	30.17051	21.4596	0.1875769	30.17051	0.0272215428309697	0.7586341	30.17051	15.7551415439526	5.16030333881634	5.904203	9.812422	0.5220754	5.904203	-3.372996		30.17051	0.0948924		1.509491E-05	2.486679E-08	5.244841E-07	9.838108E-08
5.923754	10.03664	0.5254668	30.27041	0.006224367	0.0002107048	30.27041	18.09157	-4.675916	30.27041	19.74288	-0.2220287	30.27041	-0.0253139911420014	0.6174363	30.27041	18.6280888907123	-4.81458391535433	5.923754	10.03664	0.5254668	5.923754	2.199343		30.27041	0.1417616		1.464738E-05	2.32023E-08	4.471903E-07	-9.928908E-08
5.943304	10.13468	0.5288581	30.37031	0.001053569	0.0001207024	30.37031	12.46743	1.632243	30.37031	14.20438	0.1542832	30.37031		0.4002945	30.37031			5.943304	10.13468	0.5288581	5.943304	-4.590489		30.37031	0.1263579		8.661531E-06	1.718421E-08	2.412369E-07	3.72188E-08
5.962854	10.05314	0.5236174	30.47021	0.002268708	0.0001590874	30.47021	-4.078624	-4.761623	30.47021	7.526965	1.175443	30.47021		0.1504631	30.47021			5.962854	10.05314	0.5236174	5.962854	-0.6603509		30.47021	0.005976635		1.221626E-05	3.244357E-08	-1.58237E-07	-1.859986E-07
5.982405	10.1473	0.5294746	30.57012	0.002401912	0.0009513589	30.57012	-1.063349	2.2542	30.57012	2.48225	-2.742493	30.57012		0.2080795	30.57012			5.982405	10.1473	0.5294746	5.982405	0.1013817		30.57012	0.1831632		1.728497E-05	5.837229E-07	-4.96364E-07	1.361275E-06
6.001955	9.894927	0.5316331	30.67002	0.002316804	7.227008E-05	30.67002	5.62586	4.610035	30.67002	7.662626	0.8006822	30.67002		0.4734786	30.67002			6.001955	9.894927	0.5316331	6.001955	1.963699		30.67002	0.04214156		1.100087E-05	8.870988E-08	5.306194E-07	4.248575E-07
6.021505	9.64935	0.5251586	30.76992	0.006410859	0.0003540009	30.76992	17.51585	-3.658736	30.76992	17.63044	-0.2289884	30.76992	-0.0214399512918142	0.6158654	30.76992	19.844042662351	-4.14505256063379	6.021505	9.64935	0.5251586	6.021505	-2.014847		30.76992	0.1052741		2.272481E-05	4.50256E-08	7.737934E-07	-1.771897E-07
6.041056	9.566845	0.5134434	30.86982	0.003625323	8.853335E-05	30.86982	12.37077	-4.313429	30.86982	13.48654	-0.3539025	30.86982		0.561193	30.86982			6.041056	9.566845	0.5134434	6.041056	0.5379622		30.86982	0.09403478		1.654667E-05	5.105303E-08	6.490801E-07	-2.297111E-07
6.060606	9.614407	0.525775	30.96972	0.004460788	0.0001738615	30.96972	13.23089	-4.129462	30.96972	14.60191	-0.3620103	30.96972		0.8708518	30.96972			6.060606	9.614407	0.525775	6.060606	-3.454284		30.96972	0.07775061		1.371953E-05	5.603566E-08	7.693658E-07	-2.785184E-07
6.080156	9.527047	0.5202261	31.06963	0.001341354	0.0001320388	31.06963	14.09292	-4.461657	31.06963	16.8263	-0.4384062	31.06963		0.4047879	31.06963			6.080156	9.527047	0.5202261	6.080156	-2.597563		31.06963	0.1897139		1.669667E-05	2.387154E-08	3.6787E-07	-1.612765E-07
6.099707	9.563932	0.5248504	31.16953	0.002914512	9.858319E-05	31.16953	23.47004	-4.508768	31.16953	23.94042	-0.2213936	31.16953	-0.0142531262977853	0.8156481	31.16953	14.5303532988018	-2.79138831320727	6.099707	9.563932	0.5248504	6.099707	-2.089741		31.16953	0.06213062		1.544886E-05	2.198548E-08	5.138979E-07	-1.137737E-07
6.119257	9.300884	0.5220754	31.26943	0.002939039	0.0002624245	31.26943	6.52967	-7.775915	31.26943	10.8402	-1.207235	31.26943		0.7261638	31.26943			6.119257	9.300884	0.5220754	6.119257	0.2931848		31.26943	0.1054394		5.367056E-06	3.316622E-08	2.293475E-07	-2.768763E-07
6.138807	9.252351	0.5174512	31.36934	0.001444199	0.000170267	31.36934	4.177552	-2.382496	31.36934	4.682559	-0.490667	31.36934		0.1550397	31.36934			6.138807	9.252351	0.5174512	6.138807	-0.7169785		31.36934	0.1070336		2.98086E-06	2.107745E-08	8.860506E-08	-4.347557E-08
6.158358	9.47172	0.5202261	31.46924	0.002109425	0.0001437013	31.46924	18.90957	-8.267735	31.46924	21.37704	-0.5208282	31.46924	-0.037986020714863	0.5371516	31.46924	17.1784955651094	-7.51086384686533	6.158358	9.47172	0.5202261	6.158358	2.298898		31.46924	0.06522349		1.797497E-05	2.112856E-08	4.005898E-07	-2.086385E-07
6.177908	9.69206	0.5180676	31.56914	0.003948573	0.0001607403	31.56914	20.91159	-5.214662	31.56914	21.81871	-0.2714318	31.56914	-0.0192132228765245	0.7243134	31.56914	15.282832160385	-3.81103405085703	6.177908	9.69206	0.5180676	6.177908	-0.9398355		31.56914	0.09848082		1.138723E-05	1.732553E-08	3.648205E-07	-9.902387E-08
6.197458	9.922107	0.5199178	31.66904	0.004678946	0.0001244737	31.66904	17.85259	9.424585	31.66904	22.60659	0.4364993	31.66904	0.050667780574961	0.7898101	31.66904	19.0979024501884	10.0820000092238	6.197458	9.922107	0.5199178	6.197458	-3.702714		31.66904	0.05785136		9.793238E-06	1.513488E-08	3.135765E-07	1.368759E-07
6.217009	9.952197	0.5297828	31.76894	0.004712417	0.0003054027	31.76894	17.95127	-2.547186	31.76894	22.08133	-0.1814684	31.76894	-0.0137066501322004	0.8929641	31.76894	19.2818320226903	-2.73598653272324	6.217009	9.952197	0.5297828	6.217009	-0.4776812		31.76894	0.05517827		3.721055E-05	6.814744E-08	1.480605E-06	-2.68683E-07
6.236559	9.923077	0.5236174	31.86885	0.001783875	6.295608E-05	31.86885	6.471587	-6.129984	31.86885	9.114383	-0.7679337	31.86885		0.1526901	31.86885			6.236559	9.923077	0.5236174	6.236559	3.536485		31.86885	0.09908171		5.785118E-06	1.063331E-08	7.686616E-08	-5.902812E-08
6.256109	10.11818	0.530091	31.96875	0.0014923	0.0002059838	31.96875	10.0246	-9.009559	31.96875	13.27215	-1.085649	31.96875		0.3672053	31.96875			6.256109	10.11818	0.530091	6.256109	2.700771		31.96875	0.1899856		1.448979E-05	3.020568E-08	2.716049E-07	-2.948677E-07
6.27566	10.37637	0.5270088	32.06865	0.004141159	7.85378E-05	32.06865	21.04073	-8.861753	32.06865	30.53539	-0.6478228	32.06865	-0.0318779452335905	0.9450969	32.06865	15.2507775118714	-6.42319194027798	6.27566	10.37637	0.5270088	6.27566	1.106065		32.06865	0.1777918		2.995929E-05	3.036694E-08	7.782338E-07	-5.041576E-07
6.29521	10.37346	0.5310166	32.16855	0.0004504993	0.0001201103	32.16855	11.85732	-9.113828	32.16855	14.43178	-0.7481459	32.16855		0.4414492	32.16855			6.29521	10.37346	0.5310166	6.29521	-1.030257		32.16855	0.1004367		1.119006E-05	2.371774E-08	2.74075E-07	-2.050481E-07
6.314761	10.14536	0.5328659	32.26846	0.002656048	3.803047E-05	32.26846	8.40994	-8.147802	32.26846	11.84822	-1.001943	32.26846		0.5330142	32.26846			6.314761	10.14536	0.5328659	6.314761	-0.08859479		32.26846	0.08749644		8.470111E-06	3.216042E-08	2.691769E-07	-2.697E-07
6.334311	9.918223	0.5189923	32.36836	0.004736521	0.0001334031	32.36836	25.45376	12.92511	32.36836	28.07226	0.4760861	32.36836	0.0361592243608953	0.7895482	32.36836	14.4822965864137	7.35393246328101	6.334311	9.918223	0.5189923	6.334311	1.162693		32.36836	0.06746482		1.927104E-05	1.930763E-08	4.893783E-07	2.329862E-07
6.353861	9.982287	0.5310166	32.46826	0.0025246	0.0001533706	32.46826	17.01702	-0.2268665	32.46826	18.18286	-0.07206601	32.46826	-0.00140865041425928	0.2332359	32.46826	21.5553596150351	-0.287370466475468	6.353861	9.982287	0.5310166	6.353861	2.585689		32.46826	0.1577443		1.188154E-05	8.381926E-09	1.520131E-07	-1.095498E-08
6.373412	9.912399	0.521459	32.56816	0.00169603	6.469976E-05	32.56816	12.28891	-14.80268	32.56816	19.72512	-1.518544	32.56816		0.8454276	32.56816			6.373412	9.912399	0.521459	6.373412	-4.07262		32.56816	0.1454802		1.353693E-05	2.941421E-08	3.191003E-07	-4.845677E-07
6.392962	9.97258	0.525775	32.66806	0.009788671	0.0003283763	32.66806	16.041	-12.908	32.66806	20.15683	-0.6542327	32.66806	-0.105790485021221	0.6389389	32.66806	26.984984482451	-21.714502718821	6.392962	9.97258	0.525775	6.392962	-1.361802		32.66806	0.1426978		3.276362E-05	5.152365E-08	8.690839E-07	-5.685832E-07
6.412512	9.894927	0.5270088	32.76797	0.002663158	9.205969E-05	32.76797	22.55232	-4.286431	32.76797	23.7619	-0.2248524	32.76797	-0.0136312305843045	0.5635696	32.76797	14.7658938569656	-2.8064959934014	6.412512	9.894927	0.5270088	6.412512	-0.5023416		32.76797	0.05857548		1.730072E-05	1.72683E-08	4.003321E-07	-9.001563E-08
6.432063	9.616348	0.5177594	32.86787	0.00207764	0.0001478474	32.86787	13.26338	3.055743	32.86787	15.025	0.3324288	32.86787		0.6497688	32.86787			6.432063	9.616348	0.5177594	6.432063	2.579296		32.86787	0.03416026		1.489807E-05	4.288049E-08	6.113829E-07	2.032413E-07
6.451613	9.705648	0.5205343	32.96777	0.0003332157	7.115194E-05	32.96777	22.75567	13.46484	32.96777	28.14567	0.7539296	32.96777	0.0423311494622351	0.6406937	32.96777	14.8189713247175	8.76858537236833	6.451613	9.705648	0.5205343	6.451613	-1.577353		32.96777	0.2016298		1.221301E-05	9.877565E-09	2.219892E-07	1.673642E-07
6.471163	9.935696	0.5205343	33.06768	0.005299758	0.0002358468	33.06768	18.02015	2.742172	33.06768	19.41079	0.2014345	33.06768	0.0138786354435584	0.8370771	33.06768	18.949332886989	2.88356880436981	6.471163	9.935696	0.5205343	6.471163	1.164519		33.06768	0.08416247		1.242671E-05	2.760802E-08	5.253412E-07	1.058219E-07
6.490714	10.17739	0.5297828	33.16758	0.0008210826	7.031393E-05	33.16758	10.39455	-3.306351	33.16758	12.47312	-0.1767421	33.16758		0.4669545	33.16758			6.490714	10.17739	0.5297828	6.490714	-0.5562292		33.16758	0.09553829		8.358554E-06	2.50874E-08	3.081423E-07	-5.446173E-08
6.510264	10.06674	0.5245421	33.26748	0.004648611	0.0001037552	33.26748	23.43369	-7.358253	33.26748	23.42516	-0.4220351	33.26748	-0.0218212102940694	0.727307	33.26748	14.5259501374102	-4.56119466382877	6.510264	10.06674	0.5245421	6.510264	-0.5123885		33.26748	0.08674616		2.228786E-05	2.954072E-08	6.375438E-07	-2.690659E-07
6.529814	10.14827	0.5242339	33.36738	0.006759493	0.0002622273	33.36738	13.68046	-3.135762	33.36738	15.8772	-0.3655964	33.36738		0.4285971	33.36738			6.529814	10.14827	0.5242339	6.529814	0.3817796		33.36738	0.1240244		1.566277E-05	2.662993E-08	3.971023E-07	-1.451791E-07
6.549365	10.00655	0.521459	33.46729	0.007497474	0.0005169223	33.46729	15.11834	-3.114659	33.46729	16.36095	-0.2459902	33.46729	-0.0423397212243709	0.8244027	33.46729	43.2157353393659	-8.903245627395	6.549365	10.00655	0.521459	6.549365	0.8010066		33.46729	0.1520579		2.490816E-05	7.671213E-08	1.218751E-06	-2.998008E-07
6.568915	10.15701	0.5196087	33.56719	0.001303727	0.000173661	33.56719	23.05292	-8.718714	33.56719	25.637	-0.4342535	33.56719	-0.0261459570606821	0.7259933	33.56719	14.5805148496723	-5.51441397774454	6.568915	10.15701	0.5196087	6.568915	3.676227		33.56719	0.08005899		2.294371E-05	2.534323E-08	5.95958E-07	-2.587969E-07
6.588465	10.40938	0.5328659	33.66709	0.002733233	0.0001635426	33.66709	1.78167	-3.986477	33.66709	4.810378	-3.154788	33.66709		0.1313051	33.66709			6.588465	10.40938	0.5328659	6.588465	-1.054917		33.66709	0.1155318		3.535534E-06	2.006218E-08	2.916063E-08	-9.199562E-08
6.608016	10.26378	0.525775	33.76699	0.00446836	4.007685E-05	33.76699	18.50728	-5.298097	33.76699	19.50204	-0.3536625	33.76699	-0.0246372083359994	0.7655842	33.76699	18.2593985042471	-5.22713509636604	6.608016	10.26378	0.525775	6.608016	0.141569		33.76699	0.1647396		2.976086E-05	5.990709E-08	1.101456E-06	-3.895436E-07
6.627566	10.46082	0.5331742	33.86689	0.0009667986	0.0001341184	33.86689	21.98106	-14.57834	33.86689	29.13062	-0.9224899	33.86689	-0.0461153705814614	0.8918359	33.86689	14.7959012676021	-9.81298087282929	6.627566	10.46082	0.5331742	6.627566	-0.5681027		33.86689	0.2631678		4.290665E-05	4.509309E-08	9.655128E-07	-8.906758E-07
6.647116	10.69572	0.5384158	33.9668	0.006556329	0.0002861648	33.9668	10.36798	-13.10224	33.9668	19.98522	-0.9187318	33.9668		0.9514161	33.9668			6.647116	10.69572	0.5384158	6.647116	0.4502808		33.9668	0.0514114		1.92703E-05	4.590299E-08	6.755562E-07	-6.20655E-07
6.666667	10.9413	0.5347162	34.0667	0.005642002	0.0002384075	34.0667	15.42428	-2.827849	34.0667	17.28067	-0.237917	34.0667	-0.0292104087033858	0.8873422	34.0667	34.1032998745374	-6.25241185475833	6.666667	10.9413	0.5347162	6.666667	3.203113		34.0667	0.154116		1.667617E-05	4.955258E-08	8.330491E-07	-1.981966E-07
6.686217	10.80735	0.5331742	34.1666	0.003963165	0.000378833	34.1666	16.46957	0.1227224	34.1666	17.93053	-0.1170121	34.1666	0.000835017449674674	0.7730719	34.1666	24.0566700844027	0.179257437263957	6.686217	10.80735	0.5331742	6.686217	-1.054004		34.1666	0.05325672		2.311124E-05	5.55721E-08	9.896851E-07	-1.158051E-07
6.705767	10.60739	0.5288581	34.2665	0.003206295	0.0001332341	34.2665	24.25634	-0.6412911	34.2665	23.87244	0.0572482	34.2665	-0.00176327293589067	0.7925414	34.2665	14.3594947619124	-0.379637565262924	6.705767	10.60739	0.5288581	6.705767	3.82145		34.2665	0.105956		2.084619E-05	2.899045E-08	6.909414E-07	3.955515E-08
6.725317	10.80249	0.5340998	34.36641	0.002484875	0.0001395093	34.36641	9.008511	-1.74431	34.36641	9.735272	-0.3804034	34.36641		0.1701156	34.36641			6.725317	10.80249	0.5340998	6.725317	1.662294		34.36641	0.09452123		1.219739E-05	2.18935E-08	1.992123E-07	-7.578103E-08
6.744868	10.62583	0.5310166	34.46631	0.001546248	0.0002234097	34.46631	18.08713	-14.32268	34.46631	25.00567	-0.8293355	34.46631	-0.0681869384785175	0.8502825	34.46631	18.6475191854645	-14.7664404573226	6.744868	10.62583	0.5310166	6.744868	4.765852		34.46631	0.04578454		3.32754E-05	4.524904E-08	8.709391E-07	-7.223007E-07
6.764419	10.82385	0.5285499	34.56621	0.005117923	0.0002960119	34.56621	19.98706	-7.119787	34.56621	23.64382	-0.377427	34.56621	-0.0257563378839335	0.6698556	34.56621	15.703545327101	-5.59391376107202	6.764419	10.82385	0.5285499	6.764419	-1.59288		34.56621	0.09005783		2.369794E-05	2.839596E-08	6.281384E-07	-2.370764E-07
6.783969	11.04807	0.5359491	34.66611	0.003237355	5.687205E-05	34.66611	20.91036	-5.05336	34.66611	21.74084	-0.1886719	34.66611	-0.0169569197168955	0.8231369	34.66611	15.2831656504431	-3.6934477052647	6.783969	11.04807	0.5359491	6.783969	-0.325152		34.66611	0.1468069		2.111641E-05	3.677389E-08	7.856344E-07	-1.482272E-07
6.803519	10.85394	0.5365655	34.76601	0.002363519	0.0001083436	34.76601	25.9428	-7.642347	34.76601	30.16562	-0.176925	34.76601	-0.0194983342969088	0.8440713	34.76601	14.4584733427088	-4.25924177822355	6.803519	10.85394	0.5365655	6.803519	2.985736		34.76601	0.09067471		2.505381E-05	2.323958E-08	6.903153E-07	-1.22134E-07
6.82307	10.63748	0.5319413	34.86592	0.008162087	8.603914E-05	34.86592	31.20073	-5.956679	34.86592	35.85624	-0.2904065	34.86592	-0.0130528390322588	0.7744089	34.86592	14.9777456663622	-2.85947259631514	6.82307	10.63748	0.5319413	6.82307	0.3753862		34.86592	0.09260352		3.76599E-05	2.268402E-08	7.810933E-07	-2.268345E-07
6.84262	10.63069	0.5325577	34.96582	0.00343792	0.0001667541	34.96582	15.59723	-3.143056	34.96582	17.56763	-0.28474	34.96582	-0.0300087932509497	0.536764	34.96582	32.7165581064248	-6.59283379551498	6.84262	10.63069	0.5325577	6.84262	1.147166		34.96582	0.161487		1.267188E-05	2.203931E-08	3.723771E-07	-1.060307E-07
6.86217	10.48897	0.5282417	35.06572	0.002039081	2.178069E-05	35.06572	16.0757	-9.223339	35.06572	19.9554	-0.7081919	35.06572	-0.0692413786421907	0.4600234	35.06572	26.5894941651113	-15.2555674460679	6.86217	10.48897	0.5282417	6.86217	1.328009		35.06572	0.1348649		2.42162E-05	2.797469E-08	4.555728E-07	-3.22633E-07
6.881721	10.28708	0.5208426	35.16562	0.006624965	0.0001186739	35.16562	5.793132	-17.19352	35.16562	20.40571	-3.066621	35.16562		0.6794074	35.16562			6.881721	10.28708	0.5208426	6.881721	-4.314658		35.16562	0.1318561		2.705644E-05	4.414665E-08	2.792838E-07	-8.564575E-07
6.901271	10.44238	0.5347162	35.26553	0.002349939	0.000223126	35.26553	14.01089	-1.163901	35.26553	16.07515	-0.160399	35.26553		0.4199401	35.26553			6.901271	10.44238	0.5347162	6.901271	-3.392176		35.26553	0.1526647		1.424177E-05	2.314415E-08	3.673502E-07	-5.892262E-08
6.920821	10.19292	0.5260832	35.36543	0.003951872	8.717606E-05	35.36543	26.81043	0.7552668	35.36543	29.26091	0.1314982	35.36543	0.00183140578051127	0.7779992	35.36543	14.4459712770905	0.406952191632672	6.920821	10.19292	0.5260832	6.920821	0.6384305		35.36543	0.1464662		2.381885E-05	2.164334E-08	6.278984E-07	8.256749E-08
6.940372	9.94152	0.5263914	35.46533	0.0107541	0.0004159713	35.46533	25.63917	-9.431651	35.46533	28.9055	-0.5237324	35.46533	-0.0239459693238853	0.783213	35.46533	14.5054947463812	-5.33600608124195	6.940372	9.94152	0.5263914	6.940372	0.5279154		35.46533	0.1326126		5.237804E-05	4.909849E-08	1.257227E-06	-6.584502E-07
6.959922	9.760006	0.5128269	35.56524	0.006537904	0.0002658569	35.56524	23.68869	-9.650805	35.56524	26.82655	-0.5744399	35.56524	-0.026557500651201	0.5454349	35.56524	14.5670038645836	-5.9346178894692	6.959922	9.760006	0.5128269	6.959922	-2.600303		35.56524	0.07750004		3.126607E-05	2.369663E-08	5.512246E-07	-3.166454E-07
6.979472	9.886191	0.5251586	35.66513	0.004925462	0.0001919244	35.66513	20.79539	-1.305231	35.66513	24.08547	-0.1452058	35.66513	-0.0043503843272947	0.7522692	35.66513	15.5321399446467	-0.974880462380547	6.979472	9.886191	0.5251586	6.979472	1.788336		35.66513	0.2369906		2.430631E-05	3.15197E-08	7.512876E-07	-1.090913E-07
6.999022	9.61829	0.527317	35.76504	0.004142484	0.0001994594	35.76504	29.01511	-5.9568	35.76504	32.27742	-0.2612838	35.76504	-0.0132603196390411	0.6864436	35.76504	14.514558728477	-2.97983719313883	6.999022	9.61829	0.527317	6.999022	-0.9060416		35.76504	0.09591501		2.561932E-05	1.688008E-08	5.271487E-07	-1.377354E-07
7.018573	9.425128	0.5146762	35.86494	0.002059598	5.727041E-05	35.86494	23.70079	4.834103	35.86494	26.39805	0.1230317	35.86494	0.0131869097880889	0.8765018	35.86494	14.569343287547	2.97161828743344	7.018573	9.425128	0.5146762	7.018573	-8.508754		35.86494	0.1184004		2.443167E-05	3.072999E-08	8.051409E-07	9.905784E-08
7.038123	9.623143	0.521459	35.96484	0.005262096	0.0002242589	35.96484	19.73265	-1.948739	35.96484	20.76557	-0.1741077	35.96484	-0.00689988790959708	0.7047011	35.96484	15.7881668496305	-1.55919378977004	7.038123	9.623143	0.521459	7.038123	-3.045104		35.96484	0.07886218		1.151526E-05	1.881876E-08	3.849907E-07	-6.702983E-08
7.057673	9.833776	0.5162182	36.06474	0.005651809	0.0002653322	36.06474	21.76552	-5.738987	36.06474	26.57148	-0.2383219	36.06474	-0.0172296510025685	0.7587892	36.06474	14.8072001769223	-3.90426426109004	7.057673	9.833776	0.5162182	7.057673	0.7251986		36.06474	0.1089396		2.051243E-05	2.204483E-08	5.698056E-07	-1.357971E-07
7.077224	10.06382	0.5220754	36.16465	0.00576944	0.0002282523	36.16465	19.52057	-11.37096	36.16465	22.40499	-0.6822575	36.16465	-0.0423565211000003	0.8021543	36.16465	16.5226507426153	-9.62463720788856	7.077224	10.06382	0.5220754	7.077224	-1.63672		36.16465	0.03594426		2.329958E-05	3.7232E-08	6.890837E-07	-4.701325E-07
7.096774	10.33464	0.5236174	36.26455	0.002213596	0.000127068	36.26455	11.51828	6.31797	36.26455	12.5737	0.6645358	36.26455		0.2282955	36.26455			7.096774	10.33464	0.5236174	7.096774	-4.036087		36.26455	0.1267737		9.223146E-06	1.331835E-08	1.394729E-07	9.268474E-08
7.116324	10.59671	0.5270088	36.36445	0.00245857	0.0001917161	36.36445	12.66384	-3.46722	36.36445	10.83134	-0.4244085	36.36445		0.83763	36.36445			7.116324	10.59671	0.5270088	7.116324	4.405993		36.36445	0.1325565		8.012725E-06	5.720949E-08	5.704094E-07	-2.420866E-07
7.135875	10.88694	0.5356409	36.46436	0.005098283	0.0001667132	36.46436	8.39115	-16.41093	36.46436	19.90465	-0.9835147	36.46436		0.5116672	36.46436			7.135875	10.88694	0.5356409	7.135875	0.2968382		36.46436	0.02702607		1.816627E-05	2.346087E-08	3.329379E-07	-3.274493E-07
7.155425	11.1927	0.5328659	36.56425	0.002622494	4.161597E-05	36.56425	21.46054	-6.223083	36.56425	19.9249	-0.4050922	36.56425	-0.0187135066630983	0.7815167	36.56425	14.8261004429385	-4.29924083803111	7.155425	11.1927	0.5328659	7.155425	1.478711		36.56425	0.08221354		1.213561E-05	2.388953E-08	4.411727E-07	-1.787156E-07
7.174975	11.49166	0.5368738	36.66416	0.006158185	0.0001180286	36.66416	40.73843	-4.916224	36.66416	35.13027	-0.4012469	36.66416	-0.008898132310114	0.809524	36.66416	16.986076922184	-2.04984219484973	7.174975	11.49166	0.5368738	7.174975	0.9005616		36.66416	0.07983641		2.923443E-05	1.917615E-08	6.252116E-07	-2.508642E-07
7.194526	11.66638	0.5455068	36.76406	0.004181052	0.000276146	36.76406	16.46731	-1.657618	36.76406	15.24159	-0.211787	36.76406	-0.0105029456496817	0.4588372	36.76406	24.1019720441564	-2.42613220614458	7.194526	11.66638	0.5455068	7.194526	0.5260887		36.76406	0.02124358		2.299465E-05	4.541769E-08	6.772165E-07	-1.434257E-07
7.214076	11.59843	0.5362573	36.86396	0.006195012	0.0002943493	36.86396	14.22046	-11.37213	36.86396	19.74016	-0.9587935	36.86396		0.6218623	36.86396			7.214076	11.59843	0.5362573	7.214076	1.250374		36.86396	0.02126157		2.527957E-05	4.034246E-08	5.748353E-07	-5.511483E-07
7.233626	11.57902	0.5448903	36.96387	0.00471614	0.000222873	36.96387	19.70074	-9.651058	36.96387	24.25128	-0.5641804	36.96387	-0.0334500253158233	0.7129821	36.96387	15.8584688564436	-7.7687959415715	7.233626	11.57902	0.5448903	7.233626	2.59391		36.96387	0.09023719		2.975792E-05	3.607544E-08	7.619726E-07	-4.2989E-07
7.253177	11.34606	0.5399569	37.06377	0.006945537	7.008135E-05	37.06377	12.92762	-0.8448755	37.06377	14.96007	-0.1265645	37.06377		0.1038891	37.06377			7.253177	11.34606	0.5399569	7.253177	3.22686		37.06377	0.1259242		1.966206E-05	9.127074E-09	1.354611E-07	-1.714456E-08
7.272727	11.1131	0.5408825	37.16367	0.009119826	0.0002678929	37.16367	21.72766	-0.3829139	37.16367	23.50377	-0.0938054	37.16367	-0.00112400525452029	0.7642782	37.16367	14.8928822867154	-0.262462224521793	7.272727	11.1131	0.5408825	7.272727	2.345479		37.16367	0.138931		4.384388E-05	6.065761E-08	1.419451E-06	-1.331522E-07
7.292278	10.852	0.5340998	37.26357	0.002010622	7.748332E-05	37.26357	34.1941	1.79568	37.26357	37.35246	-0.009123625	37.26357	0.00347542089238993	0.9102696	37.26357	15.4950827403127	0.813713939398658	7.292278	10.852	0.5340998	7.292278	-0.6731378		37.26357	0.05271427		3.237259E-05	2.112074E-08	7.888787E-07	-7.197434E-09
7.311828	10.68213	0.5297828	37.36348	0.002793411	6.915454E-05	37.36348	38.83649	-16.49373	37.36348	46.93259	-0.5707958	37.36348	-0.0299462402023266	0.7658336	37.36348	16.5535286933815	-7.03022853528173	7.311828	10.68213	0.5297828	7.311828	1.569133		37.36348	0.08090121		3.444126E-05	1.197469E-08	4.880886E-07	-2.785989E-07
7.331378	10.84714	0.5304002	37.46338	0.003226985	5.115267E-05	37.46338	29.02545	-5.89188	37.46338	31.66101	-0.2402624	37.46338	-0.0125177766351425	0.5648202	37.46338	14.5157366831532	-2.94655141224919	7.331378	10.84714	0.5304002	7.331378	-0.1607493		37.46338	0.02031115		2.011556E-05	1.133425E-08	3.489241E-07	-8.383336E-08
7.350929	10.86364	0.5328659	37.56328	0.005078251	0.0001163074	37.56328	30.48883	-22.67415	37.56328	41.03122	-0.8611282	37.56328	-0.0465413634430536	0.7862852	37.56328	14.7704013867365	-10.9845550266953	7.350929	10.86364	0.5328659	7.350929	-4.707398		37.56328	0.04162418		4.665518E-05	2.178969E-08	6.774833E-07	-5.833999E-07
7.370479	10.60448	0.5328659	37.66318	0.002330959	5.38157E-05	37.66318	19.31067	-11.30141	37.66318	26.55035	-0.6586815	37.66318	-0.0409538239991205	0.7755086	37.66318	16.5598434642317	-9.69150723184753	7.370479	10.60448	0.5328659	7.370479	-0.1561826		37.66318	0.01489552		4.114805E-05	4.526844E-08	1.003719E-06	-6.611311E-07
7.390029	10.34434	0.5288581	37.76308	0.003913115	0.0002606453	37.76308	17.11946	-1.39041	37.76308	19.00421	-0.09439442	37.76308	-0.0071307682743253	0.6197186	37.76308	20.8319983199427	-1.69193493682421	7.390029	10.34434	0.5288581	7.390029	0.3278921		37.76308	0.05400892		1.455455E-05	2.497431E-08	4.725167E-07	-4.460294E-08
7.40958	10.29775	0.5260832	37.86299	0.008666209	0.0002070966	37.86299	18.12273	-26.68653	37.86299	35.01131	-1.592971	37.86299	-0.114773666477625	0.73516	37.86299	18.542509104977	-27.3046738188831	7.40958	10.29775	0.5260832	7.40958	0.8201869		37.86299	0.08220568		2.692814E-05	1.614996E-08	3.006271E-07	-4.788902E-07
7.42913	10.29387	0.5334824	37.96289	0.003006838	0.0001547323	37.96289	10.58979	-2.274888	37.96289	13.43316	-0.2191653	37.96289		0.4790904	37.96289			7.42913	10.29387	0.5334824	7.42913	2.224917		37.96289	0.1086238		2.276366E-05	6.0437E-08	7.930374E-07	-1.738063E-07
7.44868	10.00849	0.5251586	38.06279	0.004966062	0.0001923894	38.06279	20.56599	-10.56971	38.06279	26.63514	-0.5726242	38.06279	-0.0324049105075684	0.6798255	38.06279	15.0791917725773	-7.74981462788943	7.44868	10.00849	0.5251586	7.44868	0.1525292		38.06279	0.2178757		3.73195E-05	3.576213E-08	8.26601E-07	-4.733317E-07
7.468231	9.989082	0.5260832	38.16269	0.006383707	0.0002697688	38.16269	12.82168	-18.15528	38.16269	24.56434	-1.545887	38.16269		0.6363934	38.16269			7.468231	9.989082	0.5260832	7.468231	-2.339085		38.16269	0.01077095		3.228306E-05	3.404789E-08	4.542661E-07	-7.022442E-07
7.487781	9.960932	0.5291664	38.2626	0.005682622	0.0001827172	38.2626	24.67967	-1.130173	38.2626	27.09727	-0.1253676	38.2626	-0.00276129584093984	0.7789118	38.2626	14.4964460314513	-0.663845839810484	7.487781	9.960932	0.5291664	7.487781	-0.03836063		38.2626	0.03087595		5.032439E-05	5.338457E-08	1.43534E-06	-1.799452E-07
7.507331	9.687206	0.5223836	38.3625	0.003959691	0.000152219	38.3625	6.248023	9.230548	38.3625	12.47567	1.181002	38.3625		0.1334721	38.3625			7.507331	9.687206	0.5223836	7.507331	1.622107		38.3625	0.1035685		9.238062E-06	7.922154E-09	6.386689E-08	7.542693E-08
7.526882	9.694972	0.5177594	38.4624	0.007523561	0.0002745932	38.4624	18.99091	-6.679677	38.4624	22.54739	-0.4091024	38.4624	-0.0251156012148255	0.8127538	38.4624	17.2563956037249	-6.06959685645482	7.526882	9.694972	0.5177594	7.526882	-1.976486		38.4624	0.17044		3.425292E-05	5.476011E-08	1.142766E-06	-4.675082E-07
7.546432	9.651293	0.521459	38.5623	0.002983141	0.0001309239	38.5623	28.9453	0.6949373	38.5623	31.67165	-0.05592649	38.5623	0.00143745122169894	0.4573252	38.5623	14.5066900188323	0.348285925103595	7.546432	9.651293	0.521459	7.546432	-2.109835		38.5623	0.04326363		2.614773E-05	1.192114E-08	3.76973E-07	-2.108278E-08
7.565982	9.37077	0.5245421	38.6622	0.006832926	0.0002119123	38.6622	28.26044	-6.972893	38.6622	32.94587	-0.2862574	38.6622	-0.0148487721168403	0.9032678	38.6622	14.6191764745359	-3.60709043119917	7.565982	9.37077	0.5245421	7.565982	0.8220136		38.6622	0.1881438		5.083453E-05	4.230322E-08	1.339899E-06	-3.835561E-07
7.585533	9.111606	0.510052	38.76211	0.003274633	3.562573E-05	38.76211	19.94498	-18.50846	38.76211	29.47191	-0.9000196	38.76211	-0.0597562731552	0.7778769	38.76211	15.6831815527078	-14.5536104196345	7.585533	9.111606	0.510052	7.585533	-4.712878		38.76211	0.1630705		2.794649E-05	2.502774E-08	5.482597E-07	-4.934445E-07
7.605083	9.143637	0.5180676	38.86201	0.009698027	0.0002568368	38.86201	28.81221	-16.98717	38.86201	33.87548	-0.6754421	38.86201	-0.0353044158572556	0.6747223	38.86201	14.6214310311079	-8.62053396156791	7.605083	9.143637	0.5180676	7.605083	-1.243067		38.86201	0.1248741		5.41414E-05	3.183344E-08	8.936249E-07	-6.035919E-07
7.624633	9.056277	0.5134434	38.96191	0.006798182	0.0003582483	38.96191	20.76291	-7.030735	38.96191	23.43669	-0.371809	38.96191	-0.0215338073620497	0.6620437	38.96191	15.5678408973555	-5.27158223922896	7.624633	9.056277	0.5134434	7.624633	3.415923		38.96191	0.07799554		4.423275E-05	5.331359E-08	1.171162E-06	-4.354486E-07
7.644184	9.094133	0.5152927	39.06181	0.004657306	8.496272E-05	39.06181	4.107268	-23.2491	39.06181	25.63312	-7.997992	39.06181		0.5020562	39.06181			7.644184	9.094133	0.5152927	7.644184	-4.166696		39.06181	0.1843997		1.600803E-05	1.223171E-08	3.88991E-08	-3.111147E-07
7.663734	9.073749	0.5131351	39.16172	0.003518587	6.944219E-05	39.16172	12.15551	-18.53878	39.16172	24.42268	-1.551856	39.16172		0.7071192	39.16172			7.663734	9.073749	0.5131351	7.663734	-5.588779		39.16172	0.1384725		2.133262E-05	2.529007E-08	3.345624E-07	-5.191928E-07
7.683284	9.203817	0.5146762	39.26162	0.002127995	0.0001522268	39.26162	24.3424	-10.47469	39.26162	30.59716	-0.5168025	39.26162	-0.0249392881300752	0.639223	39.26162	14.2973107601282	-6.15222395960472	7.683284	9.203817	0.5146762	7.683284	-2.727258		39.26162	0.1159573		4.343705E-05	2.965859E-08	8.06174E-07	-4.166328E-07
7.702835	9.405715	0.5199178	39.36152	0.001629206	9.212737E-05	39.36152	27.35178	-9.2958	39.36152	31.74716	-0.4358672	39.36152	-0.0199714148668396	0.8577436	39.36152	14.5331390102103	-4.93924514405189	7.702835	9.405715	0.5199178	7.702835	2.803066		39.36152	0.1367518		3.206507E-05	2.728851E-08	7.941725E-07	-3.461538E-07
7.722385	9.306708	0.517143	39.46143	0.007031035	0.0002139481	39.46143	24.07479	-25.28896	39.46143	38.01922	-1.105733	39.46143	-0.0613941156525368	0.9355488	39.46143	14.4914201383015	-15.2222689015464	7.722385	9.306708	0.517143	7.722385	-2.307118		39.46143	0.05871623		4.292019E-05	2.777933E-08	7.084185E-07	-7.833214E-07
7.741935	9.423187	0.5168347	39.56133	0.001261492	6.153899E-05	39.56133	24.04468	-22.04569	39.56133	36.72915	-1.043447	39.56133	-0.0535352486455409	0.5800509	39.56133	14.5139572087274	-13.3073175972729	7.741935	9.423187	0.5168347	7.741935	-0.4758545		39.56133	0.05753156		4.491614E-05	1.931287E-08	4.908076E-07	-5.121315E-07
7.761486	9.487251	0.5196087	39.66123	0.009756816	0.0003348727	39.66123	24.38231	-17.1383	39.66123	33.69158	-0.7797689	39.66123	-0.0402915348340907	0.941951	39.66123	14.2845625954796	-10.0406042476931	7.761486	9.487251	0.5196087	7.761486	-0.9635826		39.66123	0.145633		6.815048E-05	5.655285E-08	1.502545E-06	-1.171638E-06
7.781036	9.660998	0.5230001	39.76113	0.0110522	0.0003609672	39.76113	21.67992	-15.32297	39.76113	29.48404	-0.8358039	39.76113	-0.0424450378166578	0.7842005	39.76113	15.0030735763675	-10.6038975043222	7.781036	9.660998	0.5230001	7.781036	0.9444023		39.76113	0.1393869		5.819982E-05	5.250189E-08	1.187737E-06	-9.927154E-07
7.800587	9.50181	0.5183758	39.86103	0.003797245	0.0001033305	39.86103	43.93019	-9.24578	39.86103	49.24324	-0.2742246	39.86103	-0.0149809786694398	0.74001	39.86103	17.8274057700176	-3.75205006768904	7.800587	9.50181	0.5183758	7.800587	-0.5470957		39.86103	0.2096452		3.738821E-05	1.140983E-08	5.418527E-07	-1.485893E-07
7.820137	9.663911	0.5260832	39.96094	0.004879816	8.588757E-05	39.96094	27.69575	-4.041808	39.96094	29.9606	-0.1692868	39.96094	-0.00848449170813207	0.3058876	39.96094	14.5975098134011	-2.13030289434931	7.820137	9.663911	0.5260832	7.820137	-1.304262		39.96094	0.1068091		2.296984E-05	7.827426E-09	2.312246E-07	-3.914325E-08
7.839687	9.539666	0.5162182	40.06084	0.00172141	1.05649E-05	40.06084	48.77351	-30.59004	40.06084	61.88231	-0.7357773	40.06084	-0.0477870294075001	0.9295573	40.06084	19.1784675043907	-12.028456722037	7.839687	9.539666	0.5162182	7.839687	-0.1908898		40.06084	0.1757215		7.044091E-05	1.709889E-08	8.522782E-07	-6.270869E-07
7.859238	9.683324	0.5162182	40.16074	0.01179254	0.0002344453	40.16074	35.28112	-13.38456	40.16074	42.48171	-0.4003645	40.16074	-0.0236901527764275	0.9257081	40.16074	15.7575178846475	-5.97791088976421	7.859238	9.683324	0.5162182	7.859238	-0.5681027		40.16074	0.05930258		8.011064E-05	4.109229E-08	1.620611E-06	-6.488351E-07
7.878788	9.906575	0.5205343	40.26064	0.009213289	0.0001361884	40.26064	25.00773	-4.44143	40.26064	29.20104	-0.2629838	40.26064	-0.0101851624355945	0.7225573	40.26064	14.5070796318335	-2.57649051070046	7.878788	9.906575	0.5205343	7.878788	-0.3306321		40.26064	0.04441559		5.212341E-05	4.416808E-08	1.247341E-06	-3.280306E-07
7.898338	9.782331	0.5279335	40.36055	0.007679507	0.0003581002	40.36055	16.95941	0.7585506	40.36055	15.94602	0.1727814	40.36055	0.00385018732627181	0.2519931	40.36055	21.8295587757688	0.976379741072377	7.898338	9.782331	0.5279335	7.898338	-2.078781		40.36055	0.05449698		4.537539E-05	4.496807E-08	7.065924E-07	1.22086E-07
7.917889	9.558108	0.5248504	40.46045	0.005101181	8.480565E-05	40.46045	30.99805	-11.53052	40.46045	35.6906	-0.4159254	40.46045	-0.0218573742426988	0.8892944	40.46045	14.9380544623103	-5.55659271272333	7.917889	9.558108	0.5248504	7.917889	1.359976		40.46045	0.01740434		6.357103E-05	4.438099E-08	1.462524E-06	-6.083009E-07
7.937439	9.308649	0.5177594	40.56035	0.007825208	0.0001783631	40.56035	24.12637	-20.96291	40.56035	35.09894	-0.9780753	40.56035	-0.0492769170535147	0.9056482	40.56035	14.4532522601617	-12.5581331350268	7.937439	9.308649	0.5177594	7.937439	-4.532035		40.56035	0.01300649		3.138034E-05	2.306902E-08	5.788536E-07	-5.661624E-07
7.956989	9.059189	0.5115931	40.66025	0.004124787	0.0001925246	40.66025	24.87086	-13.37233	40.66025	32.22184	-0.6207935	40.66025	-0.0305508257170356	0.8453141	40.66025	14.5163220112413	-7.80499942430622	7.956989	9.059189	0.5115931	7.956989	1.460444		40.66025	0.1408152		3.982922E-05	3.242792E-08	8.87737E-07	-5.511014E-07
7.97654	9.218377	0.5122095	40.76015	0.009152028	0.0002152339	40.76015	28.87261	0.948756	40.76015	32.85836	-0.01949168	40.76015	0.00187583746460577	0.5800149	40.76015	14.619831887963	0.480408741164672	7.97654	9.218377	0.5122095	7.97654	0.1744495		40.76015	0.1244862		4.334501E-05	2.328555E-08	7.649798E-07	-1.491074E-08
7.99609	9.407657	0.5122095	40.86006	0.01144268	0.0001607923	40.86006	28.83224	-20.63704	40.86006	38.9097	-0.7309992	40.86006	-0.0407627825378655	0.6937148	40.86006	14.620883820157	-10.4650830999797	7.99609	9.407657	0.5122095	7.99609	-0.3379389		40.86006	0.1375066		8.380653E-05	3.840105E-08	1.20625E-06	-8.817678E-07
8.01564	9.631879	0.5180676	40.95996	0.004607996	0.0001522666	40.95996	23.94591	2.965667	40.95996	27.73777	-0.01378662	40.95996	0.00701539043887945	0.4590607	40.95996	14.5780755968407	1.80547414371101	8.01564	9.631879	0.5180676	8.01564	-1.056744		40.95996	0.02934161		4.579924E-05	2.732657E-08	7.579063E-07	-1.044897E-08
8.035191	9.859984	0.5165265	41.05986	0.006525036	0.0001071779	41.05986	36.27434	-12.49375	41.05986	43.27193	-0.365633	41.05986	-0.021189177670877	0.8558767	41.05986	15.8715120121471	-5.46652654964881	8.035191	9.859984	0.5165265	8.035191	-1.874191		41.05986	0.09452324		6.512362E-05	2.976714E-08	1.209753E-06	-4.423257E-07
8.054741	10.10944	0.5291664	41.15976	0.009109411	4.260524E-05	41.15976	34.71568	3.494609	41.15976	37.73809	0.04025328	41.15976	0.00604693244712871	0.294458	41.15976	15.5351301436248	1.56382386954518	8.054741	10.10944	0.5291664	8.054741	-1.59836		41.15976	0.1440395		6.905928E-05	1.42786E-08	5.38411E-07	2.167281E-08
8.074291	9.974523	0.5159091	41.25967	0.005307362	0.0002772428	41.25967	16.38126	-16.62079	41.25967	26.14481	-1.03429	41.25967	-0.101602202935333	0.7941988	41.25967	25.9599728219462	-26.3395711424683	8.074291	9.974523	0.5159091	8.074291	3.185759		41.25967	0.06407771		3.332966E-05	3.872481E-08	7.037449E-07	-7.278761E-07
8.093842	10.23077	0.5193005	41.35957	0.01389982	0.000345946	41.35957	31.34506	-18.05682	41.35957	39.86831	-0.6193047	41.35957	-0.0330958715011214	0.92888	41.35957	14.929918987135	-8.60061891536627	8.093842	10.23077	0.5193005	8.093842	0.7370722		41.35957	0.0855249		0.0001375562	8.03867E-08	2.724685E-06	-1.68741E-06
8.113392	10.5045	0.5294746	41.45947	0.01303353	0.0002870598	41.45947	26.25549	-23.13132	41.45947	35.06298	-0.7781585	41.45947	-0.0494414246399917	0.8030174	41.45947	14.6188884390217	-12.8793704121147	8.113392	10.5045	0.5294746	8.113392	2.291591		41.45947	0.1762147		6.829006E-05	4.460513E-08	1.23431E-06	-9.60489E-07
8.132942	10.74328	0.5294746	41.55937	0.007628242	0.0002297419	41.55937	7.303713	-16.98282	41.55937	19.63442	-2.52962	41.55937		0.2277526	41.55937			8.132942	10.74328	0.5294746	8.132942	-0.1077751		41.55937	0.1049045		3.770563E-05	2.227581E-08	1.607924E-07	-4.067439E-07
8.152493	10.59865	0.5328659	41.65928	0.003503798	0.0001347067	41.65928	17.93302	-13.0388	41.65928	23.95288	-0.8605116	41.65928	-0.0533244177421162	0.6739213	41.65928	19.1969994295641	-13.957822567879	8.152493	10.59865	0.5328659	8.152493	2.014847		41.65928	0.1980001		3.151348E-05	3.701604E-08	6.72068E-07	-5.783223E-07
8.172043	10.41326	0.5276253	41.75918	0.01077221	0.0003184884	41.75918	28.42664	-11.15782	41.75918	33.5484	-0.4029187	41.75918	-0.021868151290888	0.8012001	41.75918	14.618064382333	-5.7377796571046	8.172043	10.41326	0.5276253	8.172043	-2.598476		41.75918	0.1227683		7.153583E-05	5.092381E-08	1.584621E-06	-6.384736E-07
8.191593	10.24145	0.521459	41.85908	0.01412953	0.0003836585	41.85908	30.5884	-16.18192	41.85908	38.83514	-0.6076092	41.85908	-0.0297154636985517	0.6811861	41.85908	14.7733421839084	-7.81541542797097	8.191593	10.24145	0.521459	8.191593	1.20836		41.85908	0.1341626		8.741334E-05	3.948151E-08	1.310349E-06	-7.9618E-07
8.211143	10.40064	0.530091	41.95898	0.008187909	0.0001518104	41.95898	25.77126	-22.127	41.95898	38.60984	-0.8757142	41.95898	-0.0473039068998161	0.84985	41.95898	14.5249607073509	-12.4710164835088	8.211143	10.40064	0.530091	8.211143	4.573135		41.95898	0.06732855		0.0001323034	7.542532E-08	2.190848E-06	-1.918556E-06
8.230694	10.15409	0.5236174	42.05888	0.007382825	0.0004059298	42.05888	22.21005	-8.941189	42.05888	26.32717	-0.5240847	42.05888	-0.0226763288516255	0.7842927	42.05888	14.8855401439969	-5.99253200305548	8.230694	10.15409	0.5236174	8.230694	3.355642		42.05888	0.04895308		0.0001327058	1.501619E-07	3.501595E-06	-1.835133E-06
8.250244	9.89881	0.5260832	42.15879	0.005427742	1.943813E-05	42.15879	3.771302	-14.99522	42.15879	17.13359	-5.234236	42.15879		0.1582246	42.15879			8.250244	9.89881	0.5260832	8.250244	0.4959482		42.15879	0.1022554		2.844907E-05	1.533364E-08	4.930099E-08	-2.58053E-07
8.269794	9.714385	0.5146762	42.25869	0.004082535	0.0001367955	42.25869	23.98324	-29.23256	42.25869	43.62793	-1.444332	42.25869	-0.0668574190021245	0.6149136	42.25869	14.5641938197703	-17.7519260701109	8.269794	9.714385	0.5146762	8.269794	0.2785713		42.25869	0.1022858		4.686023E-05	1.513873E-08	3.759667E-07	-5.430206E-07
8.289345	9.92696	0.5137516	42.35859	0.00763931	4.851897E-05	42.35859	17.47219	-19.33648	42.35859	27.60792	-1.103784	42.35859	-0.081956077096741	0.5048081	42.35859	19.7093522848402	-21.8123543067769	8.289345	9.92696	0.5137516	8.289345	-3.288054		42.35859	0.1551193		2.557926E-05	1.694131E-08	3.140267E-07	-3.466177E-07
8.308895	10.15215	0.5276253	42.4585	0.01347769	0.000110839	42.4585	49.55298	-21.50457	42.4585	60.73326	-0.53617	42.4585	-0.0315622733335416	0.8302804	42.4585	19.4022386281743	-8.42001275426089	8.308895	10.15215	0.5276253	8.308895	1.112458		42.4585	0.03125248		0.0001226742	2.761371E-08	1.478024E-06	-7.92472E-07
8.328445	10.27931	0.5316331	42.5584	0.01152771	0.0002986612	42.5584	17.73417	-13.25221	42.5584	25.04886	-0.7616799	42.5584	-0.0554006555755292	0.7550941	42.5584	19.824521265037	-14.8142617647953	8.328445	10.27931	0.5316331	8.328445	-0.4511941		42.5584	0.1757966		6.385028E-05	7.68401E-08	1.531179E-06	-1.166268E-06
8.347996	10.16962	0.525775	42.6583	0.008082453	0.0002361706	42.6583	25.71141	-12.71724	42.6583	31.89951	-0.5140797	42.6583	-0.0267859008754979	0.7111524	42.6583	14.5151875910131	-7.17942497896207	8.347996	10.16962	0.525775	8.347996	-3.744729		42.6583	0.1552109		5.275242E-05	3.686693E-08	1.045923E-06	-5.376878E-07
8.367546	10.33172	0.5270088	42.7582	0.008857486	0.0003328746	42.7582	22.81357	-10.60827	42.7582	28.66672	-0.7069595	42.7582	-0.0255936823700004	0.901446	42.7582	14.7870214672917	-6.87594021996108	8.367546	10.33172	0.5270088	8.367546	-2.013933		42.7582	0.02465787		5.48845E-05	6.02051E-08	1.409275E-06	-9.963007E-07
8.387096	10.18807	0.521459	42.8581	0.01127824	0.0002224428	42.8581	31.93532	-22.57766	42.8581	45.68194	-0.733615	42.8581	-0.0396725382084279	0.8003123	42.8581	15.111068963496	-10.6832353359689	8.387096	10.18807	0.521459	8.387096	1.504285		42.8581	0.0681892		0.0001034647	3.967915E-08	1.46151E-06	-1.072186E-06
8.406647	10.2201	0.5297828	42.95801	0.0154534	0.0002443341	42.95801	26.54773	-24.26319	42.95801	39.32619	-1.032467	42.95801	-0.0491842221906375	0.8352366	42.95801	14.5254387588171	-13.275466691894	8.406647	10.2201	0.5297828	8.406647	1.685128		42.95801	0.1064772		0.000122956	6.64042E-08	1.816827E-06	-1.875814E-06
8.426197	10.12594	0.5174512	43.05791	0.007525336	0.0001991827	43.05791	36.51778	-8.744391	43.05791	40.92688	-0.2847914	43.05791	-0.0142892185726255	0.8966383	43.05791	16.1441803865063	-3.8658166526193	8.426197	10.12594	0.5174512	8.426197	2.261451		43.05791	0.0473418		8.373845E-05	4.482549E-08	1.76441E-06	-5.024887E-07
8.445747	10.23563	0.5337915	43.15781	0.009555125	0.0002721389	43.15781	23.71676	-11.23768	43.15781	28.82759	-0.4765086	43.15781	-0.0254633086562792	0.7507703	43.15781	14.5724615794829	-6.90484767339074	8.445747	10.23563	0.5337915	8.445747	-1.002857		43.15781	0.1911317		3.893914E-05	3.517847E-08	9.154871E-07	-4.362375E-07
8.465298	10.12886	0.5196087	43.25771	0.006993743	6.95772E-05	43.25771	31.17236	3.105134	43.25771	35.5305	0.08302354	43.25771	0.00548876802161678	0.6386029	43.25771	14.976407773732	1.49182647829333	8.465298	10.12886	0.5196087	8.465298	4.141122		43.25771	0.1613361		6.633076E-05	3.355392E-08	1.1881E-06	9.864025E-08
8.484848	10.37831	0.5230001	43.35762	0.00364298	0.0002330787	43.35762	22.44714	-7.710677	43.35762	26.5202	-0.3631323	43.35762	-0.018569980928164	0.657307	43.35762	14.7273697716853	-5.05890755950206	8.484848	10.37831	0.5230001	8.484848	-0.5160419		43.35762	0.1015074		6.700729E-05	6.262343E-08	1.561048E-06	-5.66867E-07
8.504398	10.60642	0.525775	43.45752	0.009746009	0.0001694609	43.45752	46.09588	-22.8312	43.45752	55.35751	-0.5457394	43.45752	-0.0334168043575544	0.740719	43.45752	18.4222679291996	-9.1245130911069	8.504398	10.60642	0.525775	8.504398	0.2666977		43.45752	0.03317861		0.0001435001	3.468586E-08	1.685466E-06	-9.198249E-07
8.52395	10.69475	0.5304002	43.55742	0.008262983	0.0003862585	43.55742	24.45077	-7.499977	43.55742	28.75103	-0.3376004	43.55742	-0.0161136670333833	0.7643669	43.55742	14.3770202594477	-4.40997745717428	8.52395	10.69475	0.5304002	8.52395	-1.42391		43.55742	0.02291475		6.57929E-05	6.083788E-08	1.657257E-06	-5.594908E-07
8.5435	10.47635	0.5337915	43.65732	0.009388271	0.0001421193	43.65732	56.09352	-22.15299	43.65732	67.85894	-0.402645	43.65732	-0.0307089015313315	0.6854114	43.65732	21.329544064636	-8.42366779944038	8.5435	10.47635	0.5337915	8.5435	0.8759012		43.65732	0.07877336		9.564843E-05	1.423689E-08	8.961816E-07	-3.60843E-07
8.56305	10.24631	0.5267006	43.75723	0.01223339	0.0001924612	43.75723	33.72788	-8.838333	43.75723	39.86747	-0.2908524	43.75723	-0.0147793635554554	0.8511947	43.75723	15.5061539735975	-4.06336067479365	8.56305	10.24631	0.5267006	8.56305	-2.751005		43.75723	0.1148074		8.297135E-05	4.443445E-08	1.701001E-06	-4.947403E-07
8.582601	10.20554	0.521459	43.85713	0.014611	0.0001962884	43.85713	45.3273	-13.79697	43.85713	50.10636	-0.3470399	43.85713	-0.0201138958190642	0.8892276	43.85713	18.2092569667617	-5.5426348028135	8.582601	10.20554	0.521459	8.582601	0.6539575		43.85713	0.05515615		0.0001682895	5.96052E-08	2.821521E-06	-9.791805E-07
8.602151	10.24534	0.5276253	43.95703	0.01460887	0.0003027588	43.95703	30.99316	-22.71782	43.95703	45.03304	-0.792492	43.95703	-0.0396401616234348	0.6635531	43.95703	14.9362986584017	-10.9482235938846	8.602151	10.24534	0.5276253	8.602151	0.9690627		43.95703	0.2159424		0.0002692785	8.810791E-08	3.109662E-06	-2.464382E-06
8.621701	10.18321	0.518684	44.05693	0.006217085	0.0002093046	44.05693	36.19862	-15.96478	44.05693	44.11252	-0.5114945	44.05693	-0.025270450527025	0.7015064	44.05693	15.8612093826706	-6.99531231647098	8.621701	10.18321	0.518684	8.621701	1.735362		44.05693	0.1104136		6.673227E-05	2.405713E-08	9.448007E-07	-4.832604E-07
8.641252	10.22398	0.5288581	44.15683	0.00794176	0.0001695598	44.15683	28.4695	-22.52837	44.15683	42.54694	-0.8650622	44.15683	-0.0416926066504132	0.8616699	44.15683	14.6179600871526	-11.5674284599225	8.641252	10.22398	0.5288581	8.641252	0.1653161		44.15683	0.1416248		0.0001217412	5.794843E-08	1.864653E-06	-1.613041E-06
8.660802	9.953167	0.5270088	44.25674	0.002363071	5.129043E-05	44.25674	26.32462	-12.77424	44.25674	33.32534	-0.5166504	44.25674	-0.0254740179730753	0.8649348	44.25674	14.5976733122319	-7.08364354672102	8.660802	9.953167	0.5270088	8.660802	-0.3762996		44.25674	0.01498762		6.269543E-05	4.882812E-08	1.445668E-06	-7.469052E-07
8.680352	9.930841	0.5202261	44.35664	0.01368515	0.0002405366	44.35664	37.30595	-26.64871	44.35664	47.75449	-0.7104744	44.35664	-0.0414986766590213	0.9270385	44.35664	16.1910361639418	-11.5657222174963	8.680352	9.930841	0.5202261	8.680352	-0.05297421		44.35664	0.1571258		0.0001389257	5.647443E-08	2.19852E-06	-1.561992E-06
8.699903	9.929872	0.5267006	44.45654	0.0204336	0.0003845804	44.45654	40.17236	-12.23573	44.45654	46.85727	-0.3238331	44.45654	-0.0183648275587286	0.8931676	44.45654	16.8422451969491	-5.12982349647912	8.699903	9.929872	0.5267006	8.699903	3.320935		44.45654	0.1252308		0.0001907618	7.760154E-08	3.459332E-06	-1.120246E-06
8.719453	9.917253	0.5140598	44.55644	0.006095287	0.0002276891	44.55644	45.87647	-17.06116	44.55644	54.89077	-0.4005373	44.55644	-0.0243910555333879	0.9050174	44.55644	18.3612585204719	-6.82843186470635	8.719453	9.917253	0.5140598	8.719453	-2.719038		44.55644	0.1357738		0.0001831474	5.50122E-08	2.803166E-06	-1.122772E-06
8.739003	10.15215	0.5239257	44.65635	0.01323523	0.0004578603	44.65635	23.6477	-17.38305	44.65635	32.75518	-0.7996386	44.65635	-0.0381427622116583	0.7362863	44.65635	14.559221950269	-10.7022528525142	8.739003	10.15215	0.5239257	8.739003	3.656134		44.65635	0.03224108		9.796854E-05	6.723159E-08	1.719919E-06	-1.375314E-06
8.758554	10.13565	0.5239257	44.75625	0.004011983	5.792586E-05	44.75625	42.98499	-5.527962	44.75625	49.25813	-0.1628509	44.75625	-0.00803656399999019	0.9201633	44.75625	17.5733992450532	-2.25997656389714	8.758554	10.13565	0.5239257	8.758554	-0.8320604		44.75625	0.1387382		8.014125E-05	3.039241E-08	1.477608E-06	-2.406299E-07
8.778104	9.889105	0.530091	44.85615	0.007864315	0.000157851	44.85615	40.79294	-22.08488	44.85615	53.77007	-0.5976937	44.85615	-0.0326555999090293	0.8731366	44.85615	17.000021468322	-9.20363821365529	8.778104	9.889105	0.530091	8.778104	-0.9818496		44.85615	0.03760835		0.0001040649	3.142717E-08	1.450501E-06	-8.669552E-07
8.797654	9.92696	0.5162182	44.95605	0.009112806	0.0001999237	44.95605	42.98151	-27.97523	44.95605	59.32804	-0.6801668	44.95605	-0.0404908446523592	0.9525253	44.95605	17.572469508813	-11.4373364912703	8.797654	9.92696	0.5162182	8.797654	1.971006		44.95605	0.07834774		0.0002163952	5.856042E-08	2.872747E-06	-1.953947E-06
8.817204	10.17254	0.521459	45.05595	0.008057039	0.000187878	45.05595	57.89787	-26.9472	45.05595	72.13184	-0.5031728	45.05595	-0.0359617763384674	0.8916037	45.05595	21.8736939708954	-10.1805958240381	8.817204	10.17254	0.521459	8.817204	-5.927631		45.05595	0.08634691		0.0001602234	2.745642E-08	1.769146E-06	-8.901861E-07
8.836755	10.40549	0.5260832	45.15586	0.005957231	0.0001669063	45.15586	17.31896	-11.58434	45.15586	24.96806	-0.6445333	45.15586	-0.0483952036271595	0.4143472	45.15586	20.5279999949578	-13.7308142459529	8.836755	10.40549	0.5260832	8.836755	3.082551		45.15586	0.1233501		0.0001322464	8.789794E-08	1.844677E-06	-1.188956E-06
8.856305	10.64816	0.5304002	45.25576	0.01350954	0.0003442059	45.25576	42.68066	-11.80587	45.25576	51.09016	-0.3315015	45.25576	-0.0170162195621941	0.9027045	45.25576	17.4924279789921	-4.83856784860055	8.856305	10.64816	0.5304002	8.856305	3.411356		45.25576	0.1409317		0.0001730526	5.984795E-08	2.902324E-06	-9.621248E-07
8.875855	10.62195	0.5347162	45.35566	0.02817322	0.000447239	45.35566	46.1062	-28.80746	45.35566	62.63744	-0.6492559	45.35566	-0.040396630780544	0.9851438	45.35566	18.4251427426088	-11.5121521511732	8.875855	10.62195	0.5347162	8.875855	-1.065878		45.35566	0.1624865		0.0005346237	1.342394E-07	7.052375E-06	-4.578796E-06
8.895406	10.44432	0.5294746	45.45557	0.001297227	7.681116E-05	45.45557	48.93305	-18.82591	45.45557	60.11313	-0.4043799	45.45557	-0.0258960711351735	0.8849092	45.45557	19.2241450044032	-7.39606664791294	8.895406	10.44432	0.5294746	8.895406	-1.307915		45.45557	0.06198763		0.0001162232	2.846117E-08	1.586115E-06	-6.413931E-07
8.914956	10.2036	0.5199178	45.55547	0.01190544	0.0001672407	45.55547	46.86488	-15.46618	45.55547	57.64915	-0.3529351	45.55547	-0.0214881082827661	0.7610128	45.55547	18.6373034741138	-6.15061491553415	8.914956	10.2036	0.5199178	8.914956	1.897938		45.55547	0.02520495		0.0001619158	3.707622E-08	2.015563E-06	-7.113631E-07
8.934506	10.29969	0.5208426	45.65537	0.02668903	0.0003300481	45.65537	47.77568	-11.71011	45.65537	56.82526	-0.2903624	45.65537	-0.016144064704459	0.9031103	45.65537	18.89428859008	-4.63110488639052	8.934506	10.29969	0.5208426	8.934506	2.20939		45.65537	0.0094565		0.0005851663	1.63658E-07	8.931036E-06	-2.593237E-06
8.954057	10.52489	0.5294746	45.75527	0.01488636	0.0002573752	45.75527	52.63565	-19.86704	45.75527	63.21152	-0.3855671	45.75527	-0.0266527290317086	0.9209234	45.75527	20.3006315775887	-7.66236271410595	8.954057	10.52489	0.5294746	8.954057	3.906391		45.75527	0.1601266		0.0003303647	7.614207E-08	4.490811E-06	-1.731509E-06
8.973607	10.42102	0.5220754	45.85518	0.02090502	0.0003081106	45.85518	42.11917	-20.23036	45.85518	52.93991	-0.5620759	45.85518	-0.0289140035871071	0.7492347	45.85518	17.3441371375687	-8.33060374517494	8.973607	10.42102	0.5220754	8.973607	0.6503041		45.85518	0.08012973		0.0002428609	6.492456E-08	2.996236E-06	-1.684112E-06
8.993157	10.55109	0.5260832	45.95508	0.005837471	0.000216153	45.95508	45.0999	-27.46618	45.95508	61.45782	-0.6621789	45.95508	-0.0382741007080343	0.7560242	45.95508	18.1466208215188	-11.0514269892675	8.993157	10.55109	0.5260832	8.993157	-6.264657		45.95508	0.1120027		0.0002154734	4.312956E-08	2.21004E-06	-1.463442E-06
9.012708	10.79473	0.5340998	46.05498	0.005015787	4.874617E-05	46.05498	38.392	-6.907374	46.05498	44.21025	-0.2131725	46.05498	-0.0102415464603372	0.7553541	46.05498	16.4721286562468	-2.96361625224067	9.012708	10.79473	0.5340998	9.012708	-3.435103		46.05498	0.1156282		7.717531E-05	2.982518E-08	1.289603E-06	-2.749078E-07
9.032258	10.67922	0.5310166	46.15488	0.01165221	0.0001220584	46.15488	56.91406	-22.80403	46.15488	70.25179	-0.4550768	46.15488	-0.0298108481829689	0.8977307	46.15488	21.5764423554488	-8.64513596575721	9.032258	10.67922	0.5310166	9.032258	-0.3625993		46.15488	0.0762397		0.0001545469	2.811199E-08	1.797539E-06	-8.180182E-07
9.051808	10.83647	0.5316331	46.25478	0.01272748	0.0001410462	46.25478	51.59357	-40.60298	46.25478	75.47816	-0.8579144	46.25478	-0.0541428289619543	0.5124694	46.25478	19.9947112488487	-15.735388547093	9.051808	10.83647	0.5316331	9.051808	2.564682		46.25478	0.02112643		0.0001264152	1.137168E-08	6.514318E-07	-5.588728E-07
9.071359	10.7161	0.5316331	46.35469	0.005668312	0.0002758417	46.35469	30.06712	-6.74107	46.35469	33.5538	-0.1903648	46.35469	-0.0113749379655201	0.7140585	46.35469	14.7769768231762	-3.31300865409591	9.071359	10.7161	0.5316331	9.071359	2.659671		46.35469	0.0707036		0.0002767085	1.754983E-07	5.784751E-06	-1.101213E-06
9.090909	10.46762	0.5288581	46.45459	0.0212824	0.0004064812	46.45459	51.52861	-18.63102	46.45459	61.97803	-0.3606142	46.45459	-0.0247446875031742	0.900765	46.45459	19.9757125570768	-7.22254822771214	9.090909	10.46762	0.5288581	9.090909	-5.989739		46.45459	0.09668393		0.0003390418	7.950403E-08	4.635318E-06	-1.671562E-06
9.110459	10.21622	0.5270088	46.55449	0.006575458	0.0001109778	46.55449	27.05774	-5.313582	46.55449	31.67092	-0.2486785	46.55449	-0.00967804759302797	0.2788304	46.55449	14.4156179009806	-2.8309302262074	9.110459	10.21622	0.5270088	9.110459	2.972949		46.55449	0.1529014		4.121085E-05	1.145593E-08	3.520962E-07	-8.755875E-08
9.13001	9.963845	0.5337915	46.65439	0.01147098	0.0002441767	46.65439	33.80036	-29.55685	46.65439	51.41573	-0.8654485	46.65439	-0.0463245555755501	0.9355385	46.65439	15.5291201994855	-13.5794960772045	9.13001	9.963845	0.5337915	9.13001	2.0185		46.65439	0.1129599		0.0001559844	5.52015E-08	2.146109E-06	-1.857347E-06
9.14956	10.07644	0.5263914	46.7543	0.03808907	0.0005917583	46.7543	48.57922	-29.80996	46.7543	66.45199	-0.6512033	46.7543	-0.0399451312016438	0.8978738	46.7543	19.122928190083	-11.7345174044159	9.14956	10.07644	0.5263914	9.14956	0.3351989		46.7543	0.06784902		0.0006666356	1.355464E-07	7.547982E-06	-4.91527E-06
9.16911	10.29581	0.5239257	46.8542	0.01100963	0.0002376729	46.8542	45.71279	-8.755766	46.8542	52.36489	-0.213788	46.8542	-0.0119166740428873	0.6914091	46.8542	18.3158473730129	-3.50819275887393	9.16911	10.29581	0.5239257	9.16911	1.174566		46.8542	0.1218146		0.0002179268	5.494971E-08	2.81385E-06	-6.015673E-07
9.188661	10.49965	0.5304002	46.9541	0.02768746	0.0003351005	46.9541	62.8739	-21.78464	46.9541	74.44817	-0.3861966	46.9541	-0.0274756421059251	0.9226046	46.9541	23.394904211125	-8.10590052579601	9.188661	10.49965	0.5304002	9.188661	-0.3160186		46.9541	0.02458792		0.0003585271	5.968012E-08	4.144725E-06	-1.600679E-06
9.208211	10.31911	0.5267006	47.054	0.009743718	0.0002316748	47.054	44.43369	-23.84204	47.054	57.90014	-0.5675166	47.054	-0.0326033332125359	0.5458542	47.054	17.9641813125673	-9.63914342609871	9.208211	10.31911	0.5267006	9.208211	0.3342855		47.054	0.1381381		0.0003552959	5.785057E-08	2.913125E-06	-1.653247E-06
9.227761	10.10944	0.521459	47.1539	0.01423443	0.0001646628	47.1539	57.97655	-25.61349	47.1539	72.35287	-0.4928567	47.1539	-0.0326523097535713	0.9753467	47.1539	21.8975238250006	-9.67411867523262	9.227761	10.10944	0.521459	9.227761	-0.60555		47.1539	0.07037012		0.0006315691	1.176707E-07	7.636681E-06	-3.76379E-06
9.247312	10.29581	0.5279335	47.25381	0.01234366	0.0001185923	47.25381	60.75864	-22.60149	47.25381	75.9864	-0.3883685	47.25381	-0.0284968449587097	0.9060941	47.25381	22.7449185397176	-8.46083919424036	9.247312	10.29581	0.5279335	9.247312	-1.469578		47.25381	0.02009345		0.0001258643	1.975168E-08	1.399054E-06	-5.433484E-07
9.266862	10.11236	0.5279335	47.35371	0.01030134	1.991199E-05	47.35371	70.27429	-40.01917	47.35371	91.16211	-0.6133361	47.35371	-0.0488604252837436	0.8920453	47.35371	25.5281625809563	-14.5375466521574	9.266862	10.11236	0.5279335	9.266862	1.203793		47.35371	0.008928169		0.0006226917	6.68392E-08	5.19407E-06	-3.185711E-06
9.286412	9.859984	0.5239257	47.45361	0.005837835	6.597902E-05	47.45361	50.22841	-16.52834	47.45361	60.40947	-0.3631717	47.45361	-0.0216285395040444	0.9543566	47.45361	19.5973203417662	-6.44876211747874	9.286412	9.859984	0.5239257	9.286412	2.561029		47.45361	0.0447462		0.0004530607	1.184833E-07	6.727586E-06	-2.443269E-06
9.305963	9.597906	0.5211508	47.55351	0.01918514	0.000343521	47.55351	43.8574	-16.2611	47.55351	52.78654	-0.4252789	47.55351	-0.0220979882212266	0.7699326	47.55351	17.8077146967415	-6.60260346490223	9.305963	9.597906	0.5211508	9.305963	1.234847		47.55351	0.02982366		0.0006891571	1.904252E-07	9.250136E-06	-3.933887E-06
9.325513	9.32515	0.5193005	47.65342	0.02617754	0.0003367249	47.65342	58.49763	-18.15681	47.65342	69.84506	-0.3392543	47.65342	-0.0228636108643033	0.9575406	47.65342	22.0555302733104	-6.84571382423939	9.325513	9.32515	0.5193005	9.325513	-1.307915		47.65342	0.03477053		0.0007062248	1.386209E-07	9.168722E-06	-3.110529E-06
9.345063	9.212553	0.5180676	47.75332	0.04821224	0.0006604241	47.75332	59.99682	-14.10002	47.75332	71.07849	-0.2837144	47.75332	-0.0176328192411354	0.9689506	47.75332	22.5119801533414	-5.29060289443144	9.345063	9.212553	0.5180676	9.345063	-0.6996249		47.75332	0.04228431		0.001259296	2.4152E-07	1.651506E-05	-4.685559E-06
9.364614	8.965034	0.5156009	47.85322	0.02867843	0.0003420011	47.85322	61.69463	-29.59156	47.85322	78.21764	-0.49676	47.85322	-0.0367418197316634	0.9660738	47.85322	23.0319751143423	-11.0471869787771	9.364614	8.965034	0.5156009	9.364614	0.6895781		47.85322	0.1986619		0.0007395929	1.167868E-07	8.180976E-06	-4.063981E-06
9.384164	8.717515	0.5041939	47.95313	0.03644618	0.000458482	47.95313	69.54934	-20.3867	47.95313	80.70512	-0.3146482	47.95313	-0.0246514036888276	0.9629686	47.95313	25.3387163944306	-7.42742775856299	9.384164	8.717515	0.5041939	9.384164	0.04566742		47.95313	0.1280673		0.001006371	1.487881E-07	1.145433E-05	-3.604084E-06
9.403714	8.881558	0.5069689	48.05302	0.04683542	0.0006018716	48.05302	60.45697	-22.02286	48.05302	74.11327	-0.3919125	48.05302	-0.0273303293476255	0.976059	48.05302	22.6526038009665	-8.25173854660079	9.403714	8.881558	0.5069689	9.403714	-0.1424824		48.05302	0.1735864		0.00119542	2.124245E-07	1.465797E-05	-5.744641E-06
9.423265	9.021334	0.5156009	48.15293	0.03376372	0.0002476001	48.15293	79.04816	-30.37432	48.15293	97.34606	-0.3983538	48.15293	-0.0354752896170183	0.9065021	48.15293	27.9327487105512	-10.7331826854513	9.423265	9.021334	0.5156009	9.423265	-2.264191		48.15293	0.1453047		0.0007611375	7.28107E-08	6.58462E-06	-2.623009E-06
9.442815	8.783521	0.5112849	48.25283	0.02805485	0.0002227126	48.25283	65.48498	-15.76683	48.25283	77.02352	-0.2603211	48.25283	-0.0191643100994856	0.9384518	48.25283	24.1319885488045	-5.81026405316664	9.442815	8.783521	0.5112849	9.442815	-2.474261		48.25283	0.1090614		0.0008222765	1.300718E-07	9.695455E-06	-2.523931E-06
9.462365	8.588418	0.5082017	48.35273	0.06135922	0.0006539081	48.35273	77.72712	-13.93655	48.35273	90.86566	-0.1924545	48.35273	-0.0162615657101297	0.9898536	48.35273	27.5537349199911	-4.94041283957616	9.462365	8.588418	0.5082017	9.462365	-0.5918498		48.35273	0.09838367		0.001699214	2.037134E-07	1.817698E-05	-3.498243E-06
9.481915	8.801963	0.5035775	48.45264	0.04324527	0.0004233126	48.45264	71.07661	-22.73707	48.45264	86.29939	-0.3520138	48.45264	-0.0270452077990447	0.9577737	48.45264	25.7382968768505	-8.23355894223682	9.481915	8.801963	0.5035775	9.481915	-1.42117		48.45264	0.01892211		0.001510104	1.942023E-07	1.580868E-05	-5.564873E-06
9.501466	9.014539	0.5045021	48.55254	0.01425531	5.428601E-05	48.55254	68.59227	-28.48218	48.55254	85.27015	-0.429083	48.55254	-0.0341501493125206	0.9666799	48.55254	25.08917231565	-10.4180007928806	9.501466	9.014539	0.5045021	9.501466	-3.122738		48.55254	0.1060075		0.002016454	2.680877E-07	2.100765E-05	-9.014026E-06
9.521017	9.17761	0.5196087	48.65244	0.04321804	0.000509208	48.65244	64.32141	-27.19668	48.65244	79.76262	-0.4342317	48.65244	-0.0329778284146888	0.9749471	48.65244	23.8421926773178	-10.0810679288576	9.521017	9.17761	0.5196087	9.521017	2.4359		48.65244	0.04205943		0.001502255	2.302109E-07	1.684283E-05	-7.313693E-06
9.540567	9.053365	0.5085099	48.75234	0.01837259	9.343195E-05	48.75234	34.13865	-48.83837	48.75234	65.74898	-1.583803	48.75234	-0.0724074030130119	0.6213891	48.75234	15.5039910588599	-22.1798362212734	9.540567	9.053365	0.5085099	9.540567	-0.1662294		48.75234	0.07463778		0.0005178216	7.443305E-08	2.612752E-06	-4.138085E-06
9.560118	9.259145	0.5183758	48.85225	0.04184115	0.000462706	48.85225	67.69678	-18.94646	48.85225	80.85418	-0.287752	48.85225	-0.0226016254527658	0.9825292	48.85225	24.7881415638303	-6.93751747760993	9.560118	9.259145	0.5183758	9.560118	-2.603956		48.85225	0.04859598		0.002760197	4.148399E-07	3.223359E-05	-9.275281E-06
9.579668	9.263999	0.5119013	48.95215	0.03881563	0.0002947737	48.95215	70.64733	-23.44113	48.95215	85.05837	-0.3548418	48.95215	-0.0276444944862105	0.9827645	48.95215	25.6258049266132	-8.50276669641267	9.579668	9.263999	0.5119013	9.579668	-4.226976		48.95215	0.06645887		0.002673787	3.631968E-07	2.911433E-05	-1.033098E-05
9.599218	9.400861	0.5189923	49.05205	0.05053785	0.0006470116	49.05205	65.60353	-21.60089	49.05205	79.84088	-0.3287515	49.05205	-0.0258019845761538	0.9340279	49.05205	24.151585656557	-7.95225149015833	9.599218	9.400861	0.5189923	9.599218	-0.9160885		49.05205	0.128591		0.001021107	1.496168E-07	1.134803E-05	-3.730683E-06
9.618769	9.173727	0.5152927	49.15195	0.05465377	0.0005394441	49.15195	73.01515	-12.13267	49.15195	84.7126	-0.1775706	49.15195	-0.0141227216766292	0.9753953	49.15195	26.2479587043731	-4.36153158252133	9.618769	9.173727	0.5152927	9.618769	0.2986649		49.15195	0.1848315		0.003169545	4.308058E-07	3.593257E-05	-6.380569E-06
9.638319	9.049481	0.5091264	49.25185	0.02842038	0.0002676007	49.25185	87.57433	-10.48157	49.25185	101.5248	-0.1370386	49.25185	-0.0117555074848763	0.9527377	49.25185	30.3944569103042	-3.63784202583826	9.638319	9.049481	0.5091264	9.638319	0.3781262		49.25185	0.01783576		0.001550393	1.433081E-07	1.441461E-05	-1.975358E-06
9.657869	9.17761	0.5177594	49.35176	0.002463819	6.554778E-05	49.35176	66.23084	-13.59518	49.35176	77.2598	-0.2149448	49.35176	-0.0160912384457792	0.7879749	49.35176	24.3078963542168	-4.98967166965176	9.657869	9.17761	0.5177594	9.657869	-3.372082		49.35176	0.03681546		0.0004427479	5.844693E-08	4.414765E-06	-9.48931E-07
9.67742	9.048512	0.5094355	49.45166	0.04866828	0.0006472588	49.45166	73.43448	-21.04447	49.45166	87.44808	-0.2960215	49.45166	-0.0243107618126597	0.9664826	49.45166	26.3585415960281	-7.5536930428024	9.67742	9.048512	0.5094355	9.67742	-0.1086885		49.45166	0.05009751		0.0054793	6.92498E-07	5.806688E-05	-1.718904E-05
9.69697	9.285353	0.5103602	49.55156	0.07989535	0.0008394762	49.55156	75.60437	-6.883279	49.55156	86.77162	-0.09567731	49.55156	-0.00787972086581693	0.9583277	49.55156	26.9463282031825	-2.45328525088689	9.69697	9.285353	0.5103602	9.69697	-0.8457606		49.55156	0.1749177		0.003248286	4.134403E-07	3.57118E-05	-3.416809E-06
9.71652	9.430952	0.5152927	49.65146	0.02042565	0.0002196642	49.65146	80.38922	-15.51877	49.65146	94.51168	-0.2018456	49.65146	-0.0175232083451854	0.989903	49.65146	28.3182336367232	-5.46670356398878	9.71652	9.430952	0.5152927	9.71652	0.9087817		49.65146	0.1633553		0.005144528	5.701211E-07	5.28179E-05	-1.066106E-05
9.736071	9.344563	0.517143	49.75137	0.0641794	0.0006405917	49.75137	81.50215	-15.62313	49.75137	94.75174	-0.1984251	49.75137	-0.0175617176272398	0.9827638	49.75137	28.6386730035368	-5.48974105117768	9.736071	9.344563	0.517143	9.736071	-3.059717		49.75137	0.06738594		0.004095017	4.482605E-07	4.166122E-05	-8.26663E-06
9.755621	9.273705	0.5165265	49.85127	0.1035791	0.001023991	49.85127	86.30959	-7.362182	49.85127	99.94125	-0.09043867	49.85127	-0.00817739463328392	0.9740534	49.85127	30.0278019412836	-2.56136248748697	9.755621	9.273705	0.5165265	9.755621	-2.897141		49.85127	0.1685193		0.005083968	4.95788E-07	4.934827E-05	-4.462992E-06
9.775171	9.54355	0.5168347	49.95117	0.02818764	0.0003245196	49.95117	86.56323	0.04446062	49.95117	98.78928	-0.009140182	49.95117	4.92608296577296E-05	0.9716803	49.95117	30.101295959806	0.0154606334577613	9.775171	9.54355	0.5168347	9.775171	-0.1717095		49.95117	0.1080247		0.00493761	4.916098E-07	4.856375E-05	-4.438815E-07
9.794722	9.605671	0.5193005	50.05107	0.09247	0.000933464	50.05107	76.9648	-15.76779	50.05107	90.11662	-0.2103326	50.05107	-0.0178078086385732	0.9835148	50.05107	27.3353675645837	-5.60020257355688	9.794722	9.605671	0.5193005	9.794722	-2.118968		50.05107	0.1271788		0.007648902	9.263396E-07	8.169115E-05	-1.718232E-05
9.814272	9.565875	0.5162182	50.15097	0.04687681	0.0006230804	50.15097	88.54266	-9.334178	50.15097	102.3995	-0.1071445	50.15097	-0.0102625610816732	0.9763587	50.15097	30.6754905033069	-3.23381386210839	9.814272	9.565875	0.5162182	9.814272	2.107095		50.15097	0.05580873		0.006119207	5.697819E-07	5.801335E-05	-6.21581E-06
9.833822	9.840571	0.5152927	50.25088	0.03073633	0.000454226	50.25088	73.6679	-14.5954	50.25088	86.50843	-0.2026459	50.25088	-0.0165786596078567	0.9860123	50.25088	26.4201503005154	-5.23447246130543	9.833822	9.840571	0.5152927	9.833822	1.022037		50.25088	0.01823543		0.007119199	9.379866E-07	7.952726E-05	-1.611588E-05
9.853373	10.06674	0.5226918	50.35078	0.009405841	0.0003674776	50.35078	75.44183	-4.589647	50.35078	86.92477	-0.06531338	50.35078	-0.0051728719927497	0.9165039	50.35078	26.8999041896347	-1.63650675711252	9.853373	10.06674	0.5226918	9.853373	-0.6119434		50.35078	0.1237467		0.004395863	5.332015E-07	4.624988E-05	-3.020736E-06
9.872923	10.34434	0.521459	50.45068	0.0674203	0.00094458	50.45068	74.02827	-7.202244	50.45068	85.85006	-0.103576	50.45068	-0.0081380513371118	0.9790534	50.45068	26.5153348439924	-2.57968900954729	9.872923	10.34434	0.521459	9.872923	-1.82213		50.45068	0.07839857		0.01365449	1.813846E-06	0.0001548902	-1.60429E-05
9.892473	10.63069	0.5254668	50.55058	0.1187525	0.001383747	50.55058	76.1119	-12.62589	50.55058	88.82951	-0.1739913	50.55058	-0.0141492719016358	0.9377815	50.55058	27.0913637846916	-4.49407310484435	9.892473	10.63069	0.5254668	9.892473	0.5781496		50.55058	0.1316352		0.006506519	7.732782E-07	6.767323E-05	-1.177456E-05
9.912024	10.92674	0.5288581	50.65049	0.1681036	0.00181067	50.65049	77.65756	-5.004531	50.65049	89.95528	-0.07173017	50.65049	-0.00557548001986016	0.9389575	50.65049	27.5337999190937	-1.77437643860314	9.912024	10.92674	0.5288581	9.912024	1.026604		50.65049	0.1753164		0.01662258	1.928817E-06	0.0001730626	-1.241381E-05
9.931574	11.22473	0.5270088	50.75039	0.09652038	0.001273409	50.75039	75.95198	-11.06079	50.75039	88.68183	-0.1495403	50.75039	-0.0123516564101402	0.9458214	50.75039	27.0456507492165	-3.93862312950428	9.931574	11.22473	0.5270088	9.931574	-2.382926		50.75039	0.09214598		0.01584446	1.905537E-06	0.0001671281	-2.499239E-05
9.951124	11.53243	0.5350245	50.85029	0.1033857	0.001417373	50.85029	68.40358	-16.76127	50.85029	81.2578	-0.2451989	50.85029	-0.0191923663326028	0.9040421	50.85029	25.0249863054395	-6.1319955998344	9.951124	11.53243	0.5350245	9.951124	1.627587		50.85029	0.009341313		0.01369309	1.874823E-06	0.000147961	-3.627987E-05
9.970675	11.55184	0.5436565	50.9502	0.07255985	0.001507261	50.9502	68.19789	-20.62103	50.9502	81.91293	-0.3097711	50.9502	-0.0235719471822803	0.8135529	50.9502	24.9563926524438	-7.54607605682097	9.970675	11.55184	0.5436565	9.970675	3.190326		50.9502	0.07849491		0.01282985	1.555616E-06	0.0001217189	-3.770498E-05
9.990225	11.40139	0.538724	51.05009	0.05084693	0.00120821	51.05009	31.49224	-18.59215	51.05009	41.90356	-0.6015857	51.05009	-0.0274086930600087	0.5930915	51.05009	14.8915065239611	-8.79153570047367	9.990225	11.40139	0.538724	9.990225	1.317962		51.05009	0.003074309		0.01107524	3.740874E-06	0.0001343231	-8.080683E-05
