# Supplementary material for: Nanomechanical Properties of Rib Bones in Diabetic vs. Healthy Rat Models
Source: Nanomaterials (Basel). 2025 Oct 17;15(20):1582. doi: 10.3390/nano15201582 (PMC12566810; doi:10.3390/nano15201582)
Supplement: Supplementary file 1 [file nanomaterials-15-01582-s001.zip › Nanoindentation data/raw dynamic/sample 33/din_005.scn]

SD;Time(s);Random;25.6;30;0.1;0.1;Avg:;4.882512;0; ; ;0;0;Force;5;C:\meresek\14_pocok\00_area\kalib\I8_Area\IND1000.afn;C:\meresek\14_pocok\din_ref\SpringRef_25_6_005.scn;Berkovich;1;1;C;C;0;01:45:41;1;	P	h	Hz(A)	|P|	|h|	Hz(T)	TF Re	TF Im	Hz(M)	|TF|	tan d	Hz(n)	n'	r2	Hz(E)	E' (GPa)	E''(GPa)	Time(s)	PR	hR	Time(s)	Cmd	-	Hz(C)	|Cmd|	-	GPP	Ghh	GPhRe	GPhIm
0	8.407268	0.2490718	0	10.04159	0.2711467	0	34.71714	0	0	34.71714	0	0			0	53.3951694962911	0	0	8.407268	0.2490718	0	-1.250374		0	0.002119242		101.1275	0.083795	2.909122	0
0.01955034	8.706233	0.2527714	0.09990234	0.07779747	0.001546367	0.09990234	73.77026	-18.57524	0.09990234	87.16571	-0.2430176	0.09990234	-20.9475862679411	0.7756636	0.09990234	52.2199493682908	-13.1489029286714	0.01955034	8.706233	0.2527714	0.01955034	6.751472		0.09990234	0.008290649		0.02865752	2.925638E-06	0.000247803	-6.02205E-05
0.03910068	9.021697	0.260788	0.1998047	0.1299204	0.001349419	0.1998047	86.01208	11.45511	0.1998047	99.76111	0.1400734	0.1998047	5.98555911680608	0.7632583	0.1998047	56.4222333707946	7.51432979380134	0.03910068	9.021697	0.260788	0.03910068	0.3817796		0.1998047	0.00202104		0.01059941	8.128877E-07	8.031054E-05	1.124937E-05
0.05865103	9.330368	0.2573966	0.299707	0.1907089	0.002108621	0.299707	72.88193	6.851593	0.299707	84.4608	0.0941655	0.299707	2.5080847285935	0.9873633	0.299707	50.2397276004664	4.72301150908348	0.05865103	9.330368	0.2573966	0.05865103	2.559202		0.299707	0.05640809		0.03588059	4.966222E-06	0.0004176037	3.932386E-05
0.07820137	9.658451	0.2641793	0.3996094	0.1928072	0.001944666	0.3996094	82.95073	5.577388	0.3996094	96.05904	0.07108387	0.3996094	1.49118711228668	0.9912423	0.3996094	55.6848462173479	3.74410193845602	0.07820137	9.658451	0.2641793	0.07820137	0.07124118		0.3996094	0.1705363		0.04190056	4.501147E-06	0.0004312876	3.065759E-05
0.09775171	9.944796	0.2691118	0.4995117	0.1830578	0.002070775	0.4995117	80.86391	1.000975	0.4995117	93.48265	0.01963335	0.4995117	0.21402049244471	0.9878749	0.4995117	54.2640554602156	0.671708565956525	0.09775171	9.944796	0.2691118	0.09775171	-0.7197186		0.4995117	0.1252674		0.02611909	2.952555E-06	0.0002759595	5.418008E-06
0.1173021	9.957415	0.2743534	0.5994141	0.05169256	0.0005681937	0.5994141	79.08096	1.227717	0.5994141	91.06137	0.0234058	0.5994141	0.21938257422388	0.9697918	0.5994141	53.2209416041116	0.826245151241603	0.1173021	9.957415	0.2743534	0.1173021	-2.677024		0.5994141	0.1113604		0.008077026	9.446297E-07	8.599573E-05	2.012799E-06
0.1368524	9.777842	0.2684954	0.6993164	0.1853686	0.001939653	0.6993164	82.43803	1.154829	0.6993164	95.16286	0.020233	0.6993164	0.176212742868224	0.9929789	0.6993164	55.2714614911463	0.774267206153624	0.1368524	9.777842	0.2684954	0.1368524	-0.2822247		0.6993164	0.1974548		0.02949838	3.23447E-06	0.0003077385	6.226471E-06
0.1564027	9.736104	0.260788	0.7992187	0.1067707	0.001018179	0.7992187	86.25191	7.92539	0.7992187	99.61475	0.0963848	0.7992187	1.03475629056853	0.982729	0.7992187	56.549882212508	5.19617290335379	0.1564027	9.736104	0.260788	0.1564027	1.348102		0.7992187	0.1790212		0.01024302	1.014412E-06	0.0001005843	9.694794E-06
0.1759531	9.918587	0.2758946	0.899121	0.1760247	0.001899656	0.899121	81.21602	3.081219	0.899121	93.62105	0.04229268	0.899121	0.365812143790243	0.9818314	0.899121	54.4722384200856	2.06659862773688	0.1759531	9.918587	0.2758946	0.1759531	3.915525		0.899121	0.1628945		0.01234728	1.383125E-06	0.0001293739	5.47157E-06
0.1955034	10.17581	0.2826773	0.9990234	0.1393191	0.001468227	0.9990234	78.56799	3.918424	0.9990234	90.47539	0.05158251	0.9990234	0.420499955130098	0.9932186	0.9990234	52.9243663095853	2.63949885002896	0.1955034	10.17581	0.2826773	0.1955034	-0.4521075		0.9990234	0.1495016		0.01938099	2.351581E-06	0.0002124777	1.096013E-05
0.2150538	10.09525	0.2678789	1.098926	0.104745	0.001175698	1.098926	82.60743	11.30771	1.098926	95.63901	0.1422236	1.098926	1.09844287632146	0.9826936	1.098926	55.4077137960763	7.58447749803995	0.2150538	10.09525	0.2678789	0.2150538	1.287821		1.098926	0.1521055		0.007252569	7.791838E-07	7.377793E-05	1.049296E-05
0.2346041	10.22726	0.2684954	1.198828	0.09684706	0.001256178	1.198828	67.83925	1.515615	1.198828	77.44006	0.03200202	1.198828	0.146013431158041	0.9822648	1.198828	49.2290936032622	1.0998402214696	0.2346041	10.22726	0.2684954	0.2346041	0.7772595		1.198828	0.1863189		0.007212184	1.18131E-06	9.143395E-05	2.92607E-06
0.2541544	10.48545	0.2774366	1.29873	0.1696217	0.001869325	1.29873	76.53259	4.827647	1.29873	88.47493	0.0682012	1.29873	0.400706241605448	0.9877288	1.29873	51.8365259758459	3.26982859899671	0.2541544	10.48545	0.2774366	0.2541544	-2.184729		1.29873	0.1539902		0.009442391	1.191459E-06	0.00010517	7.172718E-06
0.2737048	10.39421	0.273737	1.398633	0.04937378	0.0006027981	1.398633	73.56071	6.270403	1.398633	84.29468	0.09178042	1.398633	0.501002187609077	0.9833785	1.398633	51.6503895094037	4.40274134279858	0.2737048	10.39421	0.273737	0.2737048	0.4630677		1.398633	0.09587521		0.002732648	3.781848E-07	3.174554E-05	2.913619E-06
0.2932551	10.44954	0.272195	1.498535	0.09236237	0.001032948	1.498535	79.87278	7.38832	1.498535	92.59583	0.1010505	1.498535	0.527384983399602	0.987766	1.498535	53.6818754495251	4.96563237660425	0.2932551	10.44954	0.272195	0.2932551	1.989273		1.498535	0.1576139		0.005112731	5.890121E-07	5.426371E-05	5.483374E-06
0.3128055	10.68735	0.2842193	1.598437	0.07786743	0.001035726	1.598437	76.22872	14.21237	1.598437	88.62924	0.1912014	1.598437	0.963143154097301	0.9733459	1.598437	51.8822273369375	9.67311511896458	0.3128055	10.68735	0.2842193	0.3128055	-2.452341		1.598437	0.1229232		0.003704601	4.590443E-07	3.996086E-05	7.640571E-06
0.3323558	10.5631	0.2718867	1.69834	0.04508616	0.0004437022	1.69834	75.94759	6.7989	1.69834	87.28886	0.09830558	1.69834	0.435621054911546	0.9839204	1.69834	51.9264564609222	4.64850542385277	0.3323558	10.5631	0.2718867	0.3323558	1.548126		1.69834	0.1012706		0.003593086	4.639914E-07	4.030698E-05	3.962401E-06
0.3519062	10.73685	0.2829855	1.798242	0.08282209	0.0009412844	1.798242	76.46026	13.76904	1.798242	88.77631	0.1896639	1.798242	0.826352661888157	0.9828414	1.798242	51.847208480534	9.33670085082797	0.3519062	10.73685	0.2829855	0.3519062	-0.3023183		1.798242	0.08469964		0.004458834	5.560458E-07	4.849909E-05	9.198528E-06
0.3714565	10.58931	0.2811362	1.898144	0.03062831	0.00034166	1.898144	87.56618	7.816331	1.898144	101.1967	0.1064952	1.898144	0.42850504369485	0.9723027	1.898144	57.2530343891608	5.11051977165794	0.3714565	10.58931	0.2811362	0.3714565	-0.8731611		1.898144	0.02037459		0.003281126	3.11524E-07	3.134795E-05	3.338406E-06
0.3910068	10.35344	0.2758946	1.998047	0.01793754	0.0002266535	1.998047	72.2662	3.796612	1.998047	82.82364	0.06365079	1.998047	0.214243426541366	0.9760534	1.998047	51.1955274436165	2.68963300035188	0.3910068	10.35344	0.2758946	0.3910068	-0.0849414		1.998047	0.06574649		0.001814082	2.581201E-07	2.133527E-05	1.358007E-06
0.4105572	10.10592	0.2755863	2.097949	0.02162636	0.0001907054	2.097949	67.39754	13.76732	2.097949	79.51844	0.2037886	2.097949	0.759951759052181	0.9877938	2.097949	49.0405566846781	10.0175349118095	0.4105572	10.10592	0.2755863	0.4105572	-5.85639		2.097949	0.1155475		0.005003653	7.816599E-07	6.090456E-05	1.241165E-05
0.4301075	9.829288	0.2712703	2.197851	0.09462453	0.00109544	2.197851	75.95178	5.913807	2.197851	87.05461	0.09863124	2.197851	0.292775011768079	0.9924357	2.197851	51.9257784286615	4.0430786827617	0.4301075	9.829288	0.2712703	0.4301075	-3.203113		2.197851	0.1696756		0.004406697	5.770746E-07	4.999442E-05	4.931012E-06
0.4496579	9.590506	0.2688036	2.297754	0.04240754	0.0004059254	2.297754	71.71988	22.01288	2.297754	86.28749	0.3149257	2.297754	1.08561920985889	0.949068	2.297754	51.0650368845581	15.6733157088632	0.4496579	9.590506	0.2688036	0.4496579	-3.22412		2.297754	0.1175291		0.001539209	1.962001E-07	1.614778E-05	5.085351E-06
0.4692082	9.27407	0.2663369	2.397656	0.07025299	0.0007546445	2.397656	69.58508	8.100681	2.397656	77.29925	0.1642262	2.397656	0.386316783783389	0.8676025	2.397656	49.9925126236077	5.81983086985823	0.4692082	9.27407	0.2663369	0.4692082	-2.219437		2.397656	0.1373892		0.002308935	3.352601E-07	2.55728E-05	4.199723E-06
0.4887586	8.985783	0.2644875	2.497559	0.0223514	0.0001357315	2.497559	72.36888	18.58061	2.497559	85.3378	0.267047	2.497559	0.819971571810472	0.9564326	2.497559	50.1171259917432	12.867504860646	0.4887586	8.985783	0.2644875	0.4887586	-2.497095		2.497559	0.03516453		0.001610363	2.114926E-07	1.743726E-05	4.656568E-06
0.5083089	8.685848	0.258013	2.597461	0.02714179	0.0003497069	2.597461	58.5076	13.28116	2.597461	68.88148	0.2393879	2.597461	0.638876956619233	0.9430369	2.597461	45.9327382537598	10.4266813295635	0.5083089	8.685848	0.258013	0.5083089	-2.708078		2.597461	0.09854282		0.001569738	3.119973E-07	2.090031E-05	5.003282E-06
0.5278592	8.378148	0.253697	2.697363	0.04968118	0.0006785871	2.697363	55.78636	16.68517	2.697363	67.33755	0.3308146	2.697363	0.791658699617329	0.980019	2.697363	44.8595208766599	13.4170572743506	0.5278592	8.378148	0.253697	0.5278592	-1.859577		2.697363	0.1901671		0.0008992337	1.943535E-07	1.242505E-05	4.110389E-06
0.5474096	8.113157	0.2472225	2.797266	0.06081778	0.0007985548	2.797266	70.4205	13.25452	2.797266	82.45459	0.2014164	2.797266	0.539388137363379	0.975419	2.797266	50.3674431996209	9.48014404295525	0.5474096	8.113157	0.2472225	0.5474096	1.475971		2.797266	0.1862574		0.002571623	3.68951E-07	2.982279E-05	6.0068E-06
0.5669599	8.239344	0.2540052	2.897168	0.02224537	0.0003020403	2.897168	63.06194	8.932623	2.897168	72.83264	0.1604643	2.897168	0.360943801174741	0.9662428	2.897168	46.3854201156551	6.57042010118512	0.5669599	8.239344	0.2540052	0.5669599	-3.690841		2.897168	0.1410499		0.001228516	2.237768E-07	1.609239E-05	2.582254E-06
0.5865102	7.977263	0.2496892	2.99707	0.008333137	6.946247E-05	2.99707	60.64042	11.50078	2.99707	70.95087	0.2023556	2.99707	0.491908425198167	0.9744093	2.99707	48.8422613142133	9.26320042995095	0.5865102	7.977263	0.2496892	0.5865102	-4.090888		2.99707	0.08426307		0.001162345	2.249889E-07	1.564604E-05	3.166063E-06
0.6060606	7.742363	0.2447558	3.096972	0.04352811	0.000573908	3.096972	65.74964	15.37843	3.096972	77.77719	0.2595482	3.096972	0.58122391500733	0.9768894	3.096972	48.3550934632924	11.3099505873358	0.6060606	7.742363	0.2447558	0.6060606	-1.450397		3.096972	0.1084847		0.0009231673	1.490807E-07	1.122321E-05	2.912964E-06
0.6256109	7.916112	0.2438311	3.196875	0.04898658	0.0006350289	3.196875	68.61668	25.62502	3.196875	81.56222	0.3960716	3.196875	0.921529063400947	0.975426	3.196875	49.5655584399513	18.5103464169947	0.6256109	7.916112	0.2438311	0.6256109	0.4776812		3.196875	0.09936789		0.001295729	1.899899E-07	1.440711E-05	5.706245E-06
0.6451613	8.118981	0.2499974	3.296777	0.02648668	0.0002759174	3.296777	67.92886	17.80331	3.296777	80.2739	0.2769118	3.296777	0.623359051397118	0.9474509	3.296777	49.2675843117638	12.912422716114	0.6451613	8.118981	0.2499974	0.6451613	2.111661		3.296777	0.1085096		0.0008367399	1.230265E-07	9.517646E-06	2.635549E-06
0.6647117	8.358735	0.2509221	3.39668	0.008846371	9.490283E-05	3.39668	60.25867	9.298324	3.39668	70.31785	0.2013829	3.39668	0.347077246487752	0.9407418	3.39668	48.0037912948165	7.40731167423395	0.6647117	8.358735	0.2509221	0.6647117	4.168522		3.39668	0.1686778		0.001079461	2.053744E-07	1.415726E-05	2.851031E-06
0.684262	8.587811	0.2496892	3.496582	0.05171984	0.0007741422	3.496582	60.7612	15.0717	3.496582	71.38667	0.2759546	3.496582	0.551564279993896	0.943604	3.496582	48.8521659880896	12.1176869563976	0.684262	8.587811	0.2496892	0.684262	-0.8192735		3.496582	0.2166183		0.001465505	2.713582E-07	1.86734E-05	5.153011E-06
0.7038123	8.855714	0.258013	3.596484	0.01606159	0.0004733528	3.596484	39.05043	3.451656	3.596484	44.24107	0.1360386	3.596484	0.185652418667909	0.6823632	3.596484	47.463185156412	4.1952574857671	0.7038123	8.855714	0.258013	0.7038123	0.466721		3.596484	0.1193201		0.0004711743	1.642653E-07	7.200946E-06	9.796069E-07
0.7233627	9.148854	0.2570884	3.696387	0.02865235	0.0004264926	3.696387	58.7189	17.0224	3.696387	69.84427	0.3232184	3.696387	0.576183807954083	0.9698047	3.696387	46.1610154033256	13.3819164158164	0.7233627	9.148854	0.2570884	0.7233627	1.536252		3.696387	0.07261097		0.0009119919	1.813066E-07	1.204946E-05	3.894607E-06
0.742913	9.430346	0.2617126	3.796289	0.04158343	0.0005990865	3.796289	63.45961	23.17378	3.796289	76.15614	0.4024619	3.796289	0.710889309392761	0.9687532	3.796289	46.4345863356383	16.9566912901923	0.742913	9.430346	0.2617126	0.742913	0.424707		3.796289	0.2236321		0.000942378	1.574086E-07	1.112077E-05	4.475686E-06
0.7624633	9.722514	0.2638711	3.896191	0.02100465	0.0003954952	3.896191	52.85961	22.44418	3.896191	67.31355	0.4415961	3.896191	0.795771421711021	0.8728576	3.896191	45.880555946284	19.4808756351021	0.7624633	9.722514	0.2638711	0.7624633	2.113488		3.896191	0.03087676		0.0005689442	1.095994E-07	6.74878E-06	2.980235E-06
0.7820137	10.02924	0.2675707	3.996094	0.01458207	0.0003023991	3.996094	45.52118	18.92412	3.996094	56.27517	0.4657766	3.996094	0.762327978290135	0.9101956	3.996094	46.0420995445915	19.1406804922885	0.7820137	10.02924	0.2675707	0.7820137	1.341709		3.996094	0.1157157		0.0004792326	1.37736E-07	7.026326E-06	3.272698E-06
0.801564	10.23696	0.2814444	4.095996	0.03278916	0.0004474796	4.095996	53.9595	11.53965	4.095996	63.35816	0.2387872	4.095996	0.385089482206089	0.9228155	4.095996	46.3421505574806	9.91062474356523	0.801564	10.23696	0.2814444	0.801564	-2.916322		4.095996	0.214186		0.0005340287	1.227649E-07	7.565462E-06	1.806535E-06
0.8211144	10.17872	0.2688036	4.195899	0.03309756	0.0004657808	4.195899	51.3577	23.15482	4.195899	63.03067	0.4936784	4.195899	0.787160620998469	0.9550542	4.195899	46.0290862977664	20.7523935779519	0.8211144	10.17872	0.2688036	0.8211144	1.933559		4.195899	0.09992384		0.001090421	2.621309E-07	1.481525E-05	7.313971E-06
0.8406647	10.37383	0.2826773	4.295801	0.01455596	0.000123245	4.295801	56.70255	10.93162	4.295801	64.96893	0.215049	4.295801	0.319282186607267	0.8345639	4.295801	44.7009546929599	8.61784512337241	0.8406647	10.37383	0.2826773	0.8406647	-0.5644493		4.295801	0.07111159		0.0005214347	1.030975E-07	6.548425E-06	1.408232E-06
0.8602151	10.28841	0.2697282	4.395703	0.01068369	8.943876E-05	4.395703	44.81551	3.747331	4.395703	52.43278	0.1107067	4.395703	0.139595518426925	0.9092894	4.395703	46.1090263792151	3.85549068106982	0.8602151	10.28841	0.2697282	0.8602151	2.60487		4.395703	0.1435836		0.0005466447	1.808013E-07	9.42235E-06	1.043117E-06
0.8797654	10.56116	0.2715785	4.495605	0.0181956	0.0002014481	4.495605	51.3402	17.27627	4.495605	62.02892	0.3308093	4.495605	0.547838935674326	0.8987448	4.495605	45.9862958336817	15.4746547605061	0.8797654	10.56116	0.2715785	0.8797654	2.854214		4.495605	0.2038091		0.0003566139	8.330025E-08	4.905572E-06	1.622809E-06
0.8993157	10.80092	0.2762028	4.595508	0.0144022	0.0002378119	4.595508	51.23047	10.55285	4.595508	60.07645	0.2585069	4.595508	0.32825379110132	0.8579356	4.595508	46.0131356832308	9.47813976363029	0.8993157	10.80092	0.2762028	0.8993157	1.059484		4.595508	0.1871379		0.0003166009	7.525897E-08	4.377395E-06	1.131587E-06
0.9188661	10.93778	0.2832937	4.69541	0.02367432	0.0003845784	4.69541	54.85012	22.88749	4.69541	67.22691	0.4162845	4.69541	0.64403529606849	0.9490165	4.69541	45.5347087607394	19.0004133566433	0.9188661	10.93778	0.2832937	0.9188661	0.3534658		4.69541	0.03486957		0.0003804389	7.988633E-08	4.958067E-06	2.063967E-06
0.9384164	10.88536	0.276511	4.795312	0.02227219	0.0001416461	4.795312	37.30221	4.773328	4.795312	40.95073	0.09511782	4.795312	0.227474872444007	0.6618397	4.795312	53.560364292189	6.85378083655304	0.9384164	10.88536	0.276511	0.9384164	3.982199		4.795312	0.04716994		0.0002758022	1.088497E-07	4.437446E-06	4.220803E-07
0.9579667	11.01446	0.2826773	4.895215	0.005917883	6.5408E-05	4.895215	51.57824	28.55963	4.895215	67.77904	0.6103731	4.895215	0.827710187644609	0.9459642	4.895215	45.9773351967239	25.4583289972518	0.9579667	11.01446	0.2826773	0.9579667	-1.965526		4.895215	0.1993263		0.0003746603	7.714746E-08	4.463259E-06	2.724253E-06
0.9775171	10.78247	0.2869933	4.995117	0.01729284	0.0003652381	4.995117	39.92366	18.63958	4.995117	50.48446	0.5241527	4.995117	0.699680042823727	0.8978254	4.995117	47.0348047637558	21.9596304590235	0.9775171	10.78247	0.2869933	0.9775171	-1.169086		4.995117	0.1054287		0.0002531879	8.919064E-08	3.988108E-06	2.090377E-06
0.9970675	10.71162	0.2746617	5.095019	0.0241932	0.0004098346	5.095019	46.41019	21.8658	5.095019	58.14455	0.5108782	5.095019	0.670709716610919	0.9266229	5.095019	45.5730644338174	21.4713972241515	0.9970675	10.71162	0.2746617	0.9970675	3.2296		5.095019	0.02661917		0.0004187015	1.147597E-07	5.942123E-06	3.035701E-06
1.016618	10.9436	0.2814444	5.194921	0.008433283	0.0002180358	5.194921	41.56119	19.2582	5.194921	53.31198	0.510219	5.194921	0.668324829808366	0.8998567	5.194921	47.078083900208	21.8145605436189	1.016618	10.9436	0.2814444	1.016618	2.160982		5.194921	0.02926783		0.0003123668	9.889826E-08	4.69648E-06	2.396233E-06
1.036168	11.01543	0.2925431	5.294824	0.00496533	8.274215E-05	5.294824	57.63416	27.36066	5.294824	72.28374	0.5561091	5.294824	0.646892424645978	0.8813267	5.294824	45.333240511275	21.5210501536273	1.036168	11.01543	0.2925431	1.036168	-3.63878		5.294824	0.2052202		0.0001419977	2.395173E-08	1.513091E-06	8.414438E-07
1.055718	10.95525	0.2768192	5.394726	0.01909787	0.000346498	5.394726	45.64474	24.07089	5.394726	57.97867	0.5364496	5.394726	0.714184961904057	0.895671	5.394726	45.9048536368521	24.2080597181045	1.055718	10.95525	0.2768192	1.055718	1.842224		5.394726	0.06832682		0.0001778146	4.737829E-08	2.420622E-06	1.298542E-06
1.075269	11.03873	0.2866851	5.494629	0.00817081	0.0001692309	5.494629	40.63652	18.37123	5.494629	51.51866	0.5039622	5.494629	0.612726045341393	0.8862134	5.494629	46.7910521044415	21.1536150190303	1.075269	11.03873	0.2866851	1.075269	-1.573699		5.494629	0.01219119		0.0001585858	5.295092E-08	2.436089E-06	1.227697E-06
1.094819	11.00184	0.276511	5.594531	0.009739459	0.0001760597	5.594531	43.4496	14.01351	5.594531	53.33001	0.3453376	5.594531	0.424636012434773	0.943149	5.594531	46.2806178737514	14.9265817501499	1.094819	11.00184	0.276511	1.094819	5.440816		5.594531	0.0857261		0.0001701674	5.643044E-08	2.844592E-06	9.823445E-07
1.11437	11.25324	0.2786694	5.694433	0.01461672	0.0003887243	5.694433	27.9801	11.68575	5.694433	34.76607	0.4377604	5.694433		0.7368793	5.694433			1.11437	11.25324	0.2786694	1.11437	2.711731		5.694433	0.1982138		0.0001120144	6.829031E-08	2.174919E-06	9.520936E-07
1.13392	11.30372	0.2885353	5.794336	0.02122814	0.0004231742	5.794336	42.9122	10.27828	5.794336	50.83953	0.2579869	5.794336	0.302770551144893	0.9653902	5.794336	46.0211580883893	11.0229332589437	1.13392	11.30372	0.2885353	1.13392	1.052177		5.794336	0.1041694		0.0002298803	8.586212E-08	4.226794E-06	1.090458E-06
1.15347	11.07076	0.2826773	5.894238	0.01832394	0.000293401	5.894238	38.61575	24.15612	5.894238	52.55011	0.6977805	5.894238	0.811773796491109	0.9193817	5.894238	48.0595547828824	30.0637079886829	1.15347	11.07076	0.2826773	1.15347	-2.063254		5.894238	0.05226211		0.0001475932	4.913771E-08	2.11762E-06	1.477634E-06
1.17302	10.82324	0.2860686	5.994141	0.008129271	0.0003376378	5.994141	25.09859	-5.101256	5.994141	30.69076	-0.221027	5.994141		0.3846356	5.994141			1.17302	10.82324	0.2860686	1.17302	-3.241473		5.994141	0.02452118		0.0002265251	9.250191E-08	2.77205E-06	-6.126977E-07
1.192571	10.57087	0.2817526	6.094043	0.007140188	0.0001675851	6.094043	52.26586	15.22692	6.094043	61.48865	0.324814	6.094043	0.348209123675375	0.9768595	6.094043	45.7647851003302	13.3329276643251	1.192571	10.57087	0.2817526	1.192571	-0.8192735		6.094043	0.04166267		0.0002955266	7.635522E-08	4.465329E-06	1.450402E-06
1.212121	10.30006	0.2768192	6.193945	0.004484945	8.282028E-05	6.193945	38.93908	9.860208	6.193945	46.46879	0.2749446	6.193945	0.305188128555546	0.9343464	6.193945	46.9044957635953	11.8772217201737	1.212121	10.30006	0.2768192	1.212121	0.08128801		6.193945	0.004182402		0.0001319995	5.711597E-08	2.559143E-06	7.036226E-07
1.231672	10.01371	0.2740452	6.293848	0.003261525	0.0001025003	6.293848	47.58632	21.10596	6.293848	60.34166	0.495416	6.293848	0.516572874527768	0.8821582	6.293848	46.057970236438	20.4280861987937	1.231672	10.01371	0.2740452	1.231672	-0.1370023		6.293848	0.03097027		0.0001287961	3.12043E-08	1.687217E-06	8.358741E-07
1.251222	9.714749	0.2725032	6.39375	0.008012324	0.0001971329	6.39375	30.48366	9.702364	6.39375	36.35965	0.3556241	6.39375	0.613762797591733	0.6480542	6.39375	77.4685826661903	24.6567633132667	1.251222	9.714749	0.2725032	1.251222	-0.3936532		6.39375	0.1461382		8.746442E-05	4.287493E-08	1.468803E-06	5.223418E-07
1.270772	9.419669	0.2684954	6.493652	0.01295096	0.0001752958	6.493652	47.80914	22.58479	6.493652	59.01109	0.5230979	6.493652	0.534821744005121	0.8291253	6.493652	46.1926431640728	21.8211653867269	1.270772	9.419669	0.2684954	1.270772	-2.044987		6.493652	0.07072111		0.00017507	4.168355E-08	2.179598E-06	1.140143E-06
1.290323	9.404138	0.2626373	6.593554	0.0007849231	9.914458E-05	6.593554	33.19375	12.59802	6.593554	39.81599	0.4083237	6.593554	0.502500530303112	0.9035202	6.593554	54.8516727705077	20.8178552883855	1.290323	9.404138	0.2626373	1.290323	3.971239		6.593554	0.09578052		0.0001415282	8.066137E-08	2.973297E-06	1.214068E-06
1.309873	9.319691	0.2586295	6.693457	0.01443974	0.0003032304	6.693457	33.04158	30.29371	6.693457	50.0178	0.949617	6.693457	1.3054805007052	0.8706341	6.693457	59.8837599930685	54.9035864197107	1.309873	9.319691	0.2586295	1.309873	-2.778406		6.693457	0.2127095		0.0001016595	3.537809E-08	1.283157E-06	1.218508E-06
1.329423	9.336192	0.2672625	6.793359	0.01439733	0.0003019588	6.793359	40.54743	18.73617	6.793359	46.52602	0.4589815	6.793359	0.506525983743771	0.8267913	6.793359	46.7895205625366	21.6205232158339	1.329423	9.336192	0.2672625	1.329423	1.18644		6.793359	0.04812378		0.0002338682	8.932543E-08	3.777107E-06	1.733622E-06
1.348974	9.250773	0.2573966	6.893261	0.004576727	0.0001043927	6.893261	25.3577	19.00489	6.893261	36.09153	0.7894216	6.893261		0.7412067	6.893261			1.348974	9.250773	0.2573966	1.348974	-2.194776		6.893261	0.1754273		7.870876E-05	4.478699E-08	1.268741E-06	1.001571E-06
1.368524	9.296394	0.26942	6.993164	0.01831661	0.0003846085	6.993164	39.71608	13.02545	6.993164	48.98399	0.3771574	6.993164	0.353660841011593	0.9188202	6.993164	47.3820944754454	15.5396261707238	1.368524	9.296394	0.26942	1.368524	-0.06576109		6.993164	0.150887		0.0001341069	5.135389E-08	2.35368E-06	8.877078E-07
1.388074	9.2168	0.2647958	7.093066	0.01062663	0.0002065886	7.093066	44.96064	15.54415	7.093066	53.04261	0.4113975	7.093066	0.362046931917878	0.6253143	7.093066	46.670694079645	16.1353640552238	1.388074	9.2168	0.2647958	1.388074	-2.074214		7.093066	0.09107693		9.790649E-05	2.176006E-08	1.067411E-06	4.391302E-07
1.407625	8.956663	0.2515385	7.192968	0.0161207	0.0001811192	7.192968	19.64287	12.16037	7.192968	27.07348	0.672374	7.192968		0.6930225	7.192968			1.407625	8.956663	0.2515385	1.407625	-3.013136		7.192968	0.06667738		0.0001588578	1.501992E-07	3.374547E-06	2.268958E-06
1.427175	9.034316	0.2644875	7.292871	0.00190618	4.501086E-05	7.292871	44.44929	21.53368	7.292871	52.23208	0.5329958	7.292871	0.485787333552775	0.9472056	7.292871	45.948468747445	22.259970745028	1.427175	9.034316	0.2644875	1.427175	0.1260421		7.292871	0.2025792		0.0001952952	6.78049E-08	3.125371E-06	1.66581E-06
1.446725	8.902306	0.2549299	7.392773	0.01423866	0.000336271	7.392773	33.58232	9.551463	7.392773	39.92181	0.3135706	7.392773	0.381089283432093	0.8318563	7.392773	62.2378815657773	17.7016600169994	1.446725	8.902306	0.2549299	1.446725	-1.296955		7.392773	0.04111439		0.0001236243	6.452556E-08	2.457968E-06	7.707466E-07
1.466276	8.983842	0.2623291	7.492675	0.008988275	0.0001503818	7.492675	26.41741	12.20331	7.492675	32.74249	0.470044	7.492675		0.3819854	7.492675			1.466276	8.983842	0.2623291	1.466276	-0.5160419		7.492675	0.1142204		4.26066E-05	1.518099E-08	4.498467E-07	2.114477E-07
1.485826	9.213889	0.265104	7.592578	0.009593843	0.000141029	7.592578	33.88826	14.66506	7.592578	41.51058	0.466358	7.592578	0.515659840216565	0.7512578	7.592578	56.8457350460643	24.59984868466	1.485826	9.213889	0.265104	1.485826	0.0867681		7.592578	0.1193562		0.0001477421	6.441333E-08	2.42327E-06	1.130112E-06
1.505376	9.104204	0.2592459	7.69248	0.009927133	0.0002998221	7.69248	36.01301	13.57522	7.69248	41.41753	0.4229926	7.69248	0.432110832177442	0.8681383	7.69248	55.4056581578838	20.8853332619109	1.505376	9.104204	0.2592459	1.505376	-1.686041		7.69248	0.04502759		0.0001438977	7.282399E-08	2.777896E-06	1.17503E-06
1.524927	9.242037	0.2623291	7.792383	0.01585851	0.0003064893	7.792383	39.54378	22.19231	7.792383	50.66751	0.5843837	7.792383	0.54654230581298	0.9741393	7.792383	47.6814652322232	26.7592486947365	1.524927	9.242037	0.2623291	1.524927	1.528032		7.792383	0.1723163		0.0001635949	6.207715E-08	2.715597E-06	1.58695E-06
1.544477	9.475967	0.2629455	7.892285	0.00806284	0.0002624133	7.892285	26.13318	13.40836	7.892285	33.31382	0.5340381	7.892285		0.7253397	7.892285			1.544477	9.475967	0.2629455	1.544477	1.01199		7.892285	0.1394099		0.0001058542	6.918322E-08	2.033014E-06	1.085707E-06
1.564027	9.73028	0.2768192	7.992187	0.01008127	0.0002134294	7.992187	38.20751	12.89377	7.992187	44.29348	0.3399041	7.992187	0.33085056794295	0.7298111	7.992187	49.2318548379479	16.6141219843253	1.564027	9.73028	0.2768192	1.564027	1.748149		7.992187	0.2129797		8.519153E-05	3.169038E-08	1.329002E-06	4.517332E-07
1.583578	9.621566	0.2688036	8.09209	0.01483222	0.0002634216	8.09209	33.69003	14.18942	8.09209	39.8436	0.4720551	8.09209	0.456441597069826	0.8296781	8.09209	55.1013800613722	23.2073608989916	1.583578	9.621566	0.2688036	1.583578	-0.7215453		8.09209	0.07751106		0.0001083668	5.66355E-08	2.040625E-06	9.632873E-07
1.603128	9.824433	0.2762028	8.191992	0.004473894	0.0001218563	8.191992	30.10849	14.59228	8.191992	36.58515	0.5622534	8.191992	0.733929906612656	0.8266845	8.191992	77.9452599983016	37.7766946572965	1.603128	9.824433	0.2762028	1.603128	1.060398		8.191992	0.1382883		0.0001139377	7.037165E-08	2.244157E-06	1.261785E-06
1.622678	9.706985	0.2669542	8.291894	0.009741915	0.000126618	8.291894	41.18747	5.214125	8.291894	48.49211	0.1444537	8.291894	0.113124192448622	0.6682252	8.291894	46.5556975917934	5.89371458600275	1.622678	9.706985	0.2669542	1.622678	-3.148312		8.291894	0.1000229		7.86436E-05	2.234828E-08	1.072582E-06	1.549385E-07
1.642229	9.848701	0.2660287	8.391797	0.003574637	8.237398E-05	8.391797	24.82481	9.137947	8.391797	30.14094	0.5897257	8.391797		0.7529293	8.391797			1.642229	9.848701	0.2660287	1.642229	-0.06302104		8.391797	0.2032891		0.0001181784	9.794419E-08	2.542884E-06	1.499604E-06
1.661779	10.08942	0.272195	8.491699	0.01782363	0.0003611095	8.491699	37.35787	19.65575	8.491699	46.94445	0.5461258	8.491699	0.534089153819981	0.8983217	8.491699	54.1602613396911	28.4962837724214	1.661779	10.08942	0.272195	1.661779	0.4292738		8.491699	0.154793		0.0001769307	7.212178E-08	2.971468E-06	1.622795E-06
1.681329	10.34568	0.2734278	8.591601	0.002029031	2.005591E-05	8.591601	30.52	9.12309	8.591601	36.04168	0.3089532	8.591601	0.409556009588136	0.8731673	8.591601	73.9622149323322	22.1089080946344	1.681329	10.34568	0.2734278	1.681329	0.3936532		8.591601	0.1323178		3.932585E-05	2.643416E-08	9.102776E-07	2.812332E-07
1.70088	10.61843	0.2777448	8.691504	0.006277903	0.000143891	8.691504	37.48854	7.709003	8.691504	43.03088	0.2935486	8.691504	0.197642756850578	0.9328487	8.691504	52.4875158180766	10.7933359117081	1.70088	10.61843	0.2777448	1.70088	1.777376		8.691504	0.1449064		0.0001254969	6.322428E-08	2.610448E-06	7.662933E-07
1.72043	10.89992	0.2836019	8.791406	0.00862441	0.0001990838	8.791406	30.4193	12.11984	8.791406	34.68847	0.3969057	8.791406	0.537483534623975	0.7178015	8.791406	74.5170269215658	29.6895313305632	1.72043	10.89992	0.2836019	1.72043	4.722925		8.791406	0.04191919		0.0001060334	6.325241E-08	2.039366E-06	8.094361E-07
1.73998	10.76306	0.2814444	8.891309	0.003968773	4.174042E-05	8.891309	25.38326	3.100332	8.891309	29.50526	0.2058682	8.891309		0.6727147	8.891309			1.73998	10.76306	0.2814444	1.73998	0.4128335		8.891309	0.1344144		3.706777E-05	2.864366E-08	8.277792E-07	1.704134E-07
1.759531	10.58252	0.2771283	8.991211	0.002967795	7.0136E-06	8.991211	25.26239	9.108042	8.991211	29.75696	0.4270983	8.991211		0.4913618	8.991211			1.759531	10.58252	0.2771283	1.759531	-1.013817		8.991211	0.1572964		3.882392E-05	2.154387E-08	5.895595E-07	2.517999E-07
1.779081	10.70676	0.282369	9.091113	0.01134944	0.0003792174	9.091113	14.25229	-5.853882	9.091113	16.94243	-0.2981063	9.091113		0.5997806	9.091113			1.779081	10.70676	0.282369	1.779081	0.7215453		9.091113	0.05103084		4.462706E-05	9.324794E-08	1.514006E-06	-4.513346E-07
1.798631	10.49516	0.2814444	9.191015	0.01517786	0.0003281638	9.191015	41.00305	11.47493	9.191015	48.39825	0.2904235	9.191015	0.222640499997182	0.7847563	9.191015	45.9423870596101	12.8572332336992	1.798631	10.49516	0.2814444	1.798631	-3.635127		9.191015	0.1595231		9.087756E-05	3.044614E-08	1.41507E-06	4.109696E-07
1.818182	10.24473	0.276511	9.290917	0.006235578	0.0001343633	9.290917	30.6308	17.62498	9.290917	39.65953	0.6573669	9.290917	0.678594251748082	0.9371036	9.290917	68.8459535528425	39.613995607502	1.818182	10.24473	0.276511	1.818182	-1.00925		9.290917	0.1492484		0.0001464535	8.72554E-08	2.891668E-06	1.900887E-06
1.837732	9.984592	0.2768192	9.39082	0.004215632	0.0001786468	9.39082	20.23358	15.26426	9.39082	27.84404	0.7685967	9.39082		0.8643658	9.39082			1.837732	9.984592	0.2768192	1.837732	-1.318875		9.39082	0.03984034		5.32536E-05	5.937204E-08	1.310734E-06	1.007426E-06
1.857283	9.745811	0.272195	9.490723	0.007189351	0.0001356565	9.490723	39.93439	-11.41183	9.490723	44.86865	-0.1990205	9.490723	-0.225302623796389	0.7515768	9.490723	47.0150707446422	-13.4352391796602	1.857283	9.745811	0.272195	1.857283	-4.338405		9.490723	0.1768623		6.322171E-05	2.360226E-08	1.038632E-06	-2.06709E-07
1.876833	9.927324	0.2688036	9.590625	0.01000891	9.099546E-05	9.590625	17.47894	10.6909	9.590625	21.76121	0.6532097	9.590625		0.5256683	9.590625			1.876833	9.927324	0.2688036	1.876833	3.607726		9.590625	0.1158827		9.129451E-05	1.013423E-07	1.846332E-06	1.206042E-06
1.896383	10.11854	0.2712703	9.690527	0.006975637	0.0002202536	9.690527	26.81104	18.69452	9.690527	32.75184	0.610286	9.690527		0.9439349	9.690527			1.896383	10.11854	0.2712703	1.896383	0.6146835		9.690527	0.1068752		9.962212E-05	8.766504E-08	2.450835E-06	1.49571E-06
1.915933	10.34374	0.2715785	9.790429	0.01140218	0.0002245381	9.790429	32.71162	18.66958	9.790429	41.51081	0.6137651	9.790429	0.549265784650128	0.799485	9.790429	59.2013321033434	33.7881284084438	1.915933	10.34374	0.2715785	1.915933	0.463981		9.790429	0.06694137		0.0001114526	5.171045E-08	1.829442E-06	1.122848E-06
1.935484	10.60678	0.2731196	9.890331	0.01147353	0.0002618275	9.890331	40.235	4.819733	9.890331	45.39897	0.1295349	9.890331	0.0908576489139435	0.9029617	9.890331	47.13389091668	5.6461472619875	1.935484	10.60678	0.2731196	1.935484	2.993043		9.890331	0.05754035		8.043312E-05	3.523808E-08	1.586518E-06	2.055094E-07
1.955034	10.86983	0.2795941	9.990234	0.005659929	0.0002191367	9.990234	15.67494	4.466639	9.990234	17.62884	0.3511409	9.990234		0.4986694	9.990234			1.955034	10.86983	0.2795941	1.955034	4.934822		9.990234	0.0456255		2.270659E-05	3.643486E-08	6.060284E-07	2.128014E-07
1.974585	11.09114	0.285144	10.09014	0.009130241	0.0001724518	10.09014	30.4485	20.57253	10.09014	41.44628	0.7034399	10.09014	0.769409153709601	0.8459808	10.09014	72.1958847473018	48.7791532344174	1.974585	11.09114	0.285144	1.974585	2.573816		10.09014	0.1762568		6.154503E-05	3.030975E-08	1.027478E-06	7.227687E-07
1.994135	10.98631	0.282369	10.19004	0.003036572	0.0001798804	10.19004	30.24808	18.44689	10.19004	40.72839	0.8163644	10.19004	0.760397745891286	0.6242252	10.19004	79.8309391832391	48.6851514031442	1.994135	10.98631	0.282369	1.994135	-3.919178		10.19004	0.07701568		8.238295E-05	3.10016E-08	9.781041E-07	7.984894E-07
2.013685	11.28042	0.2802106	10.28994	0.006543224	0.0002665122	10.28994	24.68584	13.73137	10.28994	30.99871	0.569416	10.28994		0.759115	10.28994			2.013685	11.28042	0.2802106	2.013685	2.726345		10.28994	0.1507579		5.592958E-05	4.418367E-08	1.190208E-06	6.777237E-07
2.033236	11.46484	0.2916185	10.38984	0.001463178	7.091367E-05	10.38984	28.78461	10.28852	10.38984	34.76912	0.4176364	10.38984	4.2334248386565	0.8340617	10.38984	773.193511691368	276.363523636291	2.033236	11.46484	0.2916185	2.033236	2.354612		10.38984	0.1275498		5.294919E-05	3.653172E-08	1.172066E-06	4.894974E-07
2.052786	11.36196	0.2832937	10.48975	0.01117838	0.0002804089	10.48975	31.37883	15.24603	10.48975	39.80853	0.5653085	10.48975	0.519437324931002	0.8892421	10.48975	70.4625131252611	34.2356047624338	2.052786	11.36196	0.2832937	2.052786	-0.8804679		10.48975	0.2141834		0.0001411047	7.917884E-08	2.743901E-06	1.551151E-06
2.072336	11.62889	0.28946	10.58965	0.005388419	0.0001675236	10.58965	23.31036	15.76425	10.58965	30.90298	0.7658817	10.58965		0.6955782	10.58965			2.072336	11.62889	0.28946	2.072336	3.806836		10.58965	0.1794168		5.061852E-05	3.686843E-08	9.045337E-07	6.927658E-07
2.091887	11.78904	0.2947016	10.68955	0.01006166	0.0002917011	10.68955	28.12942	12.76037	10.68955	33.33294	0.5003303	10.68955		0.857807	10.68955			2.091887	11.78904	0.2947016	2.091887	1.823043		10.68955	0.1836476		5.914391E-05	4.566174E-08	1.361174E-06	6.810366E-07
2.111437	11.63762	0.28946	10.78945	0.005453147	0.0001284022	10.78945	14.32626	9.654378	10.78945	16.22716	0.5036895	10.78945		0.4033008	10.78945			2.111437	11.63762	0.28946	2.111437	0.6292971		10.78945	0.1459362		4.099417E-05	6.27865E-08	9.099372E-07	4.583258E-07
2.130987	11.55512	0.2931596	10.88935	0.008208152	0.0001825208	10.88935	30.22668	15.69346	10.88935	39.15593	0.6273324	10.88935	0.593238039863224	0.9123185	10.88935	78.1776559945631	40.5892460281552	2.130987	11.55512	0.2931596	2.130987	1.622107		10.88935	0.1483931		6.539593E-05	3.891365E-08	1.29074E-06	8.097232E-07
2.150538	11.30663	0.2876107	10.98926	0.006856182	2.258986E-05	10.98926	16.71804	5.969797	10.98926	19.98516	0.3777731	10.98926		0.4580815	10.98926			2.150538	11.30663	0.2876107	2.150538	-0.3726462		10.98926	0.05766474		3.418798E-05	3.921038E-08	7.33061E-07	2.769307E-07
2.170088	11.1125	0.2845275	11.08916	0.001422531	9.829761E-05	11.08916	27.83492	4.82861	11.08916	30.36538	0.2510118	11.08916		0.5852017	11.08916			2.170088	11.1125	0.2845275	2.170088	1.269554		11.08916	0.09664095		5.878685E-05	3.731026E-08	1.098851E-06	2.758246E-07
2.189638	10.97369	0.2829855	11.18906	0.005523807	4.033754E-05	11.18906	25.4934	1.648937	11.18906	27.34611	0.08759782	11.18906		0.5604117	11.18906			2.189638	10.97369	0.2829855	2.189638	-0.563536		11.18906	0.1434179		4.558179E-05	3.415918E-08	9.305572E-07	8.151478E-08
2.209189	11.1688	0.2771283	11.28896	0.002396842	0.000115347	11.28896	23.05842	13.18186	11.28896	29.13436	0.654507	11.28896		0.6997033	11.28896			2.209189	11.1688	0.2771283	2.209189	1.182786		11.28896	0.1838105		5.228809E-05	4.310283E-08	1.050726E-06	6.877075E-07
2.228739	11.22898	0.2882271	11.38887	0.004227081	0.0002101817	11.38887	19.87909	11.95616	11.38887	25.76279	0.717557	11.38887		0.7652543	11.38887			2.228739	11.22898	0.2882271	2.228739	2.40028		11.38887	0.05849641		3.874825E-05	4.467578E-08	9.351359E-07	6.710133E-07
2.248289	10.97272	0.2873024	11.48877	0.002439019	9.830445E-05	11.48877	27.36017	16.24814	11.48877	35.97298	0.6630679	11.48877		0.7244891	11.48877			2.248289	10.97272	0.2873024	2.248289	-4.03152		11.48877	0.1109933		4.346564E-05	2.433464E-08	7.295779E-07	4.837597E-07
2.26784	10.89992	0.276511	11.58867	0.003540044	0.000197123	11.58867	22.44329	10.97344	11.58867	28.12813	0.5717166	11.58867		0.743098	11.58867			2.26784	10.89992	0.276511	2.26784	-3.268874		11.58867	0.1294601		6.538266E-05	6.140827E-08	1.49953E-06	8.573064E-07
2.28739	11.13968	0.2836019	11.68857	0.00501281	0.000174892	11.68857	22.23453	18.64156	11.68857	31.59399	0.8829282	11.68857		0.8369186	11.68857			2.28739	11.13968	0.2836019	2.28739	2.331779		11.68857	0.1946745		4.195591E-05	3.51777E-08	8.331349E-07	7.355983E-07
2.30694	11.18821	0.2866851	11.78848	0.01227363	0.0003928431	11.78848	25.30724	4.498563	11.78848	28.24772	0.2653212	11.78848		0.795379	11.78848			2.30694	11.18821	0.2866851	2.30694	1.922598		11.78848	0.0298645		5.511188E-05	5.493543E-08	1.499905E-06	3.979566E-07
2.326491	11.13773	0.2826773	11.88838	0.005571128	0.0001594161	11.88838	24.32126	15.94367	11.88838	33.57708	0.7616344	11.88838		0.7528499	11.88838			2.326491	11.13773	0.2826773	2.326491	-1.215667		11.88838	0.09234314		3.495248E-05	2.333998E-08	6.234518E-07	4.748424E-07
2.346041	11.20083	0.2876107	11.98828	0.0007397959	0.0001444228	11.98828	19.0799	14.11245	11.98828	26.14506	0.7520019	11.98828		0.6329765	11.98828			2.346041	11.20083	0.2876107	2.346041	1.762762		11.98828	0.1128801		7.029616E-05	6.509385E-08	1.360198E-06	1.022871E-06
2.365591	10.94652	0.2857604	12.08818	0.003734994	5.648346E-05	12.08818	22.9303	14.50091	12.08818	29.45661	0.7054433	12.08818		0.8727458	12.08818			2.365591	10.94652	0.2857604	2.365591	-0.2338172		12.08818	0.108108		4.340636E-05	4.365917E-08	1.05088E-06	7.413362E-07
2.385142	10.70191	0.2820608	12.18809	0.001857384	2.551815E-05	12.18809	24.29847	2.599849	12.18809	26.12685	0.1369059	12.18809		0.6416046	12.18809			2.385142	10.70191	0.2820608	2.385142	-1.02021		12.18809	0.0236595		1.952267E-05	1.834985E-08	4.74993E-07	6.502935E-08
2.404692	10.66114	0.2743534	12.28799	0.005180128	9.374519E-05	12.28799	23.56735	12.87901	12.28799	27.20081	0.6289901	12.28799		0.843583	12.28799			2.404692	10.66114	0.2743534	2.404692	-1.287821		12.28799	0.08733071		4.421933E-05	5.041691E-08	1.160842E-06	7.301583E-07
2.424242	10.88439	0.2799023	12.38789	0.004490954	0.0001061139	12.38789	25.75696	24.01869	12.38789	38.14625	0.9044319	12.38789		0.797529	12.38789			2.424242	10.88439	0.2799023	2.424242	2.804893		12.38789	0.07434306		4.127644E-05	2.262273E-08	6.400299E-07	5.788634E-07
2.443793	10.96787	0.2817526	12.48779	0.003610343	0.0001840086	12.48779	24.17793	9.601474	12.48779	29.44467	0.4404877	12.48779		0.6529903	12.48779			2.443793	10.96787	0.2817526	2.443793	2.936415		12.48779	0.1340652		3.739013E-05	2.816115E-08	7.588388E-07	3.342591E-07
2.463343	10.82227	0.282369	12.5877	0.004832276	0.0001728463	12.5877	16.42327	9.939173	12.5877	20.99871	0.720114	12.5877		0.6157151	12.5877			2.463343	10.82227	0.282369	2.463343	0.9836763		12.5877	0.04433233		2.346596E-05	3.276671E-08	5.583531E-07	4.020779E-07
2.482893	10.85527	0.278053	12.6876	0.005931109	0.0002015044	12.6876	18.69762	7.391554	12.6876	22.51853	0.454487	12.6876		0.5219533	12.6876			2.482893	10.85527	0.278053	2.482893	-2.301638		12.6876	0.08986273		1.698468E-05	1.748272E-08	3.584056E-07	1.628907E-07
2.502444	10.9669	0.2860686	12.7875	0.004125305	0.0001584565	12.7875	12.48129	6.686079	12.7875	15.84799	0.683172	12.7875		0.32174	12.7875			2.502444	10.9669	0.2860686	2.502444	4.355759		12.7875	0.09830687		1.418864E-05	1.817596E-08	2.378469E-07	1.624904E-07
2.521994	10.81839	0.2820608	12.8874	0.003231467	0.0001413832	12.8874	19.98661	21.50182	12.8874	32.19828	1.262383	12.8874		0.7842961	12.8874			2.521994	10.81839	0.2820608	2.521994	0.9800228		12.8874	0.0405177		3.189253E-05	2.412702E-08	4.823742E-07	6.089408E-07
2.541544	10.84168	0.2771283	12.9873	0.003105855	0.0001734703	12.9873	18.43195	9.926658	12.9873	23.1372	0.5922867	12.9873		0.4139827	12.9873			2.541544	10.84168	0.2771283	2.541544	-4.81426		12.9873	0.04504127		2.579965E-05	1.995144E-08	3.971815E-07	2.352453E-07
2.561095	11.09406	0.282369	13.08721	0.007801052	0.0002364165	13.08721	24.75727	16.80124	13.08721	34.4643	0.746962	13.08721		0.9022963	13.08721			2.561095	11.09406	0.282369	2.561095	1.231194		13.08721	0.07850952		4.662958E-05	3.542189E-08	9.780568E-07	7.305713E-07
2.580645	11.04746	0.2891518	13.18711	0.002436705	0.0003247925	13.18711	6.676112	7.25356	13.18711	12.22625	1.095587	13.18711		0.3889126	13.18711			2.580645	11.04746	0.2891518	2.580645	1.99932		13.18711	0.06357625		2.167042E-05	5.638104E-08	4.647123E-07	5.091327E-07
2.600195	10.8048	0.2743534	13.28701	0.004274334	0.0001656881	13.28701	19.03992	12.41522	13.28701	24.66985	0.7045937	13.28701		0.7229446	13.28701			2.600195	10.8048	0.2743534	2.600195	-1.929905		13.28701	0.04242065		4.600212E-05	5.464494E-08	1.102009E-06	7.764684E-07
2.619746	10.88828	0.2860686	13.38691	0.001440047	0.0001038573	13.38691	19.51098	5.430848	13.38691	22.40863	0.292489	13.38691		0.574881	13.38691			2.619746	10.88828	0.2860686	2.619746	-1.193746		13.38691	0.01691489		3.68063E-05	4.213758E-08	9.06275E-07	2.650754E-07
2.639296	10.81839	0.2832937	13.48682	0.002539097	0.0002121268	13.48682	22.2415	15.96743	13.48682	32.4894	0.8014153	13.48682		0.8696256	13.48682			2.639296	10.81839	0.2832937	2.639296	3.293535		13.48682	0.1730409		8.16168E-05	6.724015E-08	1.704702E-06	1.366174E-06
2.658847	10.55049	0.2836019	13.58672	0.003502497	9.613197E-05	13.58672	19.54036	5.928961	13.58672	22.05133	0.3833411	13.58672		0.7570823	13.58672			2.658847	10.55049	0.2836019	2.658847	-3.499038		13.58672	0.1689992		2.318996E-05	3.610553E-08	7.434232E-07	2.849847E-07
2.678397	10.28064	0.282369	13.68662	0.002880614	0.0001202184	13.68662	25.05468	9.325093	13.68662	28.57841	0.413194	13.68662		0.833752	13.68662			2.678397	10.28064	0.282369	2.678397	-0.1516158		13.68662	0.03311542		4.450306E-05	4.543084E-08	1.199943E-06	4.958092E-07
2.697947	10.0108	0.2777448	13.78652	0.00298771	0.0001294785	13.78652	11.95702	3.843945	13.78652	13.97029	0.4563239	13.78652		0.4551997	13.78652			2.697947	10.0108	0.2777448	2.697947	-1.178219		13.78652	0.2030196		9.995304E-06	2.331241E-08	2.962903E-07	1.352044E-07
2.717498	9.71766	0.2647958	13.88643	0.004433854	0.0001672107	13.88643	15.98582	9.727892	13.88643	20.41337	0.6963308	13.88643		0.8032986	13.88643			2.717498	9.71766	0.2647958	2.717498	-0.4475407		13.88643	0.1193699		2.825349E-05	5.446527E-08	9.124083E-07	6.35338E-07
2.737048	9.780754	0.26942	13.98633	0.008007701	0.0001907017	13.98633	19.69014	10.52907	13.98633	24.15	0.6366888	13.98633		0.5521511	13.98633			2.737048	9.780754	0.26942	2.737048	-3.252434		13.98633	0.1146436		4.202584E-05	3.978689E-08	8.105156E-07	5.160463E-07
2.756598	9.938002	0.2752781	14.08623	0.006508405	0.0001664098	14.08623	19.36872	10.62391	14.08623	25.50976	0.6302016	14.08623		0.778676	14.08623			2.756598	9.938002	0.2752781	2.756598	1.086885		14.08623	0.1485861		2.102183E-05	2.515444E-08	5.428737E-07	3.421198E-07
2.776149	9.772017	0.2703456	14.18613	0.001538631	0.0001514857	14.18613	22.33842	-2.071003	14.18613	24.80018	-0.03431593	14.18613		0.596662	14.18613			2.776149	9.772017	0.2703456	2.776149	0.1059484		14.18613	0.1814658		3.337826E-05	3.238041E-08	8.025676E-07	-2.754085E-08
2.795699	9.53906	0.2731196	14.28603	0.005377354	3.257052E-05	14.28603	14.11866	7.015983	14.28603	17.09206	0.6144732	14.28603		0.5739539	14.28603			2.795699	9.53906	0.2731196	2.795699	-8.28955		14.28603	0.07352588		3.233711E-05	6.353155E-08	9.251791E-07	5.684978E-07
2.815249	9.282805	0.265104	14.38594	0.004257123	0.0001840071	14.38594	14.01534	4.92341	14.38594	13.68011	0.4783783	14.38594		0.5828871	14.38594			2.815249	9.282805	0.265104	2.815249	-0.7717794		14.38594	0.04607403		2.497027E-05	7.777295E-08	9.59775E-07	4.591356E-07
2.8348	9.397344	0.2675707	14.48584	0.005426064	0.0001692832	14.48584	25.7064	2.669813	14.48584	22.12629	0.3820885	14.48584		0.8752974	14.48584			2.8348	9.397344	0.2675707	2.8348	-1.503371		14.48584	0.1370277		3.394576E-05	6.069095E-08	1.254417E-06	4.792981E-07
2.85435	9.221654	0.2675707	14.58574	0.004930874	0.0001211055	14.58574	38.52064	26.07299	14.58574	41.47781	0.8383239	14.58574	0.361464770492397	0.9149056	14.58574	48.9414710769027	33.126410100789	2.85435	9.221654	0.2675707	2.85435	2.270584		14.58574	0.2071793		6.467635E-05	3.439458E-08	1.093266E-06	9.165109E-07
2.8739	8.947927	0.2583213	14.68564	0.005549594	0.0003177632	14.68564	11.43634	7.004458	14.68564	14.48256	0.2325514	14.68564		0.7097288	14.68564			2.8739	8.947927	0.2583213	2.8739	-1.111545		14.68564	0.02862125		2.319407E-05	7.848352E-08	1.107101E-06	2.574578E-07
2.893451	9.091584	0.2586295	14.78555	0.00274708	0.0001496454	14.78555	31.77795	4.58054	14.78555	26.48573	0.2846177	14.78555	0.100398471719133	0.7473407	14.78555	64.7073429843149	9.32705111302402	2.893451	9.091584	0.2586295	2.893451	-5.492877		14.78555	0.02043546		6.466613E-05	6.889245E-08	1.754968E-06	4.994949E-07
2.913001	9.309983	0.2626373	14.88545	0.003884132	0.0001306061	14.88545	11.58664	4.592937	14.88545	11.92909	0.3012205	14.88545		0.3811087	14.88545			2.913001	9.309983	0.2626373	2.913001	0.4493674		14.88545	0.2063975		1.904525E-05	5.100598E-08	5.825979E-07	1.754904E-07
2.932551	9.527411	0.2709621	14.98535	0.003584922	0.0002356294	14.98535	10.43117	13.3581	14.98535	16.80888	1.487985	14.98535		0.7097056	14.98535			2.932551	9.527411	0.2709621	2.932551	0.6183369		14.98535	0.1386737		2.110265E-05	5.300751E-08	4.969888E-07	7.39512E-07
2.952102	9.36337	0.2684954	15.08525	0.009424158	0.0004156504	15.08525	17.02655	9.654293	15.08525	23.10535	0.5359134	15.08525		0.7579048	15.08525			2.952102	9.36337	0.2684954	2.952102	5.85091		15.08525	0.02321653		4.25138E-05	6.035584E-08	1.22916E-06	6.587233E-07
2.971652	9.150795	0.2598633	15.18516	0.001940254	0.0001302305	15.18516	17.83016	-0.1826897	15.18516	18.67364	0.06378233	15.18516		0.8709888	15.18516			2.971652	9.150795	0.2598633	2.971652	-3.566626		15.18516	0.02751354		4.142266E-05	1.034648E-07	1.928147E-06	1.229817E-07
2.991202	9.331338	0.2678789	15.28506	0.003567674	0.0001060244	15.28506	34.23287	3.569632	15.28506	37.56211	0.1847468	15.28506	0.0601415298738518	0.7383212	15.28506	55.391263274964	5.77592329878362	2.991202	9.331338	0.2678789	2.991202	-2.917235		15.28506	0.1188633		3.66382E-05	1.917254E-08	7.081768E-07	1.308334E-07
3.010753	9.141089	0.2669542	15.38496	0.003059668	8.178994E-05	15.38496	6.217335	-0.7340895	15.38496	6.822138	-0.06453282	15.38496		0.1075597	15.38496			3.010753	9.141089	0.2669542	3.010753	-0.3470724		15.38496	0.07951323		1.09781E-05	2.537091E-08	1.727246E-07	-1.11464E-08
3.030303	8.900365	0.2546217	15.48486	0.001716217	0.0001165744	15.48486	18.2829	2.518512	15.48486	21.33345	0.2219459	15.48486		0.4216914	15.48486			3.030303	8.900365	0.2546217	3.030303	-2.121708		15.48486	0.2022585		1.413266E-05	1.309472E-08	2.727193E-07	6.052893E-08
3.049853	9.07023	0.2663369	15.58477	0.005575594	0.0004156147	15.58477	16.05979	2.816169	15.58477	17.09997	0.3182702	15.58477		0.8383115	15.58477			3.049853	9.07023	0.2663369	3.049853	-2.128102		15.58477	0.1777584		3.786786E-05	1.085639E-07	1.769004E-06	5.630213E-07
3.069404	8.848919	0.2617126	15.68467	0.004547615	0.0001882237	15.68467	25.67207	14.48535	15.68467	31.18868	0.7502639	15.68467		0.7641128	15.68467			3.069404	8.848919	0.2617126	3.069404	0.3361122		15.68467	0.1154398		2.518422E-05	1.978299E-08	4.935417E-07	3.702865E-07
3.088954	8.5849	0.258013	15.78457	0.007985849	0.0002779028	15.78457	17.42448	17.45389	15.78457	26.90625	0.8147267	15.78457		0.8112105	15.78457			3.088954	8.5849	0.258013	3.088954	-3.623253		15.78457	0.01841781		3.97116E-05	4.449843E-08	9.282179E-07	7.562438E-07
3.108504	8.322821	0.258013	15.88447	0.003158066	0.000158158	15.88447	24.65854	5.71988	15.88447	28.94303	0.3138297	15.88447		0.7281862	15.88447			3.108504	8.322821	0.258013	3.108504	-5.42255		15.88447	0.1258853		2.703829E-05	2.350357E-08	6.490527E-07	2.03692E-07
3.128055	8.083066	0.2484554	15.98437	0.005260778	0.0002828287	15.98437	18.34964	3.781454	15.98437	21.0715	0.2162849	15.98437		0.6482924	15.98437			3.128055	8.083066	0.2484554	3.128055	-2.301638		15.98437	0.1993538		3.820721E-05	5.5786E-08	1.148929E-06	2.48496E-07
3.147605	8.262639	0.2530805	16.08428	0.002989426	0.0001405733	16.08428	21.35081	5.21843	16.08428	23.6653	0.3481511	16.08428		0.9167727	16.08428			3.147605	8.262639	0.2530805	3.147605	-6.117608		16.08428	0.02154383		1.651981E-05	2.704225E-08	6.04382E-07	2.104162E-07
3.167156	8.458714	0.2527714	16.18418	0.001469871	5.632069E-05	16.18418	23.77637	-2.4336	16.18418	26.38947	-0.02345477	16.18418		0.7848526	16.18418			3.167156	8.458714	0.2527714	3.167156	-0.1379156		16.18418	0.1200187		2.173816E-05	2.449906E-08	6.463395E-07	-1.515974E-08
3.186706	8.672259	0.2530805	16.28408	0.00305054	7.683808E-05	16.28408	16.09568	6.399449	16.28408	19.55258	0.5110053	16.28408		0.8639148	16.28408			3.186706	8.672259	0.2530805	3.186706	-0.1762763		16.28408	0.1538696		3.645939E-05	8.238959E-08	1.434488E-06	7.330311E-07
3.206256	8.905218	0.2598633	16.38398	0.001161438	0.0002030224	16.38398	6.932487	12.89385	16.38398	16.32851	1.447095	16.38398		0.4656754	16.38398			3.206256	8.905218	0.2598633	3.206256	5.844517		16.38398	0.05994292		1.03396E-05	1.805901E-08	1.676387E-07	2.425892E-07
3.225806	9.17118	0.2601715	16.48389	0.009305649	0.0002725676	16.48389	20.8459	8.013039	16.48389	22.57019	0.3273318	16.48389		0.7948613	16.48389			3.225806	9.17118	0.2601715	3.225806	0.8950815		16.48389	0.07762558		3.930457E-05	6.132875E-08	1.315518E-06	4.306109E-07
3.245357	9.379871	0.2681871	16.58379	0.001544208	9.990278E-05	16.58379	20.11555	0.2923431	16.58379	22.41843	0.0332361	16.58379		0.7969166	16.58379			3.245357	9.379871	0.2681871	3.245357	0.1278688		16.58379	0.1229424		8.113546E-06	1.28651E-08	2.882562E-07	9.580511E-09
3.264907	9.334249	0.260788	16.68369	0.007515107	0.0003643747	16.68369	17.43569	5.486891	16.68369	19.81122	0.3397239	16.68369		0.6432096	16.68369			3.264907	9.334249	0.260788	3.264907	-0.08311471		16.68369	0.09896725		3.384665E-05	5.54684E-08	1.040493E-06	3.534803E-07
3.284457	9.541972	0.273737	16.78359	0.003052742	0.0001383527	16.78359	15.27177	-3.428705	16.78359	16.60621	-0.04865167	16.78359		0.3776957	16.78359			3.284457	9.541972	0.273737	3.284457	-0.8064867		16.78359	0.1656047		2.906268E-05	3.980489E-08	6.602276E-07	-3.212118E-08
3.304008	9.433258	0.2626373	16.8835	0.004677136	0.0003593341	16.8835	12.96058	6.911715	16.8835	14.45086	0.4302441	16.8835		0.7476557	16.8835			3.304008	9.433258	0.2626373	3.304008	5.893837		16.8835	0.1124681		1.807332E-05	6.470715E-08	8.589474E-07	3.695571E-07
3.323558	9.617683	0.2675707	16.9834	0.005400208	0.0002545447	16.9834	16.20352	-2.689734	16.9834	17.88178	-0.04058554	16.9834		0.8489658	16.9834			3.323558	9.617683	0.2675707	3.323558	-1.918945		16.9834	0.1716561		1.990271E-05	5.284221E-08	9.441355E-07	-3.831826E-08
3.343108	9.407049	0.2752781	17.0833	0.006743568	0.0003366761	17.0833	16.28578	1.438867	17.0833	18.01663	0.1413024	17.0833		0.5552256	17.0833			3.343108	9.407049	0.2752781	3.343108	2.672457		17.0833	0.1087786		2.451699E-05	4.193623E-08	7.481179E-07	1.057109E-07
3.362659	9.176032	0.2641793	17.1832	0.001864684	7.607156E-05	17.1832	19.06928	10.26191	17.1832	25.9024	0.3485526	17.1832		0.7252557	17.1832			3.362659	9.176032	0.2641793	3.362659	-0.6165102		17.1832	0.1554856		2.182151E-05	2.358826E-08	5.769504E-07	2.010976E-07
3.382209	9.045964	0.2583213	17.28311	0.003873914	0.0001993235	17.28311	17.03597	0.4576077	17.28311	18.82191	0.1885298	17.28311		0.4850963	17.28311			3.382209	9.045964	0.2583213	3.382209	-5.03255		17.28311	0.1445079		1.841956E-05	2.5222E-08	4.665081E-07	8.795067E-08
3.40176	9.266304	0.2617126	17.38301	0.003961877	0.0002523347	17.38301	17.82049	8.055774	17.38301	19.81207	0.5278493	17.38301		0.7687432	17.38301			3.40176	9.266304	0.2617126	3.40176	-2.314425		17.38301	0.0527347		3.060439E-05	5.993844E-08	1.05018E-06	5.543366E-07
3.42131	9.487615	0.2595541	17.48291	0.004097683	0.0003097012	17.48291	14.03278	0.8539128	17.48291	15.48787	0.1758945	17.48291		0.4579866	17.48291			3.42131	9.487615	0.2595541	3.42131	0.0867681		17.48291	0.07539552		2.286543E-05	4.365649E-08	6.65923E-07	1.171322E-07
3.44086	9.728338	0.2675707	17.58281	0.003742633	0.0001567958	17.58281	14.18825	0.2728983	17.58281	14.76114	0.06743903	17.58281		0.5638063	17.58281			3.44086	9.728338	0.2675707	3.44086	1.935385		17.58281	0.05814743		1.123099E-05	2.906082E-08	4.279988E-07	2.886383E-08
3.460411	9.991386	0.2697282	17.68271	0.0005190191	0.0001959811	17.68271	15.17495	-5.97366	17.68271	17.2858	-0.3503619	17.68271		0.5370118	17.68271			3.460411	9.991386	0.2697282	3.460411	4.407819		17.68271	0.1810284		1.289257E-05	2.317097E-08	3.779998E-07	-1.324367E-07
3.479961	10.28841	0.2734278	17.78262	0.00291057	0.0002185561	17.78262	18.11684	4.065195	17.78262	21.00406	0.3604006	17.78262		0.7927514	17.78262			3.479961	10.28841	0.2734278	3.479961	3.602246		17.78262	0.1144377		2.209508E-05	3.970323E-08	7.845333E-07	2.827463E-07
3.499511	10.59028	0.2718867	17.88252	0.002185561	0.0001094224	17.88252	18.2337	4.68106	17.88252	17.95383	0.360956	17.88252		0.4240065	17.88252			3.499511	10.59028	0.2718867	3.499511	2.348219		17.88252	0.02997802		1.908044E-05	2.509845E-08	4.23847E-07	1.529901E-07
3.519062	10.71938	0.2882271	17.98242	0.004447088	0.0004105491	17.98242	8.918936	7.447605	17.98242	13.2871	0.6307327	17.98242		0.633147	17.98242			3.519062	10.71938	0.2882271	3.519062	2.327212		17.98242	0.1558629		1.597799E-05	5.730152E-08	6.439768E-07	4.061772E-07
3.538612	10.53884	0.2839111	18.08232	0.00252465	0.0001737815	18.08232	18.12452	3.868734	18.08232	19.73582	0.1639832	18.08232		0.6537634	18.08232			3.538612	10.53884	0.2839111	3.538612	5.262713		18.08232	0.169451		1.675991E-05	2.813078E-08	5.478668E-07	8.984095E-08
3.558162	10.52428	0.2743534	18.18223	0.003321571	0.00017127	18.18223	8.768872	8.250486	18.18223	12.81636	0.749595	18.18223		0.3330305	18.18223			3.558162	10.52428	0.2743534	3.558162	-3.984939		18.18223	0.2629564		1.491515E-05	3.024005E-08	3.101141E-07	2.3246E-07
3.577713	10.79315	0.2789777	18.28213	0.003289558	0.0001100639	18.28213	9.828301	9.310435	18.28213	14.94469	0.7822894	18.28213		0.5782971	18.28213			3.577713	10.79315	0.2789777	3.577713	-0.8685943		18.28213	0.1397963		1.556358E-05	4.029831E-08	4.74345E-07	3.710751E-07
3.597263	10.85721	0.2795941	18.38203	0.004902967	0.0003277173	18.38203	14.66594	3.844131	18.38203	15.69359	0.2980798	18.38203		0.6337927	18.38203			3.597263	10.85721	0.2795941	3.597263	4.328358		18.38203	0.1275913		2.352962E-05	6.055046E-08	9.106583E-07	2.714488E-07
3.616813	10.64755	0.2808279	18.48193	0.004032606	0.0001773829	18.48193	13.07548	8.485189	18.48193	15.25979	0.5172864	18.48193		0.7374302	18.48193			3.616813	10.64755	0.2808279	3.616813	1.960046		18.48193	0.08243012		2.278062E-05	7.214219E-08	9.777983E-07	5.058017E-07
3.636364	10.41168	0.2777448	18.58183	0.006988421	0.0002905448	18.58183	15.31568	10.12317	18.58183	18.82283	0.8330592	18.58183		0.6338888	18.58183			3.636364	10.41168	0.2777448	3.636364	-5.720301		18.58183	0.09531306		3.037529E-05	5.434553E-08	7.859476E-07	6.547409E-07
3.655914	10.37383	0.2712703	18.68174	0.00604454	0.0003456695	18.68174	18.11246	1.790776	18.68174	19.44598	0.1584671	18.68174		0.8114576	18.68174			3.655914	10.37383	0.2712703	3.655914	-0.6941448		18.68174	0.07621659		3.110069E-05	6.673848E-08	1.281801E-06	2.031232E-07
3.675464	10.61164	0.2774366	18.78164	0.003421997	7.658201E-05	18.78164	17.22339	4.54176	18.78164	17.51571	0.2911873	18.78164		0.5052857	18.78164			3.675464	10.61164	0.2774366	3.675464	-5.119318		18.78164	0.05385756		2.607754E-05	4.294851E-08	7.222757E-07	2.103175E-07
3.695015	10.83198	0.2755863	18.88154	0.002914844	0.0001695357	18.88154	25.01441	1.669564	18.88154	25.36693	0.08364067	18.88154		0.849896	18.88154			3.695015	10.83198	0.2755863	3.695015	4.283604		18.88154	0.1187855		2.520443E-05	3.328946E-08	8.415132E-07	7.038472E-08
3.714565	10.84945	0.2814444	18.98145	0.002899318	0.0001851281	18.98145	19.51994	5.363588	18.98145	19.53493	0.2608409	18.98145		0.920398	18.98145			3.714565	10.84945	0.2814444	3.714565	3.401309		18.98145	0.10861		3.247704E-05	7.833005E-08	1.480631E-06	3.862091E-07
3.734115	10.61843	0.2829855	19.08135	0.002573569	9.074751E-05	19.08135	10.71549	-3.221651	19.08135	14.96536	-0.1163573	19.08135		0.7031817	19.08135			3.734115	10.61843	0.2829855	3.734115	1.977399		19.08135	0.1598389		1.861592E-05	5.844912E-08	8.6885E-07	-1.01097E-07
3.753666	10.64949	0.2691118	19.18125	0.002908134	0.000133004	19.18125	21.3187	-3.851583	19.18125	21.33247	-0.08462002	19.18125		0.7292221	19.18125			3.753666	10.64949	0.2691118	3.753666	-1.922598		19.18125	0.1970257		2.790045E-05	4.470835E-08	9.503431E-07	-8.041805E-08
3.773216	10.90672	0.2795941	19.28115	0.002651284	0.000264328	19.28115	15.10713	-0.7485954	19.28115	15.46581	-0.1541321	19.28115		0.8741195	19.28115			3.773216	10.90672	0.2795941	3.773216	0.361686		19.28115	0.107154		1.914727E-05	6.997332E-08	1.069564E-06	-1.648541E-07
3.792766	11.13773	0.2817526	19.38105	0.003825415	0.0001326474	19.38105	17.69762	4.810839	19.38105	22.33558	0.3137058	19.38105		0.7701486	19.38105			3.792766	11.13773	0.2817526	3.792766	1.371849		19.38105	0.06538415		2.667874E-05	4.118561E-08	8.777285E-07	2.753486E-07
3.812317	11.13094	0.2869933	19.48096	0.005299288	0.0003225275	19.48096	13.98186	6.759899	19.48096	17.3912	0.5785497	19.48096		0.5359884	19.48096			3.812317	11.13094	0.2869933	3.812317	4.753065		19.48096	0.1407005		1.905714E-05	3.37718E-08	5.083803E-07	2.941233E-07
3.831867	10.91254	0.2826773	19.58086	0.003360759	0.000118216	19.58086	11.56445	-6.876274	19.58086	13.62087	-0.5669714	19.58086		0.3234182	19.58086			3.831867	10.91254	0.2826773	3.831867	2.095221		19.58086	0.1192375		1.203791E-05	2.098485E-08	2.486476E-07	-1.409761E-07
3.851417	10.6825	0.2826773	19.68076	0.004967312	0.0003165361	19.68076	17.52342	-0.07172679	19.68076	18.15107	0.0639855	19.68076		0.7481213	19.68076			3.851417	10.6825	0.2826773	3.851417	-4.543909		19.68076	0.07587098		2.793748E-05	6.343878E-08	1.149132E-06	7.352777E-08
3.870968	10.42624	0.2811362	19.78066	0.004007056	0.0001866951	19.78066	15.26109	4.109597	19.78066	15.38861	0.2036448	19.78066		0.7921677	19.78066			3.870968	10.42624	0.2811362	3.870968	-2.83686		19.78066	0.04746556		1.539262E-05	5.149099E-08	7.764382E-07	1.581176E-07
3.890518	10.15057	0.265104	19.88057	0.003003732	0.0001645956	19.88057	13.84422	5.392551	19.88057	15.86162	0.3972738	19.88057		0.7442684	19.88057			3.890518	10.15057	0.265104	3.890518	0.6064634		19.88057	0.0467671		2.07645E-05	6.142656E-08	9.054864E-07	3.59726E-07
3.910069	10.19523	0.2712703	19.98047	0.004865925	0.0002073446	19.98047	17.40821	-3.430624	19.98047	17.77362	-0.1680476	19.98047		0.6773946	19.98047			3.910069	10.19523	0.2712703	3.910069	-1.652247		19.98047	0.05157829		1.397854E-05	2.997447E-08	5.253881E-07	-8.82902E-08
3.929619	10.41265	0.2746617	20.08037	0.002057649	0.0001753402	20.08037	11.08918	5.138395	20.08037	13.91177	0.6000851	20.08037		0.7568071	20.08037			3.929619	10.41265	0.2746617	3.929619	-2.434987		20.08037	0.1007909		9.048478E-06	3.538311E-08	4.220779E-07	2.532826E-07
3.949169	10.60484	0.2718867	20.18027	0.001269615	0.0001267087	20.18027	16.27243	4.814577	20.18027	17.87768	0.3452906	20.18027		0.8076472	20.18027			3.949169	10.60484	0.2718867	3.949169	1.637634		20.18027	0.05637899		2.086485E-05	5.272479E-08	8.909783E-07	3.076464E-07
3.968719	10.85527	0.2866851	20.28017	0.002485866	0.0001339422	20.28017	11.62807	-0.1094028	20.28017	11.97061	-0.004758725	20.28017		0.5121269	20.28017			3.968719	10.85527	0.2866851	3.968719	2.879788		20.28017	0.1297704		1.076258E-05	3.846458E-08	4.604394E-07	-2.191105E-09
3.98827	10.76694	0.2728114	20.38008	0.001988078	0.0001271302	20.38008	17.58184	7.965688	20.38008	19.01798	0.4763942	20.38008		0.7586037	20.38008			3.98827	10.76694	0.2728114	3.98827	0.9151751		20.38008	0.2045072		2.050678E-05	4.30114E-08	7.384725E-07	3.51804E-07
4.00782	10.93195	0.2891518	20.47998	0.003415538	0.0001384541	20.47998	12.74765	-3.081056	20.47998	13.81647	-0.2297428	20.47998		0.5835344	20.47998			4.00782	10.93195	0.2891518	4.00782	1.520725		20.47998	0.1340937		1.294869E-05	3.958204E-08	5.329985E-07	-1.224526E-07
4.02737	10.82518	0.2836019	20.57988	0.004920029	0.0003262598	20.57988	15.05079	1.589162	20.57988	15.07274	0.1988764	20.57988		0.6597289	20.57988			4.02737	10.82518	0.2836019	4.02737	-3.481684		20.57988	0.04341751		2.153647E-05	6.25397E-08	9.245381E-07	1.838688E-07
4.046921	10.62134	0.2715785	20.67978	0.003007011	6.870907E-05	20.67978	9.877223	-1.255096	20.67978	11.95339	-0.1304916	20.67978		0.3680381	20.67978			4.046921	10.62134	0.2715785	4.046921	2.154589		20.67978	0.09858803		1.384274E-05	3.565597E-08	4.226268E-07	-5.514927E-08
4.066471	10.73394	0.2777448	20.77969	0.005646505	0.0009313509	20.77969	3.598692	1.447689	20.77969	4.381988	0.3759189	20.77969		0.3376943	20.77969			4.066471	10.73394	0.2777448	4.066471	-6.0144		20.77969	0.2376528		1.500494E-05	2.638857E-07	1.082391E-06	4.068913E-07
4.086021	10.94943	0.2820608	20.87959	0.00287224	0.0004202639	20.87959	0.900291	1.814184	20.87959	2.13983	1.852075	20.87959		0.246493	20.87959			4.086021	10.94943	0.2820608	4.086021	0.07672127		20.87959	0.04901051		1.26852E-05	6.828787E-07	6.94244E-07	1.285792E-06
4.105572	10.77471	0.2845275	20.97949	0.002936108	9.999815E-05	20.97949	0.09012663	4.254642	20.97949	4.394453	-9.061056	20.97949		0.3514545	20.97949			4.105572	10.77471	0.2845275	4.105572	0.8749878		20.97949	0.03319138		4.870596E-06	8.864243E-08	-4.273058E-08	3.871842E-07
4.125122	10.54272	0.272195	21.07939	0.004421457	5.547133E-05	21.07939	9.91874	-3.347052	21.07939	11.56546	-0.3488235	21.07939		0.1333407	21.07939			4.125122	10.54272	0.272195	4.125122	1.056744		21.07939	0.1327304		1.880797E-05	1.874903E-08	2.047423E-07	-7.141894E-08
4.144672	10.70094	0.2799023	21.1793	0.002878554	0.0003817574	21.1793	9.033256	-0.3273456	21.1793	9.661379	-0.1010088	21.1793		0.5117666	21.1793			4.144672	10.70094	0.2799023	4.144672	-1.980139		21.1793	0.09308185		1.370743E-05	7.515359E-08	7.224114E-07	-7.296994E-08
4.164223	10.54466	0.2746617	21.2792	0.001007504	2.315489E-05	21.2792	17.59288	10.2207	21.2792	19.57695	0.6248505	21.2792		0.5600114	21.2792			4.164223	10.54466	0.2746617	4.164223	0.343419		21.2792	0.04882028		2.168523E-05	3.168627E-08	5.260659E-07	3.287126E-07
4.183773	10.70385	0.2709621	21.3791	0.0004204765	3.669135E-05	21.3791	15.63573	-4.252269	21.3791	15.77785	-0.1968348	21.3791		0.3881897	21.3791			4.183773	10.70385	0.2709621	4.183773	5.07091		21.3791	0.125286		1.308994E-05	2.041202E-08	3.159945E-07	-6.219872E-08
4.203323	10.93972	0.282369	21.479	0.002149549	4.513723E-05	21.479	20.32976	6.319835	21.479	22.70162	0.3839214	21.479		0.7378824	21.479			4.203323	10.93972	0.282369	4.203323	-1.727142		21.479	0.07867405		1.383627E-05	1.981037E-08	4.198488E-07	1.611889E-07
4.222874	10.88925	0.2762028	21.57891	0.001681941	2.543597E-05	21.57891	20.45635	15.09707	21.57891	25.79935	0.543177	21.57891		0.6492373	21.57891			4.222874	10.88925	0.2762028	4.222874	2.335432		21.57891	0.1172906		2.067092E-05	2.016257E-08	4.571016E-07	2.482871E-07
4.242424	11.10764	0.2842193	21.67881	0.002733008	0.0001453072	21.67881	14.35221	-0.8060784	21.67881	14.89674	-0.05926063	21.67881		0.5850987	21.67881			4.242424	11.10764	0.2842193	4.242424	2.100701		21.67881	0.04248397		1.137586E-05	2.999375E-08	4.460266E-07	-2.643182E-08
4.261975	10.95428	0.276511	21.77871	0.0002706295	2.035133E-05	21.77871	7.614915	10.04866	21.77871	12.51805	1.399056	21.77871		0.5239382	21.77871			4.261975	10.95428	0.276511	4.261975	0.8822946		21.77871	0.07221571		8.70933E-06	2.912001E-08	2.119709E-07	2.965591E-07
4.281525	11.14065	0.2848358	21.87861	0.0006395612	7.368276E-05	21.87861	11.14482	-8.254791	21.87861	14.32925	-0.6790327	21.87861		0.4075262	21.87861			4.281525	11.14065	0.2848358	4.281525	3.315455		21.87861	0.1178782		1.115095E-05	2.2132E-08	2.623652E-07	-1.781546E-07
4.301075	10.9436	0.2854522	21.97852	0.001635732	8.981914E-05	21.97852	14.42995	5.290943	21.97852	17.9238	0.3694521	21.97852		0.6189162	21.97852			4.301075	10.9436	0.2854522	4.301075	-1.507025		21.97852	0.07564149		1.840554E-05	3.545851E-08	5.961653E-07	2.202546E-07
4.320626	10.699	0.2795941	22.07842	0.004473025	0.0002509094	22.07842	12.2674	-3.724822	22.07842	13.34753	-0.2729013	22.07842		0.3583497	22.07842			4.320626	10.699	0.2795941	4.320626	2.219437		22.07842	0.164631		1.484626E-05	2.986225E-08	3.845255E-07	-1.049375E-07
4.340176	10.44565	0.2817526	22.17832	0.00267691	0.0002117901	22.17832	9.757357	-2.17381	22.17832	11.00657	-0.0475591	22.17832		0.6959397	22.17832			4.340176	10.44565	0.2817526	4.340176	-0.5160419		22.17832	0.06123567		6.386922E-06	3.669097E-08	4.033858E-07	-1.918466E-08
4.359726	10.1564	0.282369	22.27822	0.0005993285	4.759437E-05	22.27822	21.76416	8.916728	22.27822	26.30186	0.3550242	22.27822		0.8414797	22.27822			4.359726	10.1564	0.282369	4.359726	-0.783653		22.27822	0.1445367		1.354978E-05	1.648173E-08	4.085186E-07	1.45034E-07
4.379277	9.90694	0.2703456	22.37812	0.002220501	0.0002083448	22.37812	13.44241	6.240175	22.37812	16.46069	0.4128185	22.37812		0.7203016	22.37812			4.379277	9.90694	0.2703456	4.379277	-0.4539342		22.37812	0.01518571		1.975503E-05	5.251653E-08	7.99049E-07	3.298622E-07
4.398827	10.03118	0.2740452	22.47803	0.002559289	0.0002463346	22.47803	11.16398	1.846859	22.47803	10.86151	0.1646387	22.47803		0.4932362	22.47803			4.398827	10.03118	0.2740452	4.398827	-0.6932315		22.47803	0.111962		1.441809E-05	6.028123E-08	6.46048E-07	1.063645E-07
4.418377	9.814727	0.2654122	22.57793	0.003869741	0.0003548421	22.57793	15.10518	-0.8602762	22.57793	16.15899	-0.06971505	22.57793		0.6755885	22.57793			4.418377	9.814727	0.2654122	4.418377	-2.165549		22.57793	0.1420165		2.31045E-05	5.977927E-08	9.636334E-07	-6.717975E-08
4.437928	9.953531	0.2731196	22.67783	0.001549088	0.0001683523	22.67783	26.10611	7.905758	22.67783	28.18658	0.4476436	22.67783		0.8038894	22.67783			4.437928	9.953531	0.2731196	4.437928	0.2822247		22.67783	0.09014595		2.70717E-05	2.739221E-08	7.047081E-07	3.154581E-07
4.457478	9.690482	0.2700374	22.77773	0.003111772	0.0002014969	22.77773	13.09728	6.825296	22.77773	17.38547	0.1816775	22.77773		0.6373406	22.77773			4.457478	9.690482	0.2700374	4.457478	-1.567306		22.77773	0.1224473		1.37711E-05	2.903804E-08	4.967093E-07	9.02409E-08
4.477028	9.505087	0.2595541	22.87764	0.002215994	0.0001942118	22.87764	17.11002	1.185069	22.87764	17.77884	0.03716442	22.87764		0.7434289	22.87764			4.477028	9.505087	0.2595541	4.477028	0.2146369		22.87764	0.1553627		1.64758E-05	3.875069E-08	6.884669E-07	2.558647E-08
4.496579	9.70019	0.26942	22.97754	0.00208588	2.941126E-05	22.97754	18.43108	-0.964336	22.97754	18.04491	-0.003341717	22.97754		0.500639	22.97754			4.496579	9.70019	0.26942	4.496579	-4.531122		22.97754	0.06927609		1.480273E-05	2.275921E-08	4.106856E-07	-1.372395E-09
4.516129	9.909852	0.2641793	23.07744	0.001129957	0.000105226	23.07744	7.535712	6.014385	23.07744	9.836307	0.6117651	23.07744		0.4459216	23.07744			4.516129	9.909852	0.2641793	4.516129	-4.899201		23.07744	0.08653923		8.824625E-06	4.067154E-08	3.412627E-07	2.087726E-07
4.535679	10.13213	0.2725032	23.17734	0.003778391	0.0002764046	23.17734	13.52012	-3.661148	23.17734	12.2865	-0.2097394	23.17734		0.6307393	23.17734			4.535679	10.13213	0.2725032	4.535679	2.003886		23.17734	0.06751812		1.152902E-05	4.817104E-08	5.792497E-07	-1.214915E-07
4.55523	10.39421	0.272195	23.27724	0.001883213	0.0001034159	23.27724	9.660343	6.404645	23.27724	12.51461	0.5740153	23.27724		0.2921483	23.27724			4.55523	10.39421	0.272195	4.55523	0.7425523		23.27724	0.02634582		6.325499E-06	1.17995E-08	1.280672E-07	7.351251E-08
4.57478	10.65435	0.2715785	23.37715	0.002714742	0.0002160098	23.37715	12.56747	-3.810089	23.37715	13.23505	-0.3432652	23.37715		0.4475607	23.37715			4.57478	10.65435	0.2715785	4.57478	1.905245		23.37715	0.02816381		1.279385E-05	3.268903E-08	4.092037E-07	-1.404654E-07
4.59433	10.84168	0.285144	23.47705	0.0009999296	5.053569E-05	23.47705	13.28009	0.3723216	23.47705	12.75936	-0.02080717	23.47705		0.3117327	23.47705			4.59433	10.84168	0.285144	4.59433	0.7188052		23.47705	0.09614269		5.154311E-06	9.869494E-09	1.259012E-07	-2.619647E-09
4.613881	10.76306	0.2749699	23.57695	0.001287927	0.0001113976	23.57695	17.70357	5.417204	23.57695	18.63778	0.5813168	23.57695		0.6156656	23.57695			4.613881	10.76306	0.2749699	4.613881	1.812083		23.57695	0.1056516		1.435748E-05	2.544688E-08	4.100268E-07	2.383555E-07
4.633431	11.06688	0.2805197	23.67686	0.001410952	8.634364E-05	23.67686	16.16333	-3.20281	23.67686	17.88258	-0.1154453	23.67686		0.6380391	23.67686			4.633431	11.06688	0.2805197	4.633431	1.114285		23.67686	0.1509349		1.775765E-05	3.54301E-08	6.294014E-07	-7.266141E-08
4.652981	11.33381	0.2832937	23.77676	0.001401719	0.0001124613	23.77676	11.01959	-3.860246	23.77676	14.25519	-0.2340919	23.77676		0.6194366	23.77676			4.652981	11.33381	0.2832937	4.652981	-5.551332		23.77676	0.08720747		9.901596E-06	3.018254E-08	4.189325E-07	-9.806869E-08
4.672532	11.61335	0.2869933	23.87666	0.0005557712	5.422579E-05	23.87666	13.16568	-2.995145	23.87666	14.29817	-0.3028702	23.87666		0.7963472	23.87666			4.672532	11.61335	0.2869933	4.672532	1.641287		23.87666	0.05983107		1.437215E-05	5.598395E-08	7.661013E-07	-2.320292E-07
4.692082	11.77351	0.298093	23.97656	0.002762484	7.178963E-05	23.97656	1.627879	3.289196	23.97656	3.680728	2.224544	23.97656		0.02660893	23.97656			4.692082	11.77351	0.298093	4.692082	4.505548		23.97656	0.08122053		7.54447E-06	1.481796E-08	2.236222E-08	4.974576E-08
4.711632	11.58326	0.2888435	24.07646	0.001301345	9.081158E-05	24.07646	14.36814	4.661976	24.07646	16.67881	0.3652824	24.07646		0.6990363	24.07646			4.711632	11.58326	0.2888435	4.711632	3.734682		24.07646	0.02596761		1.275613E-05	3.205448E-08	5.021762E-07	1.834361E-07
4.731183	11.36875	0.2876107	24.17637	0.002736906	0.0001343097	24.17637	3.326243	-7.911017	24.17637	9.423719	-1.710979	24.17637		0.3844159	24.17637			4.731183	11.36875	0.2876107	4.731183	2.521755		24.17637	0.08609354		5.912987E-06	2.55955E-08	1.217112E-07	-2.082454E-07
4.750733	11.13579	0.2842193	24.27627	0.0008458573	0.0001066599	24.27627	17.0015	0.9215833	24.27627	18.53425	0.2294518	24.27627		0.6182989	24.27627			4.750733	11.13579	0.2842193	4.750733	-1.984706		24.27627	0.05239893		1.134235E-05	2.041509E-08	3.687948E-07	8.462061E-08
4.770284	11.04261	0.2786694	24.37617	0.001003997	6.285666E-05	24.37617	10.38024	4.868942	24.37617	12.67686	0.4652113	24.37617		0.6693483	24.37617			4.770284	11.04261	0.2786694	4.770284	-0.4621543		24.37617	0.06512292		4.903582E-06	2.042407E-08	2.347534E-07	1.092099E-07
4.789834	11.27363	0.2786694	24.47607	0.002545886	9.326956E-05	24.47607	9.442988	3.375742	24.47607	10.59282	0.29609	24.47607		0.7098944	24.47607			4.789834	11.27363	0.2786694	4.789834	-1.037564		24.47607	0.1499483		8.664399E-06	5.481616E-08	5.56765E-07	1.648526E-07
4.809384	11.32604	0.2866851	24.57598	0.001669437	0.0001229968	24.57598	8.522852	-10.80562	24.57598	13.55511	-1.191604	24.57598		0.1901501	24.57598			4.809384	11.32604	0.2866851	4.809384	-1.720748		24.57598	0.05405018		1.096244E-05	1.134481E-08	9.885532E-08	-1.177964E-07
4.828935	11.2746	0.2863769	24.67588	0.003135647	0.000226746	24.67588	10.48191	11.97591	24.67588	17.31793	1.152763	24.67588		0.4816257	24.67588			4.828935	11.2746	0.2863769	4.828935	2.62953		24.67588	0.03719753		1.024309E-05	1.644936E-08	1.866693E-07	2.151855E-07
4.848485	11.53085	0.285144	24.77578	0.001062887	5.343398E-05	24.77578	7.868571	-7.058273	24.77578	10.98996	-0.930586	24.77578		0.5463395	24.77578			4.848485	11.53085	0.285144	4.848485	4.366719		24.77578	0.1061381		8.219824E-06	3.718198E-08	2.991397E-07	-2.783752E-07
4.868035	11.57162	0.2919267	24.87568	0.0008613495	9.230294E-05	24.87568	10.83523	-3.996082	24.87568	12.32161	-0.3851722	24.87568		0.6489886	24.87568			4.868035	11.57162	0.2919267	4.868035	-2.966556		24.87568	0.04238082		4.506775E-06	1.926495E-08	2.215118E-07	-8.53202E-08
4.887586	11.34837	0.2897682	24.97559	0.003946609	0.0002523365	24.97559	14.73672	-8.179155	24.97559	18.01294	-0.3585679	24.97559		0.7880902	24.97559			4.887586	11.34837	0.2897682	4.887586	4.121028		24.97559	0.05705707		2.486578E-05	6.03961E-08	1.024069E-06	-3.671981E-07
4.907136	11.34157	0.2826773	25.07549	0.003133252	5.517034E-05	25.07549	13.69803	4.336159	25.07549	14.48804	0.3348155	25.07549		0.4661849	25.07549			4.907136	11.34157	0.2826773	4.907136	5.322081		25.07549	0.1390425		1.13244E-05	2.515095E-08	3.455347E-07	1.156904E-07
4.926686	11.60559	0.2860686	25.17539	8.655665E-05	6.871086E-05	25.17539	18.58899	1.290019	25.17539	18.59552	0.1040198	25.17539		0.6501895	25.17539			4.926686	11.60559	0.2860686	4.926686	-3.165666		25.17539	0.0576638		1.906058E-05	3.583929E-08	6.628738E-07	6.895198E-08
4.946237	11.83564	0.2839111	25.27529	0.002171749	0.0001676338	25.27529	14.72961	-3.920785	25.27529	17.1054	-0.2070147	25.27529		0.6514638	25.27529			4.946237	11.83564	0.2839111	4.946237	-0.1543559		25.27529	0.1723842		1.830305E-05	4.075185E-08	6.826036E-07	-1.41309E-07
4.965787	11.85893	0.2919267	25.37519	0.002201156	0.0001485223	25.37519	15.43421	-5.151013	25.37519	17.40488	-0.4231393	25.37519		0.4874587	25.37519			4.965787	11.85893	0.2919267	4.965787	3.464331		25.37519	0.08249062		9.908425E-06	1.594411E-08	2.555676E-07	-1.081407E-07
4.985337	11.63762	0.2931596	25.4751	0.0008723296	0.0002056646	25.4751	9.906312	6.160166	25.4751	12.68225	0.4983841	25.4751		0.6045411	25.4751			4.985337	11.63762	0.2931596	4.985337	4.193182		25.4751	0.1528673		1.116609E-05	4.196954E-08	4.763828E-07	2.374216E-07
5.004888	11.41728	0.2860686	25.575	0.001873091	0.0001342932	25.575	7.441275	-3.480116E-11	25.575	8.50351	-4.620324E-12	25.575		0.03163942	25.575			5.004888	11.41728	0.2860686	5.004888	3.808663		25.575	0.0789583		1.739647E-05	7.611904E-09	6.47279E-08	-2.990638E-19
5.024438	11.15618	0.2888435	25.6749	0.0008723296	0.0002056646	25.6749	9.906312	-6.160166	25.6749	12.68225	-0.4983841	25.6749		0.6045411	25.6749			5.024438	11.15618	0.2888435	5.024438	-7.980838		25.6749	0.1528673		1.116609E-05	4.196954E-08	4.763828E-07	-2.374216E-07
5.043988	10.88536	0.2814444	25.7748	0.002201156	0.0001485223	25.7748	15.43421	5.151013	25.7748	17.40488	0.4231393	25.7748		0.4874587	25.7748			5.043988	10.88536	0.2814444	5.043988	-0.1141686		25.7748	0.08249062		9.908425E-06	1.594411E-08	2.555676E-07	1.081407E-07
5.063539	10.58834	0.285144	25.87471	0.002171749	0.0001676338	25.87471	14.72961	3.920785	25.87471	17.1054	0.2070147	25.87471		0.6514638	25.87471			5.063539	10.58834	0.285144	5.063539	-0.8174468		25.87471	0.1723842		1.830305E-05	4.075185E-08	6.826036E-07	1.41309E-07
5.083089	10.29326	0.2675707	25.97461	8.655665E-05	6.871086E-05	25.97461	18.58899	-1.290019	25.97461	18.59552	-0.1040198	25.97461		0.6501895	25.97461			5.083089	10.29326	0.2675707	5.083089	-0.3863464		25.97461	0.0576638		1.906058E-05	3.583929E-08	6.628738E-07	-6.895198E-08
5.102639	10.30588	0.2752781	26.07451	0.003133252	5.517034E-05	26.07451	13.69803	-4.336159	26.07451	14.48804	-0.3348155	26.07451		0.4661849	26.07451			5.102639	10.30588	0.2752781	5.102639	0.2429507		26.07451	0.1390425		1.13244E-05	2.515095E-08	3.455347E-07	-1.156904E-07
5.12219	10.21658	0.2758946	26.17441	0.003946609	0.0002523365	26.17441	14.73672	8.179155	26.17441	18.01294	0.3585679	26.17441		0.7880902	26.17441			5.12219	10.21658	0.2758946	5.12219	-1.084145		26.17441	0.05705707		2.486578E-05	6.03961E-08	1.024069E-06	3.671981E-07
5.14174	9.917617	0.2703456	26.27431	0.0008613495	9.230294E-05	26.27431	10.83523	3.996082	26.27431	12.32161	0.3851722	26.27431		0.6489886	26.27431			5.14174	9.917617	0.2703456	5.14174	0.364426		26.27431	0.04238082		4.506775E-06	1.926495E-08	2.215118E-07	8.53202E-08
5.16129	9.634185	0.2691118	26.37422	0.001062887	5.343398E-05	26.37422	7.868571	7.058273	26.37422	10.98996	0.930586	26.37422		0.5463395	26.37422			5.16129	9.634185	0.2691118	5.16129	3.404963		26.37422	0.1061381		8.219824E-06	3.718198E-08	2.991397E-07	2.783752E-07
5.18084	9.342016	0.266646	26.47412	0.003135647	0.000226746	26.47412	10.48191	-11.97591	26.47412	17.31793	-1.152763	26.47412		0.4816257	26.47412			5.18084	9.342016	0.266646	5.18084	-0.5571426		26.47412	0.03719753		1.024309E-05	1.644936E-08	1.866693E-07	-2.151855E-07
5.200391	9.396373	0.2647958	26.57402	0.001669437	0.0001229968	26.57402	8.522852	10.80562	26.57402	13.55511	1.191604	26.57402		0.1901501	26.57402			5.200391	9.396373	0.2647958	5.200391	-3.716415		26.57402	0.05405018		1.096244E-05	1.134481E-08	9.885532E-08	1.177964E-07
5.219941	9.574003	0.2725032	26.67393	0.002545886	9.326956E-05	26.67393	9.442988	-3.375742	26.67393	10.59282	-0.29609	26.67393		0.7098944	26.67393			5.219941	9.574003	0.2725032	5.219941	-1.780116		26.67393	0.1499483		8.664399E-06	5.481616E-08	5.56765E-07	-1.648526E-07
5.239491	9.431315	0.266646	26.77383	0.001003997	6.285666E-05	26.77383	10.38024	-4.868942	26.77383	12.67686	-0.4652113	26.77383		0.6693483	26.77383			5.239491	9.431315	0.266646	5.239491	-3.41775		26.77383	0.06512292		4.903582E-06	2.042407E-08	2.347534E-07	-1.092099E-07
5.259042	9.213889	0.2583213	26.87373	0.0008458573	0.0001066599	26.87373	17.0015	-0.9215833	26.87373	18.53425	-0.2294518	26.87373		0.6182989	26.87373			5.259042	9.213889	0.2583213	5.259042	2.396626		26.87373	0.05239893		1.134235E-05	2.041509E-08	3.687948E-07	-8.462061E-08
5.278593	9.321631	0.2703456	26.97363	0.002736906	0.0001343097	26.97363	3.326243	7.911017	26.97363	9.423719	1.710979	26.97363		0.3844159	26.97363			5.278593	9.321631	0.2703456	5.278593	0.6703978		26.97363	0.08609354		5.912987E-06	2.55955E-08	1.217112E-07	2.082454E-07
5.298143	9.17312	0.2626373	27.07353	0.001301345	9.081158E-05	27.07353	14.36814	-4.661976	27.07353	16.67881	-0.3652824	27.07353		0.6990363	27.07353			5.298143	9.17312	0.2626373	5.298143	-7.646553		27.07353	0.02596761		1.275613E-05	3.205448E-08	5.021762E-07	-1.834361E-07
5.317693	8.906189	0.258013	27.17344	0.002762484	7.178963E-05	27.17344	1.627879	-3.289196	27.17344	3.680728	-2.224544	27.17344		0.02660893	27.17344			5.317693	8.906189	0.258013	5.317693	-1.972833		27.17344	0.08122053		7.54447E-06	1.481796E-08	2.236222E-08	-4.974576E-08
5.337244	9.02558	0.2573966	27.27334	0.0005557712	5.422579E-05	27.27334	13.16568	2.995145	27.27334	14.29817	0.3028702	27.27334		0.7963472	27.27334			5.337244	9.02558	0.2573966	5.337244	1.19466		27.27334	0.05983107		1.437215E-05	5.598395E-08	7.661013E-07	2.320292E-07
5.356794	9.234272	0.2691118	27.37324	0.001401719	0.0001124613	27.37324	11.01959	3.860246	27.37324	14.25519	0.2340919	27.37324		0.6194366	27.37324			5.356794	9.234272	0.2691118	5.356794	-2.723605		27.37324	0.08720747		9.901596E-06	3.018254E-08	4.189325E-07	9.806869E-08
5.376344	9.066347	0.2573966	27.47314	0.001410952	8.634364E-05	27.47314	16.16333	3.20281	27.47314	17.88258	0.1154453	27.47314		0.6380391	27.47314			5.376344	9.066347	0.2573966	5.376344	-2.200256		27.47314	0.1509349		1.775765E-05	3.54301E-08	6.294014E-07	7.266141E-08
5.395895	9.241067	0.2644875	27.57305	0.001287927	0.0001113976	27.57305	17.70357	-5.417204	27.57305	18.63778	-0.5813168	27.57305		0.6156656	27.57305			5.395895	9.241067	0.2644875	5.395895	2.920888		27.57305	0.1056516		1.435748E-05	2.544688E-08	4.100268E-07	-2.383555E-07
5.415445	9.076055	0.2672625	27.67295	0.0009999296	5.053569E-05	27.67295	13.28009	-0.3723216	27.67295	12.75936	0.02080717	27.67295		0.3117327	27.67295			5.415445	9.076055	0.2672625	5.415445	0.8229269		27.67295	0.09614269		5.154311E-06	9.869494E-09	1.259012E-07	2.619647E-09
5.434995	8.831447	0.252155	27.77285	0.002714742	0.0002160098	27.77285	12.56747	3.810089	27.77285	13.23505	0.3432652	27.77285		0.4475607	27.77285			5.434995	8.831447	0.252155	5.434995	-1.568219		27.77285	0.02816381		1.279385E-05	3.268903E-08	4.092037E-07	1.404654E-07
5.454545	9.007138	0.2663369	27.87275	0.001883213	0.0001034159	27.87275	9.660343	-6.404645	27.87275	12.51461	-0.5740153	27.87275		0.2921483	27.87275			5.454545	9.007138	0.2663369	5.454545	4.790513		27.87275	0.02634582		6.325499E-06	1.17995E-08	1.280672E-07	-7.351251E-08
5.474096	8.80524	0.2595541	27.97266	0.003778391	0.0002764046	27.97266	13.52012	3.661148	27.97266	12.2865	0.2097394	27.97266		0.6307393	27.97266			5.474096	8.80524	0.2595541	5.474096	-1.729882		27.97266	0.06751812		1.152902E-05	4.817104E-08	5.792497E-07	1.214915E-07
5.493646	8.540249	0.2567801	28.07256	0.001129957	0.000105226	28.07256	7.535712	-6.014385	28.07256	9.836307	-0.6117651	28.07256		0.4459216	28.07256			5.493646	8.540249	0.2567801	5.493646	-4.985969		28.07256	0.08653923		8.824625E-06	4.067154E-08	3.412627E-07	-2.087726E-07
5.513196	8.276228	0.2546217	28.17246	0.00208588	2.941126E-05	28.17246	18.43108	0.964336	28.17246	18.04491	0.003341717	28.17246		0.500639	28.17246			5.513196	8.276228	0.2546217	5.513196	3.241473		28.17246	0.06927609		1.480273E-05	2.275921E-08	4.106856E-07	1.372395E-09
5.532747	7.992795	0.249381	28.27236	0.002215994	0.0001942118	28.27236	17.11002	-1.185069	28.27236	17.77884	-0.03716442	28.27236		0.7434289	28.27236			5.532747	7.992795	0.249381	5.532747	-1.349929		28.27236	0.1553627		1.64758E-05	3.875069E-08	6.884669E-07	-2.558647E-08
5.552297	7.733626	0.2453723	28.37226	0.003111772	0.0002014969	28.37226	13.09728	-6.825296	28.37226	17.38547	-0.1816775	28.37226		0.6373406	28.37226			5.552297	7.733626	0.2453723	5.552297	-4.81974		28.37226	0.1224473		1.37711E-05	2.903804E-08	4.967093E-07	-9.02409E-08
5.571847	7.894757	0.2462978	28.47217	0.001549088	0.0001683523	28.47217	26.10611	-7.905758	28.47217	28.18658	-0.4476436	28.47217		0.8038894	28.47217			5.571847	7.894757	0.2462978	5.571847	-2.81494		28.47217	0.09014595		2.70717E-05	2.739221E-08	7.047081E-07	-3.154581E-07
5.591398	8.090832	0.2478389	28.57207	0.003869741	0.0003548421	28.57207	15.10518	0.8602762	28.57207	16.15899	0.06971505	28.57207		0.6755885	28.57207			5.591398	8.090832	0.2478389	5.591398	-2.257797		28.57207	0.1420165		2.31045E-05	5.977927E-08	9.636334E-07	6.717975E-08
5.610948	8.299524	0.2487636	28.67197	0.002559289	0.0002463346	28.67197	11.16398	-1.846859	28.67197	10.86151	-0.1646387	28.67197		0.4932362	28.67197			5.610948	8.299524	0.2487636	5.610948	-2.160982		28.67197	0.111962		1.441809E-05	6.028123E-08	6.46048E-07	-1.063645E-07
5.630498	8.537337	0.2524632	28.77187	0.002220501	0.0002083448	28.77187	13.44241	-6.240175	28.77187	16.46069	-0.4128185	28.77187		0.7203016	28.77187			5.630498	8.537337	0.2524632	5.630498	-0.9252219		28.77187	0.01518571		1.975503E-05	5.251653E-08	7.99049E-07	-3.298622E-07
5.650049	8.794562	0.2567801	28.87178	0.0005993285	4.759437E-05	28.87178	21.76416	-8.916728	28.87178	26.30186	-0.3550242	28.87178		0.8414797	28.87178			5.650049	8.794562	0.2567801	5.650049	-0.2091568		28.87178	0.1445367		1.354978E-05	1.648173E-08	4.085186E-07	-1.45034E-07
5.669599	9.06926	0.2583213	28.97168	0.00267691	0.0002117901	28.97168	9.757357	2.17381	28.97168	11.00657	0.0475591	28.97168		0.6959397	28.97168			5.669599	9.06926	0.2583213	5.669599	3.660701		28.97168	0.06123567		6.386922E-06	3.669097E-08	4.033858E-07	1.918466E-08
5.689149	9.356575	0.2595541	29.07158	0.004473025	0.0002509094	29.07158	12.2674	3.724822	29.07158	13.34753	0.2729013	29.07158		0.3583497	29.07158			5.689149	9.356575	0.2595541	5.689149	-0.6640043		29.07158	0.164631		1.484626E-05	2.986225E-08	3.845255E-07	1.049375E-07
5.7087	9.657481	0.2629455	29.17148	0.001635732	8.981914E-05	29.17148	14.42995	-5.290943	29.17148	17.9238	-0.3694521	29.17148		0.6189162	29.17148			5.7087	9.657481	0.2629455	5.7087	-0.2000233		29.17148	0.07564149		1.840554E-05	3.545851E-08	5.961653E-07	-2.202546E-07
5.72825	9.941883	0.2638711	29.27139	0.0006395612	7.368276E-05	29.27139	11.14482	8.254791	29.27139	14.32925	0.6790327	29.27139		0.4075262	29.27139			5.72825	9.941883	0.2638711	5.72825	3.086204		29.27139	0.1178782		1.115095E-05	2.2132E-08	2.623652E-07	1.781546E-07
5.7478	10.24667	0.2728114	29.37129	0.0002706295	2.035133E-05	29.37129	7.614915	-10.04866	29.37129	12.51805	-1.399056	29.37129		0.5239382	29.37129			5.7478	10.24667	0.2728114	5.7478	0.4365805		29.37129	0.07221571		8.70933E-06	2.912001E-08	2.119709E-07	-2.965591E-07
5.767351	10.54369	0.2725032	29.47119	0.002733008	0.0001453072	29.47119	14.35221	0.8060784	29.47119	14.89674	0.05926063	29.47119		0.5850987	29.47119			5.767351	10.54369	0.2725032	5.767351	2.292505		29.47119	0.04248397		1.137586E-05	2.999375E-08	4.460266E-07	2.643182E-08
5.786901	10.76597	0.282369	29.57109	0.001681941	2.543597E-05	29.57109	20.45635	-15.09707	29.57109	25.79935	-0.543177	29.57109		0.6492373	29.57109			5.786901	10.76597	0.282369	5.786901	3.256087		29.57109	0.1172906		2.067092E-05	2.016257E-08	4.571016E-07	-2.482871E-07
5.806452	10.58155	0.2808279	29.671	0.002149549	4.513723E-05	29.671	20.32976	-6.319835	29.671	22.70162	-0.3839214	29.671		0.7378824	29.671			5.806452	10.58155	0.2808279	5.806452	1.659554		29.671	0.07867405		1.383627E-05	1.981037E-08	4.198488E-07	-1.611889E-07
5.826002	10.48545	0.26942	29.7709	0.0004204765	3.669135E-05	29.7709	15.63573	4.252269	29.7709	15.77785	0.1968348	29.7709		0.3881897	29.7709			5.826002	10.48545	0.26942	5.826002	2.64323		29.7709	0.125286		1.308994E-05	2.041202E-08	3.159945E-07	6.219872E-08
5.845552	10.64755	0.2826773	29.8708	0.001007504	2.315489E-05	29.8708	17.59288	-10.2207	29.8708	19.57695	-0.6248505	29.8708		0.5600114	29.8708			5.845552	10.64755	0.2826773	5.845552	0.6192502		29.8708	0.04882028		2.168523E-05	3.168627E-08	5.260659E-07	-3.287126E-07
5.865103	10.43304	0.276511	29.9707	0.002878554	0.0003817574	29.9707	9.033256	0.3273456	29.9707	9.661379	0.1010088	29.9707		0.5117666	29.9707			5.865103	10.43304	0.276511	5.865103	0.144309		29.9707	0.09308185		1.370743E-05	7.515359E-08	7.224114E-07	7.296994E-08
5.884653	10.20202	0.2768192	30.0706	0.004421457	5.547133E-05	30.0706	9.91874	3.347052	30.0706	11.56546	0.3488235	30.0706		0.1333407	30.0706			5.884653	10.20202	0.2768192	5.884653	-0.3397656		30.0706	0.1327304		1.880797E-05	1.874903E-08	2.047423E-07	7.141894E-08
5.904203	9.942854	0.2706538	30.17051	0.002936108	9.999815E-05	30.17051	0.09012663	-4.254642	30.17051	4.394453	9.061056	30.17051		0.3514545	30.17051			5.904203	9.942854	0.2706538	5.904203	1.545385		30.17051	0.03319138		4.870596E-06	8.864243E-08	-4.273058E-08	-3.871842E-07
5.923754	9.679805	0.2678789	30.27041	0.00287224	0.0004202639	30.27041	0.900291	-1.814184	30.27041	2.13983	-1.852075	30.27041		0.246493	30.27041			5.923754	9.679805	0.2678789	5.923754	-6.503041		30.27041	0.04901051		1.26852E-05	6.828787E-07	6.94244E-07	-1.285792E-06
5.943304	9.383755	0.265104	30.37031	0.005646505	0.0009313509	30.37031	3.598692	-1.447689	30.37031	4.381988	-0.3759189	30.37031		0.3376943	30.37031			5.943304	9.383755	0.265104	5.943304	-3.190326		30.37031	0.2376528		1.500494E-05	2.638857E-07	1.082391E-06	-4.068913E-07
5.962854	9.243979	0.2573966	30.47021	0.003007011	6.870907E-05	30.47021	9.877223	1.255096	30.47021	11.95339	0.1304916	30.47021		0.3680381	30.47021			5.962854	9.243979	0.2573966	5.962854	-0.4365805		30.47021	0.09858803		1.384274E-05	3.565597E-08	4.226268E-07	5.514927E-08
5.982405	9.308043	0.2654122	30.57012	0.004920029	0.0003262598	30.57012	15.05079	-1.589162	30.57012	15.07274	-0.1988764	30.57012		0.6597289	30.57012			5.982405	9.308043	0.2654122	5.982405	-4.710138		30.57012	0.04341751		2.153647E-05	6.25397E-08	9.245381E-07	-1.838688E-07
6.001955	9.015874	0.2604797	30.67002	0.003415538	0.0001384541	30.67002	12.74765	3.081056	30.67002	13.81647	0.2297428	30.67002		0.5835344	30.67002			6.001955	9.015874	0.2604797	6.001955	-2.011193		30.67002	0.1340937		1.294869E-05	3.958204E-08	5.329985E-07	1.224526E-07
6.021505	8.903276	0.2586295	30.76992	0.001988078	0.0001271302	30.76992	17.58184	-7.965688	30.76992	19.01798	-0.4763942	30.76992		0.7586037	30.76992			6.021505	8.903276	0.2586295	6.021505	-1.00925		30.76992	0.2045072		2.050678E-05	4.30114E-08	7.384725E-07	-3.51804E-07
6.041056	8.959576	0.2703456	30.86982	0.002485866	0.0001339422	30.86982	11.62807	0.1094028	30.86982	11.97061	0.004758725	30.86982		0.5121269	30.86982			6.041056	8.959576	0.2703456	6.041056	4.780466		30.86982	0.1297704		1.076258E-05	3.846458E-08	4.604394E-07	2.191105E-09
6.060606	8.871244	0.2533888	30.96972	0.001269615	0.0001267087	30.96972	16.27243	-4.814577	30.96972	17.87768	-0.3452906	30.96972		0.8076472	30.96972			6.060606	8.871244	0.2533888	6.060606	-1.549039		30.96972	0.05637899		2.086485E-05	5.272479E-08	8.909783E-07	-3.076464E-07
6.080156	9.097408	0.2623291	31.06963	0.002057649	0.0001753402	31.06963	11.08918	-5.138395	31.06963	13.91177	-0.6000851	31.06963		0.7568071	31.06963			6.080156	9.097408	0.2623291	6.080156	-3.060631		31.06963	0.1007909		9.048478E-06	3.538311E-08	4.220779E-07	-2.532826E-07
6.099707	9.139147	0.2654122	31.16953	0.004865925	0.0002073446	31.16953	17.40821	3.430624	31.16953	17.77362	0.1680476	31.16953		0.6773946	31.16953			6.099707	9.139147	0.2654122	6.099707	4.327445		31.16953	0.05157829		1.397854E-05	2.997447E-08	5.253881E-07	8.82902E-08
6.119257	9.111969	0.2604797	31.26943	0.003003732	0.0001645956	31.26943	13.84422	-5.392551	31.26943	15.86162	-0.3972738	31.26943		0.7442684	31.26943			6.119257	9.111969	0.2604797	6.119257	-1.500631		31.26943	0.0467671		2.07645E-05	6.142656E-08	9.054864E-07	-3.59726E-07
6.138807	9.370164	0.260788	31.36934	0.004007056	0.0001866951	31.36934	15.26109	-4.109595	31.36934	15.38861	-0.2036447	31.36934		0.7921676	31.36934			6.138807	9.370164	0.260788	6.138807	3.020443		31.36934	0.04746556		1.539263E-05	5.149099E-08	7.764382E-07	-1.581175E-07
6.158358	9.408992	0.2629455	31.46924	0.004967312	0.0003165361	31.46924	17.52342	0.07172679	31.46924	18.15107	-0.0639855	31.46924		0.7481213	31.46924			6.158358	9.408992	0.2629455	6.158358	2.971123		31.46924	0.07587098		2.793748E-05	6.343878E-08	1.149132E-06	-7.352777E-08
6.177908	9.160502	0.265104	31.56914	0.003360759	0.000118216	31.56914	11.56445	6.876274	31.56914	13.62087	0.5669714	31.56914		0.3234182	31.56914			6.177908	9.160502	0.265104	6.177908	-2.266017		31.56914	0.1192375		1.203791E-05	2.098485E-08	2.486476E-07	1.409761E-07
6.197458	9.177004	0.2592459	31.66904	0.005299288	0.0003225275	31.66904	13.98186	-6.759899	31.66904	17.3912	-0.5785497	31.66904		0.5359884	31.66904			6.197458	9.177004	0.2592459	6.197458	1.026604		31.66904	0.1407005		1.905714E-05	3.37718E-08	5.083803E-07	-2.941233E-07
6.217009	9.372107	0.260788	31.76894	0.003825415	0.0001326474	31.76894	17.69762	-4.810839	31.76894	22.33558	-0.3137058	31.76894		0.7701486	31.76894			6.217009	9.372107	0.260788	6.217009	2.413067		31.76894	0.06538415		2.667874E-05	4.118561E-08	8.777285E-07	-2.753486E-07
6.236559	9.312896	0.2657205	31.86885	0.002651284	0.000264328	31.86885	15.10713	0.7485954	31.86885	15.46581	0.1541321	31.86885		0.8741195	31.86885			6.236559	9.312896	0.2657205	6.236559	-1.621193		31.86885	0.107154		1.914727E-05	6.997332E-08	1.069564E-06	1.648541E-07
6.256109	9.08576	0.2614044	31.96875	0.002908134	0.000133004	31.96875	21.3187	3.851583	31.96875	21.33247	0.08462002	31.96875		0.7292221	31.96875			6.256109	9.08576	0.2614044	6.256109	-4.508288		31.96875	0.1970257		2.790045E-05	4.470835E-08	9.503431E-07	8.041805E-08
6.27566	9.099351	0.2601715	32.06865	0.002573569	9.074751E-05	32.06865	10.71549	3.221651	32.06865	14.96536	0.1163573	32.06865		0.7031817	32.06865			6.27566	9.099351	0.2601715	6.27566	2.852387		32.06865	0.1598389		1.861592E-05	5.844912E-08	8.6885E-07	1.01097E-07
6.29521	9.061494	0.2595541	32.16855	0.002899318	0.0001851281	32.16855	19.51994	-5.363588	32.16855	19.53493	-0.2608409	32.16855		0.920398	32.16855			6.29521	9.061494	0.2595541	6.29521	-0.5434423		32.16855	0.10861		3.247704E-05	7.833005E-08	1.480631E-06	-3.862091E-07
6.314761	9.093527	0.260788	32.26846	0.002914844	0.0001695357	32.26846	25.01441	-1.669564	32.26846	25.36693	-0.08364067	32.26846		0.849896	32.26846			6.314761	9.093527	0.260788	6.314761	-3.080724		32.26846	0.1187855		2.520443E-05	3.328946E-08	8.415132E-07	-7.038472E-08
6.334311	9.309012	0.2601715	32.36836	0.003421997	7.658201E-05	32.36836	17.22339	-4.54176	32.36836	17.51571	-0.2911873	32.36836		0.5052857	32.36836			6.334311	9.309012	0.2601715	6.334311	-2.104355		32.36836	0.05385756		2.607754E-05	4.294851E-08	7.222757E-07	-2.103175E-07
6.353861	9.543913	0.2632546	32.46826	0.00604454	0.0003456695	32.46826	18.11246	-1.790776	32.46826	19.44598	-0.1584671	32.46826		0.8114576	32.46826			6.353861	9.543913	0.2632546	6.353861	2.582949		32.46826	0.07621659		3.110069E-05	6.673848E-08	1.281801E-06	-2.031232E-07
6.373412	9.787549	0.2647958	32.56816	0.006988421	0.0002905448	32.56816	15.31568	-10.12317	32.56816	18.82283	-0.8330592	32.56816		0.6338889	32.56816			6.373412	9.787549	0.2647958	6.373412	-2.384753		32.56816	0.09531306		3.037529E-05	5.434553E-08	7.859476E-07	-6.547409E-07
6.392962	10.0603	0.2675707	32.66806	0.004032606	0.0001773829	32.66806	13.07548	-8.485189	32.66806	15.25979	-0.5172864	32.66806		0.7374302	32.66806			6.392962	10.0603	0.2675707	6.392962	6.169669		32.66806	0.08243012		2.278062E-05	7.214219E-08	9.777983E-07	-5.058017E-07
6.412512	10.3583	0.2799023	32.76797	0.004902967	0.0003277173	32.76797	14.66594	-3.844131	32.76797	15.69359	-0.2980798	32.76797		0.6337927	32.76797			6.412512	10.3583	0.2799023	6.412512	0.1552692		32.76797	0.1275913		2.352962E-05	6.055046E-08	9.106583E-07	-2.714488E-07
6.432063	10.33306	0.2783612	32.86787	0.003289558	0.0001100639	32.86787	9.828301	-9.310435	32.86787	14.94469	-0.7822894	32.86787		0.5782971	32.86787			6.432063	10.33306	0.2783612	6.432063	1.133465		32.86787	0.1397963		1.556358E-05	4.029831E-08	4.74345E-07	-3.710751E-07
6.451613	10.14087	0.2728114	32.96777	0.003321571	0.00017127	32.96777	8.768872	-8.250486	32.96777	12.81636	-0.749595	32.96777		0.3330305	32.96777			6.451613	10.14087	0.2728114	6.451613	0.4155735		32.96777	0.2629564		1.491515E-05	3.024005E-08	3.101141E-07	-2.3246E-07
6.471163	9.907911	0.2758946	33.06768	0.00252465	0.0001737815	33.06768	18.12452	-3.868734	33.06768	19.73582	-0.1639832	33.06768		0.6537634	33.06768			6.471163	9.907911	0.2758946	6.471163	6.27105		33.06768	0.169451		1.675991E-05	2.813078E-08	5.478668E-07	-8.984095E-08
6.490714	9.663304	0.2601715	33.16758	0.004447088	0.0004105491	33.16758	8.918936	-7.447605	33.16758	13.2871	-0.6307327	33.16758		0.633147	33.16758			6.490714	9.663304	0.2601715	6.490714	3.047844		33.16758	0.1558629		1.597799E-05	5.730152E-08	6.439768E-07	-4.061772E-07
6.510264	9.778813	0.2669542	33.26748	0.002185561	0.0001094224	33.26748	18.2337	-4.68106	33.26748	17.95383	-0.360956	33.26748		0.4240065	33.26748			6.510264	9.778813	0.2669542	6.510264	-1.332575		33.26748	0.02997802		1.908044E-05	2.509845E-08	4.23847E-07	-1.529901E-07
6.529814	10.00595	0.2700374	33.36738	0.00291057	0.0002185561	33.36738	18.11684	-4.065195	33.36738	21.00406	-0.3604006	33.36738		0.7927514	33.36738			6.529814	10.00595	0.2700374	6.529814	-2.902621		33.36738	0.1144377		2.209508E-05	3.970323E-08	7.845333E-07	-2.827463E-07
6.549365	10.23988	0.2762028	33.46729	0.0005190191	0.0001959811	33.46729	15.17495	5.97366	33.46729	17.2858	0.3503619	33.46729		0.5370118	33.46729			6.549365	10.23988	0.2762028	6.549365	-3.735595		33.46729	0.1810284		1.289257E-05	2.317097E-08	3.779998E-07	1.324367E-07
6.568915	10.11563	0.2706538	33.56719	0.003742633	0.0001567958	33.56719	14.18825	-0.2728983	33.56719	14.76114	-0.06743903	33.56719		0.5638063	33.56719			6.568915	10.11563	0.2706538	6.568915	-1.920772		33.56719	0.05814743		1.123099E-05	2.906082E-08	4.279988E-07	-2.886383E-08
6.588465	10.29326	0.2688036	33.66709	0.004097683	0.0003097012	33.66709	14.03278	-0.8539128	33.66709	15.48787	-0.1758945	33.66709		0.4579866	33.66709			6.588465	10.29326	0.2688036	6.588465	0.8558075		33.66709	0.07539552		2.286543E-05	4.365649E-08	6.65923E-07	-1.171322E-07
6.608016	10.56213	0.2845275	33.76699	0.003961877	0.0002523347	33.76699	17.82049	-8.055774	33.76699	19.81207	-0.5278493	33.76699		0.7687432	33.76699			6.608016	10.56213	0.2845275	6.608016	3.785829		33.76699	0.0527347		3.060439E-05	5.993844E-08	1.05018E-06	-5.543366E-07
6.627566	10.43789	0.2681871	33.86689	0.003873914	0.0001993235	33.86689	17.03597	-0.4576077	33.86689	18.82191	-0.1885298	33.86689		0.4850963	33.86689			6.627566	10.43789	0.2681871	6.627566	5.675547		33.86689	0.1445079		1.841956E-05	2.5222E-08	4.665081E-07	-8.795067E-08
6.647116	10.62134	0.285144	33.9668	0.001864684	7.607156E-05	33.9668	19.06928	-10.26191	33.9668	25.9024	-0.3485526	33.9668		0.7252557	33.9668			6.647116	10.62134	0.285144	6.647116	-1.674168		33.9668	0.1554856		2.182151E-05	2.358826E-08	5.769504E-07	-2.010976E-07
6.666667	10.48157	0.2786694	34.0667	0.006743568	0.0003366761	34.0667	16.28578	-1.438867	34.0667	18.01663	-0.1413024	34.0667		0.5552256	34.0667			6.666667	10.48157	0.2786694	6.666667	1.612973		34.0667	0.1087786		2.451699E-05	4.193623E-08	7.481179E-07	-1.057109E-07
6.686217	10.2292	0.2731196	34.1666	0.005400208	0.0002545447	34.1666	16.20352	2.689734	34.1666	17.88178	0.04058554	34.1666		0.8489658	34.1666			6.686217	10.2292	0.2731196	6.686217	3.736508		34.1666	0.1716561		1.990271E-05	5.284221E-08	9.441355E-07	3.831826E-08
6.705767	9.974887	0.2752781	34.2665	0.004677136	0.0003593341	34.2665	12.96058	-6.911715	34.2665	14.45086	-0.4302441	34.2665		0.7476557	34.2665			6.705767	9.974887	0.2752781	6.705767	-0.8594609		34.2665	0.1124681		1.807332E-05	6.470715E-08	8.589474E-07	-3.695571E-07
6.725317	9.727367	0.2654122	34.36641	0.003052742	0.0001383527	34.36641	15.27177	3.428705	34.36641	16.60621	0.04865167	34.36641		0.3776957	34.36641			6.725317	9.727367	0.2654122	6.725317	2.04042		34.36641	0.1656047		2.906268E-05	3.980489E-08	6.602276E-07	3.212118E-08
6.744868	9.856465	0.2663369	34.46631	0.007515107	0.0003643747	34.46631	17.43569	-5.486891	34.46631	19.81122	-0.3397239	34.46631		0.6432096	34.46631			6.744868	9.856465	0.2663369	6.744868	-1.82761		34.46631	0.09896725		3.384665E-05	5.54684E-08	1.040493E-06	-3.534803E-07
6.764419	10.06225	0.2647958	34.56621	0.001544208	9.990278E-05	34.56621	20.11555	-0.2923431	34.56621	22.41843	-0.0332361	34.56621		0.7969166	34.56621			6.764419	10.06225	0.2647958	6.764419	-2.176509		34.56621	0.1229424		8.113546E-06	1.28651E-08	2.882562E-07	-9.580511E-09
6.783969	10.29035	0.2691118	34.66611	0.009305649	0.0002725676	34.66611	20.8459	-8.013039	34.66611	22.57019	-0.3273318	34.66611		0.7948613	34.66611			6.783969	10.29035	0.2691118	6.783969	-2.001146		34.66611	0.07762558		3.930457E-05	6.132875E-08	1.315518E-06	-4.306109E-07
6.803519	10.5301	0.2832937	34.76601	0.001161438	0.0002030224	34.76601	6.932487	-12.89385	34.76601	16.32851	-1.447095	34.76601		0.4656754	34.76601			6.803519	10.5301	0.2832937	6.803519	-5.216133		34.76601	0.05994292		1.03396E-05	1.805901E-08	1.676387E-07	-2.425892E-07
6.82307	10.3583	0.273737	34.86592	0.00305054	7.683808E-05	34.86592	16.09568	-6.399449	34.86592	19.55258	-0.5110053	34.86592		0.8639148	34.86592			6.82307	10.3583	0.273737	6.82307	0.01735362		34.86592	0.1538696		3.645939E-05	8.238959E-08	1.434488E-06	-7.330311E-07
6.84262	10.18067	0.2675707	34.96582	0.001469871	5.632069E-05	34.96582	23.77637	2.4336	34.96582	26.38947	0.02345477	34.96582		0.7848526	34.96582			6.84262	10.18067	0.2675707	6.84262	2.727258		34.96582	0.1200187		2.173816E-05	2.449906E-08	6.463395E-07	1.515974E-08
6.86217	10.36703	0.2786694	35.06572	0.002989426	0.0001405733	35.06572	21.35081	-5.21843	35.06572	23.6653	-0.3481511	35.06572		0.9167727	35.06572			6.86217	10.36703	0.2786694	6.86217	3.138265		35.06572	0.02154383		1.651981E-05	2.704225E-08	6.04382E-07	-2.104162E-07
6.881721	10.43498	0.2715785	35.16562	0.005260778	0.0002828287	35.16562	18.34964	-3.781454	35.16562	21.0715	-0.2162849	35.16562		0.6482924	35.16562			6.881721	10.43498	0.2715785	6.881721	4.040653		35.16562	0.1993538		3.820721E-05	5.5786E-08	1.148929E-06	-2.48496E-07
6.901271	10.6922	0.2749699	35.26553	0.003158066	0.000158158	35.26553	24.65854	-5.71988	35.26553	28.94303	-0.3138297	35.26553		0.7281862	35.26553			6.901271	10.6922	0.2749699	6.901271	-1.285081		35.26553	0.1258853		2.703829E-05	2.350357E-08	6.490527E-07	-2.03692E-07
6.920821	10.88925	0.2820608	35.36543	0.007985849	0.0002779028	35.36543	17.42448	-17.45389	35.36543	26.90625	-0.8147267	35.36543		0.8112105	35.36543			6.920821	10.88925	0.2820608	6.920821	-3.887211		35.36543	0.01841781		3.97116E-05	4.449843E-08	9.282179E-07	-7.562438E-07
6.940372	10.68444	0.2805197	35.46533	0.004547615	0.0001882237	35.46533	25.67207	-14.48535	35.46533	31.18868	-0.7502639	35.46533		0.7641128	35.46533			6.940372	10.68444	0.2805197	6.940372	5.996132		35.46533	0.1154398		2.518422E-05	1.978299E-08	4.935417E-07	-3.702865E-07
6.959922	10.47672	0.276511	35.56524	0.005575594	0.0004156147	35.56524	16.05979	-2.816169	35.56524	17.09997	-0.3182702	35.56524		0.8383115	35.56524			6.959922	10.47672	0.276511	6.959922	0.4128335		35.56524	0.1777584		3.786786E-05	1.085639E-07	1.769004E-06	-5.630213E-07
6.979472	10.30394	0.2728114	35.66513	0.001716217	0.0001165744	35.66513	18.2829	-2.518512	35.66513	21.33345	-0.2219459	35.66513		0.4216914	35.66513			6.979472	10.30394	0.2728114	6.979472	3.488078		35.66513	0.2022585		1.413266E-05	1.309472E-08	2.727193E-07	-6.052893E-08
6.999022	10.37091	0.2762028	35.76504	0.003059668	8.178994E-05	35.76504	6.217335	0.7340895	35.76504	6.822138	0.06453282	35.76504		0.1075597	35.76504			6.999022	10.37091	0.2762028	6.999022	2.79302		35.76504	0.07951323		1.09781E-05	2.537091E-08	1.727246E-07	1.11464E-08
7.018573	10.20202	0.2644875	35.86494	0.003567674	0.0001060244	35.86494	34.23287	-3.569632	35.86494	37.56211	-0.1847468	35.86494	-0.0256313470024325	0.7383212	35.86494	55.391263274964	-5.77592329878362	7.018573	10.20202	0.2644875	7.018573	-6.197069		35.86494	0.1188633		3.66382E-05	1.917254E-08	7.081768E-07	-1.308334E-07
7.038123	10.40974	0.2718867	35.96484	0.001940254	0.0001302305	35.96484	17.83016	0.1826897	35.96484	18.67364	-0.06378233	35.96484		0.8709888	35.96484			7.038123	10.40974	0.2718867	7.038123	-0.5589693		35.96484	0.02751354		4.142266E-05	1.034648E-07	1.928147E-06	-1.229817E-07
7.057673	10.63493	0.2718867	36.06474	0.009424158	0.0004156504	36.06474	17.02655	-9.654293	36.06474	23.10535	-0.5359134	36.06474		0.7579048	36.06474			7.057673	10.63493	0.2718867	7.057673	-1.412037		36.06474	0.02321653		4.25138E-05	6.035584E-08	1.22916E-06	-6.587233E-07
7.077224	10.79509	0.2802106	36.16465	0.003584922	0.0002356294	36.16465	10.43117	-13.3581	36.16465	16.80888	-1.487985	36.16465		0.7097056	36.16465			7.077224	10.79509	0.2802106	7.077224	0.4402339		36.16465	0.1386737		2.110265E-05	5.300751E-08	4.969888E-07	-7.39512E-07
7.096774	10.70288	0.2725032	36.26455	0.003884132	0.0001306061	36.26455	11.58664	-4.592937	36.26455	11.92909	-0.3012205	36.26455		0.3811087	36.26455			7.096774	10.70288	0.2725032	7.096774	0		36.26455	0.2063975		1.904525E-05	5.100598E-08	5.825979E-07	-1.754904E-07
7.116324	10.97661	0.273737	36.36445	0.00274708	0.0001496454	36.36445	31.77795	-4.58054	36.36445	26.48573	-0.2846177	36.36445	-0.0408213576645721	0.7473407	36.36445	64.7073429843149	-9.32705111302402	7.116324	10.97661	0.273737	7.116324	0.9261353		36.36445	0.02043546		6.466613E-05	6.889245E-08	1.754968E-06	-4.994949E-07
7.135875	11.11444	0.2897682	36.46436	0.005549594	0.0003177632	36.46436	11.43634	-7.004458	36.46436	14.48256	-0.2325514	36.46436		0.7097288	36.46436			7.135875	11.11444	0.2897682	7.135875	0.8941681		36.46436	0.02862125		2.319407E-05	7.848352E-08	1.107101E-06	-2.574578E-07
7.155425	10.87954	0.2808279	36.56425	0.004930874	0.0001211055	36.56425	38.52064	-26.07299	36.56425	41.47781	-0.8383239	36.56425	-0.144190874505541	0.9149056	36.56425	48.9414710769027	-33.126410100789	7.155425	10.87954	0.2808279	7.155425	3.830583		36.56425	0.2071793		6.467635E-05	3.439458E-08	1.093266E-06	-9.165109E-07
7.174975	10.6592	0.2811362	36.66416	0.005426064	0.0001692832	36.66416	25.7064	-2.669813	36.66416	22.12629	-0.3820885	36.66416		0.8752974	36.66416			7.174975	10.6592	0.2811362	7.174975	-0.6046367		36.66416	0.1370277		3.394576E-05	6.069095E-08	1.254417E-06	-4.792981E-07
7.194526	10.40974	0.2752781	36.76406	0.004257123	0.0001840071	36.76406	14.01534	-4.92341	36.76406	13.68011	-0.4783783	36.76406		0.5828871	36.76406			7.194526	10.40974	0.2752781	7.194526	4.61241		36.76406	0.04607403		2.497027E-05	7.777295E-08	9.59775E-07	-4.591356E-07
7.214076	10.1564	0.2734278	36.86396	0.005377354	3.257052E-05	36.86396	14.11866	-7.015983	36.86396	17.09206	-0.6144732	36.86396		0.5739539	36.86396			7.214076	10.1564	0.2734278	7.214076	3.220467		36.86396	0.07352588		3.233711E-05	6.353155E-08	9.251791E-07	-5.684978E-07
7.233626	9.871026	0.272195	36.96387	0.001538631	0.0001514857	36.96387	22.33842	2.071003	36.96387	24.80018	0.03431593	36.96387		0.596662	36.96387			7.233626	9.871026	0.272195	7.233626	-2.81768		36.96387	0.1814658		3.337826E-05	3.238041E-08	8.025676E-07	2.754085E-08
7.253177	9.566238	0.2675707	37.06377	0.006508405	0.0001664098	37.06377	19.36872	-10.62391	37.06377	25.50976	-0.6302016	37.06377		0.778676	37.06377			7.253177	9.566238	0.2675707	7.253177	0.3762996		37.06377	0.1485861		2.102183E-05	2.515444E-08	5.428737E-07	-3.421198E-07
7.272727	9.273098	0.260788	37.16367	0.008007701	0.0001907017	37.16367	19.69014	-10.52907	37.16367	24.15	-0.6366888	37.16367		0.5521511	37.16367			7.272727	9.273098	0.260788	7.272727	-1.364542		37.16367	0.1146436		4.202584E-05	3.978689E-08	8.105156E-07	-5.160463E-07
7.292278	8.98287	0.2592459	37.26357	0.004433854	0.0001672107	37.26357	15.98582	-9.727892	37.26357	20.41337	-0.6963308	37.26357		0.8032986	37.26357			7.292278	8.98287	0.2592459	7.292278	-4.321052		37.26357	0.1193699		2.825349E-05	5.446527E-08	9.124083E-07	-6.35338E-07
7.311828	8.857656	0.2555463	37.36348	0.00298771	0.0001294785	37.36348	11.95702	-3.843945	37.36348	13.97029	-0.4563239	37.36348		0.4551997	37.36348			7.311828	8.857656	0.2555463	7.311828	0.1187353		37.36348	0.2030196		9.995304E-06	2.331241E-08	2.962903E-07	-1.352044E-07
7.331378	9.002285	0.2592459	37.46338	0.002880614	0.0001202184	37.46338	25.05468	-9.325093	37.46338	28.57841	-0.413194	37.46338		0.833752	37.46338			7.331378	9.002285	0.2592459	7.331378	-2.778406		37.46338	0.03311542		4.450306E-05	4.543084E-08	1.199943E-06	-4.958092E-07
7.350929	8.96734	0.2586295	37.56328	0.003502497	9.613197E-05	37.56328	19.54036	-5.928961	37.56328	22.05133	-0.3833411	37.56328		0.7570823	37.56328			7.350929	8.96734	0.2586295	7.350929	-3.22686		37.56328	0.1689992		2.318996E-05	3.610553E-08	7.434232E-07	-2.849847E-07
7.370479	8.70332	0.2601715	37.66318	0.002539097	0.0002121268	37.66318	22.2415	-15.96743	37.66318	32.4894	-0.8014153	37.66318		0.8696256	37.66318			7.370479	8.70332	0.2601715	7.370479	-3.034143		37.66318	0.1730409		8.16168E-05	6.724015E-08	1.704702E-06	-1.366174E-06
7.390029	8.441241	0.2558546	37.76308	0.001440047	0.0001038573	37.76308	19.51098	-5.430848	37.76308	22.40863	-0.292489	37.76308		0.574881	37.76308			7.390029	8.441241	0.2558546	7.390029	-3.552925		37.76308	0.01691489		3.68063E-05	4.213758E-08	9.06275E-07	-2.650754E-07
7.40958	8.387856	0.249381	37.86299	0.004274334	0.0001656881	37.86299	19.03992	-12.41522	37.86299	24.66985	-0.7045937	37.86299		0.7229446	37.86299			7.40958	8.387856	0.249381	7.40958	-0.7818263		37.86299	0.04242065		4.600212E-05	5.464494E-08	1.102009E-06	-7.764684E-07
7.42913	8.553838	0.2527714	37.96289	0.002436705	0.0003247925	37.96289	6.676112	-7.25356	37.96289	12.22625	-1.095587	37.96289		0.3889126	37.96289			7.42913	8.553838	0.2527714	7.42913	-0.8247536		37.96289	0.06357625		2.167042E-05	5.638104E-08	4.647123E-07	-5.091327E-07
7.44868	8.751853	0.2533888	38.06279	0.007801052	0.0002364165	38.06279	24.75727	-16.80124	38.06279	34.4643	-0.746962	38.06279		0.9022963	38.06279			7.44868	8.751853	0.2533888	7.44868	-2.804893		38.06279	0.07850952		4.662958E-05	3.542189E-08	9.780568E-07	-7.305713E-07
7.468231	8.978989	0.2555463	38.16269	0.003105855	0.0001734703	38.16269	18.43195	-9.926658	38.16269	23.1372	-0.5922867	38.16269		0.4139827	38.16269			7.468231	8.978989	0.2555463	7.468231	-3.710021		38.16269	0.04504127		2.579965E-05	1.995144E-08	3.971815E-07	-2.352453E-07
7.487781	9.24592	0.2586295	38.2626	0.003231467	0.0001413832	38.2626	19.98661	-21.50182	38.2626	32.19828	-1.262383	38.2626		0.7842961	38.2626			7.487781	9.24592	0.2586295	7.487781	-2.894401		38.2626	0.0405177		3.189253E-05	2.412702E-08	4.823742E-07	-6.089408E-07
7.507331	9.490526	0.2601715	38.3625	0.004125305	0.0001584565	38.3625	12.48129	-6.686079	38.3625	15.84799	-0.683172	38.3625		0.32174	38.3625			7.507331	9.490526	0.2601715	7.507331	0.5708427		38.3625	0.09830687		1.418864E-05	1.817596E-08	2.378469E-07	-1.624904E-07
7.526882	9.522558	0.2688036	38.4624	0.005931109	0.0002015044	38.4624	18.69762	-7.391554	38.4624	22.51853	-0.454487	38.4624		0.5219533	38.4624			7.526882	9.522558	0.2688036	7.526882	-1.286908		38.4624	0.08986273		1.698468E-05	1.748272E-08	3.584056E-07	-1.628907E-07
7.546432	9.58371	0.2660287	38.5623	0.004832276	0.0001728463	38.5623	16.42327	-9.939173	38.5623	20.99871	-0.720114	38.5623		0.6157151	38.5623			7.546432	9.58371	0.2660287	7.546432	5.303814		38.5623	0.04433233		2.346596E-05	3.276671E-08	5.583531E-07	-4.020779E-07
7.565982	9.586622	0.2725032	38.6622	0.003610343	0.0001840086	38.6622	24.17793	-9.601474	38.6622	29.44467	-0.4404877	38.6622		0.6529903	38.6622			7.565982	9.586622	0.2725032	7.565982	2.084261		38.6622	0.1340652		3.739013E-05	2.816115E-08	7.588388E-07	-3.342591E-07
7.585533	9.33328	0.2570884	38.76211	0.004490954	0.0001061139	38.76211	25.75696	-24.01869	38.76211	38.14625	-0.9044319	38.76211		0.797529	38.76211			7.585533	9.33328	0.2570884	7.585533	3.347422		38.76211	0.07434306		4.127644E-05	2.262273E-08	6.400299E-07	-5.788634E-07
7.605083	9.400254	0.2601715	38.86201	0.005180128	9.374519E-05	38.86201	23.56735	-12.87901	38.86201	27.20081	-0.6289901	38.86201		0.843583	38.86201			7.605083	9.400254	0.2601715	7.605083	0.6576108		38.86201	0.08733071		4.421933E-05	5.041691E-08	1.160842E-06	-7.301583E-07
7.624633	9.629331	0.2632546	38.96191	0.001857384	2.551815E-05	38.96191	24.29847	-2.599849	38.96191	26.12685	-0.1369059	38.96191		0.6416046	38.96191			7.624633	9.629331	0.2632546	7.624633	-4.980489		38.96191	0.0236595		1.952267E-05	1.834985E-08	4.74993E-07	-6.502935E-08
7.644184	9.851611	0.2700374	39.06181	0.003734994	5.648346E-05	39.06181	22.9303	-14.50091	39.06181	29.45661	-0.7054433	39.06181		0.8727458	39.06181			7.644184	9.851611	0.2700374	7.644184	-0.3233253		39.06181	0.108108		4.340636E-05	4.365917E-08	1.05088E-06	-7.413362E-07
7.663734	9.800167	0.272195	39.16172	0.0007397959	0.0001444228	39.16172	19.0799	-14.11245	39.16172	26.14506	-0.7520019	39.16172		0.6329765	39.16172			7.663734	9.800167	0.272195	7.663734	-0.6585242		39.16172	0.1128801		7.029616E-05	6.509385E-08	1.360198E-06	-1.022871E-06
7.683284	9.568179	0.2740452	39.26162	0.005571128	0.0001594161	39.26162	24.32126	-15.94367	39.26162	33.57708	-0.7616344	39.26162		0.7528499	39.26162			7.683284	9.568179	0.2740452	7.683284	-8.257583		39.26162	0.09234314		3.495248E-05	2.333998E-08	6.234518E-07	-4.748424E-07
7.702835	9.336192	0.2610962	39.36152	0.01227363	0.0003928431	39.36152	25.30724	-4.498563	39.36152	28.24772	-0.2653212	39.36152		0.795379	39.36152			7.702835	9.336192	0.2610962	7.702835	0.7142385		39.36152	0.0298645		5.511188E-05	5.493543E-08	1.499905E-06	-3.979566E-07
7.722385	9.427434	0.2610962	39.46143	0.00501281	0.000174892	39.46143	22.23453	-18.64156	39.46143	31.59399	-0.8829282	39.46143		0.8369186	39.46143			7.722385	9.427434	0.2610962	7.722385	1.985619		39.46143	0.1946745		4.195591E-05	3.51777E-08	8.331349E-07	-7.355983E-07
7.741935	9.651657	0.2706538	39.56133	0.003540044	0.000197123	39.56133	22.44329	-10.97344	39.56133	28.12813	-0.5717166	39.56133		0.743098	39.56133			7.741935	9.651657	0.2706538	7.741935	0.1452224		39.56133	0.1294601		6.538266E-05	6.140827E-08	1.49953E-06	-8.573064E-07
7.761486	9.532265	0.260788	39.66123	0.002439019	9.830445E-05	39.66123	27.36017	-16.24814	39.66123	35.97298	-0.6630679	39.66123		0.7244891	39.66123			7.761486	9.532265	0.260788	7.761486	-3.279834		39.66123	0.1109933		4.346564E-05	2.433464E-08	7.295779E-07	-4.837597E-07
7.781036	9.673011	0.2592459	39.76113	0.004227081	0.0002101817	39.76113	19.87909	-11.95616	39.76113	25.76279	-0.717557	39.76113		0.7652543	39.76113			7.781036	9.673011	0.2592459	7.781036	-3.590373		39.76113	0.05849641		3.874825E-05	4.467578E-08	9.351359E-07	-6.710133E-07
7.800587	9.913735	0.2706538	39.86103	0.002396842	0.000115347	39.86103	23.05842	-13.18186	39.86103	29.13436	-0.654507	39.86103		0.6997033	39.86103			7.800587	9.913735	0.2706538	7.800587	-0.7206319		39.86103	0.1838105		5.228809E-05	4.310283E-08	1.050726E-06	-6.877075E-07
7.820137	9.794343	0.2644875	39.96094	0.005523807	4.033754E-05	39.96094	25.4934	-1.648937	39.96094	27.34611	-0.08759782	39.96094		0.5604117	39.96094			7.820137	9.794343	0.2644875	7.820137	-0.1561826		39.96094	0.1434179		4.558179E-05	3.415918E-08	9.305572E-07	-8.151478E-08
7.839687	9.958385	0.2728114	40.06084	0.001422531	9.829761E-05	40.06084	27.83492	-4.82861	40.06084	30.36538	-0.2510118	40.06084		0.5852017	40.06084			7.839687	9.958385	0.2728114	7.839687	0.3653394		40.06084	0.09664095		5.878685E-05	3.731026E-08	1.098851E-06	-2.758246E-07
7.859238	9.838993	0.2688036	40.16074	0.006856182	2.258986E-05	40.16074	16.71804	-5.969797	40.16074	19.98516	-0.3777731	40.16074		0.4580815	40.16074			7.859238	9.838993	0.2688036	7.859238	-4.0507		40.16074	0.05766474		3.418798E-05	3.921038E-08	7.33061E-07	-2.769307E-07
7.878788	9.883644	0.2644875	40.26064	0.008208152	0.0001825208	40.26064	30.22668	-15.69346	40.26064	39.15593	-0.6273324	40.26064	-0.160453943928045	0.9123185	40.26064	78.1776559945631	-40.5892460281552	7.878788	9.883644	0.2644875	7.878788	1.959132		40.26064	0.1483931		6.539593E-05	3.891365E-08	1.29074E-06	-8.097232E-07
7.898338	10.10981	0.2675707	40.36055	0.005453147	0.0001284022	40.36055	14.32626	-9.654378	40.36055	16.22716	-0.5036895	40.36055		0.4033008	40.36055			7.898338	10.10981	0.2675707	7.898338	1.745409		40.36055	0.1459362		4.099417E-05	6.27865E-08	9.099372E-07	-4.583258E-07
7.917889	10.34665	0.272195	40.46045	0.01006166	0.0002917011	40.46045	28.12942	-12.76037	40.46045	33.33294	-0.5003303	40.46045		0.857807	40.46045			7.917889	10.34665	0.272195	7.917889	-2.281544		40.46045	0.1836476		5.914391E-05	4.566174E-08	1.361174E-06	-6.810366E-07
7.937439	10.61649	0.2743534	40.56035	0.005388419	0.0001675236	40.56035	23.31036	-15.76425	40.56035	30.90298	-0.7658817	40.56035		0.6955782	40.56035			7.937439	10.61649	0.2743534	7.937439	0.4256204		40.56035	0.1794168		5.061852E-05	3.686843E-08	9.045337E-07	-6.927658E-07
7.956989	10.9106	0.2786694	40.66025	0.01117838	0.0002804089	40.66025	31.37883	-15.24603	40.66025	39.80853	-0.5653085	40.66025	-0.13400718405657	0.8892421	40.66025	70.4625131252611	-34.2356047624338	7.956989	10.9106	0.2786694	7.956989	-2.039507		40.66025	0.2141834		0.0001411047	7.917884E-08	2.743901E-06	-1.551151E-06
7.97654	11.19112	0.2848358	40.76015	0.001463178	7.091367E-05	40.76015	28.78461	-10.28852	40.76015	34.76912	-0.4176364	40.76015	-1.0791082823152	0.8340617	40.76015	773.193511691368	-276.363523636291	7.97654	11.19112	0.2848358	7.97654	-0.09955498		40.76015	0.1275498		5.294919E-05	3.653172E-08	1.172066E-06	-4.894974E-07
7.99609	11.06493	0.2836019	40.86006	0.006543224	0.0002665122	40.86006	24.68584	-13.73137	40.86006	30.99871	-0.569416	40.86006		0.759115	40.86006			7.99609	11.06493	0.2836019	7.99609	1.132552		40.86006	0.1507579		5.592958E-05	4.418367E-08	1.190208E-06	-6.777237E-07
8.01564	10.88536	0.282369	40.95996	0.003036572	0.0001798804	40.95996	30.24808	-18.44689	40.95996	40.72839	-0.8163644	40.95996	-0.189172105764415	0.6242252	40.95996	79.8309391832391	-48.6851514031442	8.01564	10.88536	0.282369	8.01564	1.752716		40.95996	0.07701568		8.238295E-05	3.10016E-08	9.781041E-07	-7.984894E-07
8.035191	10.88439	0.2792859	41.05986	0.009130241	0.0001724518	41.05986	30.4485	-20.57253	41.05986	41.44628	-0.7034399	41.05986	-0.189076214142856	0.8459808	41.05986	72.1958847473018	-48.7791532344174	8.035191	10.88439	0.2792859	8.035191	1.675994		41.05986	0.1762568		6.154503E-05	3.030975E-08	1.027478E-06	-7.227687E-07
8.054741	10.69317	0.2758946	41.15976	0.005659929	0.0002191367	41.15976	15.67494	-4.466639	41.15976	17.62884	-0.3511409	41.15976		0.4986694	41.15976			8.054741	10.69317	0.2758946	8.054741	4.137468		41.15976	0.0456255		2.270659E-05	3.643486E-08	6.060284E-07	-2.128014E-07
8.074291	10.87663	0.2826773	41.25967	0.01147353	0.0002618275	41.25967	40.235	-4.819733	41.25967	45.39897	-0.1295349	41.25967	-0.0217794358462539	0.9029617	41.25967	47.13389091668	-5.6461472619875	8.074291	10.87663	0.2826773	8.074291	3.24056		41.25967	0.05754035		8.043312E-05	3.523808E-08	1.586518E-06	-2.055094E-07
8.093842	10.65338	0.2789777	41.35957	0.01140218	0.0002245381	41.35957	32.71162	-18.66958	41.35957	41.51081	-0.6137651	41.35957	-0.130019428493842	0.799485	41.35957	59.2013321033434	-33.7881284084438	8.093842	10.65338	0.2789777	8.093842	0.6749645		41.35957	0.06694137		0.0001114526	5.171045E-08	1.829442E-06	-1.122848E-06
8.113392	10.42915	0.266646	41.45947	0.006975637	0.0002202536	41.45947	26.81104	-18.69452	41.45947	32.75184	-0.610286	41.45947		0.9439349	41.45947			8.113392	10.42915	0.266646	8.113392	-2.094308		41.45947	0.1068752		9.962212E-05	8.766504E-08	2.450835E-06	-1.49571E-06
8.132942	10.66405	0.2712703	41.55937	0.01000891	9.099546E-05	41.55937	17.47894	-10.6909	41.55937	21.76121	-0.6532097	41.55937		0.5256683	41.55937			8.132942	10.66405	0.2712703	8.132942	0.8978215		41.55937	0.1158827		9.129451E-05	1.013423E-07	1.846332E-06	-1.206042E-06
8.152493	10.86692	0.2758946	41.65928	0.007189351	0.0001356565	41.65928	39.93439	11.41183	41.65928	44.86865	0.1990205	41.65928	0.0513279419477755	0.7515768	41.65928	47.0150707446422	13.4352391796602	8.152493	10.86692	0.2758946	8.152493	0.5617093		41.65928	0.1768623		6.322171E-05	2.360226E-08	1.038632E-06	2.06709E-07
8.172043	11.1222	0.2762028	41.75918	0.004215632	0.0001786468	41.75918	20.23358	-15.26426	41.75918	27.84404	-0.7685967	41.75918		0.8643658	41.75918			8.172043	11.1222	0.2762028	8.172043	6.745991		41.75918	0.03984034		5.32536E-05	5.937204E-08	1.310734E-06	-1.007426E-06
8.191593	11.32895	0.2888435	41.85908	0.006235578	0.0001343633	41.85908	30.6308	-17.62498	41.85908	39.65953	-0.6573669	41.85908	-0.150618768673046	0.9371036	41.85908	68.8459535528425	-39.613995607502	8.191593	11.32895	0.2888435	8.191593	-2.076041		41.85908	0.1492484		0.0001464535	8.72554E-08	2.891668E-06	-1.900887E-06
8.211143	11.13288	0.2826773	41.95898	0.01517786	0.0003281638	41.95898	41.00305	-11.47493	41.95898	48.39825	-0.2904235	41.95898	-0.0487688685746172	0.7847563	41.95898	45.9423870596101	-12.8572332336992	8.211143	11.13288	0.2826773	8.211143	-1.086885		41.95898	0.1595231		9.087756E-05	3.044614E-08	1.41507E-06	-4.109696E-07
8.230694	10.92128	0.2817526	42.05888	0.01134944	0.0003792174	42.05888	14.25229	5.853882	42.05888	16.94243	0.2981063	42.05888		0.5997806	42.05888			8.230694	10.92128	0.2817526	8.230694	3.25426		42.05888	0.05103084		4.462706E-05	9.324794E-08	1.514006E-06	4.513346E-07
8.250244	10.75627	0.2725032	42.15879	0.002967795	7.0136E-06	42.15879	25.26239	-9.108042	42.15879	29.75696	-0.4270983	42.15879		0.4913618	42.15879			8.250244	10.75627	0.2725032	8.250244	3.136438		42.15879	0.1572964		3.882392E-05	2.154387E-08	5.895595E-07	-2.517999E-07
8.269794	10.91545	0.2783612	42.25869	0.003968773	4.174042E-05	42.25869	25.38326	-3.100332	42.25869	29.50526	-0.2058682	42.25869		0.6727147	42.25869			8.269794	10.91545	0.2783612	8.269794	6.393439		42.25869	0.1344144		3.706777E-05	2.864366E-08	8.277792E-07	-1.704134E-07
8.289345	10.66017	0.2826773	42.35859	0.00862441	0.0001990838	42.35859	30.4193	-12.11984	42.35859	34.68847	-0.3969057	42.35859	-0.111553181489344	0.7178015	42.35859	74.5170269215658	-29.6895313305632	8.289345	10.66017	0.2826773	8.289345	3.952972		42.35859	0.04191919		0.0001060334	6.325241E-08	2.039366E-06	-8.094361E-07
8.308895	10.48836	0.2712703	42.4585	0.006277903	0.000143891	42.4585	37.48854	-7.709003	42.4585	43.03088	-0.2935486	42.4585	-0.0404586344662805	0.9328487	42.4585	52.4875158180766	-10.7933359117081	8.308895	10.48836	0.2712703	8.308895	-0.3671661		42.4585	0.1449064		0.0001254969	6.322428E-08	2.610448E-06	-7.662933E-07
8.328445	10.61164	0.278053	42.5584	0.002029031	2.005591E-05	42.5584	30.52	-9.12309	42.5584	36.04168	-0.3089532	42.5584	-0.0826803266979258	0.8731673	42.5584	73.9622149323322	-22.1089080946344	8.328445	10.61164	0.278053	8.328445	-2.418547		42.5584	0.1323178		3.932585E-05	2.643416E-08	9.102776E-07	-2.812332E-07
8.347996	10.46604	0.2789777	42.6583	0.01782363	0.0003611095	42.6583	37.35787	-19.65575	42.6583	46.94445	-0.5461258	42.6583	-0.106317516331021	0.8983217	42.6583	54.1602613396911	-28.4962837724214	8.347996	10.46604	0.2789777	8.347996	-1.100585		42.6583	0.154793		0.0001769307	7.212178E-08	2.971468E-06	-1.622795E-06
8.367546	10.69026	0.2728114	42.7582	0.003574637	8.237398E-05	42.7582	24.82481	-9.137947	42.7582	30.14094	-0.5897257	42.7582		0.7529293	42.7582			8.367546	10.69026	0.2728114	8.367546	1.409297		42.7582	0.2032891		0.0001181784	9.794419E-08	2.542884E-06	-1.499604E-06
8.387096	10.798	0.2848358	42.8581	0.009741915	0.000126618	42.8581	41.18747	-5.214125	42.8581	48.49211	-0.1444537	42.8581	-0.0218864987758465	0.6682252	42.8581	46.5556975917934	-5.89371458600275	8.387096	10.798	0.2848358	8.387096	-2.583863		42.8581	0.1000229		7.86436E-05	2.234828E-08	1.072582E-06	-1.549385E-07
8.406647	10.55049	0.2755863	42.95801	0.004473894	0.0001218563	42.95801	30.10849	-14.59228	42.95801	36.58515	-0.5622534	42.95801	-0.139958721359818	0.8266845	42.95801	77.9452599983016	-37.7766946572965	8.406647	10.55049	0.2755863	8.406647	-1.735362		42.95801	0.1382883		0.0001139377	7.037165E-08	2.244157E-06	-1.261785E-06
8.426197	10.44954	0.2709621	43.05791	0.01483222	0.0002634216	43.05791	33.69003	-14.18942	43.05791	39.8436	-0.4720551	43.05791	-0.0857813709697808	0.8296781	43.05791	55.1013800613722	-23.2073608989916	8.426197	10.44954	0.2709621	8.426197	1.825783		43.05791	0.07751106		0.0001083668	5.66355E-08	2.040625E-06	-9.632873E-07
8.445747	10.56116	0.2777448	43.15781	0.01008127	0.0002134294	43.15781	38.20751	-12.89377	43.15781	44.29348	-0.3399041	43.15781	-0.0612686240379005	0.7298111	43.15781	49.2318548379479	-16.6141219843253	8.445747	10.56116	0.2777448	8.445747	-1.773723		43.15781	0.2129797		8.519153E-05	3.169038E-08	1.329002E-06	-4.517332E-07
8.465298	10.28453	0.2718867	43.25771	0.00806284	0.0002624133	43.25771	26.13318	-13.40836	43.25771	33.31382	-0.5340381	43.25771		0.7253397	43.25771			8.465298	10.28453	0.2718867	8.465298	6.149575		43.25771	0.1394099		0.0001058542	6.918322E-08	2.033014E-06	-1.085707E-06
8.484848	10.18358	0.2703456	43.35762	0.01585851	0.0003064893	43.35762	39.54378	-22.19231	43.35762	50.66751	-0.5843837	43.35762	-0.0982264910098823	0.9741393	43.35762	47.6814652322232	-26.7592486947365	8.484848	10.18358	0.2703456	8.484848	2.102528		43.35762	0.1723163		0.0001635949	6.207715E-08	2.715597E-06	-1.58695E-06
8.504398	10.25929	0.2728114	43.45752	0.009927133	0.0002998221	43.45752	36.01301	-13.57522	43.45752	41.41753	-0.4229926	43.45752	-0.0764885850441512	0.8681383	43.45752	55.4056581578838	-20.8853332619109	8.504398	10.25929	0.2728114	8.504398	-4.64255		43.45752	0.04502759		0.0001438977	7.282399E-08	2.777896E-06	-1.17503E-06
8.52395	10.15931	0.2734278	43.55742	0.009593843	0.000141029	43.55742	33.88826	-14.66506	43.55742	41.51058	-0.466358	43.55742	-0.0898856682660266	0.7512578	43.55742	56.8457350460643	-24.59984868466	8.52395	10.15931	0.2734278	8.52395	-4.333838		43.55742	0.1193562		0.0001477421	6.441333E-08	2.42327E-06	-1.130112E-06
8.5435	10.27773	0.276511	43.65732	0.008988275	0.0001503818	43.65732	26.41741	-12.20331	43.65732	32.74249	-0.470044	43.65732		0.3819854	43.65732			8.5435	10.27773	0.276511	8.5435	2.337259		43.65732	0.1142204		4.26066E-05	1.518099E-08	4.498467E-07	-2.114477E-07
8.56305	10.32626	0.2688036	43.75723	0.01423866	0.000336271	43.75723	33.58232	-9.551463	43.75723	39.92181	-0.3135706	43.75723	-0.0643849487812424	0.8318563	43.75723	62.2378815657773	-17.7016600169994	8.56305	10.32626	0.2688036	8.56305	-1.40199		43.75723	0.04111439		0.0001236243	6.452556E-08	2.457968E-06	-7.707466E-07
8.582601	10.37577	0.2777448	43.85713	0.00190618	4.501086E-05	43.85713	44.44929	-21.53368	43.85713	52.23208	-0.5329958	43.85713	-0.0807801250541775	0.9472056	43.85713	45.948468747445	-22.259970745028	8.582601	10.37577	0.2777448	8.582601	-3.658874		43.85713	0.2025792		0.0001952952	6.78049E-08	3.125371E-06	-1.66581E-06
8.602151	10.11175	0.2728114	43.95703	0.0161207	0.0001811192	43.95703	19.64287	-12.16037	43.95703	27.07348	-0.672374	43.95703		0.6930225	43.95703			8.602151	10.11175	0.2728114	8.602151	3.435103		43.95703	0.06667738		0.0001588578	1.501992E-07	3.374547E-06	-2.268958E-06
8.621701	10.07972	0.2663369	44.05693	0.01062663	0.0002065886	44.05693	44.96064	-15.54415	44.05693	53.04261	-0.4113975	44.05693	-0.0582887368921324	0.6253143	44.05693	46.670694079645	-16.1353640552238	8.621701	10.07972	0.2663369	8.621701	-4.803299		44.05693	0.09107693		9.790649E-05	2.176006E-08	1.067411E-06	-4.391302E-07
8.641252	10.33015	0.26942	44.15683	0.01831661	0.0003846085	44.15683	39.71608	-13.02545	44.15683	48.98399	-0.3771574	44.15683	-0.0560096415270843	0.9188202	44.15683	47.3820944754454	-15.5396261707238	8.641252	10.33015	0.26942	8.641252	2.350959		44.15683	0.150887		0.0001341069	5.135389E-08	2.35368E-06	-8.877078E-07
8.660802	10.33597	0.273737	44.25674	0.004576727	0.0001043927	44.25674	25.3577	-19.00489	44.25674	36.09153	-0.7894216	44.25674		0.7412067	44.25674			8.660802	10.33597	0.273737	8.660802	0.2603043		44.25674	0.1754273		7.870876E-05	4.478699E-08	1.268741E-06	-1.001571E-06
8.680352	10.08748	0.2740452	44.35664	0.01439733	0.0003019588	44.35664	40.54743	-18.73617	44.35664	46.52602	-0.4589815	44.35664	-0.0775760549371885	0.8267913	44.35664	46.7895205625366	-21.6205232158339	8.680352	10.08748	0.2740452	8.680352	1.352669		44.35664	0.04812378		0.0002338682	8.932543E-08	3.777107E-06	-1.733622E-06
8.699903	9.854525	0.2641793	44.45654	0.01443974	0.0003032304	44.45654	33.04158	-30.29371	44.45654	50.0178	-0.949617	44.45654	-0.196555475572559	0.8706341	44.45654	59.8837599930685	-54.9035864197107	8.699903	9.854525	0.2641793	8.699903	-2.39206		44.45654	0.2127095		0.0001016595	3.537809E-08	1.283157E-06	-1.218508E-06
8.719453	9.84773	0.2660287	44.55644	0.0007849231	9.914458E-05	44.55644	33.19375	-12.59802	44.55644	39.81599	-0.4083237	44.55644	-0.0743610648075025	0.9035202	44.55644	54.8516727705077	-20.8178552883855	8.719453	9.84773	0.2660287	8.719453	-0.3808663		44.55644	0.09578052		0.0001415282	8.066137E-08	2.973297E-06	-1.214068E-06
8.739003	10.06807	0.2657205	44.65635	0.01295096	0.0001752958	44.65635	47.80914	-22.58479	44.65635	59.01109	-0.5230979	44.65635	-0.0777704969222124	0.8291253	44.65635	46.1926431640728	-21.8211653867269	8.739003	10.06807	0.2657205	8.739003	0.6548708		44.65635	0.07072111		0.00017507	4.168355E-08	2.179598E-06	-1.140143E-06
8.758554	10.29423	0.2746617	44.75625	0.008012324	0.0001971329	44.75625	30.48366	-9.702364	44.75625	36.35965	-0.3556241	44.75625	-0.0876804032241711	0.6480542	44.75625	77.4685826661903	-24.6567633132667	8.758554	10.29423	0.2746617	8.758554	4.906507		44.75625	0.1461382		8.746442E-05	4.287493E-08	1.468803E-06	-5.223418E-07
8.778104	10.27773	0.2777448	44.85615	0.003261525	0.0001025003	44.85615	47.58632	-21.10596	44.85615	60.34166	-0.495416	44.85615	-0.0724812725499374	0.8821582	44.85615	46.057970236438	-20.4280861987937	8.778104	10.27773	0.2777448	8.778104	-4.842573		44.85615	0.03097027		0.0001287961	3.12043E-08	1.687217E-06	-8.358741E-07
8.797654	10.04574	0.2660287	44.95605	0.004484945	8.282028E-05	44.95605	38.93908	-9.860208	44.95605	46.46879	-0.2749446	44.95605	-0.0420481411856899	0.9343464	44.95605	46.9044957635953	-11.8772217201737	8.797654	10.04574	0.2660287	8.797654	-5.360442		44.95605	0.004182402		0.0001319995	5.711597E-08	2.559143E-06	-7.036226E-07
8.817204	10.10592	0.2700374	45.05595	0.007140188	0.0001675851	45.05595	52.26586	-15.22692	45.05595	61.48865	-0.324814	45.05595	-0.0470970236800188	0.9768595	45.05595	45.7647851003302	-13.3329276643251	8.817204	10.10592	0.2700374	8.817204	-1.378243		45.05595	0.04166267		0.0002955266	7.635522E-08	4.465329E-06	-1.450402E-06
8.836755	10.34665	0.2728114	45.15586	0.008129271	0.0003376378	45.15586	25.09859	5.101256	45.15586	30.69076	0.221027	45.15586		0.3846356	45.15586			8.836755	10.34665	0.2728114	8.836755	2.460561		45.15586	0.02452118		0.0002265251	9.250191E-08	2.77205E-06	6.126977E-07
8.856305	10.59708	0.2795941	45.25576	0.01832394	0.000293401	45.25576	38.61575	-24.15612	45.25576	52.55011	-0.6977805	45.25576	-0.105727701252981	0.9193817	45.25576	48.0595547828824	-30.0637079886829	8.856305	10.59708	0.2795941	8.856305	1.732622		45.25576	0.05226211		0.0001475932	4.913771E-08	2.11762E-06	-1.477634E-06
8.875855	10.5631	0.2758946	45.35566	0.02122814	0.0004231742	45.35566	42.9122	-10.27828	45.35566	50.83953	-0.2579869	45.35566	-0.0386799409122425	0.9653902	45.35566	46.0211580883893	-11.0229332589437	8.875855	10.5631	0.2758946	8.875855	1.351756		45.35566	0.1041694		0.0002298803	8.586212E-08	4.226794E-06	-1.090458E-06
8.895406	10.32724	0.2688036	45.45557	0.01461672	0.0003887243	45.45557	27.9801	-11.68575	45.45557	34.76607	-0.4377604	45.45557		0.7368793	45.45557			8.895406	10.32724	0.2688036	8.895406	-0.5598826		45.45557	0.1982138		0.0001120144	6.829031E-08	2.174919E-06	-9.520936E-07
8.914956	10.09137	0.2675707	45.55547	0.009739459	0.0001760597	45.55547	43.4496	-14.01351	45.55547	53.33001	-0.3453376	45.55547	-0.05214828262597	0.943149	45.55547	46.2806178737514	-14.9265817501499	8.914956	10.09137	0.2675707	8.914956	-1.936299		45.55547	0.0857261		0.0001701674	5.643044E-08	2.844592E-06	-9.823445E-07
8.934506	10.1729	0.2669542	45.65537	0.00817081	0.0001692309	45.65537	40.63652	-18.37123	45.65537	51.51866	-0.5039622	45.65537	-0.0737416530133072	0.8862134	45.65537	46.7910521044415	-21.1536150190303	8.934506	10.1729	0.2669542	8.934506	1.682388		45.65537	0.01219119		0.0001585858	5.295092E-08	2.436089E-06	-1.227697E-06
8.954057	10.40489	0.2700374	45.75527	0.01909787	0.000346498	45.75527	45.64474	-24.07089	45.75527	57.97867	-0.5364496	45.75527	-0.0842052092969006	0.895671	45.75527	45.9048536368521	-24.2080597181045	8.954057	10.40489	0.2700374	8.954057	2.359179		45.75527	0.06832682		0.0001778146	4.737829E-08	2.420622E-06	-1.298542E-06
8.973607	10.6427	0.2774366	45.85518	0.00496533	8.274215E-05	45.85518	57.63416	-27.36066	45.85518	72.28374	-0.5561091	45.85518	-0.0746956331587253	0.8813267	45.85518	45.333240511275	-21.5210501536273	8.973607	10.6427	0.2774366	8.973607	2.174683		45.85518	0.2052202		0.0001419977	2.395173E-08	1.513091E-06	-8.414438E-07
8.993157	10.60387	0.2755863	45.95508	0.008433283	0.0002180358	45.95508	41.56119	-19.2582	45.95508	53.31198	-0.510219	45.95508	-0.0755497627554178	0.8998567	45.95508	47.078083900208	-21.8145605436189	8.993157	10.60387	0.2755863	8.993157	-2.986649		45.95508	0.02926783		0.0003123668	9.889826E-08	4.69648E-06	-2.396233E-06
9.012708	10.38256	0.2697282	46.05498	0.0241932	0.0004098346	46.05498	46.41019	-21.8658	46.05498	58.14455	-0.5108782	46.05498	-0.0741999953851133	0.9266229	46.05498	45.5730644338174	-21.4713972241515	9.012708	10.38256	0.2697282	9.012708	-1.732622		46.05498	0.02661917		0.0004187015	1.147597E-07	5.942123E-06	-3.035701E-06
9.032258	10.53593	0.2771283	46.15488	0.01729284	0.0003652381	46.15488	39.92366	-18.63958	46.15488	50.48446	-0.5241527	46.15488	-0.075722951305915	0.8978254	46.15488	47.0348047637558	-21.9596304590235	9.032258	10.53593	0.2771283	9.032258	-0.6676577		46.15488	0.1054287		0.0002531879	8.919064E-08	3.988108E-06	-2.090377E-06
9.051808	10.40586	0.2802106	46.25478	0.005917883	6.5408E-05	46.25478	51.57824	-28.55963	46.25478	67.77904	-0.6103731	46.25478	-0.0875978339162152	0.9459642	46.25478	45.9773351967239	-25.4583289972518	9.051808	10.40586	0.2802106	9.051808	0.4621543		46.25478	0.1993263		0.0003746603	7.714746E-08	4.463259E-06	-2.724253E-06
9.071359	10.14475	0.273737	46.35469	0.02227219	0.0001416461	46.35469	37.30221	-4.773328	46.35469	40.95073	-0.09511782	46.35469	-0.0235318829453333	0.6618397	46.35469	53.560364292189	-6.85378083655304	9.071359	10.14475	0.273737	9.071359	1.6422		46.35469	0.04716994		0.0002758022	1.088497E-07	4.437446E-06	-4.220803E-07
9.090909	9.883644	0.2697282	46.45459	0.02367432	0.0003845784	46.45459	54.85012	-22.88749	46.45459	67.22691	-0.4162845	46.45459	-0.0650960403611187	0.9490165	46.45459	45.5347087607394	-19.0004133566433	9.090909	9.883644	0.2697282	9.090909	3.556579		46.45459	0.03486957		0.0003804389	7.988633E-08	4.958067E-06	-2.063967E-06
9.110459	9.608948	0.266646	46.55449	0.0144022	0.0002378119	46.55449	51.23047	-10.55285	46.55449	60.07645	-0.2585069	46.55449	-0.0324027370496784	0.8579356	46.55449	46.0131356832308	-9.47813976363029	9.110459	9.608948	0.266646	9.110459	0.5279154		46.55449	0.1871379		0.0003166009	7.525897E-08	4.377395E-06	-1.131587E-06
9.13001	9.465289	0.2601715	46.65439	0.0181956	0.0002014481	46.65439	51.3402	-17.27627	46.65439	62.02892	-0.3308093	46.65439	-0.0527896249161175	0.8987448	46.65439	45.9862958336817	-15.4746547605061	9.13001	9.465289	0.2601715	9.13001	-1.115198		46.65439	0.2038091		0.0003566139	8.330025E-08	4.905572E-06	-1.622809E-06
9.14956	9.669128	0.2635629	46.7543	0.01068369	8.943876E-05	46.7543	44.81551	-3.747331	46.7543	52.43278	-0.1107067	46.7543	-0.0131243642831101	0.9092894	46.7543	46.1090263792151	-3.85549068106982	9.14956	9.669128	0.2635629	9.14956	1.802036		46.7543	0.1435836		0.0005466447	1.808013E-07	9.42235E-06	-1.043117E-06
9.16911	9.875878	0.2657205	46.8542	0.01455596	0.000123245	46.8542	56.70255	-10.93162	46.8542	64.96893	-0.215049	46.8542	-0.0292732065612834	0.8345639	46.8542	44.7009546929599	-8.61784512337241	9.16911	9.875878	0.2657205	9.16911	-2.229484		46.8542	0.07111159		0.0005214347	1.030975E-07	6.548425E-06	-1.408232E-06
9.188661	10.11078	0.2675707	46.9541	0.03309756	0.0004657808	46.9541	51.3577	-23.15482	46.9541	63.03067	-0.4936784	46.9541	-0.0703420103632608	0.9550542	46.9541	46.0290862977664	-20.7523935779519	9.188661	10.11078	0.2675707	9.188661	-0.5763229		46.9541	0.09992384		0.001090421	2.621309E-07	1.481525E-05	-7.313971E-06
9.208211	10.35344	0.2795941	47.054	0.03278916	0.0004474796	47.054	53.9595	-11.53965	47.054	63.35816	-0.2387872	47.054	-0.0335215886490485	0.9228155	47.054	46.3421505574806	-9.91062474356523	9.208211	10.35344	0.2795941	9.208211	-2.056861		47.054	0.214186		0.0005340287	1.227649E-07	7.565462E-06	-1.806535E-06
9.227761	10.23405	0.265104	47.1539	0.01458207	0.0003023991	47.1539	45.52118	-18.92412	47.1539	56.27517	-0.4657766	47.1539	-0.064604068784934	0.9101956	47.1539	46.0420995445915	-19.1406804922885	9.227761	10.23405	0.265104	9.227761	-1.068618		47.1539	0.1157157		0.0004792326	1.37736E-07	7.026326E-06	-3.272698E-06
9.247312	10.43886	0.2795941	47.25381	0.02100465	0.0003954952	47.25381	52.85961	-22.44418	47.25381	67.31355	-0.4415961	47.25381	-0.0656132896381389	0.8728576	47.25381	45.880555946284	-19.4808756351021	9.247312	10.43886	0.2795941	9.247312	-0.3160186		47.25381	0.03087676		0.0005689442	1.095994E-07	6.74878E-06	-2.980235E-06
9.266862	10.27579	0.2755863	47.35371	0.04158343	0.0005990865	47.35371	63.45961	-23.17378	47.35371	76.15614	-0.4024619	47.35371	-0.0569911256464305	0.9687532	47.35371	46.4345863356383	-16.9566912901923	9.266862	10.27579	0.2755863	9.266862	-0.1077751		47.35371	0.2236321		0.000942378	1.574086E-07	1.112077E-05	-4.475686E-06
9.286412	10.1331	0.2688036	47.45361	0.02865235	0.0004264926	47.45361	58.7189	-17.0224	47.45361	69.84427	-0.3232184	47.45361	-0.0448816846654693	0.9698047	47.45361	46.1610154033256	-13.3819164158164	9.286412	10.1331	0.2688036	9.286412	2.968382		47.45361	0.07261097		0.0009119919	1.813066E-07	1.204946E-05	-3.894607E-06
9.305963	10.19231	0.2740452	47.55351	0.01606159	0.0004733528	47.55351	39.05043	-3.451656	47.55351	44.24107	-0.1360386	47.55351	-0.014040938699151	0.6823632	47.55351	47.463185156412	-4.1952574857671	9.305963	10.19231	0.2740452	9.305963	2.703511		47.55351	0.1193201		0.0004711743	1.642653E-07	7.200946E-06	-9.796069E-07
9.325513	10.00789	0.2620209	47.65342	0.05171984	0.0007741422	47.65342	60.7612	-15.0717	47.65342	71.38667	-0.2759546	47.65342	-0.0404711745567747	0.943604	47.65342	48.8521659880896	-12.1176869563976	9.325513	10.00789	0.2620209	9.325513	1.987446		47.65342	0.2166183		0.001465505	2.713582E-07	1.86734E-05	-5.153011E-06
9.345063	10.21367	0.2678789	47.75332	0.008846371	9.490283E-05	47.75332	60.25867	-9.298324	47.75332	70.31785	-0.2013829	47.75332	-0.0246875054546227	0.9407418	47.75332	48.0037912948165	-7.40731167423395	9.345063	10.21367	0.2678789	9.345063	-0.5169552		47.75332	0.1686778		0.001079461	2.053744E-07	1.415726E-05	-2.851031E-06
9.364614	10.40198	0.2792859	47.85322	0.02648668	0.0002759174	47.85322	67.92886	-17.80331	47.85322	80.2739	-0.2769118	47.85322	-0.0429454039879948	0.9474509	47.85322	49.2675843117638	-12.912422716114	9.364614	10.40198	0.2792859	9.364614	0.587283		47.85322	0.1085096		0.0008367399	1.230265E-07	9.517646E-06	-2.635549E-06
9.384164	10.23017	0.2681871	47.95313	0.04898658	0.0006350289	47.95313	68.61668	-25.62502	47.95313	81.56222	-0.3960716	47.95313	-0.0614352689488376	0.975426	47.95313	49.5655584399513	-18.5103464169947	9.384164	10.23017	0.2681871	9.384164	-0.2475174		47.95313	0.09936789		0.001295729	1.899899E-07	1.440711E-05	-5.706245E-06
9.403714	10.43692	0.2746617	48.05302	0.04352811	0.000573908	48.05302	65.74964	-15.37843	48.05302	77.77719	-0.2595482	48.05302	-0.0374593393515347	0.9768894	48.05302	48.3550934632924	-11.3099505873358	9.403714	10.43692	0.2746617	9.403714	0.07854796		48.05302	0.1084847		0.0009231673	1.490807E-07	1.122321E-05	-2.912964E-06
9.423265	10.21464	0.2703456	48.15293	0.008333137	6.946247E-05	48.15293	60.64042	-11.50078	48.15293	70.95087	-0.2023556	48.15293	-0.0306167077989301	0.9744093	48.15293	48.8422613142133	-9.26320042995095	9.423265	10.21464	0.2703456	9.423265	0.2301638		48.15293	0.08426307		0.001162345	2.249889E-07	1.564604E-05	-3.166063E-06
9.442815	10.01565	0.2672625	48.25283	0.02224537	0.0003020403	48.25283	63.06194	-8.932623	48.25283	72.83264	-0.1604643	48.25283	-0.0216715741575254	0.9662428	48.25283	46.3854201156551	-6.57042010118512	9.442815	10.01565	0.2672625	9.442815	-2.971123		48.25283	0.1410499		0.001228516	2.237768E-07	1.609239E-05	-2.582254E-06
9.462365	10.23502	0.2647958	48.35273	0.06081778	0.0007985548	48.35273	70.4205	-13.25452	48.35273	82.45459	-0.2014164	48.35273	-0.031204271849726	0.975419	48.35273	50.3674431996209	-9.48014404295525	9.462365	10.23502	0.2647958	9.462365	1.23302		48.35273	0.1862574		0.002571623	3.68951E-07	2.982279E-05	-6.0068E-06
9.481915	10.44954	0.2709621	48.45264	0.04968118	0.0006785871	48.45264	55.78636	-16.68517	48.45264	67.33755	-0.3308146	48.45264	-0.0440717197243887	0.980019	48.45264	44.8595208766599	-13.4170572743506	9.481915	10.44954	0.2709621	9.481915	3.573932		48.45264	0.1901671		0.0008992337	1.943535E-07	1.242505E-05	-4.110389E-06
9.501466	10.66114	0.273737	48.55254	0.02714179	0.0003497069	48.55254	58.5076	-13.28116	48.55254	68.88148	-0.2393879	48.55254	-0.0341786040640347	0.9430369	48.55254	45.9327382537598	-10.4266813295635	9.501466	10.66114	0.273737	9.501466	-0.7827396		48.55254	0.09854282		0.001569738	3.119973E-07	2.090031E-05	-5.003282E-06
9.521017	10.60096	0.2786694	48.65244	0.0223514	0.0001357315	48.65244	72.36888	-18.58061	48.65244	85.3378	-0.267047	48.65244	-0.0420929975290468	0.9564326	48.65244	50.1171259917432	-12.867504860646	9.521017	10.60096	0.2786694	9.521017	1.099671		48.65244	0.03516453		0.001610363	2.114926E-07	1.743726E-05	-4.656568E-06
9.540567	10.3845	0.2743534	48.75234	0.07025299	0.0007546445	48.75234	69.58508	-8.100681	48.75234	77.29925	-0.1642262	48.75234	-0.0189991862454428	0.8676025	48.75234	49.9925126236077	-5.81983086985823	9.540567	10.3845	0.2743534	9.540567	-0.8804679		48.75234	0.1373892		0.002308935	3.352601E-07	2.55728E-05	-4.199723E-06
9.560118	10.14475	0.272195	48.85225	0.04240754	0.0004059254	48.85225	71.71988	-22.01288	48.85225	86.28749	-0.3149257	48.85225	-0.0510618405500174	0.949068	48.85225	51.0650368845581	-15.6733157088632	9.560118	10.14475	0.272195	9.560118	-6.008006		48.85225	0.1175291		0.001539209	1.962001E-07	1.614778E-05	-5.085351E-06
9.579668	9.886556	0.272195	48.95215	0.09462453	0.00109544	48.95215	75.95178	-5.913807	48.95215	87.05461	-0.09863124	48.95215	-0.0131449997799042	0.9924357	48.95215	51.9257784286615	-4.0430786827617	9.579668	9.886556	0.272195	9.579668	0.3909131		48.95215	0.1696756		0.004406697	5.770746E-07	4.999442E-05	-4.931012E-06
9.599218	9.617683	0.265104	49.05205	0.02162636	0.0001907054	49.05205	67.39754	-13.76732	49.05205	79.51844	-0.2037886	49.05205	-0.0325030315760859	0.9877938	49.05205	49.0405566846781	-10.0175349118095	9.599218	9.617683	0.265104	9.599218	0.5114751		49.05205	0.1155475		0.005003653	7.816599E-07	6.090456E-05	-1.241165E-05
9.618769	9.331338	0.2629455	49.15195	0.01793754	0.0002266535	49.15195	72.2662	-3.796612	49.15195	82.82364	-0.06365079	49.15195	-0.00870908247654792	0.9760534	49.15195	51.1955274436165	-2.68963300035188	9.618769	9.331338	0.2629455	9.618769	8.978215		49.15195	0.06574649		0.001814082	2.581201E-07	2.133527E-05	-1.358007E-06
9.638319	9.046934	0.2623291	49.25185	0.03062831	0.00034166	49.25185	87.56618	-7.816331	49.25185	101.1967	-0.1064952	49.25185	-0.0165143931486387	0.9723027	49.25185	57.2530343891608	-5.11051977165794	9.638319	9.046934	0.2623291	9.638319	0.6320371		49.25185	0.02037459		0.003281126	3.11524E-07	3.134795E-05	-3.338406E-06
9.657869	8.741176	0.2546217	49.35176	0.08282209	0.0009412844	49.35176	76.46026	-13.76904	49.35176	88.77631	-0.1896639	49.35176	-0.0301100131700786	0.9828414	49.35176	51.847208480534	-9.33670085082797	9.657869	8.741176	0.2546217	9.657869	-4.8307		49.35176	0.08469964		0.004458834	5.560458E-07	4.849909E-05	-9.198528E-06
9.67742	8.581987	0.2540052	49.45166	0.04508616	0.0004437022	49.45166	75.94759	-6.7989	49.45166	87.28886	-0.09830558	49.45166	-0.014960722854872	0.9839204	49.45166	51.9264564609222	-4.64850542385277	9.67742	8.581987	0.2540052	9.67742	-3.765736		49.45166	0.1012706		0.003593086	4.639914E-07	4.030698E-05	-3.962401E-06
9.69697	8.741176	0.2503057	49.55156	0.07786743	0.001035726	49.55156	76.22872	-14.21237	49.55156	88.62924	-0.1912014	49.55156	-0.0310691335272976	0.9733459	49.55156	51.8822273369375	-9.67311511896458	9.69697	8.741176	0.2503057	9.69697	-1.627587		49.55156	0.1229232		0.003704601	4.590443E-07	3.996086E-05	-7.640571E-06
9.71652	8.930455	0.2533888	49.65146	0.09236237	0.001032948	49.65146	79.87278	-7.38832	49.65146	92.59583	-0.1010505	49.65146	-0.015917053061744	0.987766	49.65146	53.6818754495251	-4.96563237660425	9.71652	8.930455	0.2533888	9.71652	-2.301638		49.65146	0.1576139		0.005112731	5.890121E-07	5.426371E-05	-5.483374E-06
9.736071	9.001314	0.2635629	49.75137	0.04937378	0.0006027981	49.75137	73.56071	-6.270403	49.75137	84.29468	-0.09178042	49.75137	-0.0140843984310364	0.9833785	49.75137	51.6503895094037	-4.40274134279858	9.736071	9.001314	0.2635629	9.736071	-0.5434423		49.75137	0.09587521		0.002732648	3.781848E-07	3.174554E-05	-2.913619E-06
9.755621	8.924631	0.2524632	49.85127	0.1696217	0.001869325	49.85127	76.53259	-4.827647	49.85127	88.47493	-0.0682012	49.85127	-0.0104392404307553	0.9877288	49.85127	51.8365259758459	-3.26982859899671	9.755621	8.924631	0.2524632	9.755621	-2.62131		49.85127	0.1539902		0.009442391	1.191459E-06	0.00010517	-7.172718E-06
9.775171	9.160502	0.2567801	49.95117	0.09684706	0.001256178	49.95117	67.83925	-1.515615	49.95117	77.44006	-0.03200202	49.95117	-0.00350432224840925	0.9822648	49.95117	49.2290936032622	-1.0998402214696	9.775171	9.160502	0.2567801	9.775171	-1.479624		49.95117	0.1863189		0.007212184	1.18131E-06	9.143395E-05	-2.92607E-06
9.794722	9.236213	0.2635629	50.05107	0.104745	0.001175698	50.05107	82.60743	-11.30771	50.05107	95.63901	-0.1422236	50.05107	-0.0241175068463419	0.9826936	50.05107	55.4077137960763	-7.58447749803995	9.794722	9.236213	0.2635629	9.794722	-1.582833		50.05107	0.1521055		0.007252569	7.791838E-07	7.377793E-05	-1.049296E-05
9.814272	9.183798	0.2586295	50.15097	0.1393191	0.001468227	50.15097	78.56799	-3.918424	50.15097	90.47539	-0.05158251	50.15097	-0.00837649268896614	0.9932186	50.15097	52.9243663095853	-2.63949885002896	9.814272	9.183798	0.2586295	9.814272	-0.4393206		50.15097	0.1495016		0.01938099	2.351581E-06	0.0002124777	-1.096013E-05
9.833822	9.432287	0.2617126	50.25088	0.1760247	0.001899656	50.25088	81.21602	-3.081219	50.25088	93.62105	-0.04229268	50.25088	-0.00654534634551672	0.9818314	50.25088	54.4722384200856	-2.06659862773688	9.833822	9.432287	0.2617126	9.833822	-0.967236		50.25088	0.1628945		0.01234728	1.383125E-06	0.0001293739	-5.47157E-06
9.853373	9.483732	0.2629455	50.35078	0.1067707	0.001018179	50.35078	86.25191	-7.92539	50.35078	99.61475	-0.0963848	50.35078	-0.0164247029011171	0.982729	50.35078	56.549882212508	-5.19617290335379	9.853373	9.483732	0.2629455	9.853373	1.902505		50.35078	0.1790212		0.01024302	1.014412E-06	0.0001005843	-9.694794E-06
9.872923	9.251744	0.2681871	50.45068	0.1853686	0.001939653	50.45068	82.43803	-1.154829	50.45068	95.16286	-0.020233	50.45068	-0.00244255266778304	0.9929789	50.45068	55.2714614911463	-0.774267206153624	9.872923	9.251744	0.2681871	9.872923	-1.526205		50.45068	0.1974548		0.02949838	3.23447E-06	0.0003077385	-6.226471E-06
9.892473	9.009079	0.2564719	50.55058	0.05169256	0.0005681937	50.55058	79.08096	-1.227717	50.55058	91.06137	-0.0234058	50.55058	-0.00260137452809204	0.9697918	50.55058	53.2209416041116	-0.826245151241603	9.892473	9.009079	0.2564719	9.892473	3.150139		50.55058	0.1113604		0.008077026	9.446297E-07	8.599573E-05	-2.012799E-06
9.912024	8.758647	0.2573966	50.65049	0.1830578	0.002070775	50.65049	80.86391	-1.000975	50.65049	93.48265	-0.01963335	50.65049	-0.0021106556687643	0.9878749	50.65049	54.2640554602156	-0.671708565956525	9.912024	8.758647	0.2573966	9.912024	0.9215686		50.65049	0.1252674		0.02611909	2.952555E-06	0.0002759595	-5.418008E-06
9.931574	8.561604	0.2533888	50.75039	0.1928072	0.001944666	50.75039	82.95073	-5.577388	50.75039	96.05904	-0.07108387	50.75039	-0.011741631323373	0.9912423	50.75039	55.6848462173479	-3.74410193845602	9.931574	8.561604	0.2533888	9.931574	-1.694261		50.75039	0.1705363		0.04190056	4.501147E-06	0.0004312876	-3.065759E-05
9.951124	8.686818	0.2506139	50.85029	0.1907089	0.002108621	50.85029	72.88193	-6.851593	50.85029	84.4608	-0.0941655	50.85029	-0.0147824253295089	0.9873633	50.85029	50.2397276004664	-4.72301150908348	9.951124	8.686818	0.2506139	9.951124	2.108008		50.85029	0.05640809		0.03588059	4.966222E-06	0.0004176037	-3.932386E-05
9.970675	8.746029	0.2561628	50.9502	0.1299204	0.001349419	50.9502	86.01208	-11.45511	50.9502	99.76111	-0.1400734	50.9502	-0.0234727802471078	0.7632583	50.9502	56.4222333707946	-7.51432979380134	9.970675	8.746029	0.2561628	9.970675	0.07032783		50.9502	0.00202104		0.01059941	8.128877E-07	8.031054E-05	-1.124937E-05
9.990225	8.733411	0.2546217	51.05009	0.07779747	0.001546367	51.05009	73.77026	18.57524	51.05009	87.16571	0.2430176	51.05009	0.0409933209312208	0.7756636	51.05009	52.2199493682908	13.1489029286714	9.990225	8.733411	0.2546217	9.990225	-1.250374		51.05009	0.008290649		0.02865752	2.925638E-06	0.000247803	6.02205E-05
