# Supplementary material for: Nanomechanical Properties of Rib Bones in Diabetic vs. Healthy Rat Models
Source: Nanomaterials (Basel). 2025 Oct 17;15(20):1582. doi: 10.3390/nano15201582 (PMC12566810; doi:10.3390/nano15201582)
Supplement: Supplementary file 1 [file nanomaterials-15-01582-s001.zip › Nanoindentation data/raw dynamic/sample 34/din_005.scn]

SD;Time(s);Random;25.6;30;0.1;0.1;Avg:;4.882512;0; ; ;0;0;Force;5;C:\meresek\14_pocok\00_area\kalib\I8_Area\IND1000.afn;C:\meresek\14_pocok\din_ref\SpringRef_25_6_005.scn;Berkovich;1;1;C;C;0;02:42:28;1;	P	h	Hz(A)	|P|	|h|	Hz(T)	TF Re	TF Im	Hz(M)	|TF|	tan d	Hz(n)	n'	r2	Hz(E)	E' (GPa)	E''(GPa)	Time(s)	PR	hR	Time(s)	Cmd	-	Hz(C)	|Cmd|	-	GPP	Ghh	GPhRe	GPhIm
0	10.03398	0.3151269	0	10.05443	0.3112495	0	32.31517	0	0	32.31517	0	0			0	39.4461722817339	0	0	10.03398	0.3151269	0	-1.904331		0	0.003417952		101.916	0.09756247	3.152748	0
0.01955034	9.900995	0.3101935	0.09990234	0.0727516	0.00107957	0.09990234	53.72182	-0.765381	0.09990234	61.56165	-0.005971915	0.09990234	-0.860413713707711	0.825349	0.09990234	37.9084340131243	-0.540085919939848	0.01955034	9.900995	0.3101935	0.01955034	0.1981966		0.09990234	0.105569		0.01958009	4.264143E-06	0.000262503	-1.567646E-06
0.03910068	9.920408	0.303719	0.1998047	0.1835771	0.002207634	0.1998047	72.31819	17.37493	0.1998047	85.51013	0.2474258	0.1998047	8.32847884077047	0.9770927	0.1998047	43.5186811189731	10.4556542620266	0.03910068	9.920408	0.303719	0.03910068	2.224917		0.1998047	0.148395		0.03703884	4.949463E-06	0.0004108403	0.0001016525
0.05865103	10.15628	0.3129684	0.299707	0.02152605	0.0004255229	0.299707	69.03743	12.4413	0.299707	80.9374	0.1803707	0.299707	4.06108021722294	0.9744849	0.299707	42.4362613209147	7.64748032097437	0.05865103	10.15628	0.3129684	0.05865103	5.926718		0.299707	0.00976806		0.01841501	2.739356E-06	0.0002181954	3.935606E-05
0.07820137	10.4038	0.3172844	0.3996094	0.1597572	0.001855401	0.3996094	65.65826	9.510777	0.3996094	76.65439	0.1487634	0.3996094	2.36318727138791	0.9517179	0.3996094	40.9625541961627	5.93353709325585	0.07820137	10.4038	0.3172844	0.07820137	-2.597563		0.3996094	0.1325598		0.01366325	2.213035E-06	0.0001677923	2.496137E-05
0.09775171	10.38244	0.3203676	0.4995117	0.1584021	0.001863752	0.4995117	76.21941	2.490645	0.4995117	88.15365	0.03993984	0.4995117	0.466933611373339	0.9889695	0.4995117	44.8470996827905	1.46548259425912	0.09775171	10.38244	0.3203676	0.09775171	-3.896344		0.4995117	0.1303635		0.02273681	2.893556E-06	0.0002548743	1.017964E-05
0.1173021	10.14754	0.3077277	0.5994141	0.09431207	0.00101657	0.5994141	73.59098	0.2888711	0.5994141	84.73014	0.01180385	0.5994141	0.0455673935123074	0.9721168	0.5994141	43.7201337167221	0.171617267585895	0.1173021	10.14754	0.3077277	0.1173021	5.511144		0.5994141	0.1058126		0.01105789	1.497321E-06	0.0001268594	1.497429E-06
0.1368524	10.2417	0.3068021	0.6993164	0.02519954	0.0001158065	0.6993164	77.40721	4.875705	0.6993164	89.52381	0.06923766	0.6993164	0.654294675037877	0.9755321	0.6993164	45.6426567582856	2.87492778216168	0.1368524	10.2417	0.3068021	0.1368524	1.884238		0.6993164	0.06837101		0.01127843	1.372818E-06	0.0001226064	8.488982E-06
0.1564027	10.47854	0.3145104	0.7992187	0.05173538	0.0004424081	0.7992187	81.12535	8.411554	0.7992187	93.80107	0.1081947	0.7992187	0.973235180039299	0.991739	0.7992187	47.1350167206955	4.88723607404434	0.1564027	10.47854	0.3145104	0.1564027	3.099905		0.7992187	0.05519694		0.01239684	1.39731E-06	0.0001303087	1.40987E-05
0.1759531	10.73479	0.3197511	0.899121	0.0889223	0.0009976216	0.899121	75.82353	1.420853	0.899121	87.35741	0.02308796	0.899121	0.147893592278799	0.9968631	0.899121	44.586388080703	0.835501773362933	0.1759531	10.73479	0.3197511	0.1759531	1.167259		0.899121	0.1970919		0.008401105	1.097419E-06	9.584214E-05	2.2128E-06
0.1955034	10.98134	0.3206758	0.9990234	0.06629211	0.0006424604	0.9990234	70.65555	6.378016	0.9990234	81.5932	0.09198839	0.9990234	0.620345699524874	0.9672292	0.9990234	43.1370013157207	3.89394039295372	0.1955034	10.98134	0.3206758	0.1955034	5.791543		0.9990234	0.01469116		0.00762447	1.107723E-06	9.000266E-05	8.2792E-06
0.2150538	11.27059	0.3268421	1.098926	0.120737	0.001428902	1.098926	73.93865	1.393534	1.098926	84.82687	0.02408632	1.098926	0.119493912939876	0.9915167	1.098926	43.7772050549683	0.825076035706385	0.2150538	11.27059	0.3268421	0.2150538	-8.977302		1.098926	0.0751915		0.005241876	7.223039E-07	6.125301E-05	1.47536E-06
0.2346041	11.19294	0.3265339	1.198828	0.0868786	0.001416085	1.198828	58.39714	-0.3638657	1.198828	66.64635	0.00342276	1.198828	-0.0324612952113644	0.9784561	1.198828	39.242179731292	-0.244513383675052	0.2346041	11.19294	0.3265339	0.2346041	-4.693697		1.198828	0.2052006		0.006400338	1.409911E-06	9.396484E-05	3.216191E-07
0.2541544	10.99396	0.325301	1.29873	0.01743556	0.0002566997	1.29873	68.85012	0.3953457	1.29873	79.43711	0.01084207	1.29873	0.0297994890464504	0.9055874	1.29873	42.3482460333253	0.243168714141257	0.2541544	10.99396	0.325301	0.2541544	-3.140092		1.29873	0.1211009		0.00117455	1.685601E-07	1.338914E-05	1.45166E-07
0.2737048	10.78041	0.3163598	1.398633	0.0278421	0.0002733895	1.398633	63.21335	4.888907	1.398633	72.39124	0.08387033	1.398633	0.355485029760955	0.9877365	1.398633	40.3926040648552	3.12395569517107	0.2737048	10.78041	0.3163598	0.2737048	1.63946		1.398633	0.04698351		0.005427021	1.022894E-06	7.378949E-05	6.188749E-06
0.2932551	10.92213	0.3290006	1.498535	0.05105582	0.0006733594	1.498535	63.56156	2.877575	1.498535	73.44828	0.05376306	1.498535	0.193765919794281	0.9776823	1.498535	40.2987955286306	1.8244173707994	0.2932551	10.92213	0.3290006	0.2932551	-1.055831		1.498535	0.0112908		0.00294321	5.334033E-07	3.912106E-05	2.103268E-06
0.3128055	10.77944	0.3203676	1.598437	0.0318552	0.0003416383	1.598437	66.25657	11.818	1.598437	76.92512	0.1831112	1.598437	0.731134188849646	0.9684823	1.598437	41.1677754358303	7.34298442144036	0.3128055	10.77944	0.3203676	0.3128055	0.7982665		1.598437	0.07251239		0.00256396	4.1963E-07	3.175216E-05	5.814176E-06
0.3323558	10.79012	0.3194429	1.69834	0.05690064	0.000577268	1.69834	68.24609	10.4685	1.69834	79.03865	0.1623181	1.69834	0.604686532851219	0.9731668	1.69834	42.0657196085188	6.45260047924079	0.3323558	10.79012	0.3194429	0.3323558	-0.3726462		1.69834	0.1472171		0.003437656	5.355137E-07	4.177947E-05	6.781566E-06
0.3519062	10.60181	0.3117355	1.798242	0.08986969	0.00103903	1.798242	75.3149	8.813476	1.798242	86.6494	0.1264251	1.798242	0.458335109929612	0.9863595	1.798242	44.2532193782191	5.17858537669154	0.3519062	10.60181	0.3117355	0.3519062	2.353699		1.798242	0.1295157		0.003442467	4.522451E-07	3.88773E-05	4.915069E-06
0.3714565	10.74838	0.3197511	1.898144	0.07350797	0.0008854733	1.898144	71.18147	7.611193	1.898144	82.40286	0.1242243	1.898144	0.388400678891273	0.9904684	1.898144	43.321489285157	4.63221933558555	0.3714565	10.74838	0.3197511	0.3714565	-0.8019199		1.898144	0.16853		0.005318728	7.75825E-07	6.344257E-05	7.881109E-06
0.3910068	10.56395	0.3206758	1.998047	0.03479362	0.0004309253	1.998047	70.63857	12.32267	1.998047	82.06767	0.1858831	1.998047	0.599336826344255	0.981152	1.998047	43.1314185317296	7.5241333304125	0.3910068	10.56395	0.3206758	0.3910068	-0.4831613		1.998047	0.1697704		0.003238045	4.717099E-07	3.806018E-05	7.074746E-06
0.4105572	10.31158	0.3080359	2.097949	0.0465409	0.0005874536	2.097949	69.51692	11.76245	2.097949	81.50176	0.168727	2.097949	0.547618578692431	0.9624423	2.097949	42.6624302434534	7.21860060860821	0.4105572	10.31158	0.3080359	0.4105572	1.303348		2.097949	0.1234968		0.002096883	3.03819E-07	2.441667E-05	4.11975E-06
0.4301075	10.48533	0.3138931	2.197851	0.05904898	0.0007478398	2.197851	69.73867	10.22201	2.197851	80.54357	0.1676928	2.197851	0.453939003154734	0.9785138	2.197851	42.7674374398372	6.26867400959353	0.4301075	10.48533	0.3138931	0.4301075	2.243184		2.197851	0.120977		0.002488668	3.753809E-07	2.981817E-05	5.000291E-06
0.4496579	10.69208	0.3228343	2.297754	0.005889295	0.0001804603	2.297754	63.41764	11.75285	2.297754	74.18254	0.1928776	2.297754	0.519081618247261	0.9540752	2.297754	40.4376334385794	7.49409185796778	0.4496579	10.69208	0.3228343	0.4496579	-0.7617326		2.297754	0.02533054		0.002329447	4.038611E-07	2.941726E-05	5.673931E-06
0.4692082	10.52222	0.3092688	2.397656	0.06730811	0.0009522967	2.397656	49.57575	-8.071665	2.397656	55.42258	-0.115021	2.397656	-0.392191580152448	0.8452074	2.397656	36.2886860370114	-5.90833419846834	0.4692082	10.52222	0.3092688	0.4692082	1.402903		2.397656	0.2008847		0.001700675	4.679626E-07	2.576581E-05	-2.96361E-06
0.4887586	10.70373	0.3228343	2.497559	0.07462864	0.001039159	2.497559	58.16132	17.62176	2.497559	69.41168	0.3135338	2.497559	0.753691728245332	0.9715136	2.497559	39.0368071748916	11.8274002539043	0.4887586	10.70373	0.3228343	0.4887586	-5.011543		2.497559	0.1303368		0.002018865	4.070905E-07	2.696264E-05	8.453697E-06
0.5083089	10.51251	0.3283841	2.597461	0.03038313	0.0003605568	2.597461	64.32662	5.382527	2.597461	74.11147	0.09551932	2.597461	0.207837922883494	0.9679434	2.597461	40.5376171343314	3.39198302216455	0.5083089	10.51251	0.3283841	0.5083089	-3.389436		2.597461	0.1859214		0.001606125	2.830469E-07	2.088197E-05	1.994632E-06
0.5278592	10.27567	0.3243754	2.697363	0.01431828	0.0002858165	2.697363	63.67566	14.87194	2.697363	75.6191	0.2642068	2.697363	0.555699371727438	0.9824021	2.697363	40.3241359175045	9.41801094511015	0.5278592	10.27567	0.3243754	0.5278592	-0.3699061		2.697363	0.1687228		0.001801203	3.094488E-07	2.262393E-05	5.977396E-06
0.5474096	10.04756	0.3086524	2.797266	0.04842521	0.0006060175	2.797266	62.25806	18.44842	2.797266	74.71838	0.3102053	2.797266	0.67803552299941	0.8893281	2.797266	40.2163322717049	11.916974028564	0.5474096	10.04756	0.3086524	0.5474096	4.4544		2.797266	0.02361317		0.0006349917	1.011521E-07	7.218588E-06	2.239244E-06
0.5669599	10.24558	0.3077277	2.897168	0.03706985	0.0004364171	2.897168	64.64531	7.556227	2.897168	74.4267	0.1355767	2.897168	0.260945320468802	0.9431372	2.897168	40.6382565100843	4.7501034048466	0.5669599	10.24558	0.3077277	0.5669599	4.080841		2.897168	0.01956686		0.0009716091	1.65428E-07	1.220064E-05	1.654123E-06
0.5865102	10.45427	0.316668	2.99707	0.02984926	0.00037613	2.99707	58.13981	12.62105	2.99707	68.39035	0.2299222	2.99707	0.449792315972344	0.9840606	2.99707	39.0181731158536	8.47010573771967	0.5865102	10.45427	0.316668	0.5865102	1.622107		2.99707	0.09826416		0.001346488	2.832923E-07	1.88818E-05	4.341347E-06
0.6060606	10.67946	0.3154351	3.096972	0.02084159	0.0002323395	3.096972	55.08562	16.82326	3.096972	66.34301	0.332041	3.096972	0.584037969944287	0.9464694	3.096972	37.2122864904261	11.364708868035	0.6060606	10.67946	0.3154351	0.6060606	2.308945		3.096972	0.1197219		0.0005567708	1.197272E-07	7.538366E-06	2.503047E-06
0.6256109	10.89883	0.3283841	3.196875	0.0305177	0.0003300311	3.196875	58.12753	14.10019	3.196875	66.60487	0.2635382	3.196875	0.471070713452226	0.9338833	3.196875	39.0075348989541	9.46218891970823	0.6256109	10.89883	0.3283841	0.6256109	-3.093511		3.196875	0.1160094		0.001051739	2.214057E-07	1.425982E-05	3.758007E-06
0.6451613	10.72897	0.320984	3.296777	0.02917091	0.0003917245	3.296777	54.16962	7.920111	3.296777	62.58107	0.1603546	3.296777	0.265579728330483	0.9447545	3.296777	37.6260756402401	5.50128807682822	0.6451613	10.72897	0.320984	0.6451613	0.5151285		3.296777	0.09526015		0.0008262849	1.993255E-07	1.231665E-05	1.975033E-06
0.6647117	10.63772	0.3132766	3.39668	0.01747029	0.0001684985	3.39668	57.59026	19.61052	3.39668	70.16299	0.3922741	3.39668	0.617032625634264	0.9691061	3.39668	38.672523289372	13.1686908822045	0.6647117	10.63772	0.3132766	0.6647117	2.443207		3.39668	0.1426938		0.0009242004	1.819371E-07	1.188363E-05	4.661641E-06
0.684262	10.8338	0.3216014	3.496582	0.02256598	0.0003605883	3.496582	58.31633	20.9458	3.496582	70.65836	0.388943	3.496582	0.640404665139601	0.8784992	3.496582	39.1715968636608	14.0694811811675	0.684262	10.8338	0.3216014	0.684262	0.01096018		3.496582	0.0932294		0.0003399678	5.982076E-08	3.93936E-06	1.532186E-06
0.7038123	10.66296	0.3126602	3.596484	0.01119249	0.0002197749	3.596484	17.56982	20.98356	3.596484	30.8854	1.315341	3.596484		0.4211287	3.596484			0.7038123	10.66296	0.3126602	0.7038123	1.104238		3.596484	0.1316664		0.0002860847	1.262999E-07	2.360832E-06	3.1053E-06
0.7233627	10.83865	0.3268421	3.696387	0.05614108	0.000805627	3.696387	57.57062	19.89662	3.696387	69.58762	0.3800729	3.696387	0.575426158355117	0.9679322	3.696387	38.6694905845002	13.364319941452	0.7233627	10.83865	0.3268421	0.7233627	-2.548242		3.696387	0.1186103		0.001029351	2.057523E-07	1.338373E-05	5.086792E-06
0.742913	10.67461	0.3179018	3.796289	0.01678917	0.0002364573	3.796289	55.92399	17.58297	3.796289	66.0835	0.3505011	3.796289	0.496700751784576	0.9205866	3.796289	37.6825151875722	11.8476972439097	0.742913	10.67461	0.3179018	0.742913	6.004353		3.796289	0.1092775		0.0003836058	8.086558E-08	5.043078E-06	1.767604E-06
0.7624633	10.84059	0.325301	3.896191	0.02914522	0.0004407639	3.896191	50.86947	12.59525	3.896191	61.42746	0.2628435	3.896191	0.371247741832408	0.8833194	3.896191	36.7057726144292	9.0883272396228	0.7624633	10.84059	0.325301	0.7624633	-2.751919		3.896191	0.1975731		0.0003132877	7.333919E-08	4.357046E-06	1.145221E-06
0.7820137	10.5989	0.3200594	3.996094	0.02318149	0.0003736717	3.996094	61.321	10.41853	3.996094	71.00282	0.2133569	3.996094	0.27030870260488	0.8415744	3.996094	39.9464541036215	6.78696395539597	0.7820137	10.5989	0.3200594	0.7820137	-0.4968615		3.996094	0.189489		0.0004424378	7.385731E-08	5.128646E-06	1.094232E-06
0.801564	10.43486	0.3080359	4.095996	0.0228985	0.000400323	4.095996	46.98856	10.27385	4.095996	55.22763	0.2436276	4.095996	0.307568374155637	0.9292807	4.095996	36.202606341528	7.91554919075582	0.801564	10.43486	0.3080359	0.801564	0.985503		4.095996	0.1293942		0.0005344572	1.628347E-07	8.737411E-06	2.128674E-06
0.8211144	10.56687	0.3262256	4.195899	0.004187393	5.598747E-05	4.195899	47.96692	16.95006	4.195899	56.9191	0.3932656	4.195899	0.474044777051902	0.8218945	4.195899	35.3667230933554	12.4975303953533	0.8211144	10.56687	0.3262256	0.8211144	-2.62405		4.195899	0.1805646		0.0004031417	1.022723E-07	5.417379E-06	2.130469E-06
0.8406647	10.35429	0.3145104	4.295801	0.02843755	0.0005718425	4.295801	53.14988	12.26481	4.295801	61.36866	0.2533828	4.295801	0.316986808297835	0.9381047	4.295801	37.0771640726121	8.55588985120257	0.8406647	10.35429	0.3145104	0.8406647	0.2867914		4.295801	0.1317222		0.0007177767	1.787917E-07	1.063609E-05	2.695002E-06
0.8602151	10.21937	0.3151269	4.395703	0.01260567	0.0001708805	4.395703	48.42833	16.38514	4.395703	59.60679	0.3685261	4.395703	0.440370974218065	0.9420188	4.395703	35.9481206611584	12.1626124279926	0.8602151	10.21937	0.3151269	0.8602151	-1.765502		4.395703	0.02726954		0.0004133833	1.096026E-07	6.130044E-06	2.259081E-06
0.8797654	9.943705	0.3114273	4.495605	0.02610353	0.0004061213	4.495605	50.52102	20.36003	4.495605	62.37274	0.3970551	4.495605	0.522028509948694	0.9667214	4.495605	36.5894563115821	14.745594810004	0.8797654	9.943705	0.3114273	0.8797654	-4.857187		4.495605	0.1654532		0.0006128567	1.522897E-07	8.828284E-06	3.505315E-06
0.8993157	9.673862	0.3086524	4.595508	0.01334473	0.0002811393	4.595508	52.18325	18.06176	4.595508	63.42402	0.4029401	4.595508	0.445543693820756	0.9504375	4.595508	37.1684731265308	12.8648183671206	0.8993157	9.673862	0.3086524	0.8993157	-0.2612177		4.595508	0.05772943		0.0005003226	1.182133E-07	6.954238E-06	2.802141E-06
0.9188661	9.639888	0.3034107	4.69541	0.011685	0.0002829651	4.69541	41.93071	23.24902	4.69541	54.23145	0.553362	4.69541	0.691951906970301	0.9444429	4.69541	36.8177137482125	20.4140554649899	0.9188661	9.639888	0.3034107	0.9188661	0.8622009		4.69541	0.117502		0.0004677822	1.502163E-07	7.127904E-06	3.944311E-06
0.9384164	9.850521	0.3027943	4.795312	0.003281801	0.0003684199	4.795312	12.48043	26.03154	4.795312	31.43601	1.923168	4.795312		0.2947012	4.795312			0.9384164	9.850521	0.3027943	0.9384164	5.012456		4.795312	0.1544207		0.000378141	1.127667E-07	1.635405E-06	3.145158E-06
0.9579667	9.913613	0.3135848	4.895215	0.01802185	0.0002750962	4.895215	44.5209	13.7838	4.895215	53.57941	0.3566249	4.895215	0.352465080750202	0.9187164	4.895215	35.015680820056	10.8409587313601	0.9579667	9.913613	0.3135848	0.9579667	-4.580442		4.895215	0.07852824		0.0004311044	1.379647E-07	6.962562E-06	2.483023E-06
0.9775171	9.674831	0.3098853	4.995117	0.01890235	0.0003297106	4.995117	30.13948	21.96426	4.995117	42.73097	0.8016464	4.995117	1.06442730361997	0.664228	4.995117	45.8417082775427	33.407313067922	0.9775171	9.674831	0.3098853	0.9775171	-1.064051		4.995117	0.1902342		0.0001023298	3.722493E-08	1.241097E-06	9.949212E-07
0.9970675	9.428283	0.3058774	5.095019	0.01518896	0.0002310487	5.095019	48.7952	21.96487	5.095019	60.64675	0.4892242	5.095019	0.512246630958869	0.9447529	5.095019	36.4295123444376	16.398526244151	0.9970675	9.428283	0.3058774	0.9970675	-5.25906		5.095019	0.1350816		0.0004555205	1.170068E-07	6.374166E-06	3.118396E-06
1.016618	9.172999	0.3061857	5.194921	0.00889476	0.0002422861	5.194921	41.98177	12.39274	5.194921	50.94523	0.3368523	5.194921	0.332438943214832	0.8428448	5.194921	36.7590325536293	10.851025026103	1.016618	9.172999	0.3061857	1.016618	-2.303465		5.194921	0.1915328		0.0001982387	6.437676E-08	3.108089E-06	1.046967E-06
1.036168	9.077875	0.2994029	5.294824	0.02575033	0.0004767482	5.294824	38.53372	14.95897	5.294824	46.83278	0.4641885	5.294824	0.434416175033255	0.8854514	5.294824	37.2285822890153	14.4523137607525	1.036168	9.077875	0.2994029	1.036168	-0.2968382		5.294824	0.1746798		0.0002122362	8.568097E-08	3.63967E-06	1.689493E-06
1.055718	9.115731	0.3031025	5.394726	0.03165251	0.0005129369	5.394726	47.27525	19.97443	5.394726	57.66294	0.430895	5.394726	0.445354682301488	0.9550022	5.394726	35.7285015695117	15.0957711517037	1.055718	9.115731	0.3031025	1.055718	-1.44035		5.394726	0.145749		0.0003989802	1.145941E-07	6.068439E-06	2.61486E-06
1.075269	8.826473	0.2972454	5.494629	0.01464783	0.0002358962	5.494629	41.80341	19.74995	5.494629	53.41061	0.5251808	5.494629	0.504591134136326	0.9222894	5.494629	36.8725855336188	17.4203898703025	1.075269	8.826473	0.2972454	1.075269	-1.705222		5.494629	0.145434		0.000235894	7.626569E-08	3.606308E-06	1.893964E-06
1.094819	8.766293	0.2910791	5.594531	0.005207074	9.993547E-05	5.594531	45.27637	24.27011	5.594531	60.00892	0.5627639	5.594531	0.540797819609985	0.8431255	5.594531	35.4632395302058	19.009840494749	1.094819	8.766293	0.2910791	1.094819	1.477798		5.594531	0.1128647		0.0002794774	6.543457E-08	3.421993E-06	1.925774E-06
1.11437	8.980809	0.3006367	5.694433	0.006678106	0.0001712758	5.694433	45.55667	10.97826	5.694433	53.72824	0.2590481	5.694433	0.242182390737155	0.8092439	5.694433	35.9576646074595	8.66508701665429	1.11437	8.980809	0.3006367	1.11437	0.5553159		5.694433	0.1631245		0.0001636675	4.58814E-08	2.386358E-06	6.181814E-07
1.13392	9.179793	0.2944705	5.794336	0.01141086	0.0001927653	5.794336	40.27907	16.15525	5.794336	50.00094	0.4214161	5.794336	0.401445299278272	0.8621804	5.794336	36.4397785027667	14.6153736693613	1.13392	9.179793	0.2944705	1.13392	-0.09042149		5.794336	0.07113377		0.0002556398	8.815972E-08	4.062104E-06	1.711836E-06
1.15347	9.420518	0.3031025	5.894238	0.004307813	5.397077E-05	5.894238	39.77847	14.67614	5.894238	48.91669	0.4271526	5.894238	0.361117896154311	0.9079792	5.894238	36.2487263547879	13.373852452984	1.15347	9.420518	0.3031025	1.15347	1.917118		5.894238	0.1685425		0.0001976676	7.500621E-08	3.374125E-06	1.441266E-06
1.17302	9.671919	0.305261	5.994141	0.00758906	0.0003973029	5.994141	4.908263	10.0064	5.994141	13.35557	1.953898	5.994141		0.114922	5.994141			1.17302	9.671919	0.305261	1.17302	0.990983		5.994141	0.1454935		0.00017799	1.146763E-07	6.977753E-07	1.363382E-06
1.192571	9.963117	0.3092688	6.094043	0.01449	0.0002935751	6.094043	40.70596	19.16796	6.094043	50.81984	0.5087998	6.094043	0.447981831442671	0.9210688	6.094043	36.4273722116319	17.1532247360795	1.192571	9.963117	0.3092688	1.192571	1.077751		6.094043	0.07771421		0.0001901336	6.780855E-08	3.071327E-06	1.56269E-06
1.212121	10.25237	0.3142013	6.193945	0.005940097	0.0002015591	6.193945	40.0606	0.9152719	6.193945	46.35653	0.04317643	6.193945	0.0213835217040487	0.7130171	6.193945	36.4245154968992	0.83219760099845	1.212121	10.25237	0.3142013	1.212121	1.39925		6.193945	0.144896		0.0001069744	3.549426E-08	1.643859E-06	7.097598E-08
1.231672	10.30576	0.3160515	6.293848	0.01188868	0.0001726227	6.293848	27.69849	21.75892	6.293848	40.82864	0.8567317	6.293848	1.11012278806586	0.7599226	6.293848	55.8837935857475	43.9002609778642	1.231672	10.30576	0.3160515	1.231672	-0.2740045		6.293848	0.1153074		0.000113282	5.164169E-08	1.601187E-06	1.371788E-06
1.251222	10.23393	0.3194429	6.39375	0.007308763	0.0001941844	6.39375	35.7099	19.65188	6.39375	46.32714	0.5948481	6.39375	0.525479379403387	0.9258046	6.39375	38.3597418077977	21.1101434215147	1.251222	10.23393	0.3194429	1.251222	0.1461357		6.39375	0.1014161		0.0001971957	8.506399E-08	3.386857E-06	2.014665E-06
1.270772	10.09513	0.311119	6.493652	0.00562832	5.505764E-05	6.493652	30.84499	19.87194	6.493652	40.94998	0.7033308	6.493652	0.659190456933438	0.6835762	6.493652	41.7468884641595	26.8955107815491	1.270772	10.09513	0.311119	1.270772	-3.911871		6.493652	0.1051168		0.0001288906	5.254132E-08	1.759873E-06	1.237773E-06
1.290323	9.855373	0.3114273	6.593554	0.00197389	0.0001426744	6.593554	20.41793	20.78498	6.593554	32.67459	1.070063	6.593554		0.4654638	6.593554			1.290323	9.855373	0.3114273	1.290323	-1.066791		6.593554	0.1182998		6.389795E-05	2.785816E-08	6.21506E-07	6.650508E-07
1.309873	9.61368	0.3034107	6.693457	0.01660198	0.0003381704	6.693457	36.72668	21.79457	6.693457	47.65191	0.61737	6.693457	0.526547862036694	0.9157444	6.693457	37.3165613280981	22.1446172745048	1.309873	9.61368	0.3034107	1.309873	-3.061544		6.693457	0.03252294		0.0001724715	6.955541E-08	2.820275E-06	1.741153E-06
1.329423	9.635034	0.2987865	6.793359	0.00495202	0.0001393937	6.793359	31.92403	18.23007	6.793359	38.29254	0.5676599	6.793359	0.551451969440707	0.7733063	6.793359	41.2193827173821	23.5381411622533	1.329423	9.635034	0.2987865	1.329423	0.08128801		6.793359	0.1698851		0.0001422428	7.501592E-08	2.498117E-06	1.418081E-06
1.348974	9.866051	0.3219096	6.893261	0.01340473	0.0003029663	6.893261	33.7807	12.13261	6.893261	40.87992	0.3877529	6.893261	0.321437682514987	0.8742377	6.893261	38.7628632220957	13.921992505567	1.348974	9.866051	0.3219096	1.348974	1.065878		6.893261	0.1620592		0.0001010427	5.285842E-08	2.014693E-06	7.812029E-07
1.368524	9.79034	0.3179018	6.993164	0.01501281	0.0001332941	6.993164	36.37337	8.192763	6.993164	43.69522	0.271698	6.993164	0.190565513292374	0.7691762	6.993164	37.1750098916649	8.37332408395906	1.368524	9.79034	0.3179018	1.368524	-2.895314		6.993164	0.1694467		0.0001390609	5.602259E-08	2.36228E-06	6.418268E-07
1.388074	9.531173	0.3000194	7.093066	0.008579732	0.0002649196	7.093066	34.52746	15.97618	7.093066	42.41963	0.5344184	7.093066	0.40048137035021	0.723928	7.093066	38.573400984638	17.848273630451	1.388074	9.531173	0.3000194	1.388074	-2.517188		7.093066	0.09393518		9.129183E-05	3.672768E-08	1.374064E-06	7.34325E-07
1.407625	9.625328	0.3043363	7.192968	0.009166233	0.0004030039	7.192968	17.1665	-0.7997254	7.192968	20.13915	-0.008935322	7.192968		0.5424941	7.192968			1.407625	9.625328	0.3043363	1.407625	1.726228		7.192968	0.100251		9.566388E-05	1.27956E-07	2.576823E-06	-2.302474E-08
1.427175	9.843727	0.3055692	7.292871	0.008950674	0.0001617729	7.292871	45.08412	18.59283	7.292871	51.57308	0.4582734	7.292871	0.318485928894045	0.8798978	7.292871	35.3872413737002	14.5938087929053	1.427175	9.843727	0.3055692	1.427175	1.129812		7.292871	0.003716334		0.0001067332	3.530902E-08	1.65544E-06	7.586441E-07
1.446725	10.08057	0.3148187	7.392773	0.002585376	5.101129E-05	7.392773	40.2127	24.17173	7.392773	53.64767	0.6381273	7.392773	0.470179517543667	0.8701811	7.392773	36.3334343858472	21.8399160731002	1.446725	10.08057	0.3148187	1.446725	0.9352688		7.392773	0.1082647		0.0001695382	5.12596E-08	2.318181E-06	1.479294E-06
1.466276	10.34944	0.3200594	7.492675	0.01003167	0.0002986179	7.492675	32.76598	11.35896	7.492675	39.02008	0.3541433	7.492675	0.300763659234877	0.8558407	7.492675	40.8438747177532	14.159311127	1.466276	10.34944	0.3200594	1.466276	4.361238		7.492675	0.1492021		0.0001058027	5.94721E-08	2.187483E-06	7.746824E-07
1.485826	10.2679	0.31821	7.592578	0.008268171	0.0001354407	7.592578	43.14304	27.92875	7.592578	57.77589	0.6877705	7.592578	0.474729363819874	0.9133922	7.592578	34.9843983405122	22.6472368126034	1.485826	10.2679	0.31821	1.485826	-3.162925		7.592578	0.03985876		0.0001038053	2.840427E-08	1.35215E-06	9.299685E-07
1.505376	10.05533	0.311119	7.69248	0.008234385	0.0001864318	7.69248	28.91839	24.47017	7.69248	40.76706	0.9166892	7.69248	0.84557657533302	0.7288488	7.69248	48.2988049100087	40.869488240562	1.505376	10.05533	0.311119	1.505376	-0.2338172		7.69248	0.1921337		7.056505E-05	3.094628E-08	9.299749E-07	8.524979E-07
1.524927	10.21646	0.316668	7.792383	0.01107502	0.0001617792	7.792383	40.55486	16.14256	7.792383	48.77251	0.4184006	7.792383	0.296514229615128	0.9366039	7.792383	36.4725522709815	14.5176282373912	1.524927	10.21646	0.316668	1.524927	1.518898		7.792383	0.175158		0.0002753591	1.084189E-07	4.878096E-06	2.040998E-06
1.544477	10.08833	0.3117355	7.892285	0.01661798	0.0003266199	7.892285	29.29658	14.81785	7.892285	37.23647	0.5266222	7.892285	0.473664025806435	0.7334843	7.892285	46.4391961161313	23.4883775436233	1.544477	10.08833	0.3117355	1.544477	-6.875687		7.892285	0.1119308		9.498714E-05	5.024799E-08	1.655524E-06	8.718356E-07
1.564027	10.23975	0.3188265	7.992187	0.004989741	0.0001465163	7.992187	35.09003	7.980454	7.992187	39.52807	0.2297286	7.992187	0.170782659375899	0.6778376	7.992187	37.7090331034516	8.57608905833262	1.564027	10.23975	0.3188265	1.564027	7.610932		7.992187	0.06146886		0.000111448	4.83489E-08	1.862621E-06	4.278972E-07
1.583578	10.08639	0.309577	8.09209	0.009913738	0.0003469136	8.09209	24.72197	7.600469	8.09209	28.18978	0.3545048	8.09209		0.8011937	8.09209			1.583578	10.08639	0.309577	1.583578	-3.425056		8.09209	0.1582913		3.671425E-05	3.701594E-08	9.834996E-07	3.486553E-07
1.603128	10.23878	0.3132766	8.191992	0.008346686	0.0003815025	8.191992	28.13253	5.898572	8.191992	31.43058	0.2741558	8.191992	0.206224741620524	0.7602701	8.191992	50.6258117587938	10.6147590182477	1.603128	10.23878	0.3132766	1.603128	2.528148		8.191992	0.03069816		8.365096E-05	6.437748E-08	1.951415E-06	5.349917E-07
1.622678	10.47757	0.3138931	8.291894	0.005305196	0.0002200643	8.291894	34.04247	9.408568	8.291894	41.25325	0.2953471	8.291894	0.205720515408542	0.8414795	8.291894	38.7800767455889	10.7179373046485	1.622678	10.47757	0.3138931	1.622678	1.612973		8.291894	0.1281869		0.0001094254	5.410599E-08	2.140636E-06	6.322305E-07
1.642229	10.73382	0.3206758	8.391797	0.0007164481	0.0002823549	8.391797	2.347864	9.427598	8.391797	11.06995	15.61561	8.391797		0.1478336	8.391797			1.642229	10.73382	0.3206758	1.642229	4.202316		8.391797	0.1660017		6.387204E-05	7.705348E-08	5.451179E-08	8.512349E-07
1.661779	10.61443	0.3206758	8.491699	0.005901234	1.834561E-05	8.491699	33.19877	6.134599	8.491699	37.54467	0.200879	8.491699	0.135763944771918	0.8347302	8.491699	39.2007876605734	7.24367433529257	1.661779	10.61443	0.3206758	1.661779	0.3963932		8.491699	0.1908438		0.0001007377	5.965427E-08	2.195834E-06	4.41097E-07
1.681329	10.38438	0.3206758	8.591601	0.01818507	0.0004326428	8.591601	30.16772	22.88223	8.591601	42.84136	0.773069	8.591601	0.639763689364931	0.8137612	8.591601	45.5320933285231	34.5361227263584	1.681329	10.38438	0.3206758	1.681329	-6.241823		8.591601	0.06477158		0.0001706664	7.566909E-08	2.564737E-06	1.982719E-06
1.70088	10.19413	0.3077277	8.691504	0.01039894	0.0001051668	8.691504	39.86375	8.829077	8.691504	45.90556	0.3100829	8.691504	0.147931273695463	0.78457	8.691504	36.4752023170756	8.07857547771949	1.70088	10.19413	0.3077277	1.70088	-2.940068		8.691504	0.1091563		0.0001042491	3.881266E-08	1.70178E-06	5.276928E-07
1.72043	10.36788	0.3120437	8.791406	0.006430903	5.671827E-05	8.791406	38.22818	14.20562	8.791406	43.20298	0.3701073	8.791406	0.248344572086866	0.9150329	8.791406	36.9161368783871	13.7180647941274	1.72043	10.36788	0.3120437	1.72043	0.8311471		8.791406	0.05928626		0.000133786	6.558734E-08	2.657403E-06	9.835242E-07
1.73998	10.46398	0.3228343	8.891309	0.004989604	0.0001692235	8.891309	30.1806	12.62015	8.891309	37.74471	0.517502	8.891309	0.339761245595931	0.8627115	8.891309	45.3923585286621	18.9810139962358	1.73998	10.46398	0.3228343	1.73998	0.4621543		8.891309	0.02513813		7.065824E-05	4.278744E-08	1.434318E-06	7.422627E-07
1.759531	10.23296	0.3138931	8.991211	0.004521929	0.0001088375	8.991211	23.62699	12.06899	8.991211	29.39891	0.5857508	8.991211		0.8447971	8.991211			1.759531	10.23296	0.3138931	1.759531	-0.8777278		8.991211	0.1006003		5.77969E-05	5.649299E-08	1.433082E-06	8.394288E-07
1.779081	9.973795	0.3151269	9.091113	0.0112841	0.0005819728	9.091113	17.83449	-1.00774	9.091113	19.64229	0.04358833	9.091113		0.5292275	9.091113			1.779081	9.973795	0.3151269	1.779081	-4.190443		9.091113	0.0901287		0.0001149587	1.576884E-07	3.094424E-06	1.348808E-07
1.798631	9.744719	0.3015614	9.191015	0.005042357	0.0002511272	9.191015	28.43849	11.49222	9.191015	34.86525	0.4155226	9.191015	0.326541425973797	0.7503383	9.191015	46.6642456519284	18.8573924073247	1.798631	9.744719	0.3015614	1.798631	-2.549155		9.191015	0.1221784		6.74512E-05	4.163526E-08	1.340504E-06	5.570097E-07
1.818182	9.897112	0.3126602	9.290917	0.007466066	0.0002741926	9.290917	20.39535	11.96098	9.290917	26.53419	0.6692699	9.290917		0.6483639	9.290917			1.818182	9.897112	0.3126602	1.818182	1.326182		9.290917	0.1992604		9.880995E-05	9.099297E-08	2.006509E-06	1.342896E-06
1.837732	9.701039	0.3061857	9.39082	0.001340907	0.0001725481	9.39082	22.38045	5.980608	9.39082	25.44939	0.2768742	9.39082		0.731204	9.39082			1.837732	9.701039	0.3061857	1.837732	-0.6594375		9.39082	0.07196474		6.905269E-05	7.795866E-08	1.912065E-06	5.294015E-07
1.857283	9.871875	0.3126602	9.490723	0.00441433	5.866774E-05	9.490723	39.51668	20.32411	9.490723	48.00583	0.6226786	9.490723	0.306768882074963	0.8748686	9.490723	35.5679890354481	18.293232604689	1.857283	9.871875	0.3126602	1.857283	4.008686		9.490723	0.01608841		0.0001400724	5.317498E-08	2.166951E-06	1.349314E-06
1.876833	9.685509	0.305261	9.590625	0.007163261	0.0005070615	9.590625	9.174424	-1.131576	9.590625	9.817807	-0.09329921	9.590625		0.128839	9.590625			1.876833	9.685509	0.305261	1.876833	-2.964729		9.590625	0.08308227		5.968135E-05	7.977323E-08	7.798115E-07	-7.27558E-08
1.896383	9.891288	0.3034107	9.690527	0.006679861	0.000282127	9.690527	33.50261	13.30807	9.690527	36.12258	0.3282503	9.690527	0.252986697500806	0.8439255	9.690527	38.7782871189829	15.403695889861	1.896383	9.891288	0.3034107	1.896383	0.7553391		9.690527	0.08282794		8.484379E-05	5.487402E-08	1.883324E-06	6.182016E-07
1.915933	10.10872	0.3098853	9.790429	0.01013978	0.0002908914	9.790429	27.25388	15.75471	9.790429	34.69479	0.6213889	9.790429	0.546076289921779	0.7496538	9.790429	58.1102512996884	33.5919263866701	1.915933	10.10872	0.3098853	1.915933	2.354612		9.790429	0.02015809		0.0001259737	7.845343E-08	2.311933E-06	1.436609E-06
1.935484	10.35429	0.3145104	9.890331	0.006234635	8.092169E-05	9.890331	41.72488	14.18875	9.890331	49.37473	0.3507961	9.890331	0.19730233329624	0.9155672	9.890331	36.055697761501	12.2609163041347	1.935484	10.35429	0.3145104	1.935484	0.5489224		9.890331	0.02849608		0.0001185789	4.453362E-08	2.074874E-06	7.278576E-07
1.955034	10.57269	0.3160515	9.990234	0.005302325	7.603128E-05	9.990234	18.10782	8.575964	9.990234	21.67083	0.5494282	9.990234		0.7950478	9.990234			1.955034	10.57269	0.3160515	1.955034	1.876018		9.990234	0.1714478		3.600293E-05	6.095089E-08	1.157635E-06	6.360372E-07
1.974585	10.4038	0.3200594	10.09014	0.005295665	0.000148723	10.09014	19.90029	8.838455	10.09014	24.55937	0.4668801	10.09014		0.6711512	10.09014			1.974585	10.4038	0.3200594	1.974585	0.2703511		10.09014	0.06438969		3.514111E-05	3.910221E-08	8.701598E-07	4.062602E-07
1.994135	10.25626	0.3083441	10.19004	0.003546631	0.0001154625	10.19004	18.6563	1.483085	10.19004	21.51436	0.2197745	10.19004		0.32565	10.19004			1.994135	10.25626	0.3083441	1.994135	-5.063604		10.19004	0.2686272		1.902982E-05	1.338841E-08	2.81329E-07	6.182894E-08
2.013685	10.49892	0.3138931	10.28994	0.01788697	0.0004964899	10.28994	25.29801	12.69187	10.28994	31.05949	0.5142781	10.28994	1.0622754435557	0.8413376	10.28994	136.895913197106	68.6799343794927	2.013685	10.49892	0.3138931	2.013685	3.648827		10.28994	0.1965985		8.795022E-05	7.670413E-08	2.118637E-06	1.089569E-06
2.033236	10.64258	0.3203676	10.38984	0.00772051	0.0003453399	10.38984	21.47587	14.43953	10.38984	29.43539	0.7512048	10.38984		0.896832	10.38984			2.033236	10.64258	0.3203676	2.033236	1.052177		10.38984	0.004723233		9.131483E-05	9.451762E-08	2.224444E-06	1.671013E-06
2.052786	10.45427	0.3157433	10.48975	0.009958714	0.0002419241	10.48975	23.47952	17.95971	10.48975	33.73135	0.8686392	10.48975		0.9191334	10.48975			2.052786	10.45427	0.3157433	2.052786	-1.591966		10.48975	0.1100293		8.976091E-05	7.251007E-08	1.846508E-06	1.603949E-06
2.072336	10.31838	0.3148187	10.58965	0.00458562	0.0001674238	10.58965	27.57549	11.27382	10.58965	32.71563	0.4794355	10.58965	0.242932789149093	0.8453289	10.58965	39.5366440459738	16.1639510374523	2.072336	10.31838	0.3148187	2.072336	0.3324588		10.58965	0.08265345		8.897483E-05	7.0272E-08	2.073051E-06	9.938943E-07
2.091887	10.17763	0.3055692	10.68955	0.005463636	0.0002316638	10.68955	30.41622	6.733405	10.68955	33.61809	0.2616411	10.68955	0.154125672649628	0.8508806	10.68955	46.7611075967503	10.3517627532012	2.091887	10.17763	0.3055692	2.091887	-0.6219903		10.68955	0.1552719		9.044108E-05	6.809078E-08	2.214537E-06	5.794141E-07
2.111437	10.39118	0.3126602	10.78945	0.004065246	0.0001376058	10.78945	15.02807	8.923002	10.78945	16.41674	0.4339427	10.78945		0.5563746	10.78945			2.111437	10.39118	0.3126602	2.111437	5.797936		10.78945	0.1483754		8.088954E-05	1.669882E-07	2.514829E-06	1.091292E-06
2.130987	10.49698	0.31821	10.88935	0.006951477	0.0001552537	10.88935	26.76354	11.75992	10.88935	33.60915	0.5403395	10.88935	0.354606089786813	0.6617797	10.88935	55.2163051110342	24.2620884944559	2.130987	10.49698	0.31821	2.130987	0.9864163		10.88935	0.05567001		9.193498E-05	5.386159E-08	1.592616E-06	8.605533E-07
2.150538	10.24655	0.3169762	10.98926	0.0002583405	0.0001152527	10.98926	19.90448	10.95033	10.98926	25.57571	0.5741286	10.98926		0.7262005	10.98926			2.150538	10.24655	0.3169762	2.150538	-2.462387		10.98926	0.1907153		2.428811E-05	2.696466E-08	5.980785E-07	3.43374E-07
2.170088	10.14075	0.309577	11.08916	0.005237072	0.0001794612	11.08916	22.76558	-0.776149	11.08916	24.48395	0.04010848	11.08916		0.456344	11.08916			2.170088	10.14075	0.309577	2.170088	-4.779552		11.08916	0.01474005		2.739399E-05	2.085376E-08	5.101724E-07	2.046224E-08
2.189638	10.37662	0.3188265	11.18906	0.007270004	0.0001436656	11.18906	38.68198	18.48187	11.18906	45.89013	0.5060881	11.18906	0.243400949037036	0.7038212	11.18906	35.8144688393471	17.111804262826	2.189638	10.37662	0.3188265	2.189638	0.8338871		11.18906	0.2379448		4.284103E-05	1.431804E-08	5.862549E-07	2.966967E-07
2.209189	10.59016	0.3197511	11.28896	0.007360936	0.0001575562	11.28896	19.17903	24.90414	11.28896	34.47955	1.474179	11.28896		0.7952753	11.28896			2.209189	10.59016	0.3197511	2.209189	4.492761		11.28896	0.07820644		3.209824E-05	2.147216E-08	4.156121E-07	6.126867E-07
2.228739	10.84836	0.3163598	11.38887	0.008139296	0.0001674762	11.38887	21.65873	14.60247	11.38887	29.01003	0.7990087	11.38887		0.6775172	11.38887			2.228739	10.84836	0.3163598	2.228739	1.257681		11.38887	0.0934754		3.42356E-05	2.756145E-08	6.24652E-07	4.991024E-07
2.248289	11.11723	0.3194429	11.48877	0.005004979	6.364063E-05	11.48877	30.08994	12.25267	11.48877	36.72801	0.4662839	11.48877	0.26172045524736	0.8522345	11.48877	46.3961140763733	18.8925699706702	2.248289	11.11723	0.3194429	2.248289	2.835947		11.48877	0.02614813		8.800717E-05	5.560098E-08	1.8508E-06	8.629983E-07
2.26784	11.4094	0.3228343	11.58867	0.004551612	0.0001643235	11.58867	23.85679	11.88774	11.58867	30.01089	0.581741	11.58867		0.788377	11.58867			2.26784	11.4094	0.3228343	2.26784	3.366602		11.58867	0.07312594		5.994387E-05	5.247121E-08	1.361141E-06	7.918319E-07
2.28739	11.71612	0.3293088	11.68857	0.002734046	5.573223E-05	11.68857	28.77194	14.44562	11.68857	35.05609	0.534523	11.68857	0.325650381652684	0.8285658	11.68857	47.6349631386569	23.9162443350595	2.28739	11.71612	0.3293088	2.28739	2.972036		11.68857	0.06450167		5.850952E-05	3.944815E-08	1.219601E-06	6.519048E-07
2.30694	11.84231	0.3382491	11.78848	0.003653906	0.0001302318	11.78848	24.59491	16.61036	11.78848	32.6156	0.8044044	11.78848		0.8380061	11.78848			2.30694	11.84231	0.3382491	2.30694	4.205056		11.78848	0.1691027		5.431248E-05	4.278544E-08	1.087341E-06	8.746621E-07
2.326491	11.64235	0.3323919	11.88838	0.003477989	4.0917E-05	11.88838	19.68225	3.803805	11.88838	23.14547	0.2676816	11.88838		0.6941473	11.88838			2.326491	11.64235	0.3323919	2.326491	-0.3324588		11.88838	0.09791774		3.405379E-05	4.412504E-08	9.86561E-07	2.640842E-07
2.346041	11.42881	0.3299252	11.98828	0.006066062	0.0002191297	11.98828	4.706943	3.555552	11.98828	6.498744	0.7679254	11.98828		0.1616584	11.98828			2.346041	11.42881	0.3299252	2.346041	-0.4685477		11.98828	0.07981756		2.434532E-05	9.318693E-08	4.803143E-07	3.688456E-07
2.365591	11.19488	0.3277667	12.08818	0.005184645	0.0001644274	12.08818	16.49608	14.92125	12.08818	24.15021	1.000778	12.08818		0.648263	12.08818			2.365591	11.19488	0.3277667	2.365591	-1.295128		12.08818	0.06542829		1.997429E-05	2.220142E-08	3.789812E-07	3.792762E-07
2.385142	10.93183	0.3228343	12.18809	0.002096515	0.0001215314	12.18809	23.16698	17.67827	12.18809	31.15652	0.810796	12.18809		0.678575	12.18809			2.385142	10.93183	0.3228343	2.385142	0.7169785		12.18809	0.14481		3.015143E-05	2.107695E-08	5.100871E-07	4.135766E-07
2.404692	10.6552	0.3234507	12.28799	0.005648557	0.0002203576	12.28799	22.29737	12.80967	12.28799	26.04434	0.659152	12.28799		0.7991709	12.28799			2.404692	10.6552	0.3234507	2.404692	0.8010066		12.28799	0.1649353		3.035383E-05	3.576237E-08	7.776645E-07	5.125991E-07
2.424242	10.60375	0.3126602	12.38789	0.008420322	0.0001669663	12.38789	23.35705	11.59252	12.38789	28.2436	0.4774745	12.38789		0.6612693	12.38789			2.424242	10.60375	0.3126602	2.424242	-4.121028		12.38789	0.08223044		4.277045E-05	3.545537E-08	9.036622E-07	4.314757E-07
2.443793	10.57269	0.3194429	12.48779	0.007954884	0.0002796256	12.48779	24.09557	3.766531	12.48779	27.60378	0.1943511	12.48779		0.8739165	12.48779			2.443793	10.57269	0.3194429	2.443793	3.671661		12.48779	0.2391187		5.221803E-05	5.988986E-08	1.622822E-06	3.153971E-07
2.463343	10.28246	0.3179018	12.5877	0.005012841	0.0001889845	12.5877	17.88866	10.61752	12.5877	22.75511	0.7071725	12.5877		0.8045352	12.5877			2.463343	10.28246	0.3179018	2.463343	-4.832527		12.5877	0.04986498		4.198831E-05	6.524023E-08	1.212091E-06	8.571577E-07
2.482893	10.26888	0.3092688	12.6876	0.008816924	0.0002344348	12.6876	24.82883	5.585056	12.6876	28.50344	0.2782366	12.6876		0.8704944	12.6876			2.482893	10.26888	0.3092688	2.482893	-4.532035		12.6876	0.1668779		4.58448E-05	4.912037E-08	1.348861E-06	3.753025E-07
2.502444	10.23684	0.3194429	12.7875	0.000253343	0.0001545941	12.7875	26.74349	3.728511	12.7875	30.22249	0.2511688	12.7875	0.0944714558843941	0.7369455	12.7875	54.4438477624318	7.59042528071468	2.502444	10.23684	0.3194429	2.502444	3.178452		12.7875	0.06414893		5.305941E-05	4.280921E-08	1.254826E-06	3.151731E-07
2.521994	9.96603	0.3092688	12.8874	0.00718556	0.0001157799	12.8874	22.28822	10.47481	12.8874	27.01107	0.570296	12.8874		0.4307186	12.8874			2.521994	9.96603	0.3092688	2.521994	-3.39857		12.8874	0.1385258		2.610857E-05	1.541322E-08	3.616497E-07	2.062474E-07
2.541544	9.672891	0.3074195	12.9873	0.003905747	0.000154689	12.9873	18.69728	5.171352	12.9873	21.43989	0.3209347	12.9873		0.5139154	12.9873			2.541544	9.672891	0.3074195	2.541544	-1.047611		12.9873	0.07172689		1.972615E-05	2.205409E-08	4.502191E-07	1.44491E-07
2.561095	9.694244	0.3046446	13.08721	0.008331979	0.0002715648	13.08721	22.21099	10.22322	13.08721	28.16449	0.516394	13.08721		0.7246734	13.08721			2.561095	9.694244	0.3046446	2.561095	-4.922035		13.08721	0.05887721		4.549894E-05	4.156616E-08	1.040187E-06	5.371461E-07
2.580645	9.610767	0.3027943	13.18711	0.004457628	0.0001929074	13.18711	6.190489	7.731795	13.18711	12.28387	1.259661	13.18711		0.3778967	13.18711			2.580645	9.610767	0.3027943	2.580645	1.198313		13.18711	0.1706084		4.734929E-05	1.185813E-07	9.056795E-07	1.140849E-06
2.600195	9.633093	0.3132766	13.28701	0.005552692	0.0001964253	13.28701	22.64204	2.093024	13.28701	24.67907	0.1288627	13.28701		0.6295898	13.28701			2.600195	9.633093	0.3132766	2.600195	-1.154472		13.28701	0.1654116		3.571105E-05	3.691501E-08	9.035567E-07	1.164347E-07
2.619746	9.545734	0.305261	13.38691	0.01005003	0.0003929278	13.38691	21.8039	5.436523	13.38691	24.86355	0.2632716	13.38691		0.8173867	13.38691			2.619746	9.545734	0.305261	2.619746	0.4438873		13.38691	0.1277427		4.365879E-05	5.772622E-08	1.387982E-06	3.654164E-07
2.639296	9.286567	0.3074195	13.48682	0.005709709	0.0002272332	13.48682	22.25855	3.396719	13.48682	26.71837	0.2072862	13.48682		0.570531	13.48682			2.639296	9.286567	0.3074195	2.639296	-1.331662		13.48682	0.03049477		3.297931E-05	2.63573E-08	6.895654E-07	1.429374E-07
2.658847	9.020606	0.2932366	13.58672	0.003667507	0.0002161059	13.58672	18.72627	2.51728	13.58672	20.40414	0.2080196	13.58672		0.6058005	13.58672			2.658847	9.020606	0.2932366	2.658847	-2.837774		13.58672	0.09711212		2.904734E-05	4.226679E-08	8.443429E-07	1.756398E-07
2.678397	9.088552	0.2941622	13.68662	0.004412845	0.0001704357	13.68662	26.53483	11.58759	13.68662	30.95248	0.4796768	13.68662	0.308038278787994	0.6747882	13.68662	60.6602425997559	26.4899288913429	2.678397	9.088552	0.2941622	2.678397	-2.059601		13.68662	0.04875798		2.640063E-05	1.859477E-08	5.189408E-07	2.489239E-07
2.697947	9.268125	0.3024861	13.78652	0.0003374206	2.618487E-05	13.78652	22.42795	1.55307	13.78652	25.00658	0.1883739	13.78652		0.5059791	13.78652			2.697947	9.268125	0.3024861	2.697947	2.204823		13.78652	0.1129585		1.771158E-05	1.433116E-08	3.521793E-07	6.634137E-08
2.717498	9.493318	0.3083441	13.88643	0.001352387	3.818345E-05	13.88643	23.79813	11.37692	13.88643	28.77449	0.5561219	13.88643		0.96107	13.88643			2.717498	9.493318	0.3083441	2.717498	1.061311		13.88643	0.03242702		4.767954E-05	5.534417E-08	1.391761E-06	7.739887E-07
2.737048	9.402076	0.3000194	13.98633	0.003350469	0.0002373629	13.98633	21.30756	7.126313	13.98633	24.3005	0.421221	13.98633		0.8207765	13.98633			2.737048	9.402076	0.3000194	2.737048	1.59836		13.98633	0.1334095		4.511365E-05	6.270503E-08	1.40427E-06	5.915079E-07
2.756598	9.553499	0.3068021	14.08623	0.005409764	0.0001037783	14.08623	20.4986	23.54104	14.08623	36.04562	1.299746	14.08623		0.7695633	14.08623			2.756598	9.553499	0.3068021	2.756598	-2.284284		14.08623	0.06148036		3.661206E-05	2.16852E-08	4.766429E-07	6.195147E-07
2.776149	9.429254	0.3003276	14.18613	0.006815317	0.0003010499	14.18613	12.96693	11.60058	14.18613	19.23361	1.005183	14.18613		0.6908336	14.18613			2.776149	9.429254	0.3003276	2.776149	2.570163		14.18613	0.1466044		2.074129E-05	3.873358E-08	5.254217E-07	5.281448E-07
2.795699	9.563206	0.3092688	14.28603	0.00165978	0.0001297112	14.28603	13.72869	11.4789	14.28603	19.4007	1.001582	14.28603		0.7187902	14.28603			2.795699	9.563206	0.3092688	2.795699	-5.891098		14.28603	0.01963688		1.463765E-05	2.795366E-08	3.831753E-07	3.837817E-07
2.815249	9.492348	0.3012532	14.38594	0.003907426	4.006007E-05	14.38594	18.94126	1.175962	14.38594	17.47683	0.1720532	14.38594		0.5094068	14.38594			2.815249	9.492348	0.3012532	2.815249	2.008453		14.38594	0.02735276		3.249176E-05	5.418919E-08	9.333415E-07	1.605844E-07
2.8348	9.670948	0.3126602	14.48584	0.005472528	0.0001574528	14.48584	24.15799	6.823806	14.48584	21.49154	0.5950577	14.48584		0.5791739	14.48584			2.8348	9.670948	0.3126602	2.8348	-0.5881964		14.48584	0.1730049		1.529313E-05	1.917655E-08	3.541715E-07	2.107525E-07
2.85435	9.532144	0.3074195	14.58574	0.001696395	9.058336E-05	14.58574	22.83442	12.68978	14.58574	23.29464	0.6987457	14.58574		0.7919099	14.58574			2.85435	9.532144	0.3074195	2.85435	2.524495		14.58574	0.04249051		2.592099E-05	3.782817E-08	7.223273E-07	5.047231E-07
2.8739	9.273949	0.2997112	14.68564	0.003889479	0.0002133872	14.68564	14.68246	18.34651	14.68564	25.37602	0.6478043	14.68564		0.7682201	14.68564			2.8739	9.273949	0.2997112	2.8739	-2.946462		14.68564	0.07462478		1.896686E-05	2.262736E-08	4.819109E-07	3.12184E-07
2.893451	9.427313	0.3083441	14.78555	0.005879999	0.0001652831	14.78555	26.41653	6.26911	14.78555	22.39722	0.3845726	14.78555	0.164137250092092	0.7495093	14.78555	64.253141509917	15.2484046315259	2.893451	9.427313	0.3083441	2.893451	-5.115664		14.78555	0.1572869		3.822112E-05	5.710736E-08	1.193809E-06	4.591064E-07
2.913001	9.245799	0.3046446	14.88545	0.002202526	8.195983E-05	14.88545	11.82433	25.4329	14.88545	26.84406	1.746469	14.88545		0.6913603	14.88545			2.913001	9.245799	0.3046446	2.913001	2.808546		14.88545	0.09700487		1.52043E-05	1.458729E-08	1.945749E-07	3.398191E-07
2.932551	8.999252	0.2997112	14.98535	0.009568982	0.000314779	14.98535	21.36728	9.821563	14.98535	23.32288	0.5490467	14.98535		0.6751638	14.98535			2.932551	8.999252	0.2997112	2.932551	-2.572902		14.98535	0.1645529		3.746882E-05	4.650663E-08	9.507862E-07	5.22026E-07
2.952102	9.179793	0.2978618	15.08525	0.002648342	0.0001262033	15.08525	19.06065	9.630628	15.08525	25.20934	0.4756768	15.08525		0.5860349	15.08525			2.952102	9.179793	0.2978618	2.952102	-1.343536		15.08525	0.1424547		2.006496E-05	1.850286E-08	4.212187E-07	2.003639E-07
2.971652	9.384604	0.3114273	15.18516	0.001856481	5.672799E-05	15.18516	11.18025	5.3651	15.18516	12.98686	0.5743673	15.18516		0.4179471	15.18516			2.971652	9.384604	0.3114273	2.971652	0.527002		15.18516	0.103375		1.942438E-05	4.813493E-08	5.420698E-07	3.113472E-07
2.991202	9.194355	0.2969362	15.28506	0.002535184	0.0001455256	15.28506	16.3863	-7.99978	15.28506	19.90027	-0.3940597	15.28506		0.5334345	15.28506			2.991202	9.194355	0.2969362	2.991202	0.9224819		15.28506	0.07593566		1.643296E-05	2.213497E-08	4.098206E-07	-1.614938E-07
3.010753	9.397223	0.3092688	15.38496	0.004190432	0.0002419635	15.38496	14.54779	9.788507	15.38496	19.1073	0.7529026	15.38496		0.8960135	15.38496			3.010753	9.397223	0.3092688	3.010753	-4.579529		15.38496	0.1284994		1.175241E-05	2.884314E-08	4.402775E-07	3.314861E-07
3.030303	9.633093	0.316668	15.48486	0.004992877	0.0003052481	15.48486	11.68497	8.015457	15.48486	16.37951	0.8132328	15.48486		0.5409123	15.48486			3.030303	9.633093	0.316668	3.030303	3.574846		15.48486	0.1899813		2.738652E-05	5.52156E-08	7.016693E-07	5.706205E-07
3.049853	9.885464	0.3061857	15.58477	0.004161228	0.0003514876	15.58477	13.83253	-1.567692	15.58477	14.59997	0.0216939	15.58477		0.2974186	15.58477			3.049853	9.885464	0.3061857	3.049853	0.1169086		15.58477	0.1093678		5.032711E-05	7.022083E-08	1.024981E-06	2.223584E-08
3.069404	10.14075	0.3126602	15.68467	0.00449928	0.0001800585	15.68467	16.79544	5.199537	15.68467	18.60296	0.4588368	15.68467		0.4329709	15.68467			3.069404	10.14075	0.3126602	3.069404	0.3488991		15.68467	0.07429731		1.512072E-05	1.891765E-08	3.19861E-07	1.46764E-07
3.088954	10.02912	0.3151269	15.78457	0.004255945	0.0002151024	15.78457	9.387431	15.65348	15.78457	19.91293	1.335323	15.78457		0.4867723	15.78457			3.088954	10.02912	0.3151269	3.088954	3.62234		15.78457	0.1202809		2.561944E-05	3.145034E-08	3.754024E-07	5.012834E-07
3.108504	9.80684	0.3117355	15.88447	0.004552904	0.0002241682	15.88447	17.25628	-0.6138945	15.88447	19.74322	0.04062564	15.88447		0.7800475	15.88447			3.108504	9.80684	0.3117355	3.108504	-0.04292738		15.88447	0.1239076		1.889763E-05	3.781745E-08	7.460229E-07	3.030766E-08
3.128055	9.639888	0.3080359	15.98437	0.005239856	0.0001035166	15.98437	17.43025	9.117475	15.98437	22.12379	0.5355925	15.98437		0.683558	15.98437			3.128055	9.639888	0.3080359	3.128055	-1.279601		15.98437	0.06871266		2.308051E-05	3.223307E-08	6.286309E-07	3.366899E-07
3.147605	9.868964	0.3083441	16.08428	0.001004473	7.620061E-05	16.08428	18.1132	-3.704227	16.08428	19.90628	-0.1068136	16.08428		0.4621623	16.08428			3.147605	9.868964	0.3083441	3.147605	-3.883558		16.08428	0.1663072		1.17377E-05	1.368981E-08	2.709718E-07	-2.894348E-08
3.167156	10.03689	0.3169762	16.18418	0.006855621	0.0001946679	16.18418	18.87306	9.245901	16.18418	23.20468	0.5914145	16.18418		0.7523259	16.18418			3.167156	10.03689	0.3169762	3.167156	0.7041916		16.18418	0.1725944		2.346798E-05	3.278919E-08	6.549018E-07	3.873184E-07
3.186706	9.87964	0.3089606	16.28408	0.004656766	0.0001731079	16.28408	21.92731	10.90542	16.28408	27.64431	0.62071	16.28408		0.8427297	16.28408			3.186706	9.87964	0.3089606	3.186706	0.9361821		16.28408	0.08878662		3.05809E-05	3.372306E-08	7.920706E-07	4.916461E-07
3.206256	10.11745	0.3071103	16.38398	0.005377123	7.437802E-05	16.38398	15.45689	7.559995	16.38398	19.19204	0.3577055	16.38398		0.6300379	16.38398			3.206256	10.11745	0.3071103	3.206256	-4.537515		16.38398	0.2345978		2.404492E-05	4.112896E-08	7.432301E-07	2.658576E-07
3.225806	10.29702	0.3188265	16.48389	0.004318928	0.0001950504	16.48389	16.26881	2.201687	16.48389	16.59151	0.08407035	16.48389		0.7901613	16.48389			3.225806	10.29702	0.3188265	3.225806	3.580326		16.48389	0.07567945		2.002501E-05	5.748001E-08	9.503275E-07	7.989438E-08
3.245357	10.1456	0.3098853	16.58379	0.005071275	7.84774E-05	16.58379	20.92495	8.973257	16.58379	25.37165	0.4511409	16.58379		0.6871936	16.58379			3.245357	10.1456	0.3098853	3.245357	1.457704		16.58379	0.03241958		3.859134E-05	4.119756E-08	9.527789E-07	4.298375E-07
3.264907	10.331	0.3231425	16.68369	0.006894364	0.0002324715	16.68369	15.78312	2.950031	16.68369	17.4027	0.2104131	16.68369		0.4822436	16.68369			3.264907	10.331	0.3231425	3.264907	-0.5589693		16.68369	0.07049742		2.08917E-05	3.32665E-08	5.665216E-07	1.192036E-07
3.284457	10.10483	0.3138931	16.78359	0.00131275	0.0001276826	16.78359	9.175095	-0.7922792	16.78359	9.770718	0.0863132	16.78359		0.4333692	16.78359			3.284457	10.10483	0.3138931	3.284457	3.898171		16.78359	0.06156975		1.36882E-05	6.213718E-08	6.048758E-07	5.220877E-08
3.304008	9.866051	0.3117355	16.8835	8.259825E-05	9.836767E-05	16.8835	18.38098	5.9418	16.8835	19.00512	0.2331286	16.8835		0.7237746	16.8835			3.304008	9.866051	0.3117355	3.304008	-1.871451		16.8835	0.147376		1.408636E-05	2.822674E-08	5.224433E-07	1.217965E-07
3.323558	9.696185	0.3040281	16.9834	0.001745323	0.000154083	16.9834	19.39648	1.267042	16.9834	21.1615	0.1914534	16.9834		0.3983256	16.9834			3.323558	9.696185	0.3040281	3.323558	-4.145689		16.9834	0.0650264		1.364442E-05	1.213669E-08	2.522492E-07	4.829398E-08
3.343108	9.897112	0.3046446	17.0833	0.003148529	0.0001797974	17.0833	21.31301	4.23875	17.0833	23.94666	0.2538193	17.0833		0.8343166	17.0833			3.343108	9.897112	0.3046446	3.343108	-4.954915		17.0833	0.1629361		3.592718E-05	5.227142E-08	1.213254E-06	3.079473E-07
3.362659	10.00486	0.3157433	17.1832	0.001412309	0.0001309651	17.1832	15.03358	3.213358	17.1832	18.38834	0.05231827	17.1832		0.3652131	17.1832			3.362659	10.00486	0.3157433	3.362659	1.593793		17.1832	0.127427		1.134785E-05	1.225674E-08	2.250733E-07	1.177544E-08
3.382209	9.892259	0.3046446	17.28311	0.004390663	0.0001838818	17.28311	19.44241	6.124626	17.28311	22.51311	0.5012676	17.28311		0.761198	17.28311			3.382209	9.892259	0.3046446	3.382209	0.3004916		17.28311	0.04390546		2.90912E-05	4.369065E-08	8.793232E-07	4.407762E-07
3.40176	10.14366	0.3120437	17.38301	0.001966571	8.976777E-05	17.38301	18.18445	14.67861	17.38301	23.67468	0.913529	17.38301		0.5981604	17.38301			3.40176	10.14366	0.3120437	3.40176	-3.523698		17.38301	0.09149542		1.599995E-05	1.707529E-08	2.984621E-07	2.726538E-07
3.42131	10.23878	0.3163598	17.48291	0.0007928703	0.0001040457	17.48291	24.40614	14.37408	17.48291	31.20375	0.7532763	17.48291		0.7187812	17.48291			3.42131	10.23878	0.3163598	3.42131	3.04967		17.48291	0.1383397		2.653918E-05	1.959163E-08	4.88297E-07	3.678225E-07
3.44086	10.14075	0.3058774	17.58281	0.001707033	0.0001540686	17.58281	17.44	8.983154	17.58281	20.40596	0.5775535	17.58281		0.851639	17.58281			3.44086	10.14075	0.3058774	3.44086	2.140889		17.58281	0.07716385		3.073194E-05	6.285378E-08	1.110659E-06	6.414651E-07
3.460411	10.27276	0.3172844	17.68271	0.00184707	3.193781E-05	17.68271	22.52818	-3.348477	17.68271	24.14068	-0.1099696	17.68271		0.8749138	17.68271			3.460411	10.27276	0.3172844	3.460411	-2.047727		17.68271	0.04814152		1.689323E-05	2.536173E-08	6.085805E-07	-6.692533E-08
3.479961	10.19996	0.3080359	17.78262	0.004376791	0.0002231252	17.78262	21.11471	1.401334	17.78262	23.93831	0.193823	17.78262		0.8512174	17.78262			3.479961	10.19996	0.3080359	3.479961	1.486931		17.78262	0.1813377		2.369461E-05	3.51968E-08	8.27158E-07	1.603223E-07
3.499511	10.32906	0.3151269	17.88252	0.002998568	0.0001005922	17.88252	19.21428	4.185522	17.88252	18.75485	0.3198712	17.88252		0.5660248	17.88252			3.499511	10.32906	0.3151269	3.499511	-0.1817563		17.88252	0.05346075		1.394398E-05	2.243856E-08	4.008254E-07	1.282125E-07
3.519062	10.14948	0.3157433	17.98242	0.007979651	0.0004556225	17.98242	8.932914	5.521315	17.98242	12.00861	0.4472722	17.98242		0.7212156	17.98242			3.519062	10.14948	0.3157433	3.519062	0.8247536		17.98242	0.09871436		1.827894E-05	9.141782E-08	1.002128E-06	4.482242E-07
3.538612	9.8942	0.3080359	18.08232	0.004234427	0.0002199665	18.08232	9.506047	7.746973	18.08232	13.05899	0.7383933	18.08232		0.2818868	18.08232			3.538612	9.8942	0.3080359	3.538612	0.2329039		18.08232	0.1501758		1.497283E-05	2.474911E-08	2.6E-07	1.919822E-07
3.558162	9.646682	0.3077277	18.18223	0.0003388972	9.727597E-05	18.18223	15.84275	3.130678	18.18223	17.19031	0.08358271	18.18223		0.8446891	18.18223			3.558162	9.646682	0.3077277	3.558162	-3.511825		18.18223	0.03421761		3.08979E-05	8.831988E-08	1.51297E-06	1.264581E-07
3.577713	9.581649	0.2978618	18.28213	0.003532344	0.0001173103	18.28213	9.036954	5.248956	18.28213	11.53658	0.4606904	18.28213		0.382415	18.28213			3.577713	9.581649	0.2978618	3.577713	-8.153461		18.28213	0.03392125		8.343643E-06	2.397379E-08	2.512003E-07	1.157256E-07
3.597263	9.590384	0.309577	18.38203	0.004991363	8.5904E-05	18.38203	19.80368	16.84479	18.38203	26.91136	0.9097649	18.38203		0.7173963	18.38203			3.597263	9.590384	0.309577	3.597263	-7.751588		18.38203	0.04055997		1.817445E-05	1.800318E-08	3.583733E-07	3.260355E-07
3.616813	9.507877	0.3018696	18.48193	0.003155774	0.000121824	18.48193	12.9395	3.215321	18.48193	13.05279	0.146339	18.48193		0.3798493	18.48193			3.616813	9.507877	0.3018696	3.616813	3.998639		18.48193	0.08753805		1.028536E-05	2.293105E-08	2.961598E-07	4.333975E-08
3.636364	9.718511	0.3015614	18.58183	0.001748081	0.0001102298	18.58183	9.573709	4.781704	18.58183	10.97187	0.6462675	18.58183		0.3244686	18.58183			3.636364	9.718511	0.3015614	3.636364	-5.175945		18.58183	0.04550327		6.462832E-06	1.741945E-08	1.605198E-07	1.037388E-07
3.655914	9.74666	0.3089606	18.68174	0.00132778	6.219461E-05	18.68174	12.93263	5.03677	18.68174	14.82835	0.4586207	18.68174		0.5858234	18.68174			3.655914	9.74666	0.3089606	3.655914	1.740842		18.68174	0.1743801		8.239235E-06	2.195167E-08	2.958749E-07	1.356944E-07
3.675464	9.501082	0.3068021	18.78164	0.002196044	6.939835E-05	18.78164	12.99781	5.944856	18.78164	14.05494	0.4886087	18.78164		0.4996391	18.78164			3.675464	9.501082	0.3068021	3.675464	0.02009366		18.78164	0.06258339		8.699571E-06	2.200374E-08	2.778661E-07	1.357678E-07
3.695015	9.228327	0.3080359	18.88154	0.001171277	8.96235E-05	18.88154	9.013842	-3.711934	18.88154	9.863655	-0.3922867	18.88154		0.1856787	18.88154			3.695015	9.228327	0.3080359	3.695015	-1.549039		18.88154	0.03943124		9.18192E-06	1.752346E-08	1.609073E-07	-6.312179E-08
3.714565	8.950719	0.29817	18.98145	0.004713481	0.0002070359	18.98145	12.66382	11.57919	18.98145	16.55899	0.8907602	18.98145		0.7282248	18.98145			3.714565	8.950719	0.29817	3.714565	-1.455877		18.98145	0.07058105		1.314319E-05	3.490587E-08	4.316057E-07	3.844572E-07
3.734115	8.935187	0.3012532	19.08135	0.003502413	0.0001954228	19.08135	13.89627	-1.820834	19.08135	18.74469	0.04596396	19.08135		0.6543575	19.08135			3.734115	8.935187	0.3012532	3.734115	-1.23028		19.08135	0.1197938		1.820524E-05	3.390434E-08	6.348558E-07	2.918049E-08
3.753666	9.156499	0.2994029	19.18125	0.001319868	0.0001388268	19.18125	6.404575	3.295138	19.18125	7.092368	0.6402606	19.18125		0.4713691	19.18125			3.753666	9.156499	0.2994029	3.753666	-6.155968		19.18125	0.09990347		7.351316E-06	6.888801E-08	4.114675E-07	2.634465E-07
3.773216	9.350632	0.2984783	19.28115	0.00408719	0.0001922584	19.28115	5.378973	14.44961	19.28115	15.76505	2.019486	19.28115		0.5934651	19.28115			3.773216	9.350632	0.2984783	3.773216	-0.7407256		19.28115	0.1298386		8.131517E-06	1.941674E-08	1.358349E-07	2.743167E-07
3.792766	9.30598	0.305261	19.38105	0.003440548	0.000238224	19.38105	12.47922	8.470448	19.38105	18.36845	0.736635	19.38105		0.6304508	19.38105			3.792766	9.30598	0.305261	3.792766	6.342291		19.38105	0.08906893		2.346527E-05	4.384615E-08	6.484448E-07	4.776672E-07
3.812317	9.314716	0.3061857	19.48096	0.002660036	0.0001501323	19.48096	19.59798	5.486883	19.48096	22.79026	0.3617895	19.48096		0.7090076	19.48096			3.812317	9.314716	0.3061857	3.812317	1.271381		19.48096	0.1053789		2.956265E-05	4.035485E-08	8.648375E-07	3.128891E-07
3.831867	9.251623	0.3000194	19.58086	0.002921297	0.0001477131	19.58086	18.3498	-2.475256	19.58086	18.74516	-0.1139093	19.58086		0.7112604	19.58086			3.831867	9.251623	0.3000194	3.831867	-1.664121		19.58086	0.09723784		2.414246E-05	4.886884E-08	9.101683E-07	-1.036766E-07
3.851417	9.308893	0.3089606	19.68076	0.001763118	0.0001957909	19.68076	18.15368	2.925071	19.68076	19.04628	0.2317679	19.68076		0.7493043	19.68076			3.851417	9.308893	0.3089606	3.851417	-0.6548708		19.68076	0.1136511		1.874611E-05	3.872124E-08	7.184516E-07	1.66514E-07
3.870968	9.560293	0.3055692	19.78066	0.00309942	0.0001287381	19.78066	13.82364	0.007338328	19.78066	13.45968	-0.06169575	19.78066		0.5390828	19.78066			3.870968	9.560293	0.3055692	3.870968	-2.734565		19.78066	0.21019		1.13043E-05	3.363797E-08	4.518969E-07	-2.788012E-08
3.890518	9.810723	0.3160515	19.88057	0.004111539	0.0001743764	19.88057	9.697358	14.65189	19.88057	18.75793	1.533195	19.88057		0.7216401	19.88057			3.890518	9.810723	0.3160515	3.890518	0.9845896		19.88057	0.193793		1.97237E-05	4.045192E-08	4.14531E-07	6.355571E-07
3.910069	9.752484	0.3043363	19.98047	0.003996938	0.000286204	19.98047	12.95929	2.576276	19.98047	13.23568	0.2281631	19.98047		0.6610924	19.98047			3.910069	9.752484	0.3043363	3.910069	2.910841		19.98047	0.06549811		8.021123E-06	3.026947E-08	3.90599E-07	8.912031E-08
3.929619	9.883523	0.3064939	20.08037	0.006912468	0.0003436798	20.08037	15.08669	0.3002597	20.08037	17.17616	0.1271437	20.08037		0.7686555	20.08037			3.929619	9.883523	0.3064939	3.929619	3.739249		20.08037	0.0622857		3.051849E-05	7.951385E-08	1.354836E-06	1.722588E-07
3.949169	10.16307	0.3114273	20.18027	0.0006978071	2.787649E-05	20.18027	18.81898	1.103174	20.18027	19.85989	0.1037297	20.18027		0.7187748	20.18027			3.949169	10.16307	0.3114273	3.949169	-2.288851		20.18027	0.07995672		1.2233E-05	2.229317E-08	4.403772E-07	4.568018E-08
3.968719	10.4368	0.3200594	20.28017	0.003454521	0.0001163215	20.28017	14.76128	4.685932	20.28017	15.94272	0.3225731	20.28017		0.8116336	20.28017			3.968719	10.4368	0.3200594	3.968719	5.117491		20.28017	0.09596089		1.347363E-05	4.302488E-08	6.528105E-07	2.105791E-07
3.98827	10.35818	0.3135848	20.38008	0.001296763	0.0001538543	20.38008	13.80153	-7.675566	20.38008	15.5598	-0.5312798	20.38008		0.4032881	20.38008			3.98827	10.35818	0.3135848	3.98827	7.251987		20.38008	0.08180507		1.544792E-05	2.573224E-08	3.535849E-07	-1.878525E-07
4.00782	10.52319	0.3175927	20.47998	0.004175356	0.0002962338	20.47998	13.72265	1.279128	20.47998	14.51962	0.1046477	20.47998		0.7363822	20.47998			4.00782	10.52319	0.3175927	4.00782	2.671544		20.47998	0.2899812		1.213661E-05	4.239262E-08	6.121817E-07	6.406343E-08
4.02737	10.42515	0.3212931	20.57988	0.003806175	0.0002334494	20.57988	20.61038	1.802286	20.57988	20.60467	0.1802568	20.57988		0.9059641	20.57988			4.02737	10.42515	0.3212931	4.02737	-1.372763		20.57988	0.1709929		2.839687E-05	6.059686E-08	1.228775E-06	2.21495E-07
4.046921	10.22325	0.3160515	20.67978	0.0049893	0.0002423753	20.67978	14.27098	1.842626	20.67978	17.27517	0.1256963	20.67978		0.7579744	20.67978			4.046921	10.22325	0.3160515	4.046921	1.212013		20.67978	0.1092324		2.299498E-05	5.840408E-08	1.001063E-06	1.258299E-07
4.066471	9.977676	0.3064939	20.77969	0.003722549	0.0004406794	20.77969	6.513813	4.350623	20.77969	8.848905	0.6352903	20.77969		0.6447594	20.77969			4.066471	9.977676	0.3064939	4.066471	-7.719621		20.77969	0.1015193		1.504338E-05	1.238694E-07	9.251941E-07	5.877669E-07
4.086021	10.12813	0.3169762	20.87959	0.005964771	0.0009163828	20.87959	2.18618	0.5009038	20.87959	2.369677	0.1931456	20.87959		0.2137114	20.87959			4.086021	10.12813	0.3169762	4.086021	-2.184729		20.87959	0.03352472		2.102056E-05	8.00007E-07	1.861357E-06	3.595129E-07
4.105572	9.947587	0.3083441	20.97949	0.002671496	0.0004180334	20.97949	-0.5346014	-1.424976	20.97949	1.571618	4.313268	20.97949		0.04458345	20.97949			4.105572	9.947587	0.3083441	4.105572	-6.089294		20.97949	0.03677571		1.020744E-05	1.842452E-07	-6.539851E-08	-2.820813E-07
4.125122	10.09124	0.3179018	21.07939	0.004435747	0.0002231392	21.07939	14.71531	-0.4637539	21.07939	16.26574	-0.04170652	21.07939		0.5297144	21.07939			4.125122	10.09124	0.3179018	4.125122	5.266367		21.07939	0.06522835		2.159838E-05	4.324294E-08	7.027675E-07	-2.930999E-08
4.144672	9.922349	0.3068021	21.1793	0.004796363	0.0003112119	21.1793	13.31077	9.212991	21.1793	17.30241	0.6007758	21.1793		0.8283557	21.1793			4.144672	9.922349	0.3068021	4.144672	-2.508055		21.1793	0.1252173		1.564127E-05	4.327884E-08	6.418952E-07	3.856351E-07
4.164223	10.09319	0.3188265	21.2792	0.002966646	0.0001936652	21.2792	9.389538	0.4394385	21.2792	9.044379	0.0791237	21.2792		0.4326741	21.2792			4.164223	10.09319	0.3188265	4.164223	3.321848		21.2792	0.1351225		6.179438E-06	3.268529E-08	2.946971E-07	2.331753E-08
4.183773	9.914584	0.3129684	21.3791	0.001373379	6.598524E-05	21.3791	10.84354	4.797047	21.3791	11.54566	0.5304265	21.3791		0.5621938	21.3791			4.183773	9.914584	0.3129684	4.183773	-2.23679		21.3791	0.144357		5.496041E-06	2.317921E-08	2.364194E-07	1.254031E-07
4.203323	9.657359	0.300945	21.479	0.003165847	5.917554E-05	21.479	12.71535	2.551311	21.479	13.82905	0.2694424	21.479		0.390955	21.479			4.203323	9.657359	0.300945	4.203323	0.846674		21.479	0.156735		1.519058E-05	3.105392E-08	4.14658E-07	1.117264E-07
4.222874	9.830136	0.3101935	21.57891	0.002321621	0.0001680936	21.57891	10.28303	6.910385	21.57891	12.57215	0.4873818	21.57891		0.4334191	21.57891			4.222874	9.830136	0.3101935	4.222874	-2.068734		21.57891	0.163621		1.170255E-05	3.209E-08	3.626598E-07	1.767538E-07
4.242424	10.03495	0.3138931	21.67881	0.002701499	0.0001544055	21.67881	19.46506	1.105299	21.67881	20.20428	0.05368806	21.67881		0.8529764	21.67881			4.242424	10.03495	0.3138931	4.242424	-1.728055		21.67881	0.1181134		2.595556E-05	5.423514E-08	1.094206E-06	5.874579E-08
4.261975	9.851492	0.3154351	21.77871	0.003932573	0.0002479808	21.77871	9.484763	-7.719703	21.77871	12.14197	-0.7685285	21.77871		0.386298	21.77871			4.261975	9.851492	0.3154351	4.261975	1.874191		21.77871	0.2010991		6.225872E-06	1.631339E-08	1.570537E-07	-1.207002E-07
4.281525	9.634064	0.3031025	21.87861	0.00183859	2.468312E-06	21.87861	12.3946	-2.988546	21.87861	13.17293	-0.1981369	21.87861		0.7009634	21.87861			4.281525	9.634064	0.3031025	4.281525	1.2111		21.87861	0.1827227		1.062111E-05	4.290425E-08	5.543972E-07	-1.098465E-07
4.301075	9.800046	0.3105017	21.97852	0.003921595	0.000152634	21.97852	18.66022	-6.023049	21.97852	22.86712	-0.3200656	21.97852		0.6974891	21.97852			4.301075	9.800046	0.3105017	4.301075	-2.466041		21.97852	0.149238		1.107688E-05	1.477515E-08	3.217848E-07	-1.029922E-07
4.320626	9.604943	0.305261	22.07842	0.002215673	0.0001078685	22.07842	22.40358	4.263971	22.07842	23.74338	0.219896	22.07842		0.6601151	22.07842			4.320626	9.604943	0.305261	4.320626	-1.047611		22.07842	0.09880736		2.135634E-05	2.500699E-08	5.798958E-07	1.275167E-07
4.340176	9.807812	0.3040281	22.17832	0.002401997	0.0002468486	22.17832	14.34737	-5.262885	22.17832	16.8262	-0.1818614	22.17832		0.5934188	22.17832			4.340176	9.807812	0.3040281	4.340176	1.506112		22.17832	0.1126454		1.269451E-05	2.660756E-08	4.404793E-07	-8.010619E-08
4.359726	10.00194	0.316668	22.27822	0.00282619	6.032662E-05	22.27822	14.03316	3.887996	22.27822	16.28417	0.2263338	22.27822		0.5473208	22.27822			4.359726	10.00194	0.316668	4.359726	-0.587283		22.27822	0.1012958		1.225551E-05	2.529544E-08	4.017533E-07	9.093036E-08
4.379277	9.828196	0.3055692	22.37812	0.002543485	0.0001008511	22.37812	16.59268	-3.772218	22.37812	18.89964	-0.2731521	22.37812		0.7874546	22.37812			4.379277	9.828196	0.3055692	4.379277	3.591286		22.37812	0.1634974		8.486175E-06	1.870814E-08	3.410816E-07	-9.316714E-08
4.398827	10.01845	0.3074195	22.47803	0.002012415	5.923944E-05	22.47803	10.56598	8.12722	22.47803	12.79504	0.7679622	22.47803		0.738544	22.47803			4.398827	10.01845	0.3074195	4.398827	0.5388756		22.47803	0.02257372		3.973803E-06	1.792666E-08	1.819175E-07	1.397057E-07
4.418377	10.04659	0.309577	22.57793	0.002992577	0.0001186984	22.57793	10.15194	2.953618	22.57793	11.29219	0.2772037	22.57793		0.3858182	22.57793			4.418377	10.04659	0.309577	4.418377	-5.386015		22.57793	0.1438329		7.820972E-06	2.366393E-08	2.575071E-07	7.138192E-08
4.437928	10.28829	0.3086524	22.67783	0.003447962	0.000271752	22.67783	12.13621	3.171716	22.67783	12.96215	0.4022747	22.67783		0.438284	22.67783			4.437928	10.28829	0.3086524	4.437928	1.567306		22.67783	0.08032709		1.390897E-05	3.628246E-08	4.363182E-07	1.755197E-07
4.457478	10.47271	0.3200594	22.77773	0.001851663	0.0001649267	22.77773	9.945146	5.291351	22.77773	13.26092	0.1905314	22.77773		0.4426385	22.77773			4.457478	10.47271	0.3200594	4.457478	-0.02557376		22.77773	0.09510647		8.675365E-06	2.183684E-08	2.844593E-07	5.419843E-08
4.477028	10.3242	0.3092688	22.87764	0.003187875	0.0002380135	22.87764	15.80607	-5.857542	22.87764	17.47357	-0.407437	22.87764		0.6705974	22.87764			4.477028	10.3242	0.3092688	4.477028	3.579412		22.87764	0.0572297		1.032106E-05	2.266848E-08	3.668208E-07	-1.494564E-07
4.496579	10.51057	0.3169762	22.97754	0.0004972067	0.000131188	22.97754	14.01559	5.28658	22.97754	14.64559	0.4341839	22.97754		0.6161035	22.97754			4.496579	10.51057	0.3169762	4.496579	0.6018966		22.97754	0.1234859		1.348256E-05	3.872688E-08	5.202558E-07	2.258867E-07
4.516129	10.28441	0.316668	23.07744	0.0005713245	0.0001140864	23.07744	12.32229	-0.2875792	23.07744	12.5746	-0.1489885	23.07744		0.3352036	23.07744			4.516129	10.28441	0.316668	4.516129	-1.215667		23.07744	0.0370956		9.041269E-06	1.916682E-08	2.383837E-07	-3.551644E-08
4.535679	10.14075	0.3055692	23.17734	0.002745664	7.930154E-05	23.17734	16.14121	-2.131095	23.17734	14.28137	-0.07369417	23.17734		0.641485	23.17734			4.535679	10.14075	0.3055692	4.535679	2.892575		23.17734	0.09571251		1.084401E-05	3.410643E-08	4.857694E-07	-3.579838E-08
4.55523	10.28343	0.3160515	23.27724	0.002164077	0.0001911757	23.27724	13.60251	2.647181	23.27724	14.96246	0.1285543	23.27724		0.6528538	23.27724			4.55523	10.28343	0.3160515	4.55523	-0.6009833		23.27724	0.1681544		1.091141E-05	3.181934E-08	4.722095E-07	6.070454E-08
4.57478	10.01553	0.3098853	23.37715	0.0007114094	0.0001685785	23.37715	16.5842	6.023425	23.37715	17.7822	0.322632	23.37715		0.8458769	23.37715			4.57478	10.01553	0.3098853	4.57478	-0.4338405		23.37715	0.123437		2.53073E-05	6.7699E-08	1.145685E-06	3.696346E-07
4.59433	9.76122	0.3077277	23.47705	0.004456962	0.0002547274	23.47705	11.73531	0.9864639	23.47705	11.31048	0.03504378	23.47705		0.4180473	23.47705			4.59433	9.76122	0.3077277	4.59433	1.570959		23.47705	0.0806331		1.106452E-05	3.615732E-08	4.087056E-07	1.432259E-08
4.613881	9.591354	0.3040281	23.57695	0.001208463	6.017263E-05	23.57695	17.48235	-3.859052	23.57695	18.02306	0.01236566	23.57695		0.7969772	23.57695			4.613881	9.591354	0.3040281	4.613881	-1.738102		23.57695	0.09825011		1.860613E-05	4.565043E-08	8.226974E-07	1.017319E-08
4.633431	9.780633	0.3018696	23.67686	0.003386646	0.0002229621	23.67686	10.30709	4.054897	23.67686	12.02043	0.4898486	23.67686		0.6024508	23.67686			4.633431	9.780633	0.3018696	4.633431	-2.747352		23.67686	0.1549651		7.457535E-06	3.109401E-08	3.35656E-07	1.644206E-07
4.652981	9.978648	0.3083441	23.77676	0.008868198	0.0003413306	23.77676	15.72931	4.220973	23.77676	19.88302	0.3869107	23.77676		0.690383	23.77676			4.652981	9.978648	0.3083441	4.652981	-1.548126		23.77676	0.117155		2.606395E-05	4.551616E-08	8.440257E-07	3.265625E-07
4.672532	10.20869	0.3101935	23.87666	0.00470502	0.000285741	23.87666	17.88185	2.114533	23.87666	19.06811	0.04734042	23.87666		0.7442225	23.87666			4.672532	10.20869	0.3101935	4.672532	-0.2301638		23.87666	0.1782109		1.825936E-05	3.737431E-08	7.118602E-07	3.369976E-08
4.692082	10.47077	0.3203676	23.97656	0.002477009	0.00028703	23.97656	9.298463	-0.9287657	23.97656	9.372083	-0.06252512	23.97656		0.5589975	23.97656			4.692082	10.47077	0.3203676	4.692082	1.769156		23.97656	0.07457353		9.115332E-06	5.801096E-08	5.426239E-07	-3.392763E-08
4.711632	10.5921	0.3240672	24.07646	0.002020101	0.0001052197	24.07646	14.16372	-2.364213	24.07646	15.85526	-0.1296394	24.07646		0.9012513	24.07646			4.711632	10.5921	0.3240672	4.711632	1.136205		24.07646	0.1815521		1.282095E-05	4.596415E-08	7.227258E-07	-9.369379E-08
4.731183	10.52998	0.3126602	24.17637	0.004294889	0.0002171894	24.17637	11.67364	0.5023731	24.17637	12.83068	0.1756817	24.17637		0.797146	24.17637			4.731183	10.52998	0.3126602	4.731183	2.512621		24.17637	0.27492		1.227E-05	5.94132E-08	7.508135E-07	1.319042E-07
4.750733	10.60278	0.3206758	24.27627	0.004271424	0.0002562544	24.27627	16.13982	2.377739	24.27627	17.75873	0.3287987	24.27627		0.7317578	24.27627			4.750733	10.60278	0.3206758	4.750733	1.678734		24.27627	0.1449011		1.835919E-05	4.259879E-08	7.186509E-07	2.362915E-07
4.770284	10.5426	0.3086524	24.37617	0.001928541	0.000252174	24.37617	9.054294	2.692047	24.37617	10.44409	0.2938885	24.37617		0.4397284	24.37617			4.770284	10.5426	0.3086524	4.770284	-3.067937		24.37617	0.1073303		6.969235E-06	2.809498E-08	2.815206E-07	8.273567E-08
4.789834	10.82409	0.3185182	24.47607	0.003326392	0.0002874456	24.47607	7.805375	4.283316	24.47607	9.404661	0.4786615	24.47607		0.6158712	24.47607			4.789834	10.82409	0.3185182	4.789834	0.6475641		24.47607	0.05191231		8.079111E-06	5.625578E-08	4.772146E-07	2.284242E-07
4.809384	10.89786	0.322526	24.57598	0.003168605	0.0002530585	24.57598	11.80461	-6.751763	24.57598	13.39438	-0.5323499	24.57598		0.6684803	24.57598			4.809384	10.89786	0.322526	4.809384	-2.487961		24.57598	0.06054899		5.871309E-06	2.187654E-08	2.586549E-07	-1.376949E-07
4.828935	10.67267	0.3188265	24.67588	0.004600744	0.0002902403	24.67588	7.21595	3.352188	24.67588	8.657861	0.4699323	24.67588		0.344075	24.67588			4.828935	10.67267	0.3188265	4.828935	4.195009		24.67588	0.1933089		7.93093E-06	3.640459E-08	2.852581E-07	1.34052E-07
4.848485	10.43971	0.3216014	24.77578	0.003279275	3.838059E-05	24.77578	7.798171	6.944577	24.77578	10.85662	0.8582629	24.77578		0.1991173	24.77578			4.848485	10.43971	0.3216014	4.848485	4.25803		24.77578	0.1419173		7.686227E-06	1.298474E-08	1.069734E-07	9.181132E-08
4.868035	10.18928	0.3175927	24.87568	0.0006219794	5.326251E-05	24.87568	10.75205	6.449336	24.87568	13.37716	0.5805016	24.87568		0.8524014	24.87568			4.868035	10.18928	0.3175927	4.868035	-4.881847		24.87568	0.2148809		1.162547E-05	5.537665E-08	6.406605E-07	3.719044E-07
4.887586	10.12328	0.3126602	24.97559	0.002322532	6.878345E-05	24.97559	13.18661	6.156784	24.97559	15.55348	0.6829883	24.97559		0.6388996	24.97559			4.887586	10.12328	0.3126602	4.887586	-0.2950116		24.97559	0.109552		1.120483E-05	2.959256E-08	3.800784E-07	2.595891E-07
4.907136	10.10192	0.3135848	25.07549	0.003145222	0.0001393235	25.07549	13.67663	-0.7837743	25.07549	13.81355	-0.04075697	25.07549		0.6909829	25.07549			4.907136	10.10192	0.3135848	4.907136	-2.892575		25.07549	0.1575071		1.50057E-05	5.433915E-08	7.49994E-07	-3.056748E-08
4.926686	10.05727	0.3064939	25.17539	0.002027379	0.0001402266	25.17539	13.34855	-0.5206239	25.17539	13.33133	-0.004621398	25.17539		0.7137274	25.17539			4.926686	10.05727	0.3064939	4.926686	-1.417517		25.17539	0.09242982		1.054701E-05	4.235602E-08	5.646559E-07	-2.6095E-09
4.946237	10.07863	0.3138931	25.27529	0.00228968	2.107922E-05	25.27529	14.11702	-4.425246	25.27529	16.60249	-0.2529432	25.27529		0.5992043	25.27529			4.946237	10.07863	0.3138931	4.946237	0.3991333		25.27529	0.1617758		1.892131E-05	4.1132E-08	6.62043E-07	-1.674593E-07
4.965787	10.04368	0.3061857	25.37519	0.001572795	0.0002146634	25.37519	10.85324	3.763054	25.37519	12.28755	0.2612881	25.37519		0.5248005	25.37519			4.965787	10.04368	0.3061857	4.965787	-1.475058		25.37519	0.1956447		1.047451E-05	3.640803E-08	4.328343E-07	1.130945E-07
4.985337	10.03009	0.3175927	25.4751	0.00348645	0.0002427744	25.4751	9.532163	2.28539	25.4751	10.65671	0.1422913	25.4751		0.4281113	25.4751			4.985337	10.03009	0.3175927	4.985337	1.044871		25.4751	0.1667987		8.0541E-06	3.036179E-08	3.203302E-07	4.558022E-08
5.004888	10.02524	0.3083441	25.575	0.005135782	0.0003173441	25.575	20.47945	-4.554566E-13	25.575	23.40288	3.420998E-14	25.575		0.8688591	25.575			5.004888	10.02524	0.3083441	5.004888	-0.7434656		25.575	0.111111		2.817407E-05	4.469516E-08	1.045995E-06	3.578347E-20
5.024438	10.2679	0.3142013	25.6749	0.00348645	0.0002427744	25.6749	9.532163	-2.28539	25.6749	10.65671	-0.1422913	25.6749		0.4281113	25.6749			5.024438	10.2679	0.3142013	5.024438	1.060398		25.6749	0.1667987		8.0541E-06	3.036179E-08	3.203302E-07	-4.558022E-08
5.043988	10.52319	0.3105017	25.7748	0.001572795	0.0002146634	25.7748	10.85324	-3.763054	25.7748	12.28755	-0.2612881	25.7748		0.5248005	25.7748			5.043988	10.52319	0.3105017	5.043988	-0.5014283		25.7748	0.1956447		1.047451E-05	3.640803E-08	4.328343E-07	-1.130945E-07
5.063539	10.79594	0.3179018	25.87471	0.00228968	2.107922E-05	25.87471	14.11702	4.425246	25.87471	16.60249	0.2529432	25.87471		0.5992043	25.87471			5.063539	10.79594	0.3179018	5.063539	0.343419		25.87471	0.1617758		1.892131E-05	4.1132E-08	6.62043E-07	1.674593E-07
5.083089	10.78429	0.3142013	25.97461	0.002027379	0.0001402266	25.97461	13.34855	0.5206239	25.97461	13.33133	0.004621398	25.97461		0.7137274	25.97461			5.083089	10.78429	0.3142013	5.083089	2.089741		25.97461	0.09242982		1.054701E-05	4.235602E-08	5.646559E-07	2.6095E-09
5.102639	10.87262	0.3151269	26.07451	0.003145222	0.0001393235	26.07451	13.67663	0.7837743	26.07451	13.81355	0.04075697	26.07451		0.6909829	26.07451			5.102639	10.87262	0.3151269	5.102639	3.991333		26.07451	0.1575071		1.50057E-05	5.433915E-08	7.49994E-07	3.056748E-08
5.12219	11.14732	0.3265339	26.17441	0.002322532	6.878345E-05	26.17441	13.18661	-6.156784	26.17441	15.55348	-0.6829883	26.17441		0.6388996	26.17441			5.12219	11.14732	0.3265339	5.12219	4.991449		26.17441	0.109552		1.120483E-05	2.959256E-08	3.800784E-07	-2.595891E-07
5.14174	11.11141	0.3274585	26.27431	0.0006219794	5.326251E-05	26.27431	10.75205	-6.449336	26.27431	13.37716	-0.5805016	26.27431		0.8524014	26.27431			5.14174	11.11141	0.3274585	5.14174	0.2657844		26.27431	0.2148809		1.162547E-05	5.537665E-08	6.406605E-07	-3.719044E-07
5.16129	10.9163	0.3154351	26.37422	0.003279275	3.838059E-05	26.37422	7.798171	-6.944577	26.37422	10.85662	-0.8582629	26.37422		0.1991173	26.37422			5.16129	10.9163	0.3154351	5.16129	1.618453		26.37422	0.1419173		7.686227E-06	1.298474E-08	1.069734E-07	-9.181132E-08
5.18084	11.02793	0.3277667	26.47412	0.004600744	0.0002902403	26.47412	7.21595	-3.352188	26.47412	8.657861	-0.4699323	26.47412		0.344075	26.47412			5.18084	11.02793	0.3277667	5.18084	1.229367		26.47412	0.1933089		7.93093E-06	3.640459E-08	2.852581E-07	-1.34052E-07
5.200391	10.93086	0.3123519	26.57402	0.003168605	0.0002530585	26.57402	11.80461	6.751763	26.57402	13.39438	0.5323499	26.57402		0.6684803	26.57402			5.200391	10.93086	0.3123519	5.200391	-5.102878		26.57402	0.06054899		5.871309E-06	2.187654E-08	2.586549E-07	1.376949E-07
5.219941	11.03764	0.3274585	26.67393	0.003326392	0.0002874456	26.67393	7.805375	-4.283316	26.67393	9.404661	-0.4786615	26.67393		0.6158712	26.67393			5.219941	11.03764	0.3274585	5.219941	-2.263277		26.67393	0.05191231		8.079111E-06	5.625578E-08	4.772146E-07	-2.284242E-07
5.239491	10.92601	0.316668	26.77383	0.001928541	0.000252174	26.77383	9.054294	-2.692047	26.77383	10.44409	-0.2938885	26.77383		0.4397284	26.77383			5.239491	10.92601	0.316668	5.239491	5.060863		26.77383	0.1073303		6.969235E-06	2.809498E-08	2.815206E-07	-8.273567E-08
5.259042	11.05511	0.3203676	26.87373	0.004271424	0.0002562544	26.87373	16.13982	-2.377739	26.87373	17.75873	-0.3287987	26.87373		0.7317578	26.87373			5.259042	11.05511	0.3203676	5.259042	-0.4164869		26.87373	0.1449011		1.835919E-05	4.259879E-08	7.186509E-07	-2.362915E-07
5.278593	10.96095	0.3268421	26.97363	0.004294889	0.0002171894	26.97363	11.67364	-0.5023731	26.97363	12.83068	-0.1756817	26.97363		0.797146	26.97363			5.278593	10.96095	0.3268421	5.278593	1.368196		26.97363	0.27492		1.227E-05	5.94132E-08	7.508135E-07	-1.319042E-07
5.298143	10.7047	0.3197511	27.07353	0.002020101	0.0001052197	27.07353	14.16372	2.364213	27.07353	15.85526	0.1296394	27.07353		0.9012513	27.07353			5.298143	10.7047	0.3197511	5.298143	-0.3415923		27.07353	0.1815521		1.282095E-05	4.596415E-08	7.227258E-07	9.369379E-08
5.317693	10.44845	0.3206758	27.17344	0.002477009	0.00028703	27.17344	9.298463	0.9287657	27.17344	9.372083	0.06252512	27.17344		0.5589975	27.17344			5.317693	10.44845	0.3206758	5.317693	1.886978		27.17344	0.07457353		9.115332E-06	5.801096E-08	5.426239E-07	3.392763E-08
5.337244	10.16501	0.3077277	27.27334	0.00470502	0.000285741	27.27334	17.88185	-2.114533	27.27334	19.06811	-0.04734042	27.27334		0.7442225	27.27334			5.337244	10.16501	0.3077277	5.337244	0.8485007		27.27334	0.1782109		1.825936E-05	3.737431E-08	7.118602E-07	-3.369976E-08
5.356794	10.30382	0.3160515	27.37324	0.008868198	0.0003413306	27.37324	15.72931	-4.220973	27.37324	19.88302	-0.3869107	27.37324		0.690383	27.37324			5.356794	10.30382	0.3160515	5.356794	-2.395713		27.37324	0.117155		2.606395E-05	4.551616E-08	8.440257E-07	-3.265625E-07
5.376344	10.1223	0.3086524	27.47314	0.003386646	0.0002229621	27.47314	10.30709	-4.054897	27.47314	12.02043	-0.4898486	27.47314		0.6024508	27.47314			5.376344	10.1223	0.3086524	5.376344	-1.188266		27.47314	0.1549651		7.457535E-06	3.109401E-08	3.35656E-07	-1.644206E-07
5.395895	10.25334	0.3129684	27.57305	0.001208463	6.017263E-05	27.57305	17.48235	3.859052	27.57305	18.02306	-0.01236566	27.57305		0.7969772	27.57305			5.395895	10.25334	0.3129684	5.395895	-1.297868		27.57305	0.09825011		1.860613E-05	4.565043E-08	8.226974E-07	-1.017319E-08
5.415445	10.07086	0.3043363	27.67295	0.004456962	0.0002547274	27.67295	11.73531	-0.9864639	27.67295	11.31048	-0.03504378	27.67295		0.4180473	27.67295			5.415445	10.07086	0.3043363	5.415445	4.962222		27.67295	0.0806331		1.106452E-05	3.615732E-08	4.087056E-07	-1.432259E-08
5.434995	10.2184	0.3135848	27.77285	0.0007114094	0.0001685785	27.77285	16.5842	-6.023425	27.77285	17.7822	-0.322632	27.77285		0.8458769	27.77285			5.434995	10.2184	0.3135848	5.434995	-0.02100701		27.77285	0.123437		2.53073E-05	6.7699E-08	1.145685E-06	-3.696346E-07
5.454545	10.03495	0.3148187	27.87275	0.002164077	0.0001911757	27.87275	13.60251	-2.647181	27.87275	14.96246	-0.1285543	27.87275		0.6528538	27.87275			5.454545	10.03495	0.3148187	5.454545	0.6037233		27.87275	0.1681544		1.091141E-05	3.181934E-08	4.722095E-07	-6.070454E-08
5.474096	9.794222	0.3055692	27.97266	0.002745664	7.930154E-05	27.97266	16.14121	2.131095	27.97266	14.28137	0.07369417	27.97266		0.641485	27.97266			5.474096	9.794222	0.3055692	5.474096	-0.9599292		27.97266	0.09571251		1.084401E-05	3.410643E-08	4.857694E-07	3.579838E-08
5.493646	9.968941	0.305261	28.07256	0.0005713245	0.0001140864	28.07256	12.32229	0.2875792	28.07256	12.5746	0.1489885	28.07256		0.3352036	28.07256			5.493646	9.968941	0.305261	5.493646	1.117025		28.07256	0.0370956		9.041269E-06	1.916682E-08	2.383837E-07	3.551644E-08
5.513196	10.21743	0.3216014	28.17246	0.0004972067	0.000131188	28.17246	14.01559	-5.28658	28.17246	14.64559	-0.4341839	28.17246		0.6161035	28.17246			5.513196	10.21743	0.3216014	5.513196	-3.582153		28.17246	0.1234859		1.348256E-05	3.872688E-08	5.202558E-07	-2.258867E-07
5.532747	10.42224	0.3172844	28.27236	0.003187875	0.0002380135	28.27236	15.80607	5.857542	28.27236	17.47357	0.407437	28.27236		0.6705974	28.27236			5.532747	10.42224	0.3172844	5.532747	-3.554752		28.27236	0.0572297		1.032106E-05	2.266848E-08	3.668208E-07	1.494564E-07
5.552297	10.69791	0.3148187	28.37226	0.001851663	0.0001649267	28.37226	9.945146	-5.291351	28.37226	13.26092	-0.1905314	28.37226		0.4426385	28.37226			5.552297	10.69791	0.3148187	5.552297	1.695175		28.37226	0.09510647		8.675365E-06	2.183684E-08	2.844593E-07	-5.419843E-08
5.571847	10.97746	0.3212931	28.47217	0.003447962	0.000271752	28.47217	12.13621	-3.171716	28.47217	12.96215	-0.4022747	28.47217		0.438284	28.47217			5.571847	10.97746	0.3212931	5.571847	3.073417		28.47217	0.08032709		1.390897E-05	3.628246E-08	4.363182E-07	-1.755197E-07
5.591398	11.28127	0.3231425	28.57207	0.002992577	0.0001186984	28.57207	10.15194	-2.953618	28.57207	11.29219	-0.2772037	28.57207		0.3858182	28.57207			5.591398	11.28127	0.3231425	5.591398	2.240444		28.57207	0.1438329		7.820972E-06	2.366393E-08	2.575071E-07	-7.138192E-08
5.610948	11.53946	0.3342413	28.67197	0.002012415	5.923944E-05	28.67197	10.56598	-8.12722	28.67197	12.79504	-0.7679622	28.67197		0.738544	28.67197			5.610948	11.53946	0.3342413	5.610948	2.914495		28.67197	0.02257372		3.973803E-06	1.792666E-08	1.819175E-07	-1.397057E-07
5.630498	11.37639	0.3262256	28.77187	0.002543485	0.0001008511	28.77187	16.59268	3.772218	28.77187	18.89964	0.2731521	28.77187		0.7874546	28.77187			5.630498	11.37639	0.3262256	5.630498	5.295594		28.77187	0.1634974		8.486175E-06	1.870814E-08	3.410816E-07	9.316714E-08
5.650049	11.17256	0.3277667	28.87178	0.00282619	6.032662E-05	28.87178	14.03316	-3.887996	28.87178	16.28417	-0.2263338	28.87178		0.5473208	28.87178			5.650049	11.17256	0.3277667	5.650049	6.904001		28.87178	0.1012958		1.225551E-05	2.529544E-08	4.017533E-07	-9.093036E-08
5.669599	11.00269	0.3206758	28.97168	0.002401997	0.0002468486	28.97168	14.34737	5.262885	28.97168	16.8262	0.1818614	28.97168		0.5934188	28.97168			5.669599	11.00269	0.3206758	5.669599	2.940068		28.97168	0.1126454		1.269451E-05	2.660756E-08	4.404793E-07	8.010619E-08
5.689149	11.14441	0.3283841	29.07158	0.002215673	0.0001078685	29.07158	22.40358	-4.263971	29.07158	23.74338	-0.219896	29.07158		0.6601151	29.07158			5.689149	11.14441	0.3283841	5.689149	-1.584659		29.07158	0.09880736		2.135634E-05	2.500699E-08	5.798958E-07	-1.275167E-07
5.7087	10.90563	0.3231425	29.17148	0.003921595	0.000152634	29.17148	18.66022	6.023049	29.17148	22.86712	0.3200656	29.17148		0.6974891	29.17148			5.7087	10.90563	0.3231425	5.7087	-0.9471423		29.17148	0.149238		1.107688E-05	1.477515E-08	3.217848E-07	1.029922E-07
5.72825	10.63675	0.3216014	29.27139	0.00183859	2.468312E-06	29.27139	12.3946	2.988546	29.27139	13.17293	0.1981369	29.27139		0.7009634	29.27139			5.72825	10.63675	0.3216014	5.72825	-3.110865		29.27139	0.1827227		1.062111E-05	4.290425E-08	5.543972E-07	1.098465E-07
5.7478	10.39118	0.3200594	29.37129	0.003932573	0.0002479808	29.37129	9.484763	7.719703	29.37129	12.14197	0.7685285	29.37129		0.386298	29.37129			5.7478	10.39118	0.3200594	5.7478	1.304262		29.37129	0.2010991		6.225872E-06	1.631339E-08	1.570537E-07	1.207002E-07
5.767351	10.36206	0.3135848	29.47119	0.002701499	0.0001544055	29.47119	19.46506	-1.105299	29.47119	20.20428	-0.05368806	29.47119		0.8529764	29.47119			5.767351	10.36206	0.3135848	5.767351	-0.542529		29.47119	0.1181134		2.595556E-05	5.423514E-08	1.094206E-06	-5.874579E-08
5.786901	10.16404	0.3086524	29.57109	0.002321621	0.0001680936	29.57109	10.28303	-6.910385	29.57109	12.57215	-0.4873818	29.57109		0.4334191	29.57109			5.786901	10.16404	0.3086524	5.786901	-2.00754		29.57109	0.163621		1.170255E-05	3.209E-08	3.626598E-07	-1.767538E-07
5.806452	10.29217	0.3206758	29.671	0.003165847	5.917554E-05	29.671	12.71535	-2.551311	29.671	13.82905	-0.2694424	29.671		0.390955	29.671			5.806452	10.29217	0.3206758	5.806452	-3.995899		29.671	0.156735		1.519058E-05	3.105392E-08	4.14658E-07	-1.117264E-07
5.826002	10.13007	0.3071103	29.7709	0.001373379	6.598524E-05	29.7709	10.84354	-4.797047	29.7709	11.54566	-0.5304265	29.7709		0.5621938	29.7709			5.826002	10.13007	0.3071103	5.826002	0.4859014		29.7709	0.144357		5.496041E-06	2.317921E-08	2.364194E-07	-1.254031E-07
5.845552	10.26402	0.3206758	29.8708	0.002966646	0.0001936652	29.8708	9.389538	-0.4394385	29.8708	9.044379	-0.0791237	29.8708		0.4326741	29.8708			5.845552	10.26402	0.3206758	5.845552	-1.241241		29.8708	0.1351225		6.179438E-06	3.268529E-08	2.946971E-07	-2.331753E-08
5.865103	9.994178	0.3117355	29.9707	0.004796363	0.0003112119	29.9707	13.31077	-9.212991	29.9707	17.30241	-0.6007758	29.9707		0.8283557	29.9707			5.865103	9.994178	0.3117355	5.865103	2.199343		29.9707	0.1252173		1.564127E-05	4.327884E-08	6.418952E-07	-3.856351E-07
5.884653	9.856345	0.3058774	30.0706	0.004435747	0.0002231392	30.0706	14.71531	0.4637539	30.0706	16.26574	0.04170652	30.0706		0.5297144	30.0706			5.884653	9.856345	0.3058774	5.884653	-3.703628		30.0706	0.06522835		2.159838E-05	4.324294E-08	7.027675E-07	2.930999E-08
5.904203	10.09513	0.3105017	30.17051	0.002671496	0.0004180334	30.17051	-0.5346014	1.424976	30.17051	1.571618	-4.313268	30.17051		0.04458345	30.17051			5.904203	10.09513	0.3105017	5.904203	3.961192		30.17051	0.03677571		1.020744E-05	1.842452E-07	-6.539851E-08	2.820813E-07
5.923754	10.18831	0.3169762	30.27041	0.005964771	0.0009163828	30.27041	2.18618	-0.5009038	30.27041	2.369677	-0.1931456	30.27041		0.2137114	30.27041			5.923754	10.18831	0.3169762	5.923754	-3.244214		30.27041	0.03352472		2.102056E-05	8.00007E-07	1.861357E-06	-3.595129E-07
5.943304	10.09027	0.3108108	30.37031	0.003722549	0.0004406794	30.37031	6.513813	-4.350623	30.37031	8.848905	-0.6352903	30.37031		0.6447594	30.37031			5.943304	10.09027	0.3108108	5.943304	-0.1771896		30.37031	0.1015193		1.504338E-05	1.238694E-07	9.251941E-07	-5.877669E-07
5.962854	10.1951	0.3129684	30.47021	0.0049893	0.0002423753	30.47021	14.27098	-1.842626	30.47021	17.27517	-0.1256963	30.47021		0.7579744	30.47021			5.962854	10.1951	0.3129684	5.962854	0.8119667		30.47021	0.1092324		2.299498E-05	5.840408E-08	1.001063E-06	-1.258299E-07
5.982405	10.10483	0.3068021	30.57012	0.003806175	0.0002334494	30.57012	20.61038	-1.802286	30.57012	20.60467	-0.1802568	30.57012		0.9059641	30.57012			5.982405	10.10483	0.3068021	5.982405	3.443324		30.57012	0.1709929		2.839687E-05	6.059686E-08	1.228775E-06	-2.21495E-07
6.001955	10.33585	0.3105017	30.67002	0.004175356	0.0002962338	30.67002	13.72265	-1.279128	30.67002	14.51962	-0.1046477	30.67002		0.7363822	30.67002			6.001955	10.33585	0.3105017	6.001955	-2.690724		30.67002	0.2899812		1.213661E-05	4.239262E-08	6.121817E-07	-6.406343E-08
6.021505	10.41156	0.3179018	30.76992	0.001296763	0.0001538543	30.76992	13.80153	7.675566	30.76992	15.5598	0.5312798	30.76992		0.4032881	30.76992			6.021505	10.41156	0.3179018	6.021505	1.383723		30.76992	0.08180507		1.544792E-05	2.573224E-08	3.535849E-07	1.878525E-07
6.041056	10.35915	0.3157433	30.86982	0.003454521	0.0001163215	30.86982	14.76128	-4.685932	30.86982	15.94272	-0.3225731	30.86982		0.8116336	30.86982			6.041056	10.35915	0.3157433	6.041056	-2.82042		30.86982	0.09596089		1.347363E-05	4.302488E-08	6.528105E-07	-2.105791E-07
6.060606	10.60569	0.3185182	30.96972	0.0006978071	2.787649E-05	30.96972	18.81898	-1.103174	30.96972	19.85989	-0.1037297	30.96972		0.7187748	30.96972			6.060606	10.60569	0.3185182	6.060606	2.656017		30.96972	0.07995672		1.2233E-05	2.229317E-08	4.403772E-07	-4.568018E-08
6.080156	10.65811	0.3237589	31.06963	0.006912468	0.0003436798	31.06963	15.08669	-0.3002597	31.06963	17.17616	-0.1271437	31.06963		0.7686555	31.06963			6.080156	10.65811	0.3237589	6.080156	0.9188285		31.06963	0.0622857		3.051849E-05	7.951385E-08	1.354836E-06	-1.722588E-07
6.099707	10.42224	0.3197511	31.16953	0.003996938	0.000286204	31.16953	12.95929	-2.576276	31.16953	13.23568	-0.2281631	31.16953		0.6610924	31.16953			6.099707	10.42224	0.3197511	6.099707	-2.819507		31.16953	0.06549811		8.021123E-06	3.026947E-08	3.90599E-07	-8.912031E-08
6.119257	10.18346	0.3145104	31.26943	0.004111539	0.0001743764	31.26943	9.697358	-14.65189	31.26943	18.75793	-1.533195	31.26943		0.7216401	31.26943			6.119257	10.18346	0.3145104	6.119257	4.954002		31.26943	0.193793		1.97237E-05	4.045192E-08	4.14531E-07	-6.355571E-07
6.138807	10.15531	0.311119	31.36934	0.00309942	0.0001287381	31.36934	13.82364	-0.007338328	31.36934	13.45968	0.06169575	31.36934		0.5390828	31.36934			6.138807	10.15531	0.311119	6.138807	1.454964		31.36934	0.21019		1.13043E-05	3.363797E-08	4.518969E-07	2.788012E-08
6.158358	10.16598	0.3105017	31.46924	0.001763118	0.0001957909	31.46924	18.15368	-2.925071	31.46924	19.04628	-0.2317679	31.46924		0.7493043	31.46924			6.158358	10.16598	0.3105017	6.158358	-1.796556		31.46924	0.1136511		1.874611E-05	3.872124E-08	7.184516E-07	-1.66514E-07
6.177908	10.13201	0.3101935	31.56914	0.002921297	0.0001477131	31.56914	18.3498	2.475256	31.56914	18.74516	0.1139093	31.56914		0.7112604	31.56914			6.177908	10.13201	0.3101935	6.177908	-2.829553		31.56914	0.09723784		2.414246E-05	4.886884E-08	9.101683E-07	1.036766E-07
6.197458	10.13007	0.3108108	31.66904	0.002660036	0.0001501323	31.66904	19.59798	-5.486883	31.66904	22.79026	-0.3617895	31.66904		0.7090076	31.66904			6.197458	10.13007	0.3108108	6.197458	-0.1653161		31.66904	0.1053789		2.956265E-05	4.035485E-08	8.648375E-07	-3.128891E-07
6.217009	10.11648	0.3108108	31.76894	0.003440548	0.000238224	31.76894	12.47922	-8.470448	31.76894	18.36845	-0.736635	31.76894		0.6304508	31.76894			6.217009	10.11648	0.3108108	6.217009	1.195573		31.76894	0.08906893		2.346527E-05	4.384615E-08	6.484448E-07	-4.776672E-07
6.236559	10.33973	0.3123519	31.86885	0.00408719	0.0001922584	31.86885	5.378973	-14.44961	31.86885	15.76505	-2.019486	31.86885		0.5934651	31.86885			6.236559	10.33973	0.3123519	6.236559	-1.049437		31.86885	0.1298386		8.131517E-06	1.941674E-08	1.358349E-07	-2.743167E-07
6.256109	10.32129	0.3086524	31.96875	0.001319868	0.0001388268	31.96875	6.404575	-3.295138	31.96875	7.092368	-0.6402606	31.96875		0.4713691	31.96875			6.256109	10.32129	0.3086524	6.256109	2.981169		31.96875	0.09990347		7.351316E-06	6.888801E-08	4.114675E-07	-2.634465E-07
6.27566	10.3572	0.311119	32.06865	0.003502413	0.0001954228	32.06865	13.89627	1.820834	32.06865	18.74469	-0.04596396	32.06865		0.6543575	32.06865			6.27566	10.3572	0.311119	6.27566	-0.3881731		32.06865	0.1197938		1.820524E-05	3.390434E-08	6.348558E-07	-2.918049E-08
6.29521	10.61637	0.3142013	32.16855	0.004713481	0.0002070359	32.16855	12.66382	-11.57919	32.16855	16.55899	-0.8907602	32.16855		0.7282248	32.16855			6.29521	10.61637	0.3142013	6.29521	4.818826		32.16855	0.07058105		1.314319E-05	3.490587E-08	4.316057E-07	-3.844572E-07
6.314761	10.87165	0.3194429	32.26846	0.001171277	8.96235E-05	32.26846	9.013842	3.711934	32.26846	9.863655	0.3922867	32.26846		0.1856787	32.26846			6.314761	10.87165	0.3194429	6.314761	0.988243		32.26846	0.03943124		9.18192E-06	1.752346E-08	1.609073E-07	6.312179E-08
6.334311	10.84059	0.3249927	32.36836	0.002196044	6.939835E-05	32.36836	12.99781	-5.944856	32.36836	14.05494	-0.4886087	32.36836		0.4996391	32.36836			6.334311	10.84059	0.3249927	6.334311	-2.636837		32.36836	0.06258339		8.699571E-06	2.200374E-08	2.778661E-07	-1.357678E-07
6.353861	10.62511	0.3280759	32.46826	0.00132778	6.219461E-05	32.46826	12.93263	-5.03677	32.46826	14.82835	-0.4586207	32.46826		0.5858234	32.46826			6.353861	10.62511	0.3280759	6.353861	1.214753		32.46826	0.1743801		8.239235E-06	2.195167E-08	2.958749E-07	-1.356944E-07
6.373412	10.39409	0.3179018	32.56816	0.001748081	0.0001102298	32.56816	9.573709	-4.781704	32.56816	10.97187	-0.6462675	32.56816		0.3244686	32.56816			6.373412	10.39409	0.3179018	6.373412	1.613887		32.56816	0.04550327		6.462832E-06	1.741945E-08	1.605198E-07	-1.037388E-07
6.392962	10.4766	0.3160515	32.66806	0.003155774	0.000121824	32.66806	12.9395	-3.215321	32.66806	13.05279	-0.146339	32.66806		0.3798493	32.66806			6.392962	10.4766	0.3160515	6.392962	4.071707		32.66806	0.08753805		1.028536E-05	2.293105E-08	2.961598E-07	-4.333975E-08
6.412512	10.38147	0.3175927	32.76797	0.004991363	8.5904E-05	32.76797	19.80368	-16.84479	32.76797	26.91136	-0.9097649	32.76797		0.7173963	32.76797			6.412512	10.38147	0.3175927	6.412512	-2.39206		32.76797	0.04055997		1.817445E-05	1.800318E-08	3.583733E-07	-3.260355E-07
6.432063	10.10095	0.3068021	32.86787	0.003532344	0.0001173103	32.86787	9.036954	-5.248956	32.86787	11.53658	-0.4606904	32.86787		0.382415	32.86787			6.432063	10.10095	0.3068021	6.432063	-0.988243		32.86787	0.03392125		8.343643E-06	2.397379E-08	2.512003E-07	-1.157256E-07
6.451613	10.19025	0.3188265	32.96777	0.0003388972	9.727597E-05	32.96777	15.84275	-3.130678	32.96777	17.19031	-0.08358271	32.96777		0.8446891	32.96777			6.451613	10.19025	0.3188265	6.451613	-0.8622009		32.96777	0.03421761		3.08979E-05	8.831988E-08	1.51297E-06	-1.264581E-07
6.471163	10.07668	0.3098853	33.06768	0.004234427	0.0002199665	33.06768	9.506047	-7.746973	33.06768	13.05899	-0.7383933	33.06768		0.2818868	33.06768			6.471163	10.07668	0.3098853	6.471163	1.647681		33.06768	0.1501758		1.497283E-05	2.474911E-08	2.6E-07	-1.919822E-07
6.490714	10.16695	0.3089606	33.16758	0.007979651	0.0004556225	33.16758	8.932914	-5.521315	33.16758	12.00861	-0.4472722	33.16758		0.7212156	33.16758			6.490714	10.16695	0.3089606	6.490714	-1.83857		33.16758	0.09871436		1.827894E-05	9.141782E-08	1.002128E-06	-4.482242E-07
6.510264	10.40865	0.3148187	33.26748	0.002998568	0.0001005922	33.26748	19.21428	-4.185522	33.26748	18.75485	-0.3198712	33.26748		0.5660248	33.26748			6.510264	10.40865	0.3148187	6.510264	-1.846791		33.26748	0.05346075		1.394398E-05	2.243856E-08	4.008254E-07	-1.282125E-07
6.529814	10.39312	0.3089606	33.36738	0.004376791	0.0002231252	33.36738	21.11471	-1.401334	33.36738	23.93831	-0.193823	33.36738		0.8512174	33.36738			6.529814	10.39312	0.3089606	6.529814	1.696088		33.36738	0.1813377		2.369461E-05	3.51968E-08	8.27158E-07	-1.603223E-07
6.549365	10.57949	0.3145104	33.46729	0.00184707	3.193781E-05	33.46729	22.52818	3.348477	33.46729	24.14068	0.1099696	33.46729		0.8749138	33.46729			6.549365	10.57949	0.3145104	6.549365	-1.552692		33.46729	0.04814152		1.689323E-05	2.536173E-08	6.085805E-07	6.692533E-08
6.568915	10.85709	0.3271503	33.56719	0.001707033	0.0001540686	33.56719	17.44	-8.983154	33.56719	20.40596	-0.5775535	33.56719		0.851639	33.56719			6.568915	10.85709	0.3271503	6.568915	2.59939		33.56719	0.07716385		3.073194E-05	6.285378E-08	1.110659E-06	-6.414651E-07
6.588465	10.72508	0.3197511	33.66709	0.0007928703	0.0001040457	33.66709	24.40614	-14.37408	33.66709	31.20375	-0.7532763	33.66709		0.7187812	33.66709			6.588465	10.72508	0.3197511	6.588465	4.513768		33.66709	0.1383397		2.653918E-05	1.959163E-08	4.88297E-07	-3.678225E-07
6.608016	10.49795	0.3206758	33.76699	0.001966571	8.976777E-05	33.76699	18.18445	-14.67861	33.76699	23.67468	-0.913529	33.76699		0.5981604	33.76699			6.608016	10.49795	0.3206758	6.608016	0.3379389		33.76699	0.09149542		1.599995E-05	1.707529E-08	2.984621E-07	-2.726538E-07
6.627566	10.26402	0.3129684	33.86689	0.004390663	0.0001838818	33.86689	19.44241	-6.124626	33.86689	22.51311	-0.5012676	33.86689		0.761198	33.86689			6.627566	10.26402	0.3129684	6.627566	1.343536		33.86689	0.04390546		2.90912E-05	4.369065E-08	8.793232E-07	-4.407762E-07
6.647116	10.01941	0.3108108	33.9668	0.001412309	0.0001309651	33.9668	15.03358	-3.213358	33.9668	18.38834	-0.05231827	33.9668		0.3652131	33.9668			6.647116	10.01941	0.3108108	6.647116	6.331331		33.9668	0.127427		1.134785E-05	1.225674E-08	2.250733E-07	-1.177544E-08
6.666667	9.77578	0.3074195	34.0667	0.003148529	0.0001797974	34.0667	21.31301	-4.23875	34.0667	23.94666	-0.2538193	34.0667		0.8343166	34.0667			6.666667	9.77578	0.3074195	6.666667	-0.120562		34.0667	0.1629361		3.592718E-05	5.227142E-08	1.213254E-06	-3.079473E-07
6.686217	9.90876	0.311119	34.1666	0.001745323	0.000154083	34.1666	19.39648	-1.267042	34.1666	21.1615	-0.1914534	34.1666		0.3983256	34.1666			6.686217	9.90876	0.311119	6.686217	0.3151052		34.1666	0.0650264		1.364442E-05	1.213669E-08	2.522492E-07	-4.829398E-08
6.705767	9.696185	0.3098853	34.2665	8.259825E-05	9.836767E-05	34.2665	18.38098	-5.9418	34.2665	19.00512	-0.2331286	34.2665		0.7237746	34.2665			6.705767	9.696185	0.3098853	6.705767	-0.3717328		34.2665	0.147376		1.408636E-05	2.822674E-08	5.224433E-07	-1.217965E-07
6.725317	9.431196	0.2990947	34.36641	0.00131275	0.0001276826	34.36641	9.175095	0.7922792	34.36641	9.770718	-0.0863132	34.36641		0.4333692	34.36641			6.725317	9.431196	0.2990947	6.725317	0.1105152		34.36641	0.06156975		1.36882E-05	6.213718E-08	6.048758E-07	-5.220877E-08
6.744868	9.61368	0.3027943	34.46631	0.006894364	0.0002324715	34.46631	15.78312	-2.950031	34.46631	17.4027	-0.2104131	34.46631		0.4822436	34.46631			6.744868	9.61368	0.3027943	6.744868	-3.897258		34.46631	0.07049742		2.08917E-05	3.32665E-08	5.665216E-07	-1.192036E-07
6.764419	9.817518	0.3064939	34.56621	0.005071275	7.84774E-05	34.56621	20.92495	-8.973257	34.56621	25.37165	-0.4511409	34.56621		0.6871936	34.56621			6.764419	9.817518	0.3064939	6.764419	1.127985		34.56621	0.03241958		3.859134E-05	4.119756E-08	9.527789E-07	-4.298375E-07
6.783969	10.03495	0.3074195	34.66611	0.004318928	0.0001950504	34.66611	16.26881	-2.201687	34.66611	16.59151	-0.08407035	34.66611		0.7901613	34.66611			6.783969	10.03495	0.3074195	6.783969	-3.177539		34.66611	0.07567945		2.002501E-05	5.748001E-08	9.503275E-07	-7.989438E-08
6.803519	10.26208	0.3197511	34.76601	0.005377123	7.437802E-05	34.76601	15.45689	-7.559995	34.76601	19.19204	-0.3577055	34.76601		0.6300379	34.76601			6.803519	10.26208	0.3197511	6.803519	-3.266134		34.76601	0.2345978		2.404492E-05	4.112896E-08	7.432301E-07	-2.658576E-07
6.82307	10.08154	0.3126602	34.86592	0.004656766	0.0001731079	34.86592	21.92731	-10.90542	34.86592	27.64431	-0.62071	34.86592		0.8427297	34.86592			6.82307	10.08154	0.3126602	6.82307	1.828524		34.86592	0.08878662		3.05809E-05	3.372306E-08	7.920706E-07	-4.916461E-07
6.84262	9.898083	0.3061857	34.96582	0.006855621	0.0001946679	34.96582	18.87306	-9.245901	34.96582	23.20468	-0.5914145	34.96582		0.7523259	34.96582			6.84262	9.898083	0.3061857	6.84262	5.170465		34.96582	0.1725944		2.346798E-05	3.278919E-08	6.549018E-07	-3.873184E-07
6.86217	10.1126	0.3092688	35.06572	0.001004473	7.620061E-05	35.06572	18.1132	3.704227	35.06572	19.90628	0.1068136	35.06572		0.4621623	35.06572			6.86217	10.1126	0.3092688	6.86217	0.1406557		35.06572	0.1663072		1.17377E-05	1.368981E-08	2.709718E-07	2.894348E-08
6.881721	10.20966	0.3071103	35.16562	0.005239856	0.0001035166	35.16562	17.43025	-9.117475	35.16562	22.12379	-0.5355925	35.16562		0.683558	35.16562			6.881721	10.20966	0.3071103	6.881721	0.8667676		35.16562	0.06871266		2.308051E-05	3.223307E-08	6.286309E-07	-3.366899E-07
6.901271	10.41447	0.3185182	35.26553	0.004552904	0.0002241682	35.26553	17.25628	0.6138945	35.26553	19.74322	-0.04062564	35.26553		0.7800475	35.26553			6.901271	10.41447	0.3185182	6.901271	-2.375619		35.26553	0.1239076		1.889763E-05	3.781745E-08	7.460229E-07	-3.030766E-08
6.920821	10.26305	0.3077277	35.36543	0.004255945	0.0002151024	35.36543	9.387431	-15.65348	35.36543	19.91293	-1.335323	35.36543		0.4867723	35.36543			6.920821	10.26305	0.3077277	6.920821	-3.464331		35.36543	0.1202809		2.561944E-05	3.145034E-08	3.754024E-07	-5.012834E-07
6.940372	10.44553	0.3179018	35.46533	0.00449928	0.0001800585	35.46533	16.79544	-5.199537	35.46533	18.60296	-0.4588368	35.46533		0.4329709	35.46533			6.940372	10.44553	0.3179018	6.940372	3.19946		35.46533	0.07429731		1.512072E-05	1.891765E-08	3.19861E-07	-1.46764E-07
6.959922	10.21355	0.3132766	35.56524	0.004161228	0.0003514876	35.56524	13.83253	1.567692	35.56524	14.59997	-0.0216939	35.56524		0.2974186	35.56524			6.959922	10.21355	0.3132766	6.959922	0.1525292		35.56524	0.1093678		5.032711E-05	7.022083E-08	1.024981E-06	-2.223584E-08
6.979472	9.960206	0.3129684	35.66513	0.004992877	0.0003052481	35.66513	11.68497	-8.015457	35.66513	16.37951	-0.8132328	35.66513		0.5409123	35.66513			6.979472	9.960206	0.3129684	6.979472	3.376649		35.66513	0.1899813		2.738652E-05	5.52156E-08	7.016693E-07	-5.706205E-07
6.999022	9.793251	0.3068021	35.76504	0.004190432	0.0002419635	35.76504	14.54779	-9.788507	35.76504	19.1073	-0.7529026	35.76504		0.8960135	35.76504			6.999022	9.793251	0.3068021	6.999022	-1.929905		35.76504	0.1284994		1.175241E-05	2.884314E-08	4.402775E-07	-3.314861E-07
7.018573	9.932056	0.311119	35.86494	0.002535184	0.0001455256	35.86494	16.3863	7.99978	35.86494	19.90027	0.3940597	35.86494		0.5334345	35.86494			7.018573	9.932056	0.311119	7.018573	1.843137		35.86494	0.07593566		1.643296E-05	2.213497E-08	4.098206E-07	1.614938E-07
7.038123	9.760249	0.3074195	35.96484	0.001856481	5.672799E-05	35.96484	11.18025	-5.3651	35.96484	12.98686	-0.5743673	35.96484		0.4179471	35.96484			7.038123	9.760249	0.3074195	7.038123	-0.04384072		35.96484	0.103375		1.942438E-05	4.813493E-08	5.420698E-07	-3.113472E-07
7.057673	9.89323	0.3089606	36.06474	0.002648342	0.0001262033	36.06474	19.06065	-9.630628	36.06474	25.20934	-0.4756768	36.06474		0.5860349	36.06474			7.057673	9.89323	0.3089606	7.057673	-0.6539575		36.06474	0.1424547		2.006496E-05	1.850286E-08	4.212187E-07	-2.003639E-07
7.077224	9.640858	0.3061857	36.16465	0.009568982	0.000314779	36.16465	21.36728	-9.821563	36.16465	23.32288	-0.5490467	36.16465		0.6751638	36.16465			7.077224	9.640858	0.3061857	7.077224	-5.565032		36.16465	0.1645529		3.746882E-05	4.650663E-08	9.507862E-07	-5.22026E-07
7.096774	9.492348	0.3021778	36.26455	0.002202526	8.195983E-05	36.26455	11.82433	-25.4329	36.26455	26.84406	-1.746469	36.26455		0.6913603	36.26455			7.096774	9.492348	0.3021778	7.096774	3.257914		36.26455	0.09700487		1.52043E-05	1.458729E-08	1.945749E-07	-3.398191E-07
7.116324	9.631152	0.305261	36.36445	0.005879999	0.0001652831	36.36445	26.41653	-6.26911	36.36445	22.39722	-0.3845726	36.36445	-0.0667371253502033	0.7495093	36.36445	64.253141509917	-15.2484046315259	7.116324	9.631152	0.305261	7.116324	-1.414777		36.36445	0.1572869		3.822112E-05	5.710736E-08	1.193809E-06	-4.591064E-07
7.135875	9.590384	0.3021778	36.46436	0.003889479	0.0002133872	36.46436	14.68246	-18.34651	36.46436	25.37602	-0.6478043	36.46436		0.7682201	36.46436			7.135875	9.590384	0.3021778	7.135875	3.942012		36.46436	0.07462478		1.896686E-05	2.262736E-08	4.819109E-07	-3.12184E-07
7.155425	9.703952	0.3098853	36.56425	0.001696395	9.058336E-05	36.56425	22.83442	-12.68978	36.56425	23.29464	-0.6987457	36.56425		0.7919099	36.56425			7.155425	9.703952	0.3098853	7.155425	-1.918945		36.56425	0.04249051		2.592099E-05	3.782817E-08	7.223273E-07	-5.047231E-07
7.174975	9.595238	0.303719	36.66416	0.005472528	0.0001574528	36.66416	24.15799	-6.823806	36.66416	21.49154	-0.5950577	36.66416		0.5791739	36.66416			7.174975	9.595238	0.303719	7.174975	-1.436697		36.66416	0.1730049		1.529313E-05	1.917655E-08	3.541715E-07	-2.107525E-07
7.194526	9.701039	0.3160515	36.76406	0.003907426	4.006007E-05	36.76406	18.94126	-1.175962	36.76406	17.47683	-0.1720532	36.76406		0.5094068	36.76406			7.194526	9.701039	0.3160515	7.194526	2.315338		36.76406	0.02735276		3.249176E-05	5.418919E-08	9.333415E-07	-1.605844E-07
7.214076	9.624357	0.3049528	36.86396	0.00165978	0.0001297112	36.86396	13.72869	-11.4789	36.86396	19.4007	-1.001582	36.86396		0.7187902	36.86396			7.214076	9.624357	0.3049528	7.214076	-0.4703744		36.86396	0.01963688		1.463765E-05	2.795366E-08	3.831753E-07	-3.837817E-07
7.233626	9.722394	0.3157433	36.96387	0.006815317	0.0003010499	36.96387	12.96693	-11.60058	36.96387	19.23361	-1.005183	36.96387		0.6908336	36.96387			7.233626	9.722394	0.3157433	7.233626	2.307118		36.96387	0.1466044		2.074129E-05	3.873358E-08	5.254217E-07	-5.281448E-07
7.253177	9.468081	0.3058774	37.06377	0.005409764	0.0001037783	37.06377	20.4986	-23.54104	37.06377	36.04562	-1.299746	37.06377		0.7695633	37.06377			7.253177	9.468081	0.3058774	7.253177	-0.8667676		37.06377	0.06148036		3.661206E-05	2.16852E-08	4.766429E-07	-6.195147E-07
7.272727	9.222503	0.3058774	37.16367	0.003350469	0.0002373629	37.16367	21.30756	-7.126313	37.16367	24.3005	-0.421221	37.16367		0.8207765	37.16367			7.272727	9.222503	0.3058774	7.272727	0.566276		37.16367	0.1334095		4.511365E-05	6.270503E-08	1.40427E-06	-5.915079E-07
7.292278	9.206973	0.3012532	37.26357	0.001352387	3.818345E-05	37.26357	23.79813	-11.37692	37.26357	28.77449	-0.5561219	37.26357		0.96107	37.26357			7.292278	9.206973	0.3012532	7.292278	-0.5562292		37.26357	0.03242702		4.767954E-05	5.534417E-08	1.391761E-06	-7.739887E-07
7.311828	9.244828	0.3031025	37.36348	0.0003374206	2.618487E-05	37.36348	22.42795	-1.55307	37.36348	25.00658	-0.1883739	37.36348		0.5059791	37.36348			7.311828	9.244828	0.3031025	7.311828	1.442177		37.36348	0.1129585		1.771158E-05	1.433116E-08	3.521793E-07	-6.634137E-08
7.331378	9.170088	0.3006367	37.46338	0.004412845	0.0001704357	37.46338	26.53483	-11.58759	37.46338	30.95248	-0.4796768	37.46338	-0.112536645912288	0.6747882	37.46338	60.6602425997559	-26.4899288913429	7.331378	9.170088	0.3006367	7.331378	-3.188499		37.46338	0.04875798		2.640063E-05	1.859477E-08	5.189408E-07	-2.489239E-07
7.350929	9.4079	0.2994029	37.56328	0.003667507	0.0002161059	37.56328	18.72627	-2.51728	37.56328	20.40414	-0.2080196	37.56328		0.6058005	37.56328			7.350929	9.4079	0.2994029	7.350929	-1.325269		37.56328	0.09711212		2.904734E-05	4.226679E-08	8.443429E-07	-1.756398E-07
7.370479	9.6428	0.3021778	37.66318	0.005709709	0.0002272332	37.66318	22.25855	-3.396719	37.66318	26.71837	-0.2072862	37.66318		0.570531	37.66318			7.370479	9.6428	0.3021778	7.370479	-0.7900464		37.66318	0.03049477		3.297931E-05	2.63573E-08	6.895654E-07	-1.429374E-07
7.390029	9.8942	0.3064939	37.76308	0.01005003	0.0003929278	37.76308	21.8039	-5.436523	37.76308	24.86355	-0.2632716	37.76308		0.8173867	37.76308			7.390029	9.8942	0.3064939	7.390029	0.4475407		37.76308	0.1277427		4.365879E-05	5.772622E-08	1.387982E-06	-3.654164E-07
7.40958	9.943705	0.3105017	37.86299	0.005552692	0.0001964253	37.86299	22.64204	-2.093024	37.86299	24.67907	-0.1288627	37.86299		0.6295898	37.86299			7.40958	9.943705	0.3105017	7.40958	-4.063487		37.86299	0.1654116		3.571105E-05	3.691501E-08	9.035567E-07	-1.164347E-07
7.42913	9.961176	0.3117355	37.96289	0.004457628	0.0001929074	37.96289	6.190489	-7.731795	37.96289	12.28387	-1.259661	37.96289		0.3778967	37.96289			7.42913	9.961176	0.3117355	7.42913	4.181309		37.96289	0.1706084		4.734929E-05	1.185813E-07	9.056795E-07	-1.140849E-06
7.44868	10.2582	0.3123519	38.06279	0.008331979	0.0002715648	38.06279	22.21099	-10.22322	38.06279	28.16449	-0.516394	38.06279		0.7246734	38.06279			7.44868	10.2582	0.3123519	7.44868	1.845877		38.06279	0.05887721		4.549894E-05	4.156616E-08	1.040187E-06	-5.371461E-07
7.468231	10.54357	0.3163598	38.16269	0.003905747	0.000154689	38.16269	18.69728	-5.171352	38.16269	21.43989	-0.3209347	38.16269		0.5139154	38.16269			7.468231	10.54357	0.3163598	7.468231	3.405876		38.16269	0.07172689		1.972615E-05	2.205409E-08	4.502191E-07	-1.44491E-07
7.487781	10.56104	0.3175927	38.2626	0.00718556	0.0001157799	38.2626	22.28822	-10.47481	38.2626	27.01107	-0.570296	38.2626		0.4307186	38.2626			7.487781	10.56104	0.3175927	7.487781	2.892575		38.2626	0.1385258		2.610857E-05	1.541322E-08	3.616497E-07	-2.062474E-07
7.507331	10.34264	0.3138931	38.3625	0.000253343	0.0001545941	38.3625	26.74349	-3.728511	38.3625	30.22249	-0.2511688	38.3625	-0.0314904842980563	0.7369455	38.3625	54.4438477624318	-7.59042528071468	7.507331	10.34264	0.3138931	7.507331	-0.6192502		38.3625	0.06414893		5.305941E-05	4.280921E-08	1.254826E-06	-3.151731E-07
7.526882	10.38535	0.3138931	38.4624	0.008816924	0.0002344348	38.4624	24.82883	-5.585056	38.4624	28.50344	-0.2782366	38.4624		0.8704944	38.4624			7.526882	10.38535	0.3138931	7.526882	1.821217		38.4624	0.1668779		4.58448E-05	4.912037E-08	1.348861E-06	-3.753025E-07
7.546432	10.66685	0.3188265	38.5623	0.005012841	0.0001889845	38.5623	17.88866	-10.61752	38.5623	22.75511	-0.7071725	38.5623		0.8045352	38.5623			7.546432	10.66685	0.3188265	7.546432	1.537165		38.5623	0.04986498		4.198831E-05	6.524023E-08	1.212091E-06	-8.571577E-07
7.565982	10.65228	0.320984	38.6622	0.007954884	0.0002796256	38.6622	24.09557	-3.766531	38.6622	27.60378	-0.1943511	38.6622		0.8739165	38.6622			7.565982	10.65228	0.320984	7.565982	2.871567		38.6622	0.2391187		5.221803E-05	5.988986E-08	1.622822E-06	-3.153971E-07
7.585533	10.51057	0.3132766	38.76211	0.008420322	0.0001669663	38.76211	23.35705	-11.59252	38.76211	28.2436	-0.4774745	38.76211		0.6612693	38.76211			7.585533	10.51057	0.3132766	7.585533	-0.9316154		38.76211	0.08223044		4.277045E-05	3.545537E-08	9.036622E-07	-4.314757E-07
7.605083	10.61831	0.3142013	38.86201	0.005648557	0.0002203576	38.86201	22.29737	-12.80967	38.86201	26.04434	-0.659152	38.86201		0.7991709	38.86201			7.605083	10.61831	0.3142013	7.605083	-4.052527		38.86201	0.1649353		3.035383E-05	3.576237E-08	7.776645E-07	-5.125991E-07
7.624633	10.86874	0.3234507	38.96191	0.002096515	0.0001215314	38.96191	23.16698	-17.67827	38.96191	31.15652	-0.810796	38.96191		0.678575	38.96191			7.624633	10.86874	0.3234507	7.624633	2.352786		38.96191	0.14481		3.015143E-05	2.107695E-08	5.100871E-07	-4.135766E-07
7.644184	10.80759	0.3231425	39.06181	0.005184645	0.0001644274	39.06181	16.49608	-14.92125	39.06181	24.15021	-1.000778	39.06181		0.648263	39.06181			7.644184	10.80759	0.3231425	7.644184	8.239316		39.06181	0.06542829		1.997429E-05	2.220142E-08	3.789812E-07	-3.792762E-07
7.663734	10.58046	0.3219096	39.16172	0.006066062	0.0002191297	39.16172	4.706943	-3.555552	39.16172	6.498744	-0.7679254	39.16172		0.1616584	39.16172			7.663734	10.58046	0.3219096	7.663734	-2.337259		39.16172	0.07981756		2.434532E-05	9.318693E-08	4.803143E-07	-3.688456E-07
7.683284	10.3475	0.316668	39.26162	0.003477989	4.0917E-05	39.26162	19.68225	-3.803805	39.26162	23.14547	-0.2676816	39.26162		0.6941473	39.26162			7.683284	10.3475	0.316668	7.683284	0.4338405		39.26162	0.09791774		3.405379E-05	4.412504E-08	9.86561E-07	-2.640842E-07
7.702835	10.07474	0.3135848	39.36152	0.003653906	0.0001302318	39.36152	24.59491	-16.61036	39.36152	32.6156	-0.8044044	39.36152		0.8380061	39.36152			7.702835	10.07474	0.3135848	7.702835	1.770069		39.36152	0.1691027		5.431248E-05	4.278544E-08	1.087341E-06	-8.746621E-07
7.722385	9.79034	0.305261	39.46143	0.002734046	5.573223E-05	39.46143	28.77194	-14.44562	39.46143	35.05609	-0.534523	39.46143	-0.0964584635955161	0.8285658	39.46143	47.6349631386569	-23.9162443350595	7.722385	9.79034	0.305261	7.722385	1.351756		39.46143	0.06450167		5.850952E-05	3.944815E-08	1.219601E-06	-6.519048E-07
7.741935	9.877699	0.3074195	39.56133	0.004551612	0.0001643235	39.56133	23.85679	-11.88774	39.56133	30.01089	-0.581741	39.56133		0.788377	39.56133			7.741935	9.877699	0.3074195	7.741935	-3.784003		39.56133	0.07312594		5.994387E-05	5.247121E-08	1.361141E-06	-7.918319E-07
7.761486	9.985443	0.3101935	39.66123	0.005004979	6.364063E-05	39.66123	30.08994	-12.25267	39.66123	36.72801	-0.4662839	39.66123	-0.0758132301901699	0.8522345	39.66123	46.3961140763733	-18.8925699706702	7.761486	9.985443	0.3101935	7.761486	-4.206883		39.66123	0.02614813		8.800717E-05	5.560098E-08	1.8508E-06	-8.629983E-07
7.781036	10.1689	0.3142013	39.76113	0.008139296	0.0001674762	39.76113	21.65873	-14.60247	39.76113	29.01003	-0.7990087	39.76113		0.6775172	39.76113			7.781036	10.1689	0.3142013	7.781036	-1.895198		39.76113	0.0934754		3.42356E-05	2.756145E-08	6.24652E-07	-4.991024E-07
7.800587	10.01747	0.3083441	39.86103	0.007360936	0.0001575562	39.86103	19.17903	-24.90414	39.86103	34.47955	-1.474179	39.86103		0.7952753	39.86103			7.800587	10.01747	0.3083441	7.800587	-2.971123		39.86103	0.07820644		3.209824E-05	2.147216E-08	4.156121E-07	-6.126867E-07
7.820137	10.16307	0.3145104	39.96094	0.007270004	0.0001436656	39.96094	38.68198	-18.48187	39.96094	45.89013	-0.5060881	39.96094	-0.0681522621802908	0.7038212	39.96094	35.8144688393471	-17.111804262826	7.820137	10.16307	0.3145104	7.820137	-1.043044		39.96094	0.2379448		4.284103E-05	1.431804E-08	5.862549E-07	-2.966967E-07
7.839687	10.06018	0.311119	40.06084	0.005237072	0.0001794612	40.06084	22.76558	0.776149	40.06084	24.48395	-0.04010848	40.06084		0.456344	40.06084			7.839687	10.06018	0.311119	7.839687	0.6247303		40.06084	0.01474005		2.739399E-05	2.085376E-08	5.101724E-07	-2.046224E-08
7.859238	9.813636	0.3105017	40.16074	0.0002583405	0.0001152527	40.16074	19.90448	-10.95033	40.16074	25.57571	-0.5741286	40.16074		0.7262005	40.16074			7.859238	9.813636	0.3105017	7.859238	0.01278688		40.16074	0.1907153		2.428811E-05	2.696466E-08	5.980785E-07	-3.43374E-07
7.878788	9.550586	0.3049528	40.26064	0.006951477	0.0001552537	40.26064	26.76354	-11.75992	40.26064	33.60915	-0.5403395	40.26064	-0.0959108179581924	0.6617797	40.26064	55.2163051110342	-24.2620884944559	7.878788	9.550586	0.3049528	7.878788	0.6046367		40.26064	0.05567001		9.193498E-05	5.386159E-08	1.592616E-06	-8.605533E-07
7.898338	9.521467	0.3027943	40.36055	0.004065246	0.0001376058	40.36055	15.02807	-8.923002	40.36055	16.41674	-0.4339427	40.36055		0.5563746	40.36055			7.898338	9.521467	0.3027943	7.898338	-3.2433		40.36055	0.1483754		8.088954E-05	1.669882E-07	2.514829E-06	-1.091292E-06
7.917889	9.73113	0.3086524	40.46045	0.005463636	0.0002316638	40.46045	30.41622	-6.733405	40.46045	33.61809	-0.2616411	40.46045	-0.0407196215857714	0.8508806	40.46045	46.7611075967503	-10.3517627532012	7.917889	9.73113	0.3086524	7.917889	0.8832079		40.46045	0.1552719		9.044108E-05	6.809078E-08	2.214537E-06	-5.794141E-07
7.937439	9.554469	0.2984783	40.56035	0.00458562	0.0001674238	40.56035	27.57549	-11.27382	40.56035	32.71563	-0.4794355	40.56035	-0.0634258027021553	0.8453289	40.56035	39.5366440459738	-16.1639510374523	7.937439	9.554469	0.2984783	7.937439	-0.1141686		40.56035	0.08265345		8.897483E-05	7.0272E-08	2.073051E-06	-9.938943E-07
7.956989	9.730159	0.3015614	40.66025	0.009958714	0.0002419241	40.66025	23.47952	-17.95971	40.66025	33.73135	-0.8686392	40.66025		0.9191334	40.66025			7.956989	9.730159	0.3015614	7.956989	-1.6285		40.66025	0.1100293		8.976091E-05	7.251007E-08	1.846508E-06	-1.603949E-06
7.97654	9.947587	0.3034107	40.76015	0.00772051	0.0003453399	40.76015	21.47587	-14.43953	40.76015	29.43539	-0.7512048	40.76015		0.896832	40.76015			7.97654	9.947587	0.3034107	7.97654	-6.150488		40.76015	0.004723233		9.131483E-05	9.451762E-08	2.224444E-06	-1.671013E-06
7.99609	10.20578	0.3126602	40.86006	0.01788697	0.0004964899	40.86006	25.29801	-12.69187	40.86006	31.05949	-0.5142781	40.86006	-0.267516770108739	0.8413376	40.86006	136.895913197106	-68.6799343794927	7.99609	10.20578	0.3126602	7.99609	-0.4311005		40.86006	0.1965985		8.795022E-05	7.670413E-08	2.118637E-06	-1.089569E-06
8.01564	10.48921	0.3222178	40.95996	0.003546631	0.0001154625	40.95996	18.6563	-1.483085	40.95996	21.51436	-0.2197745	40.95996		0.32565	40.95996			8.01564	10.48921	0.3222178	8.01564	3.678967		40.95996	0.2686272		1.902982E-05	1.338841E-08	2.81329E-07	-6.182894E-08
8.035191	10.74256	0.3262256	41.05986	0.005295665	0.000148723	41.05986	19.90029	-8.838455	41.05986	24.55937	-0.4668801	41.05986		0.6711512	41.05986			8.035191	10.74256	0.3262256	8.035191	-1.523465		41.05986	0.06438969		3.514111E-05	3.910221E-08	8.701598E-07	-4.062602E-07
8.054741	10.57754	0.3206758	41.15976	0.005302325	7.603128E-05	41.15976	18.10782	-8.575964	41.15976	21.67083	-0.5494282	41.15976		0.7950478	41.15976			8.054741	10.57754	0.3206758	8.054741	2.63775		41.15976	0.1714478		3.600293E-05	6.095089E-08	1.157635E-06	-6.360372E-07
8.074291	10.37759	0.3203676	41.25967	0.006234635	8.092169E-05	41.25967	41.72488	-14.18875	41.25967	49.37473	-0.3507961	41.25967	-0.0472952311853428	0.9155672	41.25967	36.055697761501	-12.2609163041347	8.074291	10.37759	0.3203676	8.074291	1.41295		41.25967	0.02849608		0.0001185789	4.453362E-08	2.074874E-06	-7.278576E-07
8.093842	10.19025	0.3154351	41.35957	0.01013978	0.0002908914	41.35957	27.25388	-15.75471	41.35957	34.69479	-0.6213889	41.35957	-0.129264427375343	0.7496538	41.35957	58.1102512996884	-33.5919263866701	8.093842	10.19025	0.3154351	8.093842	2.258711		41.35957	0.02015809		0.0001259737	7.845343E-08	2.311933E-06	-1.436609E-06
8.113392	10.16598	0.311119	41.45947	0.006679861	0.000282127	41.45947	33.50261	-13.30807	41.45947	36.12258	-0.3282503	41.45947	-0.0591318243941138	0.8439255	41.45947	38.7782871189829	-15.403695889861	8.113392	10.16598	0.311119	8.113392	3.457024		41.45947	0.08282794		8.484379E-05	5.487402E-08	1.883324E-06	-6.182016E-07
8.132942	9.971852	0.3064939	41.55937	0.007163261	0.0005070615	41.55937	9.174424	1.131576	41.55937	9.817807	0.09329921	41.55937		0.128839	41.55937			8.132942	9.971852	0.3064939	8.132942	2.585689		41.55937	0.08308227		5.968135E-05	7.977323E-08	7.798115E-07	7.27558E-08
8.152493	10.17666	0.3117355	41.65928	0.00441433	5.866774E-05	41.65928	39.51668	-20.32411	41.65928	48.00583	-0.6226786	41.65928	-0.0698874034629865	0.8748686	41.65928	35.5679890354481	-18.293232604689	8.152493	10.17666	0.3117355	8.152493	-1.375503		41.65928	0.01608841		0.0001400724	5.317498E-08	2.166951E-06	-1.349314E-06
8.172043	10.33973	0.3151269	41.75918	0.001340907	0.0001725481	41.75918	22.38045	-5.980608	41.75918	25.44939	-0.2768742	41.75918		0.731204	41.75918			8.172043	10.33973	0.3151269	8.172043	-4.379506		41.75918	0.07196474		6.905269E-05	7.795866E-08	1.912065E-06	-5.294015E-07
8.191593	10.11357	0.3132766	41.85908	0.007466066	0.0002741926	41.85908	20.39535	-11.96098	41.85908	26.53419	-0.6692699	41.85908		0.6483639	41.85908			8.191593	10.11357	0.3132766	8.191593	0.1141686		41.85908	0.1992604		9.880995E-05	9.099297E-08	2.006509E-06	-1.342896E-06
8.211143	9.87867	0.311119	41.95898	0.005042357	0.0002511272	41.95898	28.43849	-11.49222	41.95898	34.86525	-0.4155226	41.95898	-0.0715281176950546	0.7503383	41.95898	46.6642456519284	-18.8573924073247	8.211143	9.87867	0.311119	8.211143	0.1717095		41.95898	0.1221784		6.74512E-05	4.163526E-08	1.340504E-06	-5.570097E-07
8.230694	9.631152	0.3092688	42.05888	0.0112841	0.0005819728	42.05888	17.83449	1.00774	42.05888	19.64229	-0.04358833	42.05888		0.5292275	42.05888			8.230694	9.631152	0.3092688	8.230694	-0.06850113		42.05888	0.0901287		0.0001149587	1.576884E-07	3.094424E-06	-1.348808E-07
8.250244	9.356456	0.3040281	42.15879	0.004521929	0.0001088375	42.15879	23.62699	-12.06899	42.15879	29.39891	-0.5857508	42.15879		0.8447971	42.15879			8.250244	9.356456	0.3040281	8.250244	2.641404		42.15879	0.1006003		5.77969E-05	5.649299E-08	1.433082E-06	-8.394288E-07
8.269794	9.15941	0.296628	42.25869	0.004989604	0.0001692235	42.25869	30.1806	-12.62015	42.25869	37.74471	-0.517502	42.25869	-0.0714864179142901	0.8627115	42.25869	45.3923585286621	-18.9810139962358	8.269794	9.15941	0.296628	8.269794	1.118852		42.25869	0.02513813		7.065824E-05	4.278744E-08	1.434318E-06	-7.422627E-07
8.289345	9.293362	0.3012532	42.35859	0.006430903	5.671827E-05	42.35859	38.22818	-14.20562	42.35859	43.20298	-0.3701073	42.35859	-0.0515432107911567	0.9150329	42.35859	36.9161368783871	-13.7180647941274	8.289345	9.293362	0.3012532	8.289345	-5.997959		42.35859	0.05928626		0.000133786	6.558734E-08	2.657403E-06	-9.835242E-07
8.308895	9.219591	0.2963198	42.4585	0.01039894	0.0001051668	42.4585	39.86375	-8.829077	42.4585	45.90556	-0.3100829	42.4585	-0.0302824015610189	0.78457	42.4585	36.4752023170756	-8.07857547771949	8.308895	9.219591	0.2963198	8.308895	-0.6082901		42.4585	0.1091563		0.0001042491	3.881266E-08	1.70178E-06	-5.276928E-07
8.328445	9.362278	0.3064939	42.5584	0.01818507	0.0004326428	42.5584	30.16772	-22.88223	42.5584	42.84136	-0.773069	42.5584	-0.129154180643953	0.8137612	42.5584	45.5320933285231	-34.5361227263584	8.328445	9.362278	0.3064939	8.328445	-4.45988		42.5584	0.06477158		0.0001706664	7.566909E-08	2.564737E-06	-1.982719E-06
8.347996	9.222503	0.2975536	42.6583	0.005901234	1.834561E-05	42.6583	33.19877	-6.134599	42.6583	37.54467	-0.200879	42.6583	-0.027025610447647	0.8347302	42.6583	39.2007876605734	-7.24367433529257	8.347996	9.222503	0.2975536	8.347996	-0.7982665		42.6583	0.1908438		0.0001007377	5.965427E-08	2.195834E-06	-4.41097E-07
8.367546	9.459344	0.2997112	42.7582	0.0007164481	0.0002823549	42.7582	2.347864	-9.427598	42.7582	11.06995	-15.61561	42.7582		0.1478336	42.7582			8.367546	9.459344	0.2997112	8.367546	-2.919975		42.7582	0.1660017		6.387204E-05	7.705348E-08	5.451179E-08	-8.512349E-07
8.387096	9.567088	0.311119	42.8581	0.005305196	0.0002200643	42.8581	34.04247	-9.408568	42.8581	41.25325	-0.2953471	42.8581	-0.039801405085835	0.8414795	42.8581	38.7800767455889	-10.7179373046485	8.387096	9.567088	0.311119	8.387096	3.490818		42.8581	0.1281869		0.0001094254	5.410599E-08	2.140636E-06	-6.322305E-07
8.406647	9.455462	0.3003276	42.95801	0.008346686	0.0003815025	42.95801	28.13253	-5.898572	42.95801	31.43058	-0.2741558	42.95801	-0.0393265772247653	0.7602701	42.95801	50.6258117587938	-10.6147590182477	8.406647	9.455462	0.3003276	8.406647	-0.7955264		42.95801	0.03069816		8.365096E-05	6.437748E-08	1.951415E-06	-5.349917E-07
8.426197	9.730159	0.3080359	43.05791	0.009913738	0.0003469136	43.05791	24.72197	-7.600469	43.05791	28.18978	-0.3545048	43.05791		0.8011937	43.05791			8.426197	9.730159	0.3080359	8.426197	5.830816		43.05791	0.1582913		3.671425E-05	3.701594E-08	9.834996E-07	-3.486553E-07
8.445747	9.964087	0.3064939	43.15781	0.004989741	0.0001465163	43.15781	35.09003	-7.980454	43.15781	39.52807	-0.2297286	43.15781	-0.0316264185809078	0.6778376	43.15781	37.7090331034516	-8.57608905833262	8.445747	9.964087	0.3064939	8.445747	-3.194893		43.15781	0.06146886		0.000111448	4.83489E-08	1.862621E-06	-4.278972E-07
8.465298	10.08542	0.3132766	43.25771	0.01661798	0.0003266199	43.25771	29.29658	-14.81785	43.25771	37.23647	-0.5266222	43.25771	-0.0864190691189435	0.7334843	43.25771	46.4391961161313	-23.4883775436233	8.465298	10.08542	0.3132766	8.465298	1.718922		43.25771	0.1119308		9.498714E-05	5.024799E-08	1.655524E-06	-8.718356E-07
8.484848	10.02039	0.3064939	43.35762	0.01107502	0.0001617792	43.35762	40.55486	-16.14256	43.35762	48.77251	-0.4184006	43.35762	-0.0532905723853679	0.9366039	43.35762	36.4725522709815	-14.5176282373912	8.484848	10.02039	0.3064939	8.484848	1.187353		43.35762	0.175158		0.0002753591	1.084189E-07	4.878096E-06	-2.040998E-06
8.504398	10.28441	0.3077277	43.45752	0.008234385	0.0001864318	43.45752	28.91839	-24.47017	43.45752	40.76706	-0.9166892	43.45752	-0.149676774978746	0.7288488	43.45752	48.2988049100087	-40.869488240562	8.504398	10.28441	0.3077277	8.504398	-1.038477		43.45752	0.1921337		7.056505E-05	3.094628E-08	9.299749E-07	-8.524979E-07
8.52395	10.5494	0.3163598	43.55742	0.008268171	0.0001354407	43.55742	43.14304	-27.92875	43.55742	57.77589	-0.6877705	43.55742	-0.0827509974298834	0.9133922	43.55742	34.9843983405122	-22.6472368126034	8.52395	10.5494	0.3163598	8.52395	0.6576108		43.55742	0.03985876		0.0001038053	2.840427E-08	1.35215E-06	-9.299685E-07
8.5435	10.66393	0.3191347	43.65732	0.01003167	0.0002986179	43.65732	32.76598	-11.35896	43.65732	39.02008	-0.3541433	43.65732	-0.0516184756454207	0.8558407	43.65732	40.8438747177532	-14.159311127	8.5435	10.66393	0.3191347	8.5435	3.623253		43.65732	0.1492021		0.0001058027	5.94721E-08	2.187483E-06	-7.746824E-07
8.56305	10.45233	0.3222178	43.75723	0.002585376	5.101129E-05	43.75723	40.2127	-24.17173	43.75723	53.64767	-0.6381273	43.75723	-0.0794367238102421	0.8701811	43.75723	36.3334343858472	-21.8399160731002	8.56305	10.45233	0.3222178	8.56305	0.4128335		43.75723	0.1082647		0.0001695382	5.12596E-08	2.318181E-06	-1.479294E-06
8.582601	10.22131	0.3138931	43.85713	0.008950674	0.0001617729	43.85713	45.08412	-18.59283	43.85713	51.57308	-0.4582734	43.85713	-0.0529600740634829	0.8798978	43.85713	35.3872413737002	-14.5938087929053	8.582601	10.22131	0.3138931	8.582601	-2.487961		43.85713	0.003716334		0.0001067332	3.530902E-08	1.65544E-06	-7.586441E-07
8.602151	9.959234	0.3074195	43.95703	0.009166233	0.0004030039	43.95703	17.1665	0.7997254	43.95703	20.13915	0.008935322	43.95703		0.5424941	43.95703			8.602151	9.959234	0.3074195	8.602151	3.781262		43.95703	0.100251		9.566388E-05	1.27956E-07	2.576823E-06	2.302474E-08
8.621701	9.696185	0.3077277	44.05693	0.008579732	0.0002649196	44.05693	34.52746	-15.97618	44.05693	42.41963	-0.5344184	44.05693	-0.0644765945201794	0.723928	44.05693	38.573400984638	-17.848273630451	8.621701	9.696185	0.3077277	8.621701	1.988359		44.05693	0.09393518		9.129183E-05	3.672768E-08	1.374064E-06	-7.34325E-07
8.641252	9.428283	0.3040281	44.15683	0.01501281	0.0001332941	44.15683	36.37337	-8.192763	44.15683	43.69522	-0.271698	44.15683	-0.0301800619384401	0.7691762	44.15683	37.1750098916649	-8.37332408395906	8.641252	9.428283	0.3040281	8.641252	2.956509		44.15683	0.1694467		0.0001390609	5.602259E-08	2.36228E-06	-6.418268E-07
8.660802	9.145822	0.3055692	44.25674	0.01340473	0.0003029663	44.25674	33.7807	-12.13261	44.25674	40.87992	-0.3877529	44.25674	-0.0500659138152142	0.8742377	44.25674	38.7628632220957	-13.921992505567	8.660802	9.145822	0.3055692	8.660802	-0.3945665		44.25674	0.1620592		0.0001010427	5.285842E-08	2.014693E-06	-7.812029E-07
8.680352	8.868212	0.296628	44.35664	0.00495202	0.0001393937	44.35664	31.92403	-18.23007	44.35664	38.29254	-0.5676599	44.35664	-0.0844566116043382	0.7733063	44.35664	41.2193827173821	-23.5381411622533	8.680352	8.868212	0.296628	8.680352	-2.701685		44.35664	0.1698851		0.0001422428	7.501592E-08	2.498117E-06	-1.418081E-06
8.699903	8.799294	0.2886124	44.45654	0.01660198	0.0003381704	44.45654	36.72668	-21.79457	44.45654	47.65191	-0.61737	44.45654	-0.079277986441337	0.9157444	44.45654	37.3165613280981	-22.1446172745048	8.699903	8.799294	0.2886124	8.699903	-0.1781029		44.45654	0.03252294		0.0001724715	6.955541E-08	2.820275E-06	-1.741153E-06
8.719453	9.007017	0.293854	44.55644	0.00197389	0.0001426744	44.55644	20.41793	-20.78498	44.55644	32.67459	-1.070063	44.55644		0.4654638	44.55644			8.719453	9.007017	0.293854	8.719453	-0.6795312		44.55644	0.1182998		6.389795E-05	2.785816E-08	6.21506E-07	-6.650508E-07
8.739003	9.205032	0.2960116	44.65635	0.00562832	5.505764E-05	44.65635	30.84499	-19.87194	44.65635	40.94998	-0.7033308	44.65635	-0.0958554321635862	0.6835762	44.65635	41.7468884641595	-26.8955107815491	8.739003	9.205032	0.2960116	8.739003	-3.371169		44.65635	0.1051168		0.0001288906	5.254132E-08	1.759873E-06	-1.237773E-06
8.758554	9.45255	0.3046446	44.75625	0.007308763	0.0001941844	44.75625	35.7099	-19.65188	44.75625	46.32714	-0.5948481	44.75625	-0.0750684858268718	0.9258046	44.75625	38.3597418077977	-21.1101434215147	8.758554	9.45255	0.3046446	8.758554	-2.783886		44.75625	0.1014161		0.0001971957	8.506399E-08	3.386857E-06	-2.014665E-06
8.778104	9.43799	0.3027943	44.85615	0.01188868	0.0001726227	44.85615	27.69849	-21.75892	44.85615	40.82864	-0.8567317	44.85615	-0.155763332403496	0.7599226	44.85615	55.8837935857475	-43.9002609778642	8.778104	9.43799	0.3027943	8.778104	-6.47016		44.85615	0.1153074		0.000113282	5.164169E-08	1.601187E-06	-1.371788E-06
8.797654	9.495258	0.3006367	44.95605	0.005940097	0.0002015591	44.95605	40.0606	-0.9152719	44.95605	46.35653	-0.04317643	44.95605	-0.00294617403342232	0.7130171	44.95605	36.4245154968992	-0.83219760099845	8.797654	9.495258	0.3006367	8.797654	-1.752716		44.95605	0.144896		0.0001069744	3.549426E-08	1.643859E-06	-7.097598E-08
8.817204	9.492348	0.2994029	45.05595	0.01449	0.0002935751	45.05595	40.70596	-19.16796	45.05595	50.81984	-0.5087998	45.05595	-0.0605917808843609	0.9210688	45.05595	36.4273722116319	-17.1532247360795	8.817204	9.492348	0.2994029	8.817204	-0.421967		45.05595	0.07771421		0.0001901336	6.780855E-08	3.071327E-06	-1.56269E-06
8.836755	9.561264	0.303719	45.15586	0.00758906	0.0003973029	45.15586	4.908263	-10.0064	45.15586	13.35557	-1.953898	45.15586		0.114922	45.15586			8.836755	9.561264	0.303719	8.836755	3.833323		45.15586	0.1454935		0.00017799	1.146763E-07	6.977753E-07	-1.363382E-06
8.856305	9.522438	0.3114273	45.25576	0.004307813	5.397077E-05	45.25576	39.77847	-14.67614	45.25576	48.91669	-0.4271526	45.25576	-0.0470330099428457	0.9079792	45.25576	36.2487263547879	-13.373852452984	8.856305	9.522438	0.3114273	8.856305	1.364542		45.25576	0.1685425		0.0001976676	7.500621E-08	3.374125E-06	-1.441266E-06
8.875855	9.587471	0.3132766	45.35566	0.01141086	0.0001927653	45.35566	40.27907	-16.15525	45.35566	50.00094	-0.4214161	45.35566	-0.0512859668711642	0.8621804	45.35566	36.4397785027667	-14.6153736693613	8.875855	9.587471	0.3132766	8.875855	5.475524		45.35566	0.07113377		0.0002556398	8.815972E-08	4.062104E-06	-1.711836E-06
8.895406	9.530203	0.3132766	45.45557	0.006678106	0.0001712758	45.45557	45.55667	-10.97826	45.45557	53.72824	-0.2590481	45.45557	-0.0303393304113975	0.8092439	45.45557	35.9576646074595	-8.66508701665429	8.895406	9.530203	0.3132766	8.895406	-1.59014		45.45557	0.1631245		0.0001636675	4.58814E-08	2.386358E-06	-6.181814E-07
8.914956	9.283656	0.3049528	45.55547	0.005207074	9.993547E-05	45.55547	45.27637	-24.27011	45.55547	60.00892	-0.5627639	45.55547	-0.0664137678263024	0.8431255	45.55547	35.4632395302058	-19.009840494749	8.914956	9.283656	0.3049528	8.914956	1.949999		45.55547	0.1128647		0.0002794774	6.543457E-08	3.421993E-06	-1.925774E-06
8.934506	9.02643	0.2926202	45.65537	0.01464783	0.0002358962	45.65537	41.80341	-19.74995	45.65537	53.41061	-0.5251808	45.65537	-0.0607276034860574	0.9222894	45.65537	36.8725855336188	-17.4203898703025	8.934506	9.02643	0.2926202	8.934506	-3.112691		45.65537	0.145434		0.000235894	7.626569E-08	3.606308E-06	-1.893964E-06
8.954057	9.108936	0.3015614	45.75527	0.03165251	0.0005129369	45.75527	47.27525	-19.97443	45.75527	57.66294	-0.430895	45.75527	-0.0525090645070028	0.9550022	45.75527	35.7285015695117	-15.0957711517037	8.954057	9.108936	0.3015614	8.954057	1.236674		45.75527	0.145749		0.0003989802	1.145941E-07	6.068439E-06	-2.61486E-06
8.973607	9.028371	0.3003276	45.85518	0.02575033	0.0004767482	45.85518	38.53372	-14.95897	45.85518	46.83278	-0.4641885	45.85518	-0.0501613406066067	0.8854514	45.85518	37.2285822890153	-14.4523137607525	8.973607	9.028371	0.3003276	8.973607	-2.404846		45.85518	0.1746798		0.0002122362	8.568097E-08	3.63967E-06	-1.689493E-06
8.993157	8.777941	0.3018696	45.95508	0.00889476	0.0002422861	45.95508	41.98177	-12.39274	45.95508	50.94523	-0.3368523	45.95508	-0.0375800541448445	0.8428448	45.95508	36.7590325536293	-10.851025026103	8.993157	8.777941	0.3018696	8.993157	5.225266		45.95508	0.1915328		0.0001982387	6.437676E-08	3.108089E-06	-1.046967E-06
9.012708	8.515861	0.2879959	46.05498	0.01518896	0.0002310487	46.05498	48.7952	-21.96487	46.05498	60.64675	-0.4892242	46.05498	-0.0566693708348896	0.9447529	46.05498	36.4295123444376	-16.398526244151	9.012708	8.515861	0.2879959	9.012708	-5.251753		46.05498	0.1350816		0.0004555205	1.170068E-07	6.374166E-06	-3.118396E-06
9.032258	8.605162	0.2960116	46.15488	0.01890235	0.0003297106	46.15488	30.13948	-21.96426	46.15488	42.73097	-0.8016464	46.15488	-0.115197764617402	0.664228	46.15488	45.8417082775427	-33.407313067922	9.032258	8.605162	0.2960116	9.032258	-1.018384		46.15488	0.1902342		0.0001023298	3.722493E-08	1.241097E-06	-9.949212E-07
9.051808	8.452768	0.2901544	46.25478	0.01802185	0.0002750962	46.25478	44.5209	-13.7838	46.25478	53.57941	-0.3566249	46.25478	-0.0373019180695143	0.9187164	46.25478	35.015680820056	-10.8409587313601	9.051808	8.452768	0.2901544	9.051808	-1.961872		46.25478	0.07852824		0.0004311044	1.379647E-07	6.962562E-06	-2.483023E-06
9.071359	8.570218	0.2889206	46.35469	0.003281801	0.0003684199	46.35469	12.48043	-26.03154	46.35469	31.43601	-1.923168	46.35469		0.2947012	46.35469			9.071359	8.570218	0.2889206	9.071359	1.861404		46.35469	0.1544207		0.000378141	1.127667E-07	1.635405E-06	-3.145158E-06
9.090909	8.785706	0.2987865	46.45459	0.011685	0.0002829651	46.45459	41.93071	-23.24902	46.45459	54.23145	-0.553362	46.45459	-0.0699392246652606	0.9444429	46.45459	36.8177137482125	-20.4140554649899	9.090909	8.785706	0.2987865	9.090909	-1.043957		46.45459	0.117502		0.0004677822	1.502163E-07	7.127904E-06	-3.944311E-06
9.110459	8.636223	0.2926202	46.55449	0.01334473	0.0002811393	46.55449	52.18325	-18.06176	46.55449	63.42402	-0.4029401	46.55449	-0.0439807111033799	0.9504375	46.55449	37.1684731265308	-12.8648183671206	9.110459	8.636223	0.2926202	9.110459	-2.950115		46.55449	0.05772943		0.0005003226	1.182133E-07	6.954238E-06	-2.802141E-06
9.13001	8.809972	0.2984783	46.65439	0.02610353	0.0004061213	46.65439	50.52102	-20.36003	46.65439	62.37274	-0.3970551	46.65439	-0.050302538649961	0.9667214	46.65439	36.5894563115821	-14.745594810004	9.13001	8.809972	0.2984783	9.13001	-2.603956		46.65439	0.1654532		0.0006128567	1.522897E-07	8.828284E-06	-3.505315E-06
9.14956	8.667286	0.2929284	46.7543	0.01260567	0.0001708805	46.7543	48.42833	-16.38514	46.7543	59.60679	-0.3685261	46.7543	-0.04140239708606	0.9420188	46.7543	35.9481206611584	-12.1626124279926	9.14956	8.667286	0.2929284	9.14956	0.162576		46.7543	0.02726954		0.0004133833	1.096026E-07	6.130044E-06	-2.259081E-06
9.16911	8.82162	0.2904626	46.8542	0.02843755	0.0005718425	46.8542	53.14988	-12.26481	46.8542	61.36866	-0.2533828	46.8542	-0.0290627561001966	0.9381047	46.8542	37.0771640726121	-8.55588985120257	9.16911	8.82162	0.2904626	9.16911	-2.698945		46.8542	0.1317222		0.0007177767	1.787917E-07	1.063609E-05	-2.695002E-06
9.188661	8.922569	0.3024861	46.9541	0.004187393	5.598747E-05	46.9541	47.96692	-16.95006	46.9541	56.9191	-0.3932656	46.9541	-0.0423614466101442	0.8218945	46.9541	35.3667230933554	-12.4975303953533	9.188661	8.922569	0.3024861	9.188661	0.6110301		46.9541	0.1805646		0.0004031417	1.022723E-07	5.417379E-06	-2.130469E-06
9.208211	8.711935	0.2963198	47.054	0.0228985	0.000400323	47.054	46.98856	-10.27385	47.054	55.22763	-0.2436276	47.054	-0.026773466937703	0.9292807	47.054	36.202606341528	-7.91554919075582	9.208211	8.711935	0.2963198	9.208211	0.2986649		47.054	0.1293942		0.0005344572	1.628347E-07	8.737411E-06	-2.128674E-06
9.227761	8.490623	0.2916955	47.1539	0.02318149	0.0003736717	47.1539	61.321	-10.41853	47.1539	71.00282	-0.2133569	47.1539	-0.022907518172717	0.8415744	47.1539	39.9464541036215	-6.78696395539597	9.227761	8.490623	0.2916955	9.227761	-2.543675		47.1539	0.189489		0.0004424378	7.385731E-08	5.128646E-06	-1.094232E-06
9.247312	8.238252	0.2861457	47.25381	0.02914522	0.0004407639	47.25381	50.86947	-12.59525	47.25381	61.42746	-0.2628435	47.25381	-0.0306102794694235	0.8833194	47.25381	36.7057726144292	-9.0883272396228	9.247312	8.238252	0.2861457	9.247312	1.790163		47.25381	0.1975731		0.0003132877	7.333919E-08	4.357046E-06	-1.145221E-06
9.266862	8.417825	0.2849128	47.35371	0.01678917	0.0002364573	47.35371	55.92399	-17.58297	47.35371	66.0835	-0.3505011	47.35371	-0.0398198911977048	0.9205866	47.35371	37.6825151875722	-11.8476972439097	9.266862	8.417825	0.2849128	9.266862	-2.227657		47.35371	0.1092775		0.0003836058	8.086558E-08	5.043078E-06	-1.767604E-06
9.286412	8.620693	0.2947787	47.45361	0.05614108	0.000805627	47.45361	57.57062	-19.89662	47.45361	69.58762	-0.3800729	47.45361	-0.0448226677512168	0.9679322	47.45361	38.6694905845002	-13.364319941452	9.286412	8.620693	0.2947787	9.286412	-0.9023882		47.45361	0.1186103		0.001029351	2.057523E-07	1.338373E-05	-5.086792E-06
9.305963	8.848799	0.2932366	47.55351	0.01119249	0.0002197749	47.55351	17.56982	-20.98356	47.55351	30.8854	-1.315341	47.55351		0.4211287	47.55351			9.305963	8.848799	0.2932366	9.305963	-1.107892		47.55351	0.1316664		0.0002860847	1.262999E-07	2.360832E-06	-3.1053E-06
9.325513	8.974013	0.2997112	47.65342	0.02256598	0.0003605883	47.65342	58.31633	-20.9458	47.65342	70.65836	-0.388943	47.65342	-0.0469898612544751	0.8784992	47.65342	39.1715968636608	-14.0694811811675	9.325513	8.974013	0.2997112	9.325513	-2.636837		47.65342	0.0932294		0.0003399678	5.982076E-08	3.93936E-06	-1.532186E-06
9.345063	8.764352	0.2990947	47.75332	0.01747029	0.0001684985	47.75332	57.59026	-19.61052	47.75332	70.16299	-0.3922741	47.75332	-0.0438893545030001	0.9691061	47.75332	38.672523289372	-13.1686908822045	9.345063	8.764352	0.2990947	9.345063	-2.278804		47.75332	0.1426938		0.0009242004	1.819371E-07	1.188363E-05	-4.661641E-06
9.364614	8.580895	0.2929284	47.85322	0.02917091	0.0003917245	47.85322	54.16962	-7.920111	47.85322	62.58107	-0.1603546	47.85322	-0.0182967243334508	0.9447545	47.85322	37.6260756402401	-5.50128807682822	9.364614	8.580895	0.2929284	9.364614	-7.48763		47.85322	0.09526015		0.0008262849	1.993255E-07	1.231665E-05	-1.975033E-06
9.384164	8.757557	0.2984783	47.95313	0.0305177	0.0003300311	47.95313	58.12753	-14.10019	47.95313	66.60487	-0.2635382	47.95313	-0.0314047132361215	0.9338833	47.95313	39.0075348989541	-9.46218891970823	9.384164	8.757557	0.2984783	9.384164	0.6731378		47.95313	0.1160094		0.001051739	2.214057E-07	1.425982E-05	-3.758007E-06
9.403714	8.530421	0.2920038	48.05302	0.02084159	0.0002323395	48.05302	55.08562	-16.82326	48.05302	66.34301	-0.332041	48.05302	-0.0376407025682152	0.9464694	48.05302	37.2122864904261	-11.364708868035	9.403714	8.530421	0.2920038	9.403714	0.7946131		48.05302	0.1197219		0.0005567708	1.197272E-07	7.538366E-06	-2.503047E-06
9.423265	8.345025	0.2879959	48.15293	0.02984926	0.00037613	48.15293	58.13981	-12.62105	48.15293	68.39035	-0.2299222	48.15293	-0.0279953731282027	0.9840606	48.15293	39.0181731158536	-8.47010573771967	9.423265	8.345025	0.2879959	9.423265	1.02295		48.15293	0.09826416		0.001346488	2.832923E-07	1.88818E-05	-4.341347E-06
9.442815	8.562453	0.2889206	48.25283	0.03706985	0.0004364171	48.25283	64.64531	-7.556227	48.25283	74.4267	-0.1355767	48.25283	-0.0156675245431383	0.9431372	48.25283	40.6382565100843	-4.7501034048466	9.442815	8.562453	0.2889206	9.442815	-1.149906		48.25283	0.01956686		0.0009716091	1.65428E-07	1.220064E-05	-1.654123E-06
9.462365	8.771146	0.2876877	48.35273	0.04842521	0.0006060175	48.35273	62.25806	-18.44842	48.35273	74.71838	-0.3102053	48.35273	-0.0392251948418197	0.8893281	48.35273	40.2163322717049	-11.916974028564	9.462365	8.771146	0.2876877	9.462365	-1.596533		48.35273	0.02361317		0.0006349917	1.011521E-07	7.218588E-06	-2.239244E-06
9.481915	9.003134	0.2950869	48.45264	0.01431828	0.0002858165	48.45264	63.67566	-14.87194	48.45264	75.6191	-0.2642068	48.45264	-0.030935840121038	0.9824021	48.45264	40.3241359175045	-9.41801094511015	9.481915	9.003134	0.2950869	9.481915	-2.22035		48.45264	0.1687228		0.001801203	3.094488E-07	2.262393E-05	-5.977396E-06
9.501466	9.259389	0.2960116	48.55254	0.03038313	0.0003605568	48.55254	64.32662	-5.382527	48.55254	74.11147	-0.09551932	48.55254	-0.0111189016948064	0.9679434	48.55254	40.5376171343314	-3.39198302216455	9.501466	9.259389	0.2960116	9.501466	0.7672127		48.55254	0.1859214		0.001606125	2.830469E-07	2.088197E-05	-1.994632E-06
9.521017	9.55641	0.3018696	48.65244	0.07462864	0.001039159	48.65244	58.16132	-17.62176	48.65244	69.41168	-0.3135338	48.65244	-0.038690541410656	0.9715136	48.65244	39.0368071748916	-11.8274002539043	9.521017	9.55641	0.3018696	9.521017	-2.412153		48.65244	0.1303368		0.002018865	4.070905E-07	2.696264E-05	-8.453697E-06
9.540567	9.856345	0.305261	48.75234	0.06730811	0.0009522967	48.75234	49.57575	8.071665	48.75234	55.42258	0.115021	48.75234	0.0192881106594346	0.8452074	48.75234	36.2886860370114	5.90833419846834	9.540567	9.856345	0.305261	9.540567	-4.280864		48.75234	0.2008847		0.001700675	4.679626E-07	2.576581E-05	2.96361E-06
9.560118	10.12813	0.3055692	48.85225	0.005889295	0.0001804603	48.85225	63.41764	-11.75285	48.85225	74.18254	-0.1928776	48.85225	-0.0244148800819689	0.9540752	48.85225	40.4376334385794	-7.49409185796778	9.560118	10.12813	0.3055692	9.560118	0.3324588		48.85225	0.02533054		0.002329447	4.038611E-07	2.941726E-05	-5.673931E-06
9.579668	10.41642	0.309577	48.95215	0.05904898	0.0007478398	48.95215	69.73867	-10.22201	48.95215	80.54357	-0.1676928	48.95215	-0.0203809336750557	0.9785138	48.95215	42.7674374398372	-6.26867400959353	9.579668	10.41642	0.309577	9.579668	-0.5790629		48.95215	0.120977		0.002488668	3.753809E-07	2.981817E-05	-5.000291E-06
9.599218	10.52998	0.3101935	49.05205	0.0465409	0.0005874536	49.05205	69.51692	-11.76245	49.05205	81.50176	-0.168727	49.05205	-0.0234215708337734	0.9624423	49.05205	42.6624302434534	-7.21860060860821	9.599218	10.52998	0.3101935	9.599218	6.823626		49.05205	0.1234968		0.002096883	3.03819E-07	2.441667E-05	-4.11975E-06
9.618769	10.85903	0.3188265	49.15195	0.03479362	0.0004309253	49.15195	70.63857	-12.32267	49.15195	82.06767	-0.1858831	49.15195	-0.0243632858945933	0.981152	49.15195	43.1314185317296	-7.5241333304125	9.618769	10.85903	0.3188265	9.618769	2.321732		49.15195	0.1697704		0.003238045	4.717099E-07	3.806018E-05	-7.074746E-06
9.638319	11.03958	0.3249927	49.25185	0.07350797	0.0008854733	49.25185	71.18147	-7.611193	49.25185	82.40286	-0.1242243	49.25185	-0.0149687888270841	0.9904684	49.25185	43.321489285157	-4.63221933558555	9.638319	11.03958	0.3249927	9.638319	1.78651		49.25185	0.16853		0.005318728	7.75825E-07	6.344257E-05	-7.881109E-06
9.657869	10.97843	0.3151269	49.35176	0.08986969	0.00103903	49.35176	75.3149	-8.813476	49.35176	86.6494	-0.1264251	49.35176	-0.0167004680117529	0.9863595	49.35176	44.2532193782191	-5.17858537669154	9.657869	10.97843	0.3151269	9.657869	1.83583		49.35176	0.1295157		0.003442467	4.522451E-07	3.88773E-05	-4.915069E-06
9.67742	11.14538	0.3259174	49.45166	0.05690064	0.000577268	49.45166	68.24609	-10.4685	49.45166	79.03865	-0.1623181	49.45166	-0.0207670119018867	0.9731668	49.45166	42.0657196085188	-6.45260047924079	9.67742	11.14538	0.3259174	9.67742	2.878874		49.45166	0.1472171		0.003437656	5.355137E-07	4.177947E-05	-6.781566E-06
9.69697	11.06384	0.3237589	49.55156	0.0318552	0.0003416383	49.55156	66.25657	-11.818	49.55156	76.92512	-0.1831112	49.55156	-0.0235849734726425	0.9684823	49.55156	41.1677754358303	-7.34298442144036	9.69697	11.06384	0.3237589	9.69697	0.8740745		49.55156	0.07251239		0.00256396	4.1963E-07	3.175216E-05	-5.814176E-06
9.71652	11.19974	0.3302335	49.65146	0.05105582	0.0006733594	49.65146	63.56156	-2.877575	49.65146	73.44828	-0.05376306	49.65146	-0.00584806644861618	0.9776823	49.65146	40.2987955286306	-1.8244173707994	9.71652	11.19974	0.3302335	9.71652	0.20185		49.65146	0.0112908		0.00294321	5.334033E-07	3.912106E-05	-2.103268E-06
9.736071	10.94639	0.322526	49.75137	0.0278421	0.0002733895	49.75137	63.21335	-4.888907	49.75137	72.39124	-0.08387033	49.75137	-0.00999355475734739	0.9877365	49.75137	40.3926040648552	-3.12395569517107	9.736071	10.94639	0.322526	9.736071	2.584776		49.75137	0.04698351		0.005427021	1.022894E-06	7.378949E-05	-6.188749E-06
9.755621	10.88039	0.3188265	49.85127	0.01743556	0.0002566997	49.85127	68.85012	-0.3953457	49.85127	79.43711	-0.01084207	49.85127	-0.000776339369267577	0.9055874	49.85127	42.3482460333253	-0.243168714141257	9.755621	10.88039	0.3188265	9.755621	3.467071		49.85127	0.1211009		0.00117455	1.685601E-07	1.338914E-05	-1.45166E-07
9.775171	11.13082	0.3206758	49.95117	0.0868786	0.001416085	49.95117	58.39714	0.3638657	49.95117	66.64635	-0.00342276	49.95117	0.000779071062978032	0.9784561	49.95117	39.242179731292	0.244513383675052	9.775171	11.13082	0.3206758	9.775171	-3.795876		49.95117	0.2052006		0.006400338	1.409911E-06	9.396484E-05	-3.216191E-07
9.794722	11.35989	0.3172844	50.05107	0.120737	0.001428902	50.05107	73.93865	-1.393534	50.05107	84.82687	-0.02408632	50.05107	-0.00262361869292167	0.9915167	50.05107	43.7772050549683	-0.825076035706385	9.794722	11.35989	0.3172844	9.794722	2.249577		50.05107	0.0751915		0.005241876	7.223039E-07	6.125301E-05	-1.47536E-06
9.814272	11.43463	0.3290006	50.15097	0.06629211	0.0006424604	50.15097	70.65555	-6.378016	50.15097	81.5932	-0.09198839	50.15097	-0.0123574834035214	0.9672292	50.15097	43.1370013157207	-3.89394039295372	9.814272	11.43463	0.3290006	9.814272	0.08585475		50.15097	0.01469116		0.00762447	1.107723E-06	9.000266E-05	-8.2792E-06
9.833822	11.40163	0.3188265	50.25088	0.0889223	0.0009976216	50.25088	75.82353	-1.420853	50.25088	87.35741	-0.02308796	50.25088	-0.00264620735035642	0.9968631	50.25088	44.586388080703	-0.835501773362933	9.833822	11.40163	0.3188265	9.833822	4.095454		50.25088	0.1970919		0.008401105	1.097419E-06	9.584214E-05	-2.2128E-06
9.853373	11.49287	0.3314663	50.35078	0.05173538	0.0004424081	50.35078	81.12535	-8.411554	50.35078	93.80107	-0.1081947	50.35078	-0.0154481773445203	0.991739	50.35078	47.1350167206955	-4.88723607404434	9.853373	11.49287	0.3314663	9.853373	-2.304378		50.35078	0.05519694		0.01239684	1.39731E-06	0.0001303087	-1.40987E-05
9.872923	11.2473	0.3243754	50.45068	0.02519954	0.0001158065	50.45068	77.40721	-4.875705	50.45068	89.52381	-0.06923766	50.45068	-0.0090694303829385	0.9755321	50.45068	45.6426567582856	-2.87492778216168	9.872923	11.2473	0.3243754	9.872923	-1.308828		50.45068	0.06837101		0.01127843	1.372818E-06	0.0001226064	-8.488982E-06
9.892473	10.99299	0.3200594	50.55058	0.09431207	0.00101657	50.55058	73.59098	-0.2888711	50.55058	84.73014	-0.01180385	50.55058	-0.000540324851296051	0.9721168	50.55058	43.7201337167221	-0.171617267585895	9.892473	10.99299	0.3200594	9.892473	3.307235		50.55058	0.1058126		0.01105789	1.497321E-06	0.0001268594	-1.497429E-06
9.912024	10.73285	0.3212931	50.65049	0.1584021	0.001863752	50.65049	76.21941	-2.490645	50.65049	88.15365	-0.03993984	50.65049	-0.0046048677980513	0.9889695	50.65049	44.8470996827905	-1.46548259425912	9.912024	10.73285	0.3212931	9.912024	4.152082		50.65049	0.1303635		0.02273681	2.893556E-06	0.0002548743	-1.017964E-05
9.931574	10.4533	0.3138931	50.75039	0.1597572	0.001855401	50.75039	65.65826	-9.510777	50.75039	76.65439	-0.1487634	50.75039	-0.0186077746113126	0.9517179	50.75039	40.9625541961627	-5.93353709325585	9.931574	10.4533	0.3138931	9.931574	2.591169		50.75039	0.1325598		0.01366325	2.213035E-06	0.0001677923	-2.496137E-05
9.951124	10.1621	0.3151269	50.85029	0.02152605	0.0004255229	50.85029	69.03743	-12.4413	50.85029	80.9374	-0.1803707	50.85029	-0.0239356407635835	0.9744849	50.85029	42.4362613209147	-7.64748032097437	9.951124	10.1621	0.3151269	9.951124	-2.181076		50.85029	0.00976806		0.01841501	2.739356E-06	0.0002181954	-3.935606E-05
9.970675	9.868964	0.3086524	50.9502	0.1835771	0.002207634	50.9502	72.31819	-17.37493	50.9502	85.51013	-0.2474258	50.9502	-0.0326607004971673	0.9770927	50.9502	43.5186811189731	-10.4556542620266	9.970675	9.868964	0.3086524	9.970675	4.669037		50.9502	0.148395		0.03703884	4.949463E-06	0.0004108403	-0.0001016525
9.990225	9.566117	0.3055692	51.05009	0.0727516	0.00107957	51.05009	53.72182	0.765381	51.05009	61.56165	0.005971915	51.05009	0.00168378423406347	0.825349	51.05009	37.9084340131243	0.540085919939848	9.990225	9.566117	0.3055692	9.990225	-1.904331		51.05009	0.105569		0.01958009	4.264143E-06	0.000262503	1.567646E-06
