# Supplementary material for: Nanomechanical Properties of Rib Bones in Diabetic vs. Healthy Rat Models
Source: Nanomaterials (Basel). 2025 Oct 17;15(20):1582. doi: 10.3390/nano15201582 (PMC12566810; doi:10.3390/nano15201582)
Supplement: Supplementary file 1 [file nanomaterials-15-01582-s001.zip › Nanoindentation data/raw dynamic/sample 36/din_005.scn]

SD;Time(s);Random;25.6;30;0.1;0.1;Avg:;4.882512;0; ; ;0;0;Force;5;C:\meresek\14_pocok\00_area\kalib\I8_Area\IND1000.afn;C:\meresek\14_pocok\din_ref\SpringRef_25_6_005.scn;Berkovich;1;1;C;C;0;02:12:29;1;	P	h	Hz(A)	|P|	|h|	Hz(T)	TF Re	TF Im	Hz(M)	|TF|	tan d	Hz(n)	n'	r2	Hz(E)	E' (GPa)	E''(GPa)	Time(s)	PR	hR	Time(s)	Cmd	-	Hz(C)	|Cmd|	-	GPP	Ghh	GPhRe	GPhIm
0	10.02754	0.4432654	0	9.980326	0.4339208	0	23.13535	0	0	23.13535	0	0			0	23.4710459506526	0	0	10.02754	0.4432654	0	-0.1269554		0	8.027718E-05		100.605	0.1878603	4.346213	0
0.01955034	9.946978	0.4377155	0.09990234	0.03806065	0.0007667021	0.09990234	53.39079	19.43226	0.09990234	65.1021	0.3733617	0.09990234	14.3851638929502	0.822618	0.09990234	24.8092352492562	9.02963812737272	0.01955034	9.946978	0.4377155	0.01955034	-1.023864		0.09990234	0.03541308		0.01916893	3.720541E-06	0.000226915	8.472137E-05
0.03910068	9.753817	0.4293917	0.1998047	0.03669994	0.0007671324	0.1998047	71.13168	6.746271	0.1998047	82.14698	0.1016741	0.1998047	2.29014772074106	0.9552164	0.1998047	30.3143545624066	2.87507397627267	0.03910068	9.753817	0.4293917	0.03910068	1.588313		0.1998047	0.07379958		0.02517961	3.564245E-06	0.0002912902	2.961667E-05
0.05865103	9.78876	0.4324748	0.299707	0.02295226	0.0004559279	0.299707	59.86525	3.877793	0.299707	69.21635	0.06493064	0.299707	0.925191966232617	0.9641271	0.299707	26.8966910311642	1.742242698108	0.05865103	9.78876	0.4324748	0.05865103	-1.867797		0.299707	0.01291152		0.02359267	4.747818E-06	0.0003279361	2.12931E-05
0.07820137	9.737316	0.4346333	0.3996094	0.01319925	0.0003418131	0.3996094	62.62001	2.081226	0.3996094	72.39214	0.03706873	0.3996094	0.365010850648769	0.9701478	0.3996094	27.5749821553218	0.916476424863846	0.07820137	9.737316	0.4346333	0.07820137	-0.9106084		0.3996094	0.1042249		0.0114701	2.123354E-06	0.0001536086	5.694076E-06
0.09775171	9.470385	0.4247674	0.4995117	0.06928409	0.0009584909	0.4995117	62.60055	0.9417344	0.4995117	72.37195	0.02229905	0.4995117	0.13214743130916	0.9863839	0.4995117	27.5698240496864	0.41474795504662	0.09775171	9.470385	0.4247674	0.09775171	1.608407		0.4995117	0.0617102		0.01682034	3.167673E-06	0.0002291937	5.110801E-06
0.1173021	9.534447	0.4260003	0.5994141	0.03955962	0.0004795395	0.5994141	66.16115	6.529834	0.5994141	76.54521	0.1066569	0.5994141	0.763133080964005	0.9951995	0.5994141	29.1211148027036	2.87413442079093	0.1173021	9.534447	0.4260003	0.1173021	2.187469		0.5994141	0.04743696		0.02240021	3.804751E-06	0.000289593	3.08871E-05
0.1368524	9.751875	0.434016	0.6993164	0.06421285	0.0008349657	0.6993164	64.90152	1.820237	0.6993164	74.94159	0.03427492	0.6993164	0.187699290640027	0.9836978	0.6993164	29.4064774880708	0.824738341821006	0.1368524	9.751875	0.434016	0.1368524	2.582949		0.6993164	0.1272822		0.007183978	1.25829E-06	9.424294E-05	3.230169E-06
0.1564027	9.986775	0.4343242	0.7992187	0.09364998	0.001354727	0.7992187	60.43486	3.516571	0.7992187	69.62267	0.06266282	0.7992187	0.313235355538325	0.9752579	0.7992187	27.0323866137575	1.57295498626672	0.1564027	9.986775	0.4343242	0.1564027	2.260537		0.7992187	0.0766886		0.006230685	1.253585E-06	8.710711E-05	5.458377E-06
0.1759531	10.23138	0.4327831	0.899121	0.04019103	0.0004640211	0.899121	61.31493	6.955834	0.899121	71.08247	0.1178496	0.899121	0.547088173693845	0.9873101	0.899121	27.2440963052371	3.09068927371385	0.1759531	10.23138	0.4327831	0.1759531	1.185526		0.899121	0.08320777		0.00461425	9.016329E-07	6.364981E-05	7.501106E-06
0.1955034	10.49055	0.4420325	0.9990234	0.07328984	0.001012394	0.9990234	61.63729	1.737573	0.9990234	70.91881	0.02989682	0.9990234	0.122704237796112	0.9852706	0.9990234	27.3221863447524	0.770220521084987	0.1955034	10.49055	0.4420325	0.1955034	0.9992031		0.9990234	0.04841022		0.00553677	1.084649E-06	7.688765E-05	2.298696E-06
0.2150538	10.78854	0.4522066	1.098926	0.05573077	0.0006328264	1.098926	62.39649	4.20311	1.098926	71.73449	0.07262372	1.098926	0.268438331759984	0.9877076	1.098926	27.5158020880351	1.85350056041435	0.2150538	10.78854	0.4522066	0.2150538	-1.43213		1.098926	0.02504592		0.008817065	1.692374E-06	0.0001210827	8.793477E-06
0.2346041	10.72448	0.4438818	1.198828	0.02732371	0.0007817297	1.198828	59.79565	11.71188	1.198828	69.53773	0.2059083	1.198828	0.6983493435378	0.9092885	1.198828	26.8566944339096	5.26028797877106	0.2346041	10.72448	0.4438818	0.2346041	0.6347771		1.198828	0.003377814		0.004657835	8.758802E-07	5.965522E-05	1.22835E-05
0.2541544	10.70118	0.4518984	1.29873	0.02330744	0.0002420313	1.29873	66.81867	2.58362	1.29873	77.14963	0.04377439	1.29873	0.137487412880312	0.9889042	1.29873	29.0155666643625	1.12191982045732	0.2541544	10.70118	0.4518984	0.2541544	-0.02466041		1.29873	0.05708802		0.002434756	4.045219E-07	3.117885E-05	1.364835E-06
0.2737048	10.52937	0.4352497	1.398633	0.02315613	0.0003169478	1.398633	58.56023	5.767023	1.398633	67.18631	0.1050358	1.398633	0.292742484656477	0.9919049	1.398633	26.1228413460992	2.57258245945292	0.2737048	10.52937	0.4352497	0.2737048	2.44138		1.398633	0.1572993		0.006196628	1.361645E-06	9.098339E-05	9.55651E-06
0.2932551	10.68177	0.4546724	1.498535	0.09170812	0.001261565	1.498535	63.89818	4.147983	1.498535	73.91696	0.07342608	1.498535	0.192462874620875	0.9947132	1.498535	27.9154916777159	1.8121484524477	0.2932551	10.68177	0.4546724	0.2932551	-2.659671		1.498535	0.1615963		0.006816691	1.241033E-06	9.14871E-05	6.71754E-06
0.3128055	10.54199	0.452823	1.598437	0.02256354	0.000286385	1.598437	65.03542	0.2650396	1.598437	74.33475	0.008669357	1.598437	0.0119477094564043	0.9768391	1.598437	29.4441731862312	0.119994175827434	0.3128055	10.54199	0.452823	0.3128055	0.2210303		1.598437	0.0888167		0.002080604	3.678144E-07	2.734037E-05	2.370234E-07
0.3323558	10.29544	0.439874	1.69834	0.02732434	0.000332091	1.69834	65.6079	5.04069	1.69834	75.32614	0.08559581	1.69834	0.210857201086078	0.980569	1.69834	29.2859310498025	2.25005387562379	0.3323558	10.29544	0.439874	0.3323558	1.715268		1.69834	0.06504714		0.001954013	3.376869E-07	2.534398E-05	2.169339E-06
0.3519062	10.45172	0.4377155	1.798242	0.0640212	0.0008612214	1.798242	59.61522	5.113454	1.798242	68.37229	0.09511628	1.798242	0.203055672584069	0.9858693	1.798242	26.7476685745817	2.29426267793364	0.3519062	10.45172	0.4377155	0.3519062	1.501545		1.798242	0.03230577		0.001885247	3.975825E-07	2.706149E-05	2.573988E-06
0.3714565	10.67303	0.4423407	1.898144	0.06608114	0.0008834248	1.898144	60.65881	9.015257	1.898144	70.59027	0.1661148	1.898144	0.337536510682419	0.9933112	1.898144	27.0860479021317	4.02559325002332	0.3714565	10.67303	0.4423407	0.3714565	2.730912		1.898144	0.1234988		0.006084415	1.212871E-06	8.44595E-05	1.402997E-05
0.3910068	10.90016	0.4543642	1.998047	0.02923512	0.0004701478	1.998047	60.85725	2.932049	1.998047	69.73268	0.05928804	1.998047	0.10413165145424	0.9894894	1.998047	27.133721300189	1.30727897071973	0.3910068	10.90016	0.4543642	0.3910068	-0.3562059		1.998047	0.1373549		0.002047673	4.166766E-07	2.900504E-05	1.719652E-06
0.4105572	10.76039	0.4491234	2.097949	0.09562647	0.001347557	2.097949	58.17885	7.272125	2.097949	67.77641	0.1245262	2.097949	0.247573686291409	0.9798539	2.097949	26.1085722747609	3.26346773479773	0.4105572	10.76039	0.4491234	0.4105572	-6.023533		2.097949	0.1186978		0.002782034	5.934262E-07	3.991203E-05	4.970095E-06
0.4301075	10.53811	0.4488152	2.197851	0.04562581	0.0007813301	2.197851	55.68537	6.062113	2.197851	64.00896	0.1297651	2.197851	0.202427480252328	0.9792581	2.197851	25.6782106596101	2.79542378043407	0.4301075	10.53811	0.4488152	0.4301075	-1.673254		2.197851	0.1550424		0.001948111	4.656176E-07	2.955589E-05	3.835324E-06
0.4496579	10.32942	0.4441901	2.297754	0.1240508	0.001796516	2.297754	57.29779	7.91499	2.297754	66.52752	0.1455767	2.297754	0.249022544024422	0.9829202	2.297754	26.0261263747372	3.59519149594486	0.4496579	10.32942	0.4441901	0.4496579	-2.506228		2.297754	0.1339187		0.003809602	8.460484E-07	5.56984E-05	8.108391E-06
0.4692082	10.06055	0.4377155	2.397656	0.04096309	0.0007019083	2.397656	45.50168	31.80216	2.397656	61.25434	0.7711233	2.397656	1.04033653317339	0.9244277	2.397656	22.4239125384729	15.6725851036248	0.4692082	10.06055	0.4377155	0.4692082	-1.294215		2.397656	0.1764821		0.001557018	3.836124E-07	1.860799E-05	1.434905E-05
0.4887586	9.813997	0.4306246	2.497559	0.01449966	0.000210536	2.497559	55.69961	12.02495	2.497559	65.0836	0.2259971	2.497559	0.353322522171397	0.9771029	2.497559	25.6823961131135	5.54455718675452	0.4887586	9.813997	0.4306246	0.4887586	3.505431		2.497559	0.1290254		0.001069696	2.467502E-07	1.566435E-05	3.540098E-06
0.5083089	9.973186	0.4324748	2.597461	0.04066535	0.0006045239	2.597461	56.44773	4.923324	2.597461	65.05367	0.09907115	2.597461	0.138493289668773	0.9830346	2.597461	25.9146723787278	2.26025587978729	0.5083089	9.973186	0.4324748	0.5083089	4.256204		2.597461	0.102394		0.001201982	2.792049E-07	1.807482E-05	1.790693E-06
0.5278592	10.17799	0.4377155	2.697363	0.03208503	0.0004534703	2.697363	56.06562	7.294576	2.697363	65.38322	0.159575	2.697363	0.19798805904721	0.9615713	2.697363	25.790208168912	3.35550803541726	0.5278592	10.17799	0.4377155	0.5278592	1.612973		2.697363	0.03044247		0.001670624	3.757746E-07	2.426239E-05	3.87167E-06
0.5474096	10.35951	0.4457321	2.797266	0.03912805	0.0006067085	2.797266	55.84947	9.92126	2.797266	65.27122	0.1907886	2.797266	0.260024790216944	0.9721731	2.797266	25.726487854455	4.57012732620621	0.5474096	10.35951	0.4457321	0.5474096	-3.150139		2.797266	0.1230502		0.0006883529	1.570765E-07	1.007092E-05	1.921417E-06
0.5669599	10.21003	0.4330913	2.897168	0.03744895	0.000657853	2.897168	51.87196	8.995287	2.897168	60.20207	0.1924249	2.897168	0.231584414733547	0.96703	2.897168	24.3097482287732	4.21563381538681	0.5669599	10.21003	0.4330913	0.5669599	1.955479		2.897168	0.1354036		0.0008669231	2.313117E-07	1.367458E-05	2.63133E-06
0.5865102	10.39736	0.4463485	2.99707	0.008958819	0.0001762384	2.99707	55.03622	16.56825	2.99707	66.07068	0.3144312	2.99707	0.407294313837017	0.9376467	2.99707	25.4775151414802	7.66981956353304	0.5865102	10.39736	0.4463485	0.5865102	-5.069997		2.99707	0.08621676		0.0007248723	1.55698E-07	9.813398E-06	3.085638E-06
0.6060606	10.20226	0.4395658	3.096972	0.03314463	0.0005517115	3.096972	53.77156	8.96026	3.096972	62.79039	0.1915942	3.096972	0.21341399904102	0.981432	3.096972	24.9213841173116	4.15279158595742	0.6060606	10.20226	0.4395658	0.6060606	-2.909015		3.096972	0.02884424		0.001101507	2.741959E-07	1.690931E-05	3.239724E-06
0.6256109	10.01298	0.4370991	3.196875	0.008208378	0.0002230333	3.196875	56.32485	16.18471	3.196875	65.25836	0.3087995	3.196875	0.370285459142013	0.943746	3.196875	25.8843470583069	7.43776012511115	0.6256109	10.01298	0.4370991	0.6256109	0.180843		3.196875	0.03888173		0.0006219256	1.378228E-07	8.593686E-06	2.653726E-06
0.6451613	10.17314	0.4358662	3.296777	0.002416225	8.731731E-05	3.296777	56.92585	16.30665	3.296777	67.69063	0.3014689	3.296777	0.359457385168874	0.9674686	3.296777	25.9933116365284	7.44589445733838	0.6451613	10.17314	0.4358662	0.6451613	0.8010066		3.296777	0.06458467		0.0008686272	1.834059E-07	1.188646E-05	3.583399E-06
0.6647117	10.39445	0.4370991	3.39668	0.01445412	0.0001636123	3.39668	51.22301	11.70154	3.39668	60.5965	0.2769894	3.39668	0.259703503857177	0.9697851	3.39668	24.2624256058754	5.54258400810673	0.6647117	10.39445	0.4370991	0.6647117	2.570163		3.39668	0.05844121		0.00100993	2.6673E-07	1.557641E-05	4.314501E-06
0.684262	10.64197	0.4444983	3.496582	0.01850323	0.0002361557	3.496582	51.67771	6.030978	3.496582	59.32883	0.143259	3.496582	0.129053390587183	0.9320052	3.496582	24.294533262806	2.83526081096929	0.684262	10.64197	0.4444983	0.684262	2.934588		3.496582	0.08475352		0.0002681286	7.099534E-08	4.169503E-06	5.973187E-07
0.7038123	10.83028	0.4472732	3.596484	0.04432891	0.001095247	3.596484	34.5315	5.807111	3.596484	39.51675	0.2169692	3.596484	0.151362157449658	0.9151578	3.596484	20.3390472699543	3.42038756434634	0.7038123	10.83028	0.4472732	0.7038123	-0.1854097		3.596484	0.1718544		0.001141734	6.691117E-07	2.583989E-05	5.606462E-06
0.7233627	10.68856	0.4481979	3.696387	0.04516228	0.000804953	3.696387	46.42321	15.33847	3.696387	55.85526	0.3645419	3.696387	0.324590495565104	0.965906	3.696387	22.8163593494091	7.53864100493222	0.7233627	10.68856	0.4481979	0.7233627	0.5607959		3.696387	0.02544719		0.0007762525	2.40331E-07	1.261188E-05	4.597559E-06
0.742913	10.57499	0.446965	3.796289	0.03293192	0.000426828	3.796289	58.37779	16.90532	3.796289	68.51084	0.3251562	3.796289	0.317207923642445	0.9792162	3.796289	26.128069285217	7.56629304300887	0.742913	10.57499	0.446965	0.742913	-2.661497		3.796289	0.1602646		0.000852043	1.777549E-07	1.158129E-05	3.765728E-06
0.7624633	10.42745	0.4374073	3.896191	0.02143371	0.0004084939	3.896191	48.17408	9.055182	3.896191	57.45639	0.2028262	3.896191	0.17871282109213	0.9622039	3.896191	23.2751310792201	4.37497772238209	0.7624633	10.42745	0.4374073	0.7624633	2.024894		3.896191	0.1434142		0.0004979731	1.451431E-07	8.17298E-06	1.657695E-06
0.7820137	10.58955	0.4491234	3.996094	0.01919184	0.000354138	3.996094	44.02984	6.97372	3.996094	50.88786	0.2016609	3.996094	0.139101026219272	0.9555292	3.996094	22.0510082227172	3.49257586607849	0.7820137	10.58955	0.4491234	0.7820137	-3.239647		3.996094	0.1701383		0.0004351083	1.60551E-07	8.008869E-06	1.615076E-06
0.801564	10.33815	0.441416	4.095996	0.01482747	0.0001846984	4.095996	48.11164	11.82986	4.095996	56.88802	0.2711834	4.095996	0.222134858188911	0.9530675	4.095996	23.2501915900188	5.7168406920997	0.801564	10.33815	0.441416	0.801564	-0.5005149		4.095996	0.117121		0.0008838785	2.603002E-07	1.429178E-05	3.875693E-06
0.8211144	10.08384	0.4429572	4.195899	0.01905522	0.0003674565	4.195899	45.82679	10.29401	4.195899	52.55013	0.2617161	4.195899	0.191740998630782	0.8921147	4.195899	22.5037304408584	5.05498441165446	0.8211144	10.08384	0.4429572	0.8211144	-3.796789		4.195899	0.06875288		0.0002454583	7.92959E-08	4.031236E-06	1.055039E-06
0.8406647	9.812057	0.4343242	4.295801	0.01042355	0.000183723	4.295801	50.37027	9.177565	4.295801	57.60294	0.204372	4.295801	0.160445588089019	0.9487799	4.295801	23.7683238664208	4.33063693146261	0.8406647	9.812057	0.4343242	0.8406647	-0.4055267		4.295801	0.1096349		0.0004250238	1.215317E-07	6.858807E-06	1.401748E-06
0.8602151	9.532506	0.4327831	4.395703	0.02800926	0.0004577267	4.395703	47.66708	15.18866	4.395703	58.32821	0.3484621	4.395703	0.266395868299989	0.9833089	4.395703	23.0905840482716	7.35759141324989	0.8602151	9.532506	0.4327831	0.8602151	-4.803299		4.395703	0.140558		0.0006761703	1.954289E-07	1.076421E-05	3.750919E-06
0.8797654	9.371377	0.4235336	4.495605	0.02196242	0.0005720858	4.495605	42.22823	13.90846	4.495605	50.9108	0.3236917	4.495605	0.255399240023208	0.8880026	4.495605	21.9033952909138	7.21419163205341	0.8797654	9.371377	0.4235336	0.8797654	1.441264		4.495605	0.1013525		0.0004514088	1.546551E-07	7.490954E-06	2.42476E-06
0.8993157	9.46553	0.4293917	4.595508	0.003404991	0.0001210799	4.595508	39.46466	13.8181	4.595508	48.02558	0.4071104	4.595508	0.257525811807548	0.8103423	4.595508	21.237050642425	7.43590996729992	0.8993157	9.46553	0.4293917	0.8993157	-0.6530441		4.595508	0.1501075		0.0001994561	7.007623E-08	3.117042E-06	1.26898E-06
0.9188661	9.25975	0.4275424	4.69541	0.02273847	0.0004533347	4.69541	44.05248	6.34835	4.69541	50.34353	0.143249	4.69541	0.107739709493846	0.9106789	4.69541	22.0566074454606	3.178550970427	0.9188661	9.25975	0.4275424	0.9188661	-2.4085		4.69541	0.04668889		0.0001870556	6.721231E-08	3.349513E-06	4.798143E-07
0.9384164	9.127742	0.4201423	4.795312	0.004434102	0.0003581764	4.795312	22.90198	-4.703833	4.795312	25.45925	-0.2394365	4.795312	-0.161350047686451	0.3299556	4.795312	23.6693907399148	-4.86145064256502	0.9384164	9.127742	0.4201423	0.9384164	1.715268		4.795312	0.016708		0.0002767828	1.408975E-07	3.48854E-06	-8.352839E-07
0.9579667	9.339344	0.4235336	4.895215	0.007475197	0.000213093	4.895215	36.60365	6.524739	4.895215	42.74392	0.2222781	4.895215	0.120223043309198	0.919015	4.895215	20.7443810242591	3.69776503334589	0.9579667	9.339344	0.4235336	0.9579667	1.876931		4.895215	0.1413632		0.0001756373	8.834679E-08	3.68632E-06	8.19388E-07
0.9775171	9.443205	0.4315502	4.995117	0.02377453	0.000411811	4.995117	47.97172	14.24654	4.995117	57.33854	0.3477419	4.995117	0.219473428893727	0.9662408	4.995117	23.1944130879859	6.88822761705556	0.9775171	9.443205	0.4315502	0.9775171	-0.6731378		4.995117	0.1740153		0.0003626298	1.065751E-07	5.771838E-06	2.00711E-06
0.9970675	9.450001	0.422609	5.095019	0.02297585	0.0003612725	5.095019	46.54569	14.64306	5.095019	55.30151	0.3501504	5.095019	0.225056205350828	0.9564415	5.095019	22.9015246497431	7.20471325100999	0.9970675	9.450001	0.422609	0.9970675	2.781146		5.095019	0.1658288		0.0002936455	9.183491E-08	4.793263E-06	1.678363E-06
1.016618	9.647044	0.4324748	5.194921	0.01543309	0.0003503806	5.194921	37.41758	19.14874	5.194921	48.92014	0.560518	5.194921	0.326435221424831	0.9302798	5.194921	20.8205099947392	10.6550596113323	1.016618	9.647044	0.4324748	1.016618	-0.3589459		5.194921	0.1301449		0.0001716933	6.674082E-08	2.848077E-06	1.596399E-06
1.036168	9.597541	0.4306246	5.294824	0.01989912	0.0002154439	5.294824	40.28642	8.49131	5.294824	46.64711	0.2789409	5.294824	0.13568746216446	0.8607112	5.294824	21.4168272851339	4.5140993574903	1.036168	9.597541	0.4306246	1.036168	-1.787423		5.294824	0.04540301		0.000329858	1.304773E-07	5.862583E-06	1.635314E-06
1.055718	9.554832	0.4250757	5.394726	0.01263517	0.0003223853	5.394726	40.57452	14.01694	5.394726	48.23142	0.3534179	5.394726	0.219450477953711	0.9571237	5.394726	21.5320871438148	7.43850761195906	1.055718	9.554832	0.4250757	1.055718	2.166462		5.394726	0.03436354		0.0003858989	1.587748E-07	7.220276E-06	2.551775E-06
1.075269	9.795555	0.4343242	5.494629	0.01207973	0.000181787	5.494629	49.82035	19.90754	5.494629	61.97831	0.4494234	5.494629	0.274575301366982	0.9515824	5.494629	23.7229552303885	9.47937542889199	1.075269	9.795555	0.4343242	1.075269	0.985503		5.494629	0.08241116		0.0004277305	1.059589E-07	5.990018E-06	2.692054E-06
1.094819	9.847971	0.4343242	5.594531	0.01521766	0.0003192759	5.594531	42.192	15.17267	5.594531	52.3764	0.3829651	5.594531	0.22074187732876	0.8933864	5.594531	21.5772600608663	7.75940236141752	1.094819	9.847971	0.4343242	1.094819	-1.83857		5.594531	0.1748103		0.0002223597	7.241426E-08	3.541946E-06	1.356442E-06
1.11437	9.824675	0.4303164	5.694433	0.0204203	0.0004567514	5.694433	39.27368	15.79587	5.694433	48.53487	0.4220933	5.694433	0.237249637233399	0.9026377	5.694433	21.1054176938594	8.48859714795802	1.11437	9.824675	0.4303164	1.11437	0.2539109		5.694433	0.1671816		0.0002403257	9.208863E-08	4.117724E-06	1.738063E-06
1.13392	9.876121	0.4444983	5.794336	0.02156781	0.0004643758	5.794336	36.93856	10.84284	5.794336	44.35424	0.3125262	5.794336	0.167973752561306	0.9149446	5.794336	20.8334834936561	6.11540143761047	1.13392	9.876121	0.4444983	1.13392	-0.5881964		5.794336	0.0876982		0.0002212349	1.028912E-07	4.35589E-06	1.36133E-06
1.15347	9.629572	0.4404905	5.894238	0.009339079	0.0001539743	5.894238	42.77699	18.82866	5.894238	53.92145	0.5015401	5.894238	0.261429582021926	0.94642	5.894238	21.99647896154	9.68193682462219	1.15347	9.629572	0.4404905	1.15347	-3.334635		5.894238	0.1652493		0.0002805238	9.131257E-08	4.401182E-06	2.207369E-06
1.17302	9.623748	0.4296999	5.994141	0.01770562	0.0005488783	5.994141	4.238569	9.227028	5.994141	12.1676	2.082765	5.994141		0.1827944	5.994141			1.17302	9.623748	0.4296999	1.17302	3.932878		5.994141	0.08608098		0.0001155633	1.426833E-07	7.514365E-07	1.565066E-06
1.192571	9.828558	0.4318584	6.094043	0.01000271	0.0002142817	6.094043	36.5567	15.2642	6.094043	44.74575	0.4539293	6.094043	0.22608144928945	0.9482012	6.094043	20.7321003583176	8.6566589002768	1.192571	9.828558	0.4318584	1.192571	0.1397423		6.094043	0.1183103		0.0003023329	1.4318E-07	5.833795E-06	2.64813E-06
1.212121	9.933389	0.4315502	6.193945	0.0149638	0.0002351114	6.193945	42.2328	20.853	6.193945	54.4886	0.5192797	6.193945	0.277906021148911	0.9517397	6.193945	21.9041533431704	10.8154646977238	1.212121	9.933389	0.4315502	1.212121	-0.1370023		6.193945	0.03592512		0.0002081799	6.673377E-08	3.227075E-06	1.675755E-06
1.231672	9.771288	0.4374073	6.293848	0.005733639	0.000151649	6.293848	33.58443	18.98937	6.293848	44.72136	0.6229442	6.293848	0.288897175061355	0.8524286	6.293848	20.2053649780229	11.4245572807832	1.231672	9.771288	0.4374073	1.231672	-2.44686		6.293848	0.117989		9.578753E-05	4.082601E-08	1.549701E-06	9.653774E-07
1.251222	9.530565	0.4306246	6.39375	0.005898436	0.0001550962	6.39375	36.1418	5.787534	6.39375	41.60131	0.1947264	6.39375	0.0822169249245453	0.8617592	6.39375	20.6259018274655	3.3029099615738	1.251222	9.530565	0.4306246	1.251222	-1.187353		6.39375	0.1403694		0.0001514438	7.540906E-08	3.079278E-06	5.996168E-07
1.270772	9.284987	0.4260003	6.493652	0.02267238	0.0005463455	6.493652	35.59334	16.93562	6.493652	43.99115	0.5266531	6.493652	0.238940219651025	0.9732215	6.493652	20.4892381449244	9.74895674865444	1.270772	9.284987	0.4260003	1.270772	-3.669834		6.493652	0.1154914		0.0003244126	1.631469E-07	6.350191E-06	3.344348E-06
1.290323	9.008349	0.421376	6.593554	0.006663033	0.0001675304	6.593554	37.98359	12.84067	6.593554	44.96493	0.3660739	6.593554	0.172679407751754	0.973496	6.593554	21.1615883061526	7.15385299134257	1.290323	9.008349	0.421376	1.290323	-1.953652		6.593554	0.04240616		0.0003106022	1.495515E-07	6.314752E-06	2.311666E-06
1.309873	9.021938	0.4278506	6.693457	0.01002195	0.0002461932	6.693457	31.34125	14.59245	6.693457	38.5752	0.4870972	6.693457	0.222876066485142	0.9390985	6.693457	20.1317607665046	9.37332680996929	1.309873	9.021938	0.4278506	1.309873	3.362036		6.693457	0.03485619		9.202362E-05	5.807565E-08	2.014054E-06	9.810401E-07
1.329423	9.225778	0.421376	6.793359	0.01987451	0.0004523293	6.793359	34.96386	12.87914	6.793359	38.81128	0.3654551	6.793359	0.176770448142616	0.9213593	6.793359	20.4836065011687	7.54525868484194	1.329423	9.225778	0.421376	1.329423	1.755456		6.793359	0.04011459		0.0001734638	1.061016E-07	3.867748E-06	1.413488E-06
1.348974	9.407291	0.4232254	6.893261	0.004248911	7.108001E-05	6.893261	29.7939	11.2071	6.893261	36.25428	0.4050782	6.893261	0.173794050751968	0.7739702	6.893261	20.0112118479533	7.52730499159263	1.348974	9.407291	0.4232254	1.348974	-0.2794846		6.893261	0.00416246		5.473768E-05	3.223236E-08	1.083075E-06	4.3873E-07
1.368524	9.649956	0.435558	6.993164	0.005461805	0.0002668027	6.993164	32.30971	15.89078	6.993164	42.19678	0.5473911	6.993164	0.22426560974179	0.9242262	6.993164	20.0356776542391	9.8540842926475	1.368524	9.649956	0.435558	1.368524	1.030257		6.993164	0.1640811		0.0001852557	9.615928E-08	3.559258E-06	1.948306E-06
1.388074	9.589776	0.419834	7.093066	0.007938311	0.0001727944	7.093066	30.69657	20.41441	7.093066	41.10448	0.751255	7.093066	0.299753345630368	0.9115618	7.093066	20.0877370481092	13.3591226222969	1.388074	9.589776	0.419834	1.388074	-1.195573		7.093066	0.151208		0.0001225387	6.611212E-08	2.172694E-06	1.632247E-06
1.407625	9.706255	0.4312419	7.192968	0.01236604	0.000146571	7.192968	3.668493	13.54049	7.192968	16.44009	4.330174	7.192968		0.4200748	7.192968			1.407625	9.706255	0.4312419	1.407625	2.317165		7.192968	0.1032292		0.0001079546	1.677875E-07	6.206914E-07	2.687702E-06
1.427175	9.97901	0.4324748	7.292871	0.005019711	0.0002131476	7.292871	39.48888	11.63854	7.292871	43.53666	0.3371421	7.292871	0.136611187546125	0.8220078	7.292871	21.2393429572601	6.25986070073171	1.427175	9.97901	0.4324748	1.427175	3.22412		7.292871	0.09557501		9.149779E-05	3.968044E-08	1.637021E-06	5.519086E-07
1.446725	10.22944	0.4327831	7.392773	0.005583121	6.698573E-05	7.392773	27.53367	13.25622	7.392773	34.94154	0.5148535	7.392773	0.209797192418356	0.8643288	7.392773	20.24096695886	9.74511416134456	1.446725	10.22944	0.4327831	1.446725	2.151849		7.392773	0.0187273		0.0001134506	8.031591E-08	2.495086E-06	1.284604E-06
1.466276	10.49928	0.4411069	7.492675	0.01163407	0.0002265574	7.492675	36.53746	15.51981	7.492675	44.66617	0.4326444	7.492675	0.187011951654582	0.9341047	7.492675	20.7270838157634	8.80412352569768	1.466276	10.49928	0.4411069	1.466276	1.549952		7.492675	0.2020918		0.0001386707	6.492663E-08	2.661602E-06	1.151527E-06
1.485826	10.79242	0.4491234	7.592578	0.02053703	0.0004497327	7.592578	30.09748	13.867	7.592578	37.25341	0.4950819	7.592578	0.194921628014825	0.9027913	7.592578	20.1825854763284	9.29884815640959	1.485826	10.79242	0.4491234	1.485826	2.520842		7.592578	0.08968601		0.0001474468	9.591589E-08	3.202237E-06	1.58537E-06
1.505376	10.74195	0.4488152	7.69248	0.01217007	0.0002337321	7.69248	29.59059	13.90086	7.69248	35.18274	0.5191657	7.69248	0.193642280888461	0.867349	7.69248	19.9231634452978	9.35936632176654	1.505376	10.74195	0.4488152	1.505376	-0.243864		7.69248	0.1197525		0.000112176	7.86022E-08	2.454383E-06	1.274231E-06
1.524927	10.53326	0.4426489	7.792383	0.007016246	0.0001073872	7.792383	39.73971	24.56726	7.792383	52.20383	0.6425886	7.792383	0.267260731657687	0.9520006	7.792383	21.1667081078201	13.0853482131217	1.524927	10.53326	0.4426489	1.524927	-1.060398		7.792383	0.05824745		0.0001106107	3.863935E-08	1.696967E-06	1.090451E-06
1.544477	10.48666	0.439874	7.892285	0.004876494	0.0001369891	7.892285	37.85268	16.60551	7.892285	46.88175	0.4584487	7.892285	0.18597454065075	0.8189614	7.892285	21.0223146880585	9.22223345306747	1.544477	10.48666	0.439874	1.544477	0.4374939		7.892285	0.02293468		5.616671E-05	2.092834E-08	8.918966E-07	4.088889E-07
1.564027	10.65944	0.4475814	7.992187	0.003761905	0.0001424707	7.992187	23.66185	8.703677	7.992187	27.69336	0.3703201	7.992187	0.168098105728937	0.850816	7.992187	22.9484955934594	8.44128045866359	1.564027	10.65944	0.4475814	1.564027	0.825667		7.992187	0.1402841		6.418934E-05	7.121101E-08	1.849339E-06	6.848473E-07
1.583578	10.51578	0.4420325	8.09209	0.01086003	0.000255293	8.09209	28.29867	17.62457	8.09209	36.33625	0.6833085	8.09209	0.24805003579804	0.8524126	8.09209	20.2501123741392	12.6118801150638	1.583578	10.51578	0.4420325	1.583578	-1.500631		8.09209	0.1369744		8.861251E-05	5.720904E-08	1.716339E-06	1.172789E-06
1.603128	10.26244	0.4407987	8.191992	0.009388664	0.0003083662	8.191992	35.54049	8.380109	8.191992	39.92766	0.3010995	8.191992	0.0938612935489555	0.7872959	8.191992	20.4894204110365	4.83120989428368	1.603128	10.26244	0.4407987	1.603128	-0.9553624		8.191992	0.08989885		8.278707E-05	4.088394E-08	1.563082E-06	4.706431E-07
1.622678	10.00619	0.435558	8.291894	0.003892463	9.545706E-05	8.291894	29.98087	17.85026	8.291894	40.75539	0.6193939	8.291894	0.230194809819428	0.6634065	8.291894	20.1432209820953	11.9930359624098	1.622678	10.00619	0.435558	1.622678	-2.057774		8.291894	0.08431204		4.799116E-05	1.916774E-08	6.641145E-07	4.113485E-07
1.642229	9.742169	0.4330913	8.391797	0.01339903	0.0005213335	8.391797	14.82062	14.65499	8.391797	23.74831	1.428067	8.391797		0.6730984	8.391797			1.642229	9.742169	0.4330913	1.642229	-2.488874		8.391797	0.1335202		0.0001179522	1.407729E-07	1.917607E-06	2.738472E-06
1.661779	9.464561	0.424151	8.491699	0.008304542	0.0002435243	8.491699	28.96333	12.17714	8.491699	34.94047	0.4388151	8.491699	0.159720822931406	0.9912186	8.491699	20.2693267667023	8.52189163937244	1.661779	9.464561	0.424151	1.661779	-4.099108		8.491699	0.1085578		6.280773E-05	5.099471E-08	1.631601E-06	7.159712E-07
1.681329	9.599482	0.4281588	8.591601	0.00166551	1.680882E-05	8.591601	30.14128	15.43084	8.591601	38.31276	0.5235955	8.591601	0.191835764536832	0.8689125	8.591601	20.2281254631773	10.3557979570948	1.681329	9.599482	0.4281588	1.681329	3.090771		8.591601	0.1436665		4.862557E-05	2.878419E-08	9.769824E-07	5.115436E-07
1.70088	9.395644	0.424151	8.691504	0.008072643	0.0001925724	8.691504	32.0098	10.8846	8.691504	38.01286	0.4352171	8.691504	0.124532623139683	0.6166047	8.691504	19.9999192296873	6.80076748033287	1.70088	9.395644	0.424151	1.70088	-0.6630909		8.691504	0.07282893		5.799624E-05	2.474831E-08	8.626002E-07	3.754183E-07
1.72043	9.553862	0.4256921	8.791406	0.01483967	0.000326303	8.791406	22.96107	19.15709	8.791406	31.67822	0.832105	8.791406	0.35466394171622	0.9056495	8.791406	23.481061558132	19.5909372680066	1.72043	9.553862	0.4256921	1.72043	0.4201403		8.791406	0.03768083		0.0001132314	1.021894E-07	2.488371E-06	2.070586E-06
1.73998	9.781966	0.4296999	8.891309	0.001960386	3.997545E-05	8.891309	29.29591	19.22849	8.891309	40.43271	0.7798326	8.891309	0.232477043972805	0.9643075	8.891309	19.7873348427976	12.9875024966773	1.73998	9.781966	0.4296999	1.73998	3.928312		8.891309	0.03092409		0.0001307511	7.712502E-08	2.459044E-06	1.917643E-06
1.759531	9.99357	0.4380247	8.991211	0.005695131	0.0001738555	8.991211	30.49487	6.982628	8.991211	34.66576	0.2904928	8.991211	0.0809988861643735	0.7663001	8.991211	19.984115039631	4.5759062299447	1.759531	9.99357	0.4380247	1.759531	8.978215		8.991211	0.1082202		9.982112E-05	6.365314E-08	2.118989E-06	6.155508E-07
1.779081	9.827588	0.4318584	9.091113	0.00680537	0.0003913278	9.091113	13.91958	-3.480126	9.091113	15.77726	-0.1460131	9.091113		0.2785175	9.091113			1.779081	9.827588	0.4318584	1.779081	-1.784683		9.091113	0.04578453		0.0001016	1.136798E-07	1.774736E-06	-2.591347E-07
1.798631	9.597541	0.4321666	9.191015	0.003389155	0.0001726787	9.191015	20.36527	14.17239	9.191015	28.20262	0.7105156	9.191015	0.358072733255901	0.9210396	9.191015	29.7140474989052	20.6782891978662	1.798631	9.597541	0.4321666	1.798631	-1.352669		9.191015	0.04825055		7.925688E-05	9.177756E-08	2.109997E-06	1.499186E-06
1.818182	9.385937	0.4216843	9.290917	0.01004763	0.0002105167	9.290917	31.25851	10.47552	9.290917	36.99707	0.4026211	9.290917	0.115707681523017	0.8601844	9.290917	20.1554909175183	6.75461599593483	1.818182	9.385937	0.4216843	1.818182	-0.9507957		9.290917	0.1391449		5.5468E-05	3.485777E-08	1.196312E-06	4.816604E-07
1.837732	9.574244	0.4275424	9.39082	0.00777509	0.0001983448	9.39082	23.93529	13.68866	9.39082	30.29124	0.5838879	9.39082	0.219386228189112	0.8977936	9.39082	22.6344774670785	12.9447222715716	1.837732	9.574244	0.4275424	1.837732	1.977399		9.39082	0.07085796		6.296574E-05	6.160936E-08	1.611616E-06	9.410029E-07
1.857283	9.78779	0.4278506	9.490723	0.0106391	0.0002614477	9.490723	26.22512	15.07387	9.490723	32.67802	0.6893864	9.490723	0.198339601770617	0.8839496	9.490723	20.5769584705652	11.8273810738883	1.857283	9.78779	0.4278506	1.857283	-0.07032783		9.490723	0.1208243		7.497329E-05	6.206155E-08	1.669725E-06	1.151086E-06
1.876833	10.02269	0.4315502	9.590625	0.002636385	0.0002505219	9.590625	8.777632	15.18475	9.590625	18.62803	1.854939	9.590625		0.6108057	9.590625			1.876833	10.02269	0.4315502	1.876833	1.210187		9.590625	0.08834161		9.961304E-05	1.753418E-07	1.549965E-06	2.875091E-06
1.896383	10.28283	0.439874	9.690527	0.00540077	0.0002292484	9.690527	26.28682	21.2483	9.690527	33.86969	0.7121803	9.690527	0.272457325797359	0.8169684	9.690527	20.5229400702066	16.589211334062	1.896383	10.28283	0.439874	1.896383	4.216929		9.690527	0.1329885		4.587326E-05	3.26695E-08	9.012974E-07	6.418862E-07
1.915933	10.54102	0.4361744	9.790429	0.008419926	0.0002408286	9.790429	27.87792	17.51908	9.790429	36.28814	0.6737841	9.790429	0.206715267115638	0.9529805	9.790429	20.2350048823534	12.7161060901289	1.915933	10.54102	0.4361744	1.915933	3.356555		9.790429	0.1637965		9.307879E-05	6.736052E-08	2.02717E-06	1.365875E-06
1.935484	10.82542	0.4451156	9.890331	0.004632027	0.0001087057	9.890331	15.87879	10.90854	9.890331	21.58303	0.7012074	9.890331		0.7975287	9.890331			1.935484	10.82542	0.4451156	1.935484	1.192833		9.890331	0.03819376		2.984069E-05	5.108934E-08	9.028241E-07	6.33067E-07
1.955034	11.11274	0.4472732	9.990234	0.003647256	0.0001885042	9.990234	22.45252	9.688644	9.990234	26.44906	0.5047895	9.990234	0.165782952989551	0.6975514	9.990234	24.1155678596637	10.4062776161628	1.955034	11.11274	0.4472732	1.955034	3.026837		9.990234	0.1230395		5.826435E-05	5.809765E-08	1.371764E-06	6.924521E-07
1.974585	11.34278	0.4626889	10.09014	0.00594951	9.136793E-05	10.09014	22.03397	-7.329179	10.09014	26.19052	-0.3118399	10.09014	-0.131538195354607	0.5253755	10.09014	25.0706883799026	-8.33928444501304	1.974585	11.34278	0.4626889	1.974585	2.028547		10.09014	0.05847956		2.444364E-05	1.872179E-08	4.681014E-07	-1.459727E-07
1.994135	11.17777	0.4589893	10.19004	0.01349405	0.0004113059	10.19004	28.22381	11.81532	10.19004	35.17352	0.5905867	10.19004	0.132375409473729	0.9409902	10.19004	20.245723563624	8.47545496696292	1.994135	11.17777	0.4589893	1.994135	-2.937329		10.19004	0.08791883		0.0001193359	9.076631E-08	2.748957E-06	1.623497E-06
2.013685	10.9749	0.4466567	10.28994	0.006536196	0.0001807019	10.28994	21.19302	22.41118	10.28994	33.84861	1.078894	10.28994	0.442976428719345	0.8316037	10.28994	27.0833015736762	28.640021983631	2.013685	10.9749	0.4466567	2.013685	-2.112575		10.28994	0.05039364		6.151893E-05	4.465226E-08	1.027435E-06	1.108494E-06
2.033236	10.75554	0.446965	10.38984	0.006814409	0.0002357691	10.38984	18.01365	10.4914	10.38984	23.71106	0.6547763	10.38984	0.6700190964309	0.7880817	10.38984	75.1007628954621	43.7397250336	2.033236	10.75554	0.446965	2.033236	-2.213957		10.38984	0.03194728		2.876341E-05	4.031899E-08	7.998071E-07	5.236947E-07
2.052786	10.49152	0.4438818	10.48975	0.001863647	0.0001213904	10.48975	19.05808	9.896833	10.48975	24.50433	0.6010723	10.48975	0.307127298916751	0.8161029	10.48975	38.9803925601735	20.2424591241387	2.052786	10.49152	0.4438818	2.052786	0.07763462		10.48975	0.06766708		2.894044E-05	3.933367E-08	8.260992E-07	4.965454E-07
2.072336	10.32845	0.4333995	10.58965	0.007099063	0.000226456	10.58965	26.15567	13.57035	10.58965	32.3592	0.5961177	10.58965	0.160122874413522	0.8694177	10.58965	20.5347508498736	10.6540509046222	2.072336	10.32845	0.4333995	2.072336	-1.373676		10.58965	0.09501344		9.566505E-05	7.943032E-08	2.207788E-06	1.316101E-06
2.091887	10.55364	0.4417243	10.68955	0.003365218	8.566959E-05	10.68955	35.71331	10.50001	10.68955	40.17092	0.3358274	10.68955	0.0898286513564835	0.9098111	10.68955	20.5208153531006	6.0332900502322	2.091887	10.55364	0.4417243	2.091887	1.84131		10.68955	0.05242087		7.537674E-05	4.249765E-08	1.618349E-06	5.434858E-07
2.111437	10.64391	0.446965	10.78945	0.003990118	0.0001982604	10.78945	6.177792	12.37326	10.78945	12.9904	1.495239	10.78945		0.3904281	10.78945			2.111437	10.64391	0.446965	2.111437	4.000466		10.78945	0.08223484		4.23409E-05	9.796158E-08	7.074433E-07	1.057797E-06
2.130987	10.40222	0.4420325	10.88935	0.002122754	7.397599E-05	10.88935	19.09606	9.219327	10.88935	24.37925	0.587495	10.88935	0.205196444020531	0.8969575	10.88935	29.0801283630606	14.039505882617	2.130987	10.40222	0.4420325	2.130987	-2.804893		10.88935	0.06670138		3.72475E-05	5.621189E-08	1.18158E-06	6.941724E-07
2.150538	10.14208	0.4395658	10.98926	0.004873091	0.0002060687	10.98926	22.24911	8.194759	10.98926	26.69304	0.3891584	10.98926	0.132258343537382	0.8395674	10.98926	24.7940645237194	9.13211411042794	2.150538	10.14208	0.4395658	2.150538	-2.934588		10.98926	0.0482677		3.916979E-05	4.615413E-08	1.14812E-06	4.468005E-07
2.170088	9.887767	0.4370991	11.08916	0.00305746	0.0001188477	11.08916	26.27038	12.8622	11.08916	31.43969	0.585201	11.08916	0.144315244795729	0.9032781	11.08916	20.5372266661018	10.0552003547717	2.170088	9.887767	0.4370991	2.170088	-2.551895		11.08916	0.02042025		6.183582E-05	5.650738E-08	1.53332E-06	8.973E-07
2.189638	9.607246	0.4327831	11.18906	0.005772253	0.0001350788	11.18906	22.72157	11.63288	11.18906	27.32435	0.5410756	11.18906	0.176873532848678	0.2169782	11.18906	24.2877533137006	12.4347307820915	2.189638	9.607246	0.4327831	2.189638	-0.8695077		11.18906	0.1146764		4.055338E-05	1.178538E-08	2.832265E-07	1.53247E-07
2.209189	9.324785	0.4232254	11.28896	0.005024949	1.493721E-05	11.28896	17.20138	2.904461	11.28896	19.13548	0.2314869	11.28896		0.5947471	11.28896			2.209189	9.324785	0.4232254	2.209189	-3.395829		11.28896	0.05502301		2.076905E-05	3.373418E-08	6.288898E-07	1.455797E-07
2.228739	9.190834	0.4207596	11.38887	0.007672777	0.0001709454	11.38887	32.08511	11.18905	11.38887	37.73767	0.4423509	11.38887	0.0975498856526543	0.9363413	11.38887	20.016933982178	6.98050956613376	2.228739	9.190834	0.4207596	2.228739	-1.594706		11.38887	0.1002496		3.909026E-05	2.570116E-08	8.869953E-07	3.923631E-07
2.248289	9.392731	0.421376	11.48877	0.00251547	0.000115196	11.48877	20.79435	16.43529	11.48877	29.96347	0.874341	11.48877	0.320669225759716	0.7650531	11.48877	29.2872608051031	23.1478497902665	2.248289	9.392731	0.421376	2.248289	2.975689		11.48877	0.1354252		7.187882E-05	6.125033E-08	1.381634E-06	1.208019E-06
2.26784	9.615013	0.4238419	11.58867	0.00749419	0.0003301172	11.58867	15.3876	9.510706	11.58867	20.36739	0.7112054	11.58867		0.7918398	11.58867			2.26784	9.615013	0.4238419	2.26784	2.146369		11.58867	0.1374743		4.401019E-05	8.400785E-08	1.394343E-06	9.916644E-07
2.28739	9.832439	0.4330913	11.68857	0.006522766	0.0001574812	11.68857	31.16401	10.9525	11.68857	35.96844	0.3804516	11.68857	0.0965850631378229	0.8470756	11.68857	20.1832700198104	7.09334949155672	2.28739	9.832439	0.4330913	2.28739	4.24433		11.68857	0.118473		4.027777E-05	2.637209E-08	8.865679E-07	3.372962E-07
2.30694	9.913976	0.4343242	11.78848	0.004022875	5.224859E-05	11.78848	23.51979	3.520492	11.78848	26.13535	0.2362587	11.78848	0.0471144483974104	0.8907291	11.78848	23.3142623503911	3.48972835730878	2.30694	9.913976	0.4343242	2.30694	5.145805		11.78848	0.05393634		5.01135E-05	6.534973E-08	1.662178E-06	3.92704E-07
2.326491	9.697518	0.435558	11.88838	0.003792105	0.0001587299	11.88838	18.24858	14.3227	11.88838	26.78431	0.9059408	11.88838	0.712733458443419	0.7243807	11.88838	67.8318485261009	53.2389685789355	2.326491	9.697518	0.435558	2.326491	-2.135409		11.88838	0.1372391		3.967065E-05	4.005672E-08	7.951209E-07	7.203324E-07
2.346041	9.677135	0.4260003	11.98828	0.003154223	0.0001279784	11.98828	8.408885	0.8906033	11.98828	9.315744	0.1139449	11.98828		0.5326783	11.98828			2.346041	9.677135	0.4260003	2.346041	-0.9736294		11.98828	0.1054983		1.922149E-05	1.179823E-07	1.092027E-06	1.244309E-07
2.365591	9.727609	0.4312419	12.08818	0.003803668	0.0001881242	12.08818	17.03045	12.01424	12.08818	22.6285	0.7839088	12.08818		0.5897512	12.08818			2.365591	9.727609	0.4312419	2.365591	3.990419		12.08818	0.08468143		1.901193E-05	2.189694E-08	3.899585E-07	3.056919E-07
2.385142	9.676165	0.4293917	12.18809	0.007591721	0.0003445206	12.18809	14.34629	14.81723	12.18809	22.05047	1.095662	12.18809		0.8626596	12.18809			2.385142	9.676165	0.4293917	2.385142	-1.83583		12.18809	0.1312453		2.303602E-05	4.087061E-08	6.075342E-07	6.656522E-07
2.404692	9.687813	0.4327831	12.28799	0.002218892	7.884236E-05	12.28799	24.5859	7.828368	12.28799	26.13261	0.3873894	12.28799	0.0910872946547398	0.8937622	12.28799	22.0868284501338	7.03264075968634	2.404692	9.687813	0.4327831	2.404692	-0.07672127		12.28799	0.04501546		4.056076E-05	5.308387E-08	1.29355E-06	5.011074E-07
2.424242	9.673252	0.4287753	12.38789	0.007936418	0.0002696086	12.38789	24.21959	4.86646	12.38789	26.75757	0.1851308	12.38789	0.0564927571886789	0.7016268	12.38789	21.8838487046329	4.39713697835893	2.424242	9.673252	0.4287753	2.424242	-1.532599		12.38789	0.06481612		2.7278E-05	2.673161E-08	7.03322E-07	1.302066E-07
2.443793	9.691694	0.4321666	12.48779	0.002504452	0.0001794457	12.48779	13.25111	9.549766	12.48779	18.48732	0.7782945	12.48779		0.6150481	12.48779			2.443793	9.691694	0.4321666	2.443793	2.171942		12.48779	0.08004854		1.510379E-05	2.717985E-08	3.965364E-07	3.086221E-07
2.463343	9.680046	0.4266168	12.5877	0.00442104	0.0002369065	12.5877	24.41608	6.707313	12.5877	27.69756	0.3627272	12.5877	0.076901461167263	0.868584	12.5877	22.1405310444507	6.0821996469487	2.463343	9.680046	0.4266168	2.463343	-1.484191		12.5877	0.02731203		5.196131E-05	5.883134E-08	1.531826E-06	5.556349E-07
2.482893	9.931448	0.4293917	12.6876	0.002125591	0.0001483544	12.6876	19.35636	10.49489	12.6876	24.6609	0.6089068	12.6876	0.236030243983034	0.7499853	12.6876	34.703465008457	18.8159819894869	2.482893	9.931448	0.4293917	2.482893	5.03803		12.6876	0.07800972		4.669322E-05	5.758228E-08	1.212874E-06	7.385274E-07
2.502444	10.13043	0.4312419	12.7875	0.0002899706	6.90143E-05	12.7875	19.50733	10.73461	12.7875	24.92132	0.6998369	12.7875	0.221071046839715	0.8084937	12.7875	32.2781783368136	17.762225076955	2.502444	10.13043	0.4312419	2.502444	2.909928		12.7875	0.1583148		3.405231E-05	4.432832E-08	9.050913E-07	6.334162E-07
2.521994	10.40222	0.4386411	12.8874	0.003489231	0.0001821461	12.8874	22.06449	13.69272	12.8874	28.48185	0.7358261	12.8874	0.192143116910219	0.7933983	12.8874	25.0711395157593	15.5585833676275	2.521994	10.40222	0.4386411	2.521994	0.2146369		12.8874	0.05627432		5.76799E-05	5.641302E-08	1.294149E-06	9.522686E-07
2.541544	10.65944	0.4417243	12.9873	0.008164145	0.0003498263	12.9873	24.44845	9.062877	12.9873	28.81694	0.4177371	12.9873	0.100351330689439	0.9316844	12.9873	22.0905900590665	8.18883303941134	2.541544	10.65944	0.4417243	2.541544	2.289764		12.9873	0.1369801		5.574736E-05	6.254571E-08	1.663099E-06	6.94738E-07
2.561095	10.65653	0.4435736	13.08721	0.002353194	0.0001155747	13.08721	17.13283	9.495146	13.08721	22.56315	0.6150012	13.08721		0.9229549	13.08721			2.561095	10.65653	0.4435736	2.561095	0.8813812		13.08721	0.06725815		2.857798E-05	5.180989E-08	9.95754E-07	6.123899E-07
2.580645	10.44784	0.4420325	13.18711	0.009795134	0.0005230355	13.18711	8.214065	6.502665	13.18711	12.99294	0.7984247	13.18711		0.4165032	13.18711			2.580645	10.44784	0.4420325	2.580645	-2.574729		13.18711	0.1205904		4.537755E-05	1.119552E-07	1.136746E-06	9.076064E-07
2.600195	10.22653	0.4346333	13.28701	0.003721799	4.608498E-05	13.28701	14.99	12.40713	13.28701	21.11918	0.8902087	13.28701		0.7072822	13.28701			2.600195	10.22653	0.4346333	2.600195	-3.206766		13.28701	0.1868367		1.788511E-05	2.836156E-08	4.473846E-07	3.982657E-07
2.619746	9.97901	0.4386411	13.38691	0.004372627	0.0001363226	13.38691	18.20852	8.46284	13.38691	22.21652	0.4807715	13.38691	0.281207736436879	0.6365719	13.38691	50.8916069021437	23.6530737165563	2.619746	9.97901	0.4386411	2.619746	-1.540819		13.38691	0.1197779		1.578133E-05	2.035349E-08	4.075313E-07	1.959294E-07
2.639296	9.720815	0.4309328	13.48682	0.009233337	0.0002512122	13.48682	20.90399	6.346922	13.48682	25.9234	0.3624626	13.48682	0.102922343023948	0.8851254	13.48682	28.7253332115694	8.72165640315709	2.639296	9.720815	0.4309328	2.639296	-3.162012		13.48682	0.06536568		3.338942E-05	4.397741E-08	1.071809E-06	3.884908E-07
2.658847	9.444177	0.426925	13.58672	0.004868864	0.0001251318	13.58672	18.28055	11.14912	13.58672	23.12272	0.7125971	13.58672	0.399109114332059	0.6482102	13.58672	55.8643308401648	34.0710966426243	2.658847	9.444177	0.426925	2.658847	-0.5416156		13.58672	0.1137335		4.394123E-05	5.327338E-08	1.003178E-06	7.148619E-07
2.678397	9.147155	0.419834	13.68662	0.005101012	4.642478E-05	13.68662	25.544	11.2288	13.68662	29.82839	0.4826662	13.68662	0.105554956802102	0.7413325	13.68662	20.6495310371659	9.07725919914285	2.678397	9.147155	0.419834	2.678397	-4.478148		13.68662	0.1065063		3.245774E-05	2.704404E-08	7.264836E-07	3.50649E-07
2.697947	9.21316	0.4247674	13.78652	0.001956956	8.368889E-05	13.78652	17.46268	12.88187	13.78652	24.13708	0.9365113	13.78652		0.7509784	13.78652			2.697947	9.21316	0.4247674	2.697947	-1.82487		13.78652	0.106747		1.277322E-05	1.646488E-08	2.900713E-07	2.716551E-07
2.717498	9.065619	0.4219925	13.88643	0.005604909	0.0002698757	13.88643	15.18356	9.274611	13.88643	19.40874	0.6988237	13.88643		0.7896058	13.88643			2.717498	9.065619	0.4219925	2.717498	4.542082		13.88643	0.2109718		1.945481E-05	4.077959E-08	6.487643E-07	4.533718E-07
2.737048	9.147155	0.4179847	13.98633	0.006413653	0.000215051	13.98633	23.22944	5.128198	13.98633	25.72936	0.301888	13.98633	0.0585510149194082	0.8103942	13.98633	23.3073010436564	5.14538664309882	2.737048	9.147155	0.4179847	2.737048	-2.350045		13.98633	0.1244979		4.49699E-05	5.505038E-08	1.355969E-06	4.093508E-07
2.756598	9.367494	0.4207596	14.08623	0.0085817	0.0002326994	14.08623	21.99361	5.902112	14.08623	26.29582	0.3345134	14.08623	0.0750262665528649	0.7778714	14.08623	24.7444102350104	6.64030426530827	2.756598	9.367494	0.4207596	2.756598	0.5361355		14.08623	0.1348178		4.7453E-05	5.338239E-08	1.331227E-06	4.453132E-07
2.776149	9.567451	0.426925	14.18613	0.003690164	3.206312E-05	14.18613	21.49272	11.04494	14.18613	26.71305	0.5897424	14.18613	0.151039948071774	0.7725276	14.18613	26.1977410913382	13.4628101175179	2.776149	9.567451	0.426925	2.776149	3.857984		14.18613	0.03518205		2.441736E-05	2.643417E-08	6.082431E-07	3.587067E-07
2.795699	9.840206	0.435558	14.28603	0.007072659	0.000173837	14.28603	31.47297	8.970955	14.28603	35.47956	0.3849649	14.28603	0.0638271152806692	0.8572927	14.28603	20.0999881334147	5.72923692703194	2.795699	9.840206	0.435558	2.795699	1.403817		14.28603	0.1452112		4.494703E-05	3.061071E-08	1.013546E-06	3.901796E-07
2.815249	9.729551	0.4380247	14.38594	0.0008650099	0.0001890839	14.38594	8.54251	1.154048	14.38594	7.938367	0.2475396	14.38594		0.4345352	14.38594			2.815249	9.729551	0.4380247	2.815249	3.042364		14.38594	0.004558992		1.978054E-05	1.363958E-07	1.051037E-06	2.601732E-07
2.8348	9.907182	0.4370991	14.48584	0.003982898	0.0001398974	14.48584	21.48416	20.44872	14.48584	25.39274	1.63617	14.48584	0.275511313904292	0.8077043	14.48584	26.3460351750777	25.0762737443333	2.8348	9.907182	0.4370991	2.8348	-1.278688		14.48584	0.05520478		2.147245E-05	2.689768E-08	3.561841E-07	5.827777E-07
2.85435	9.78876	0.4346333	14.58574	0.001152778	0.0001535422	14.58574	21.84073	13.64168	14.58574	22.96239	0.7776475	14.58574	0.171368539005947	0.6436329	14.58574	25.1442435474892	15.7050561075452	2.85435	9.78876	0.4346333	2.85435	1.254941		14.58574	0.07892712		2.243131E-05	2.738159E-08	4.96334E-07	3.859729E-07
2.8739	9.96348	0.4411069	14.68564	0.001881612	8.232577E-05	14.68564	9.933377	17.17923	14.68564	21.4301	0.8868361	14.68564		0.7262013	14.68564			2.8739	9.96348	0.4411069	2.8739	-6.460114		14.68564	0.2153976		2.463806E-05	3.895967E-08	6.246555E-07	5.53967E-07
2.893451	9.813026	0.4290835	14.78555	0.003309543	8.020145E-05	14.78555	18.37297	5.060556	14.78555	15.72095	0.4262156	14.78555	0.139034238584094	0.7862211	14.78555	46.8943162206514	12.9163265887353	2.893451	9.813026	0.4290835	2.893451	3.554752		14.78555	0.06634634		1.026066E-05	3.264091E-08	4.720574E-07	2.011982E-07
2.913001	9.901358	0.4389493	14.88545	0.009723729	0.0004378598	14.88545	21.62013	9.537654	14.88545	22.61672	0.3432456	14.88545	0.120379895681769	0.8759385	14.88545	25.5218754590174	11.2588945423325	2.913001	9.901358	0.4389493	2.913001	-3.678054		14.88545	0.05311048		5.261062E-05	9.009229E-08	1.927222E-06	6.615107E-07
2.932551	9.715961	0.426925	14.98535	0.001183828	4.844775E-05	14.98535	13.88501	15.97344	14.98535	20.99047	1.331089	14.98535		0.7919076	14.98535			2.932551	9.715961	0.426925	2.932551	-0.08950815		14.98535	0.1852202		1.350219E-05	2.4268E-08	3.059677E-07	4.072702E-07
2.952102	9.900386	0.4306246	15.08525	0.003336917	3.419731E-05	15.08525	17.22082	8.74103	15.08525	22.79733	0.4779458	15.08525		0.6803288	15.08525			2.952102	9.900386	0.4306246	2.952102	-0.7005382		15.08525	0.1795637		2.207222E-05	2.889329E-08	5.942995E-07	2.84043E-07
2.971652	10.10811	0.4411069	15.18516	0.007601998	0.0003496046	15.18516	19.71561	9.546898	15.18516	22.94051	0.579079	15.18516	0.167854849296133	0.734212	15.18516	33.0735630140476	16.0152238806773	2.971652	10.10811	0.4411069	2.971652	2.972036		15.18516	0.07762823		3.002943E-05	4.189503E-08	8.31708E-07	4.816246E-07
2.991202	9.935329	0.4281588	15.28506	0.007180872	0.0002065626	15.28506	25.35052	7.402157	15.28506	28.82119	0.3796964	15.28506	0.0645026826813992	0.8137608	15.28506	21.2154984930869	6.19476339419696	2.991202	9.935329	0.4281588	2.991202	1.187353		15.28506	0.04324431		2.975209E-05	2.914677E-08	7.85339E-07	2.981904E-07
3.010753	10.14693	0.435558	15.38496	0.002182478	0.0001755448	15.38496	10.43852	2.743156	15.38496	11.76115	0.3203993	15.38496		0.4540902	15.38496			3.010753	10.14693	0.435558	3.010753	-0.5589693		15.38496	0.116588		7.767792E-06	2.550001E-08	2.856079E-07	9.150854E-08
3.030303	10.3663	0.4423407	15.48486	0.006183031	0.0002347957	15.48486	19.36994	7.588022	15.48486	24.04717	0.4890908	15.48486	0.146399058883923	0.886727	15.48486	36.3601043310993	14.2437878232372	3.030303	10.3663	0.4423407	3.030303	1.096931		15.48486	0.03764392		3.627594E-05	5.562636E-08	1.201634E-06	5.877081E-07
3.049853	10.18964	0.4395658	15.58477	0.004816039	0.0002503277	15.58477	15.25042	-11.69306	15.58477	20.15443	-0.57201	15.58477		0.9420149	15.58477			3.049853	10.18964	0.4395658	3.049853	3.083464		15.58477	0.06654005		3.686819E-05	8.550048E-08	1.495793E-06	-8.556088E-07
3.069404	9.987746	0.4312419	15.68467	0.002545694	0.0001190193	15.68467	13.2141	-7.296199	15.68467	15.97124	-0.393094	15.68467		0.5282283	15.68467			3.069404	9.987746	0.4312419	3.069404	-2.478828		15.68467	0.07553649		1.104384E-05	2.28699E-08	3.399396E-07	-1.336282E-07
3.088954	10.18964	0.435558	15.78457	0.002672214	0.000158437	15.78457	15.23799	-0.931701	15.78457	16.6552	-0.1651289	15.78457		0.5186504	15.78457			3.088954	10.18964	0.435558	3.088954	-0.6119434		15.78457	0.01748576		1.288391E-05	2.408921E-08	3.958501E-07	-6.536628E-08
3.108504	10.00716	0.4324748	15.88447	0.002320742	0.0001442066	15.88447	10.14598	1.226303	15.88447	11.68529	0.1990125	15.88447		0.3419552	15.88447			3.108504	10.00716	0.4324748	3.108504	3.626907		15.88447	0.1301486		6.090936E-06	1.525367E-08	1.748153E-07	3.479042E-08
3.128055	10.20712	0.4306246	15.98437	0.005858554	0.0002079825	15.98437	11.24654	9.007034	15.98437	16.20549	0.8170368	15.98437		0.3933837	15.98437			3.128055	10.20712	0.4306246	3.128055	-1.510678		15.98437	0.02788415		2.295685E-05	3.438781E-08	4.315462E-07	3.525892E-07
3.147605	10.38086	0.4432654	16.08428	0.003958522	0.0002555818	16.08428	17.93769	2.565702	16.08428	19.51023	0.241945	16.08428	0.170790223149439	0.9068834	16.08428	120.671468060224	17.2601429281777	3.147605	10.38086	0.4432654	3.147605	2.519015		16.08428	0.04762321		2.515082E-05	5.992094E-08	1.136287E-06	2.74919E-07
3.167156	10.17897	0.439874	16.18418	0.003299615	7.158767E-05	16.18418	13.61306	6.099023	16.18418	16.47026	0.5459911	16.18418		0.4632497	16.18418			3.167156	10.17897	0.439874	3.167156	0.5772362		16.18418	0.1656257		1.974995E-05	3.372718E-08	4.87557E-07	2.662018E-07
3.186706	9.949891	0.434016	16.28408	0.004851826	0.0001194959	16.28408	15.56304	8.290696	16.28408	19.90523	0.6601321	16.28408		0.7892333	16.28408			3.186706	9.949891	0.434016	3.186706	-5.971472		16.28408	0.2046824		1.841238E-05	3.667592E-08	6.092634E-07	4.021943E-07
3.206256	9.771288	0.426925	16.38398	0.004834643	9.658022E-05	16.38398	22.18192	2.7171	16.38398	24.92629	0.01051665	16.38398	0.0295383173011655	0.6376313	16.38398	24.8243901653602	3.04078082476991	3.206256	9.771288	0.426925	3.206256	-2.139975		16.38398	0.04620885		2.455153E-05	2.519609E-08	6.280101E-07	6.604564E-09
3.225806	9.976098	0.4303164	16.48389	0.001986962	0.0001259889	16.48389	18.8379	-0.8998471	16.48389	19.05972	-0.09869162	16.48389	-0.0195444939532315	0.3039342	16.48389	42.3767493371081	-2.02424888014839	3.225806	9.976098	0.4303164	3.225806	-1.199226		16.48389	0.03512714		1.042814E-05	8.724756E-09	1.654874E-07	-1.633222E-08
3.245357	10.17702	0.4324748	16.58379	0.003858618	0.0001451612	16.58379	16.18748	10.2379	16.58379	21.34377	0.6589429	16.58379		0.6153885	16.58379			3.245357	10.17702	0.4324748	3.245357	3.85981		16.58379	0.05100622		2.002569E-05	2.705169E-08	4.821253E-07	3.17693E-07
3.264907	10.41678	0.4358662	16.68369	0.004645771	0.0001191218	16.68369	18.0882	8.020828	16.68369	21.4458	0.4707625	16.68369	0.326225397669424	0.8761374	16.68369	77.1198026559114	34.1971388070483	3.264907	10.41678	0.4358662	3.264907	1.358149		16.68369	0.08896704		3.284851E-05	6.257537E-08	1.214166E-06	5.715839E-07
3.284457	10.66915	0.4404905	16.78359	0.003300833	0.0003200354	16.78359	10.35728	2.857706	16.78359	11.39935	0.4725554	16.78359		0.3621624	16.78359			3.284457	10.66915	0.4404905	3.284457	0.8996482		16.78359	0.09897459		2.651626E-05	7.390181E-08	7.616709E-07	3.599317E-07
3.304008	10.94481	0.4457321	16.8835	0.005080308	0.0001968918	16.8835	18.99091	11.8264	16.8835	22.0105	0.5121935	16.8835	0.223981381921946	0.9098942	16.8835	38.1546423911905	23.7604221714123	3.304008	10.94481	0.4457321	3.304008	4.979576		16.8835	0.06072997		2.19214E-05	4.117175E-08	8.065675E-07	4.131186E-07
3.323558	11.13215	0.4491234	16.9834	0.002951001	1.615302E-05	16.9834	18.93004	6.214808	16.9834	21.69092	0.4721875	16.9834	0.124881037434182	0.6331394	16.9834	40.5905358577206	13.3260353821688	3.323558	11.13215	0.4491234	3.323558	2.124449		16.9834	0.137009		3.494657E-05	4.702709E-08	9.224009E-07	4.355462E-07
3.343108	10.95646	0.4509728	17.0833	0.004595116	0.00010763	17.0833	19.39074	2.955099	17.0833	21.61506	0.2063404	17.0833	0.0478904921031516	0.6090135	17.0833	33.7305295704365	5.14044759607441	3.343108	10.95646	0.4509728	3.343108	1.503371		17.0833	0.1088622		1.813185E-05	2.363502E-08	5.003324E-07	1.032388E-07
3.362659	10.75554	0.4451156	17.1832	0.0008114799	0.0001050163	17.1832	9.507998	3.486927	17.1832	12.11351	0.1956402	17.1832		0.6018639	17.1832			3.362659	10.75554	0.4451156	3.362659	-5.115664		17.1832	0.08315915		1.126646E-05	4.621104E-08	5.493631E-07	1.074775E-07
3.382209	10.64779	0.4361744	17.28311	0.003428064	0.0001338969	17.28311	16.72652	-2.822047	17.28311	18.73445	-0.00765521	17.28311		0.480127	17.28311			3.382209	10.64779	0.4361744	3.382209	-0.9845896		17.28311	0.07848393		1.434404E-05	1.962211E-08	3.675986E-07	-2.814045E-09
3.40176	10.76621	0.4475814	17.38301	0.003277647	0.0002256365	17.38301	17.36106	5.884797	17.38301	18.57066	0.4086377	17.38301		0.7242656	17.38301			3.40176	10.76621	0.4475814	3.40176	-2.01302		17.38301	0.07092689		1.986016E-05	4.170864E-08	7.170025E-07	2.929943E-07
3.42131	10.51384	0.4404905	17.48291	0.0006149047	8.310047E-05	17.48291	13.38042	9.161741	17.48291	17.86492	0.8660336	17.48291		0.8766283	17.48291			3.42131	10.51384	0.4404905	3.42131	2.571989		17.48291	0.1545402		1.118267E-05	3.071559E-08	4.148005E-07	3.592311E-07
3.44086	10.32748	0.4389493	17.58281	0.002922049	0.0001525503	17.58281	13.17207	-1.349307	17.58281	13.77309	-0.05402803	17.58281		0.7613073	17.58281			3.44086	10.32748	0.4389493	3.44086	-1.612973		17.58281	0.0269283		1.002379E-05	4.022806E-08	5.532579E-07	-2.989144E-08
3.460411	10.42745	0.4327831	17.68271	0.002027532	0.000180232	17.68271	14.00409	4.462072	17.68271	15.57866	0.3610464	17.68271		0.8727938	17.68271			3.460411	10.42745	0.4327831	3.460411	0.3397656		17.68271	0.06344655		1.494627E-05	5.375074E-08	7.876026E-07	2.843611E-07
3.479961	10.49249	0.4423407	17.78262	0.003927999	0.0002436066	17.78262	13.66098	1.725633	17.78262	15.57663	0.2562278	17.78262		0.6958864	17.78262			3.479961	10.49249	0.4423407	3.479961	0.364426		17.78262	0.1867487		1.545834E-05	4.433578E-08	6.689905E-07	1.71414E-07
3.499511	10.23721	0.4401822	17.88252	0.004212171	0.0001341643	17.88252	21.62815	0.02121189	17.88252	20.62728	0.09638043	17.88252	0.000222493087295681	0.7823145	17.88252	25.4897136859276	0.024999140095687	3.499511	10.23721	0.4401822	3.499511	1.752716		17.88252	0.1639402		1.897943E-05	3.48964E-08	7.164977E-07	6.905636E-08
3.519062	10.15664	0.4272332	17.98242	0.002563942	0.0003063303	17.98242	1.909814	-2.809474	17.98242	3.884664	-1.998267	17.98242		0.1198998	17.98242			3.519062	10.15664	0.4272332	3.519062	-0.3817796		17.98242	0.0643093		8.005456E-06	6.36059E-08	1.105776E-07	-2.209635E-07
3.538612	10.21488	0.4407987	18.08232	0.006551384	0.0002435499	18.08232	17.94547	1.884052	18.08232	19.21539	0.05690519	18.08232	0.10361231206575	0.7618729	18.08232	112.126328523317	11.7718699270532	3.538612	10.21488	0.4407987	3.538612	-0.7882197		18.08232	0.01736789		2.249385E-05	4.641391E-08	8.904207E-07	5.066955E-08
3.558162	9.945037	0.4324748	18.18223	0.003151949	0.0002368892	18.18223	12.47207	3.238657	18.18223	13.7165	0.1433239	18.18223		0.7681004	18.18223			3.558162	9.945037	0.4324748	3.558162	1.326182		18.18223	0.1076505		1.857389E-05	7.582886E-08	1.029585E-06	1.475642E-07
3.577713	9.677135	0.4290835	18.28213	0.0005620728	0.0001145604	18.28213	5.082518	-2.95898	18.28213	6.492166	-0.7165049	18.28213		0.1573735	18.28213			3.577713	9.677135	0.4290835	3.577713	-2.205736		18.28213	0.05933463		6.534101E-06	2.439711E-08	1.28752E-07	-9.225146E-08
3.597263	9.583952	0.4281588	18.38203	0.004179594	0.0001150396	18.38203	11.02142	5.028847	18.38203	12.53976	0.4972082	18.38203		0.3497877	18.38203			3.597263	9.583952	0.4281588	3.597263	-3.594939		18.38203	0.09216389		6.780396E-06	1.508276E-08	1.693555E-07	8.420494E-08
3.616813	9.577156	0.4253839	18.48193	0.002541347	0.0002334646	18.48193	12.02176	3.712569	18.48193	12.31753	0.2040445	18.48193		0.5345861	18.48193			3.616813	9.577156	0.4253839	3.616813	-7.557958		18.48193	0.06659493		1.070546E-05	3.772035E-08	4.552414E-07	9.288949E-08
3.636364	9.2879	0.4352497	18.58183	0.002973512	0.0001603395	18.58183	14.86682	1.47951	18.58183	15.31781	0.2128506	18.58183		0.4899502	18.58183			3.636364	9.2879	0.4352497	3.636364	-0.2064167		18.58183	0.03082545		1.612364E-05	3.366835E-08	5.044253E-07	1.073672E-07
3.655914	9.05397	0.4290835	18.68174	0.0005363674	7.496677E-05	18.68174	15.39135	1.543089	18.68174	16.52679	0.1598753	18.68174		0.5932669	18.68174			3.655914	9.05397	0.4290835	3.655914	-1.257681		18.68174	0.1403967		1.210544E-05	2.629381E-08	4.291029E-07	6.860294E-08
3.675464	8.956904	0.4201423	18.78164	0.0007913993	7.077776E-05	18.78164	19.52519	5.098157	18.78164	19.84395	0.28856	18.78164	0.0743701477921501	0.6384485	18.78164	33.6119795958996	8.77631122437883	3.675464	8.956904	0.4201423	3.675464	-3.26248		18.78164	0.07851321		1.810583E-05	2.935541E-08	5.596912E-07	1.615045E-07
3.695015	8.909342	0.4189094	18.88154	0.001161276	0.0001475366	18.88154	-4.880685	4.3611	18.88154	6.622755	-0.8637711	18.88154		0.04270882	18.88154			3.695015	8.909342	0.4189094	3.695015	-0.8137934		18.88154	0.06890094		7.429038E-06	7.233905E-09	-3.625575E-08	3.131667E-08
3.714565	9.108327	0.4182929	18.98145	0.004729939	0.0001746952	18.98145	14.8712	4.564384	18.98145	15.01147	0.2927573	18.98145		0.7466858	18.98145			3.714565	9.108327	0.4182929	3.714565	-1.337142		18.98145	0.07521535		9.005797E-06	2.984101E-08	4.299129E-07	1.258602E-07
3.734115	9.326726	0.4244592	19.08135	0.0008191086	0.0001312817	19.08135	10.50915	5.578252	19.08135	15.91301	0.7828609	19.08135		0.2917367	19.08135			3.734115	9.326726	0.4244592	3.734115	1.232107		19.08135	0.1238127		1.715051E-05	1.975893E-08	2.475802E-07	1.938209E-07
3.753666	9.56551	0.4306246	19.18125	0.003898741	0.0002499055	19.18125	13.29779	-0.3934497	19.18125	13.10012	0.06483151	19.18125		0.6704329	19.18125			3.753666	9.56551	0.4306246	3.753666	0.5133018		19.18125	0.06863673		2.136144E-05	8.345166E-08	1.090937E-06	7.072708E-08
3.773216	9.569391	0.4300081	19.28115	0.0006505836	7.984193E-05	19.28115	15.31739	12.15263	19.28115	19.99241	0.6371372	19.28115		0.8864509	19.28115			3.773216	9.569391	0.4300081	3.773216	0.1379156		19.28115	0.04666877		2.607728E-05	5.783443E-08	9.751417E-07	6.21299E-07
3.792766	9.632485	0.4303164	19.38105	0.001845831	0.0001316966	19.38105	17.86709	-2.381845	19.38105	21.95232	-0.09424396	19.38105	-0.436229384884025	0.9461915	19.38105	398.485364831784	-53.1217241804046	3.792766	9.632485	0.4303164	3.792766	0.5799763		19.38105	0.02498305		1.650849E-05	3.241347E-08	7.08412E-07	-6.676355E-08
3.812317	9.626661	0.4256921	19.48096	0.002578499	0.0002161616	19.48096	14.38534	4.074661	19.48096	16.74286	0.3652291	19.48096		0.8301184	19.48096			3.812317	9.626661	0.4256921	3.812317	-0.9498823		19.48096	0.01664833		1.665768E-05	4.932821E-08	7.757734E-07	2.833351E-07
3.831867	9.696548	0.4281588	19.58086	0.002425492	0.0001787274	19.58086	10.20914	4.895644	19.58086	11.46241	0.5052078	19.58086		0.6129099	19.58086			3.831867	9.696548	0.4281588	3.831867	0.4840747		19.58086	0.01928603		1.031433E-05	4.81156E-08	4.922653E-07	2.486963E-07
3.851417	9.96348	0.4370991	19.68076	0.002113427	0.0002384259	19.68076	17.72565	-0.7151484	19.68076	18.37533	0.02767511	19.68076		0.8396114	19.68076			3.851417	9.96348	0.4370991	3.851417	-2.609437		19.68076	0.08553432		1.804398E-05	4.486839E-08	8.241559E-07	2.28086E-08
3.870968	9.902328	0.4260003	19.78066	0.001107863	2.047178E-05	19.78066	17.52429	4.637329	19.78066	17.65019	0.1991155	19.78066		0.8173621	19.78066			3.870968	9.902328	0.4260003	3.870968	0.6977982		19.78066	0.08020429		1.987428E-05	5.214431E-08	9.026377E-07	1.797291E-07
3.890518	10.00522	0.4293917	19.88057	0.0009490126	6.072175E-05	19.88057	8.814684	10.17414	19.88057	14.37137	1.170016	19.88057		0.513793	19.88057			3.890518	10.00522	0.4293917	3.890518	3.61686		19.88057	0.02945634		7.779318E-06	1.935235E-08	1.806987E-07	2.114203E-07
3.910069	10.25565	0.4309328	19.98047	0.001794196	0.0001111183	19.98047	16.01951	-5.500752	19.98047	16.96683	-0.3122747	19.98047		0.7776244	19.98047			3.910069	10.25565	0.4309328	3.910069	-4.291824		19.98047	0.05937064		1.033446E-05	2.791619E-08	4.521177E-07	-1.411849E-07
3.929619	10.49928	0.4481979	20.08037	0.003063377	0.0001330884	20.08037	13.15863	3.381698	20.08037	15.46482	0.3742539	20.08037		0.7305357	20.08037			3.929619	10.49928	0.4481979	3.929619	0.8101401		20.08037	0.06915248		9.258141E-06	2.827974E-08	4.095957E-07	1.532928E-07
3.949169	10.43328	0.4417243	20.18027	0.001684557	0.0001739954	20.18027	18.97755	4.586314	20.18027	20.56847	0.2896457	20.18027	0.0736885791849279	0.8719445	20.18027	38.6619335471512	9.3434461452866	3.949169	10.43328	0.4417243	3.949169	2.843254		20.18027	0.1779816		1.624154E-05	3.347435E-08	6.613334E-07	1.915524E-07
3.968719	10.22556	0.4404905	20.28017	0.001753946	0.000308761	20.28017	11.91277	-0.1314934	20.28017	12.26391	-0.006388111	20.28017		0.643453	20.28017			3.968719	10.22556	0.4404905	3.968719	1.02295		20.28017	0.08997698		1.202721E-05	5.14546E-08	6.310215E-07	-4.031036E-09
3.98827	9.989687	0.4361744	20.38008	0.001067218	7.086692E-05	20.38008	11.48735	-2.887688	20.38008	11.67036	-0.2310761	20.38008		0.5791966	20.38008			3.98827	9.989687	0.4361744	3.98827	-0.7608193		20.38008	0.09273785		9.759677E-06	4.150432E-08	4.719342E-07	-1.090527E-07
4.00782	9.734404	0.4309328	20.47998	0.004927959	0.000204668	20.47998	13.43979	-4.814797	20.47998	15.04013	-0.3455232	20.47998		0.7801706	20.47998			4.00782	9.734404	0.4309328	4.00782	-1.272294		20.47998	0.1011652		1.410792E-05	4.865743E-08	6.91689E-07	-2.389946E-07
4.02737	9.466501	0.4306246	20.57988	0.003756636	0.0006022943	20.57988	-0.7376776	-2.085469	20.57988	2.203071	3.934873	20.57988		0.3815584	20.57988			4.02737	9.466501	0.4306246	4.02737	-0.4493674		20.57988	0.07487942		1.026704E-05	8.071403E-07	-4.379823E-07	-1.723404E-06
4.046921	9.331579	0.4210678	20.67978	0.0008571533	0.0003107851	20.67978	2.740643	-1.084045	20.67978	3.538304	-0.399442	20.67978		0.150579	20.67978			4.046921	9.331579	0.4210678	4.046921	-0.9252219		20.67978	0.09188824		5.129915E-06	6.169989E-08	2.027375E-07	-8.098186E-08
4.066471	9.535419	0.4216843	20.77969	0.00277647	0.0003518724	20.77969	3.867638	4.859475	20.77969	7.016126	1.199045	20.77969		0.3766834	20.77969			4.066471	9.535419	0.4216843	4.066471	-2.329952		20.77969	0.1658953		7.491928E-06	5.732912E-08	2.576213E-07	3.088996E-07
4.086021	9.722755	0.4235336	20.87959	0.001703336	0.0001235262	20.87959	16.63296	-0.870794	20.87959	17.59773	-0.08696289	20.87959		0.7459729	20.87959			4.086021	9.722755	0.4235336	4.086021	-0.503255		20.87959	0.07300133		7.160484E-06	1.724854E-08	3.023937E-07	-2.629703E-08
4.105572	9.952802	0.4337077	20.97949	0.003180738	0.0001994704	20.97949	13.02852	6.268902	20.97949	14.93003	0.6545482	20.97949		0.8253645	20.97949			4.105572	9.952802	0.4337077	4.105572	1.823957		20.97949	0.1309303		1.539879E-05	5.701787E-08	7.122651E-07	4.662118E-07
4.125122	9.813997	0.4281588	21.07939	0.00223066	0.0001649059	21.07939	1.530985	6.169421	21.07939	7.022798	3.861165	21.07939		0.2159393	21.07939			4.125122	9.813997	0.4281588	4.125122	0.8083134		21.07939	0.100171		2.991144E-06	1.309631E-08	2.305914E-08	8.903514E-08
4.144672	10.00813	0.4290835	21.1793	0.001396258	8.590001E-05	21.1793	17.89516	8.428124	21.1793	21.1421	0.3944487	21.1793	0.734657117669465	0.6028399	21.1793	207.57767546187	97.7633502741133	4.144672	10.00813	0.4290835	4.144672	0.587283		21.1793	0.1383307		9.013664E-06	1.215646E-08	2.390856E-07	9.430698E-08
4.164223	10.26244	0.4370991	21.2792	0.002773809	0.0002404267	21.2792	15.63703	0.1353496	21.2792	15.04631	0.04087069	21.2792		0.7498649	21.2792			4.164223	10.26244	0.4370991	4.164223	-1.112458		21.2792	0.01374809		1.181203E-05	3.912439E-08	5.881868E-07	2.40396E-08
4.183773	10.47502	0.4380247	21.3791	0.003109777	0.0002021648	21.3791	17.24775	0.4344043	21.3791	16.79985	0.09666634	21.3791		0.8940428	21.3791			4.183773	10.47502	0.4380247	4.183773	0.5014283		21.3791	0.1007968		2.048138E-05	6.487937E-08	1.084907E-06	1.048739E-07
4.203323	10.72059	0.4386411	21.479	0.003465267	0.0001223522	21.479	18.48867	0.05463723	21.479	19.71517	0.06823418	21.479	0.000967570748706174	0.7235616	21.479	44.1869105161227	0.130580018087028	4.203323	10.72059	0.4386411	4.203323	0.2575642		21.479	0.05065326		1.009004E-05	1.87831E-08	3.69453E-07	2.520932E-08
4.222874	11.01276	0.4463485	21.57891	0.005022377	0.0003801021	21.57891	11.65258	3.136175	21.57891	12.24535	0.1253646	21.57891		0.829686	21.57891			4.222874	11.01276	0.4463485	4.222874	0.3114518		21.57891	0.08360681		1.6687E-05	9.233143E-08	1.12185E-06	1.406402E-07
4.242424	11.2826	0.4525148	21.67881	0.001505368	0.000110901	21.67881	18.60092	4.805591	21.67881	19.90918	0.2550627	21.67881	0.0813241824427826	0.6999791	21.67881	42.8768183250595	11.0773275137336	4.242424	11.2826	0.4525148	4.242424	0.6923181		21.67881	0.1135358		1.359187E-05	2.400255E-08	4.630463E-07	1.181058E-07
4.261975	11.14574	0.4509728	21.77871	0.002408755	0.000199483	21.77871	15.01704	-0.6121369	21.77871	14.92225	-0.01283251	21.77871		0.8019968	21.77871			4.261975	11.14574	0.4509728	4.261975	2.678851		21.77871	0.1285697		1.459867E-05	5.257962E-08	7.845415E-07	-1.006764E-08
4.281525	10.96617	0.4491234	21.87861	0.002079886	3.791053E-05	21.87861	14.13816	9.720196	21.87861	17.7266	0.7496777	21.87861		0.7589587	21.87861			4.281525	10.96617	0.4491234	4.281525	3.394003		21.87861	0.06218337		6.713871E-06	1.621587E-08	2.299973E-07	1.724239E-07
4.301075	10.74389	0.446965	21.97852	0.00061402	6.849013E-05	21.97852	13.15879	-1.772116	21.97852	15.48435	-0.1321725	21.97852		0.6859395	21.97852			4.301075	10.74389	0.446965	4.301075	-3.84337		21.97852	0.1025901		7.531529E-06	2.154682E-08	3.307618E-07	-4.371761E-08
4.320626	10.50802	0.4435736	22.07842	0.00358596	0.0001990242	22.07842	13.75192	1.540108	22.07842	14.40682	0.1408225	22.07842		0.7300943	22.07842			4.320626	10.50802	0.4435736	4.320626	-0.3726462		22.07842	0.2037165		1.172298E-05	4.123639E-08	5.882808E-07	8.28432E-08
4.340176	10.24206	0.435558	22.17832	0.002886665	0.0002585238	22.17832	12.45146	-2.706999	22.17832	14.02973	-0.04241483	22.17832		0.6149755	22.17832			4.340176	10.24206	0.435558	4.340176	-0.6466507		22.17832	0.08364647		8.585657E-06	2.682458E-08	3.760035E-07	-1.594812E-08
4.359726	10.01104	0.4330913	22.27822	0.002395578	0.0002196791	22.27822	14.24712	0.8056253	22.27822	15.95772	0.008791854	22.27822		0.8038485	22.27822			4.359726	10.01104	0.4330913	4.359726	0.5681027		22.27822	0.09208699		1.189505E-05	3.754903E-08	5.991737E-07	5.267848E-09
4.379277	10.19158	0.4333995	22.37812	0.006658823	0.0004330633	22.37812	16.15789	0.626017	22.37812	17.95993	-0.004380326	22.37812		0.9180462	22.37812			4.379277	10.19158	0.4333995	4.379277	-2.675198		22.37812	0.1206236		2.210775E-05	6.292164E-08	1.130057E-06	-4.950019E-09
4.398827	10.3498	0.4370991	22.47803	0.00488312	0.0002532082	22.47803	17.12803	-0.5993235	22.47803	16.45058	-0.03576216	22.47803		0.9014499	22.47803			4.398827	10.3498	0.4370991	4.398827	-0.3689928		22.47803	0.09325235		1.448072E-05	4.823576E-08	7.929995E-07	-2.835938E-08
4.418377	10.22167	0.435558	22.57793	0.002321114	0.0001537412	22.57793	10.08812	0.6100482	22.57793	10.79413	0.04772305	22.57793		0.5707169	22.57793			4.418377	10.22167	0.435558	4.418377	4.778639		22.57793	0.04896993		7.873094E-06	3.856476E-08	4.157999E-07	1.984324E-08
4.437928	10.38572	0.4364826	22.67783	0.002809162	0.0001187201	22.67783	16.46304	-2.079024	22.67783	17.14719	0.00122054	22.67783		0.8813035	22.67783			4.437928	10.38572	0.4364826	4.437928	2.163723		22.67783	0.1176511		1.955064E-05	5.860043E-08	1.004832E-06	1.226437E-09
4.457478	10.23041	0.4315502	22.77773	0.001979893	0.0001238709	22.77773	11.38042	3.604993	22.77773	14.05264	0.006085899	22.77773		0.7117561	22.77773			4.457478	10.23041	0.4315502	4.457478	0.1370023		22.77773	0.09725028		9.5064E-06	3.426346E-08	4.814833E-07	2.930258E-09
4.477028	10.47016	0.4460403	22.87764	0.002868895	0.0001778853	22.87764	14.36098	6.635303	22.87764	16.39886	0.4237539	22.87764		0.7376424	22.87764			4.477028	10.47016	0.4460403	4.477028	0.8348005		22.87764	0.1085097		9.265391E-06	2.541454E-08	3.837378E-07	1.626104E-07
4.496579	10.65556	0.4466567	22.97754	0.003294778	0.000127383	22.97754	12.06896	0.3567778	22.97754	11.8051	0.07864635	22.97754		0.5004146	22.97754			4.496579	10.65556	0.4466567	4.496579	-0.6146835		22.97754	0.09817445		7.668107E-06	2.753459E-08	3.24048E-07	2.54852E-08
4.516129	10.59441	0.4475814	23.07744	0.001634847	0.0002354686	23.07744	12.86579	2.904236	23.07744	13.45591	0.09775514	23.07744		0.4871394	23.07744			4.516129	10.59441	0.4475814	4.516129	4.24707		23.07744	0.03465456		1.135111E-05	3.053974E-08	4.089905E-07	3.998093E-08
4.535679	10.36533	0.4407987	23.17734	0.004209605	0.0002445136	23.17734	22.56274	1.809852	23.17734	19.85482	0.1386285	23.17734	0.0132802790752004	0.849669	23.17734	24.1101310190614	1.93397448136923	4.535679	10.36533	0.4407987	4.535679	2.165549		23.17734	0.05765704		1.085985E-05	2.340679E-08	4.603353E-07	6.381561E-08
4.55523	10.21294	0.4352497	23.27724	0.0005018125	7.786292E-05	23.27724	6.366478	6.407914	23.27724	9.753024	0.8846824	23.27724		0.5300289	23.27724			4.55523	10.21294	0.4352497	4.55523	0.5936764		23.27724	0.03523025		3.609386E-06	2.011195E-08	1.469126E-07	1.299709E-07
4.57478	10.44784	0.435558	23.37715	0.003825852	0.000173697	23.37715	17.58514	0.9839655	23.37715	17.75041	0.01959938	23.37715		0.7895085	23.37715			4.57478	10.44784	0.435558	4.57478	-0.5352222		23.37715	0.1130729		1.050968E-05	2.633477E-08	4.673632E-07	9.160027E-09
4.59433	10.674	0.4389493	23.47705	0.001451812	9.822489E-05	23.47705	5.96805	4.443649	23.47705	7.146111	0.6712745	23.47705		0.7369895	23.47705			4.59433	10.674	0.4389493	4.59433	-2.926368		23.47705	0.1345386		2.746957E-06	3.964364E-08	2.352167E-07	1.57895E-07
4.613881	10.81378	0.4481979	23.57695	0.001823099	8.202341E-05	23.57695	11.36965	-1.398209	23.57695	11.53199	0.1076712	23.57695		0.8268436	23.57695			4.613881	10.81378	0.4481979	4.613881	1.647681		23.57695	0.1485866		1.047165E-05	6.510736E-08	7.465027E-07	8.037686E-08
4.633431	10.72642	0.4407987	23.67686	0.003608618	0.0002081908	23.67686	11.6989	0.9021689	23.67686	12.73411	0.1589648	23.67686		0.7588249	23.67686			4.633431	10.72642	0.4407987	4.633431	1.084145		23.67686	0.1081301		5.545848E-06	2.595207E-08	3.263786E-07	5.188272E-08
4.652981	10.87493	0.4494317	23.77676	0.001940931	8.022392E-05	23.77676	9.039641	-0.7604749	23.77676	11.0753	0.0230727	23.77676		0.7610013	23.77676			4.652981	10.87493	0.4494317	4.652981	2.199343		23.77676	0.09164227		1.362505E-05	8.453034E-08	9.359496E-07	2.159489E-08
4.672532	10.63032	0.4438818	23.87666	0.0009971536	5.559523E-05	23.87666	15.56136	2.29739	23.87666	16.65749	0.07632461	23.87666		0.7000676	23.87666			4.672532	10.63032	0.4438818	4.672532	-0.385433		23.87666	0.08667105		8.133813E-06	2.052178E-08	3.4085E-07	2.601524E-08
4.692082	10.39445	0.4395658	23.97656	0.00279276	0.0002124335	23.97656	17.18297	2.783596	23.97656	17.45792	0.200329	23.97656		0.8995311	23.97656			4.692082	10.39445	0.4395658	4.692082	2.944635		23.97656	0.113946		2.073044E-05	6.118425E-08	1.047341E-06	2.098128E-07
4.711632	10.13335	0.4404905	24.07646	0.002705801	0.0001289617	24.07646	10.16205	4.200707	24.07646	12.14131	0.4567531	24.07646		0.7064494	24.07646			4.711632	10.13335	0.4404905	4.711632	-1.692435		24.07646	0.07016613		8.763987E-06	4.200026E-08	4.638439E-07	2.118622E-07
4.731183	10.01784	0.4287753	24.17637	0.003083379	8.67116E-05	24.17637	11.08954	1.730154	24.17637	12.32473	0.2937008	24.17637		0.5752798	24.17637			4.731183	10.01784	0.4287753	4.731183	-2.19295		24.17637	0.02737324		1.212274E-05	4.591184E-08	5.429194E-07	1.594559E-07
4.750733	10.08481	0.4380247	24.27627	0.002391103	0.0001157296	24.27627	16.85986	6.767366	24.27627	19.77616	0.617376	24.27627		0.7250273	24.27627			4.750733	10.08481	0.4380247	4.750733	-1.03665		24.27627	0.06209842		7.021546E-06	1.301677E-08	2.190404E-07	1.352303E-07
4.770284	9.978039	0.4300081	24.37617	0.001204147	0.0001834489	24.37617	11.75119	4.438224	24.37617	13.88861	0.3740784	24.37617		0.6680518	24.37617			4.770284	9.978039	0.4300081	4.770284	-0.8795545		24.37617	0.09209973		7.720983E-06	2.674022E-08	3.478435E-07	1.301207E-07
4.789834	10.0324	0.4364826	24.47607	0.003379813	0.0002327871	24.47607	12.84326	-3.000204	24.47607	13.93156	-0.2929204	24.47607		0.755739	24.47607			4.789834	10.0324	0.4364826	4.789834	6.282011		24.47607	0.0854269		1.15532E-05	4.498574E-08	6.014494E-07	-1.761768E-07
4.809384	9.761582	0.4349415	24.57598	0.0016234	0.0001138807	24.57598	12.98077	3.287998	24.57598	13.18915	0.2858604	24.57598		0.8987685	24.57598			4.809384	9.761582	0.4349415	4.809384	-1.844964		24.57598	0.09931298		1.208096E-05	6.241889E-08	7.915458E-07	2.262716E-07
4.828935	9.666457	0.426925	24.67588	0.002731697	0.0001827759	24.67588	15.05217	0.7206436	24.67588	16.39761	0.0523032	24.67588		0.8164234	24.67588			4.828935	9.666457	0.426925	4.828935	2.870654		24.67588	0.04857865		8.659882E-06	2.629458E-08	4.305797E-07	2.25207E-08
4.848485	9.667428	0.4337077	24.77578	0.0009136563	0.0001814219	24.77578	15.61322	0.5980901	24.77578	16.24483	0.01999865	24.77578		0.6982931	24.77578			4.848485	9.667428	0.4337077	4.848485	-0.80466		24.77578	0.08056256		1.240455E-05	3.282375E-08	5.331097E-07	1.066148E-08
4.868035	9.380113	0.4309328	24.87568	0.001468439	0.000200216	24.87568	11.15227	0.7593768	24.87568	11.92627	0.05370743	24.87568		0.5133075	24.87568			4.868035	9.380113	0.4309328	4.868035	-4.596883		24.87568	0.227727		6.08774E-06	2.196971E-08	2.616396E-07	1.405199E-08
4.887586	9.329638	0.419834	24.97559	0.004430437	0.0001445098	24.97559	11.01321	-2.984485	24.97559	12.19479	-0.1025923	24.97559		0.4236111	24.97559			4.887586	9.329638	0.419834	4.887586	-0.1863231		24.97559	0.06904171		9.79359E-06	2.78972E-08	3.384241E-07	-3.471972E-08
4.907136	9.521829	0.4247674	25.07549	0.003335379	0.0002659158	25.07549	11.1818	-0.1302386	25.07549	11.27602	0.004863726	25.07549		0.5237555	25.07549			4.907136	9.521829	0.4247674	4.907136	-0.6128568		25.07549	0.1077112		7.409751E-06	3.052255E-08	3.441687E-07	1.673942E-09
4.926686	9.495621	0.4287753	25.17539	0.001953807	8.8612E-05	25.17539	17.76644	-1.549069	25.17539	17.79731	-0.0526582	25.17539		0.8286303	25.17539			4.926686	9.495621	0.4287753	4.926686	-5.322995		25.17539	0.007013779		1.34853E-05	3.527871E-08	6.269975E-07	-3.301656E-08
4.946237	9.486886	0.4253839	25.27529	0.003927613	0.0001667068	25.27529	11.17626	1.969065	25.27529	12.73536	0.2345795	25.27529		0.5704959	25.27529			4.946237	9.486886	0.4253839	4.946237	2.726345		25.27529	0.067815		6.045465E-06	2.126471E-08	2.636568E-07	6.184847E-08
4.965787	9.681989	0.4244592	25.37519	0.003833517	0.000304058	25.37519	12.44034	-0.3683667	25.37519	13.31305	-0.1081983	25.37519		0.906502	25.37519			4.965787	9.681989	0.4244592	4.965787	-0.3004916		25.37519	0.1241304		1.021894E-05	5.226601E-08	6.917826E-07	-7.484969E-08
4.985337	9.687813	0.4266168	25.4751	0.002199292	0.0001450264	25.4751	13.04011	3.109248	25.4751	14.57416	0.1410192	25.4751		0.8407978	25.4751			4.985337	9.687813	0.4266168	4.985337	-3.590373		25.4751	0.06885029		9.443449E-06	3.738138E-08	5.394645E-07	7.607486E-08
5.004888	9.552891	0.4293917	25.575	3.791228E-05	8.187536E-05	25.575	15.01708	7.876886E-12	25.575	17.16075	5.809783E-13	25.575		0.6431471	25.575			5.004888	9.552891	0.4293917	5.004888	1.021124		25.575	0.1394408		6.141095E-06	1.34117E-08	2.301547E-07	1.337149E-19
5.024438	9.627631	0.4275424	25.6749	0.002199292	0.0001450264	25.6749	13.04011	-3.109248	25.6749	14.57416	-0.1410192	25.6749		0.8407978	25.6749			5.024438	9.627631	0.4275424	5.024438	-0.2639577		25.6749	0.06885029		9.443449E-06	3.738138E-08	5.394645E-07	-7.607486E-08
5.043988	9.61113	0.4281588	25.7748	0.003833517	0.000304058	25.7748	12.44034	0.3683667	25.7748	13.31305	0.1081983	25.7748		0.906502	25.7748			5.043988	9.61113	0.4281588	5.043988	-0.3753862		25.7748	0.1241304		1.021894E-05	5.226601E-08	6.917826E-07	7.484969E-08
5.063539	9.653839	0.4263085	25.87471	0.003927613	0.0001667068	25.87471	11.17626	-1.969065	25.87471	12.73536	-0.2345795	25.87471		0.5704959	25.87471			5.063539	9.653839	0.4263085	5.063539	-0.5324821		25.87471	0.067815		6.045465E-06	2.126471E-08	2.636568E-07	-6.184847E-08
5.083089	9.893591	0.4321666	25.97461	0.001953807	8.8612E-05	25.97461	17.76644	1.549069	25.97461	17.79731	0.0526582	25.97461		0.8286303	25.97461			5.083089	9.893591	0.4321666	5.083089	0.6777045		25.97461	0.007013779		1.34853E-05	3.527871E-08	6.269975E-07	3.301656E-08
5.102639	9.836323	0.428467	26.07451	0.003335379	0.0002659158	26.07451	11.1818	0.1302386	26.07451	11.27602	-0.004863726	26.07451		0.5237555	26.07451			5.102639	9.836323	0.428467	5.102639	-1.650421		26.07451	0.1077112		7.409751E-06	3.052255E-08	3.441687E-07	-1.673942E-09
5.12219	9.931448	0.4358662	26.17441	0.004430437	0.0001445098	26.17441	11.01321	2.984485	26.17441	12.19479	0.1025923	26.17441		0.4236111	26.17441			5.12219	9.931448	0.4358662	5.12219	1.372763		26.17441	0.06904171		9.79359E-06	2.78972E-08	3.384241E-07	3.471972E-08
5.14174	9.857677	0.4324748	26.27431	0.001468439	0.000200216	26.27431	11.15227	-0.7593768	26.27431	11.92627	-0.05370743	26.27431		0.5133075	26.27431			5.14174	9.857677	0.4324748	5.14174	0.8658543		26.27431	0.227727		6.08774E-06	2.196971E-08	2.616396E-07	-1.405199E-08
5.16129	9.928535	0.4293917	26.37422	0.0009136563	0.0001814219	26.37422	15.61322	-0.5980901	26.37422	16.24483	-0.01999865	26.37422		0.6982931	26.37422			5.16129	9.928535	0.4293917	5.16129	-1.684214		26.37422	0.08056256		1.240455E-05	3.282375E-08	5.331097E-07	-1.066148E-08
5.18084	10.15955	0.4380247	26.47412	0.002731697	0.0001827759	26.47412	15.05217	-0.7206436	26.47412	16.39761	-0.0523032	26.47412		0.8164234	26.47412			5.18084	10.15955	0.4380247	5.18084	1.684214		26.47412	0.04857865		8.659882E-06	2.629458E-08	4.305797E-07	-2.25207E-08
5.200391	10.07413	0.4315502	26.57402	0.0016234	0.0001138807	26.57402	12.98077	-3.287998	26.57402	13.18915	-0.2858604	26.57402		0.8987685	26.57402			5.200391	10.07413	0.4315502	5.200391	-4.959482		26.57402	0.09931298		1.208096E-05	6.241889E-08	7.915458E-07	-2.262716E-07
5.219941	10.19158	0.4312419	26.67393	0.003379813	0.0002327871	26.67393	12.84326	3.000204	26.67393	13.93156	0.2929204	26.67393		0.755739	26.67393			5.219941	10.19158	0.4312419	5.219941	0.04292738		26.67393	0.0854269		1.15532E-05	4.498574E-08	6.014494E-07	1.761768E-07
5.239491	10.45366	0.4451156	26.77383	0.001204147	0.0001834489	26.77383	11.75119	-4.438224	26.77383	13.88861	-0.3740784	26.77383		0.6680518	26.77383			5.239491	10.45366	0.4451156	5.239491	3.762082		26.77383	0.09209973		7.720983E-06	2.674022E-08	3.478435E-07	-1.301207E-07
5.259042	10.35563	0.4361744	26.87373	0.002391103	0.0001157296	26.87373	16.85986	-6.767366	26.87373	19.77616	-0.617376	26.87373		0.7250273	26.87373			5.259042	10.35563	0.4361744	5.259042	-3.010396		26.87373	0.06209842		7.021546E-06	1.301677E-08	2.190404E-07	-1.352303E-07
5.278593	10.51967	0.4429572	26.97363	0.003083379	8.67116E-05	26.97363	11.08954	-1.730154	26.97363	12.32473	-0.2937008	26.97363		0.5752798	26.97363			5.278593	10.51967	0.4429572	5.278593	0.8950815		26.97363	0.02737324		1.212274E-05	4.591184E-08	5.429194E-07	-1.594559E-07
5.298143	10.41192	0.4404905	27.07353	0.002705801	0.0001289617	27.07353	10.16205	-4.200707	27.07353	12.14131	-0.4567531	27.07353		0.7064494	27.07353			5.298143	10.41192	0.4404905	5.298143	2.748266		27.07353	0.07016613		8.763987E-06	4.200026E-08	4.638439E-07	-2.118622E-07
5.317693	10.55364	0.451281	27.17344	0.00279276	0.0002124335	27.17344	17.18297	-2.783596	27.17344	17.45792	-0.200329	27.17344		0.8995311	27.17344			5.317693	10.55364	0.451281	5.317693	-0.01096018		27.17344	0.113946		2.073044E-05	6.118425E-08	1.047341E-06	-2.098128E-07
5.337244	10.42454	0.4420325	27.27334	0.0009971536	5.559523E-05	27.27334	15.56136	-2.29739	27.27334	16.65749	-0.07632461	27.27334		0.7000676	27.27334			5.337244	10.42454	0.4420325	5.337244	1.204707		27.27334	0.08667105		8.133813E-06	2.052178E-08	3.4085E-07	-2.601524E-08
5.356794	10.56626	0.446965	27.37324	0.001940931	8.022392E-05	27.37324	9.039641	0.7604749	27.37324	11.0753	-0.0230727	27.37324		0.7610013	27.37324			5.356794	10.56626	0.446965	5.356794	-2.232224		27.37324	0.09164227		1.362505E-05	8.453034E-08	9.359496E-07	-2.159489E-08
5.376344	10.42551	0.4420325	27.47314	0.003608618	0.0002081908	27.47314	11.6989	-0.9021689	27.47314	12.73411	-0.1589648	27.47314		0.7588249	27.47314			5.376344	10.42551	0.4420325	5.376344	1.964612		27.47314	0.1081301		5.545848E-06	2.595207E-08	3.263786E-07	-5.188272E-08
5.395895	10.18188	0.4420325	27.57305	0.001823099	8.202341E-05	27.57305	11.36965	1.398209	27.57305	11.53199	-0.1076712	27.57305		0.8268436	27.57305			5.395895	10.18188	0.4420325	5.395895	-3.45337		27.57305	0.1485866		1.047165E-05	6.510736E-08	7.465027E-07	-8.037686E-08
5.415445	9.912034	0.4346333	27.67295	0.001451812	9.822489E-05	27.67295	5.96805	-4.443649	27.67295	7.146111	-0.6712745	27.67295		0.7369895	27.67295			5.415445	9.912034	0.4346333	5.415445	1.00103		27.67295	0.1345386		2.746957E-06	3.964364E-08	2.352167E-07	-1.57895E-07
5.434995	9.647044	0.4247674	27.77285	0.003825852	0.000173697	27.77285	17.58514	-0.9839655	27.77285	17.75041	-0.01959938	27.77285		0.7895085	27.77285			5.434995	9.647044	0.4247674	5.434995	-0.7370722		27.77285	0.1130729		1.050968E-05	2.633477E-08	4.673632E-07	-9.160027E-09
5.454545	9.795555	0.4300081	27.87275	0.0005018125	7.786292E-05	27.87275	6.366478	-6.407914	27.87275	9.753024	-0.8846824	27.87275		0.5300289	27.87275			5.454545	9.795555	0.4300081	5.454545	-1.323442		27.87275	0.03523025		3.609386E-06	2.011195E-08	1.469126E-07	-1.299709E-07
5.474096	9.895534	0.4383329	27.97266	0.004209605	0.0002445136	27.97266	22.56274	-1.809852	27.97266	19.85482	-0.1386285	27.97266	-0.0110036598381077	0.849669	27.97266	24.1101310190614	-1.93397448136923	5.474096	9.895534	0.4383329	5.474096	-1.577353		27.97266	0.05765704		1.085985E-05	2.340679E-08	4.603353E-07	-6.381561E-08
5.493646	9.711107	0.4272332	28.07256	0.001634847	0.0002354686	28.07256	12.86579	-2.904236	28.07256	13.45591	-0.09775514	28.07256		0.4871394	28.07256			5.493646	9.711107	0.4272332	5.493646	-2.450514		28.07256	0.03465456		1.135111E-05	3.053974E-08	4.089905E-07	-3.998093E-08
5.513196	9.895534	0.4318584	28.17246	0.003294778	0.000127383	28.17246	12.06896	-0.3567778	28.17246	11.8051	-0.07864635	28.17246		0.5004146	28.17246			5.513196	9.895534	0.4318584	5.513196	4.299131		28.17246	0.09817445		7.668107E-06	2.753459E-08	3.24048E-07	-2.54852E-08
5.532747	10.13237	0.4330913	28.27236	0.002868895	0.0001778853	28.27236	14.36098	-6.635303	28.27236	16.39886	-0.4237539	28.27236		0.7376424	28.27236			5.532747	10.13237	0.4330913	5.532747	-0.02557376		28.27236	0.1085097		9.265391E-06	2.541454E-08	3.837378E-07	-1.626104E-07
5.552297	10.33815	0.4401822	28.37226	0.001979893	0.0001238709	28.37226	11.38042	-3.604993	28.37226	14.05264	-0.006085899	28.37226		0.7117561	28.37226			5.552297	10.33815	0.4401822	5.552297	-0.4904681		28.37226	0.09725028		9.5064E-06	3.426346E-08	4.814833E-07	-2.930258E-09
5.571847	10.17702	0.4392576	28.47217	0.002809162	0.0001187201	28.47217	16.46304	2.079024	28.47217	17.14719	-0.00122054	28.47217		0.8813035	28.47217			5.571847	10.17702	0.4392576	5.571847	0.3297188		28.47217	0.1176511		1.955064E-05	5.860043E-08	1.004832E-06	-1.226437E-09
5.591398	10.00716	0.4395658	28.57207	0.002321114	0.0001537412	28.57207	10.08812	-0.6100482	28.57207	10.79413	-0.04772305	28.57207		0.5707169	28.57207			5.591398	10.00716	0.4395658	5.591398	1.299695		28.57207	0.04896993		7.873094E-06	3.856476E-08	4.157999E-07	-1.984324E-08
5.610948	9.780025	0.4306246	28.67197	0.00488312	0.0002532082	28.67197	17.12803	0.5993235	28.67197	16.45058	0.03576216	28.67197		0.9014499	28.67197			5.610948	9.780025	0.4306246	5.610948	1.1974		28.67197	0.09325235		1.448072E-05	4.823576E-08	7.929995E-07	2.835938E-08
5.630498	9.560656	0.4333995	28.77187	0.006658823	0.0004330633	28.77187	16.15789	-0.626017	28.77187	17.95993	0.004380326	28.77187		0.9180462	28.77187			5.630498	9.560656	0.4333995	5.630498	-1.032997		28.77187	0.1206236		2.210775E-05	6.292164E-08	1.130057E-06	4.950019E-09
5.650049	9.665487	0.4306246	28.87178	0.002395578	0.0002196791	28.87178	14.24712	-0.8056253	28.87178	15.95772	-0.008791854	28.87178		0.8038485	28.87178			5.650049	9.665487	0.4306246	5.650049	-0.1132552		28.87178	0.09208699		1.189505E-05	3.754903E-08	5.991737E-07	-5.267848E-09
5.669599	9.461649	0.4238419	28.97168	0.002886665	0.0002585238	28.97168	12.45146	2.706999	28.97168	14.02973	0.04241483	28.97168		0.6149755	28.97168			5.669599	9.461649	0.4238419	5.669599	-0.40644		28.97168	0.08364647		8.585657E-06	2.682458E-08	3.760035E-07	1.594812E-08
5.689149	9.607246	0.4330913	29.07158	0.00358596	0.0001990242	29.07158	13.75192	-1.540108	29.07158	14.40682	-0.1408225	29.07158		0.7300943	29.07158			5.689149	9.607246	0.4330913	5.689149	-3.863464		29.07158	0.2037165		1.172298E-05	4.123639E-08	5.882808E-07	-8.28432E-08
5.7087	9.438353	0.4235336	29.17148	0.00061402	6.849013E-05	29.17148	13.15879	1.772116	29.17148	15.48435	0.1321725	29.17148		0.6859395	29.17148			5.7087	9.438353	0.4235336	5.7087	-0.2310771		29.17148	0.1025901		7.531529E-06	2.154682E-08	3.307618E-07	4.371761E-08
5.72825	9.594628	0.4349415	29.27139	0.002079886	3.791053E-05	29.27139	14.13816	-9.720196	29.27139	17.7266	-0.7496777	29.27139		0.7589587	29.27139			5.72825	9.594628	0.4349415	5.72825	-3.140092		29.27139	0.06218337		6.713871E-06	1.621587E-08	2.299973E-07	-1.724239E-07
5.7478	9.412144	0.4223007	29.37129	0.002408755	0.000199483	29.37129	15.01704	0.6121369	29.37129	14.92225	0.01283251	29.37129		0.8019968	29.37129			5.7478	9.412144	0.4223007	5.7478	1.451311		29.37129	0.1285697		1.459867E-05	5.257962E-08	7.845415E-07	1.006764E-08
5.767351	9.570361	0.4235336	29.47119	0.001505368	0.000110901	29.47119	18.60092	-4.805591	29.47119	19.90918	-0.2550627	29.47119	-0.0598215182767611	0.6999791	29.47119	42.8768183250595	-11.0773275137336	5.767351	9.570361	0.4235336	5.767351	-2.724518		29.47119	0.1135358		1.359187E-05	2.400255E-08	4.630463E-07	-1.181058E-07
5.786901	9.710136	0.4321666	29.57109	0.005022377	0.0003801021	29.57109	11.65258	-3.136175	29.57109	12.24535	-0.1253646	29.57109		0.829686	29.57109			5.786901	9.710136	0.4321666	5.786901	0.8576342		29.57109	0.08360681		1.6687E-05	9.233143E-08	1.12185E-06	-1.406402E-07
5.806452	9.480091	0.4275424	29.671	0.003465267	0.0001223522	29.671	18.48867	-0.05463723	29.671	19.71517	-0.06823418	29.671	-0.000700430010204931	0.7235616	29.671	44.1869105161227	-0.130580018087028	5.806452	9.480091	0.4275424	5.806452	-2.605783		29.671	0.05065326		1.009004E-05	1.87831E-08	3.69453E-07	-2.520932E-08
5.826002	9.350022	0.426925	29.7709	0.003109777	0.0002021648	29.7709	17.24775	-0.4344043	29.7709	16.79985	-0.09666634	29.7709		0.8940428	29.7709			5.826002	9.350022	0.426925	5.826002	-0.466721		29.7709	0.1007968		2.048138E-05	6.487937E-08	1.084907E-06	-1.048739E-07
5.845552	9.527653	0.4260003	29.8708	0.002773809	0.0002404267	29.8708	15.63703	-0.1353496	29.8708	15.04631	-0.04087069	29.8708		0.7498649	29.8708			5.845552	9.527653	0.4260003	5.845552	2.500748		29.8708	0.01374809		1.181203E-05	3.912439E-08	5.881868E-07	-2.40396E-08
5.865103	9.64122	0.4278506	29.9707	0.001396258	8.590001E-05	29.9707	17.89516	-8.428124	29.9707	21.1421	-0.3944487	29.9707	-0.519157724266585	0.6028399	29.9707	207.57767546187	-97.7633502741133	5.865103	9.64122	0.4278506	5.865103	-0.8329738		29.9707	0.1383307		9.013664E-06	1.215646E-08	2.390856E-07	-9.430698E-08
5.884653	9.879032	0.4260003	30.0706	0.00223066	0.0001649059	30.0706	1.530985	-6.169421	30.0706	7.022798	-3.861165	30.0706		0.2159393	30.0706			5.884653	9.879032	0.4260003	5.884653	-1.38829		30.0706	0.100171		2.991144E-06	1.309631E-08	2.305914E-08	-8.903514E-08
5.904203	10.13529	0.4324748	30.17051	0.003180738	0.0001994704	30.17051	13.02852	-6.268902	30.17051	14.93003	-0.6545482	30.17051		0.8253645	30.17051			5.904203	10.13529	0.4324748	5.904203	2.00754		30.17051	0.1309303		1.539879E-05	5.701787E-08	7.122651E-07	-4.662118E-07
5.923754	10.27603	0.4438818	30.27041	0.001703336	0.0001235262	30.27041	16.63296	0.870794	30.27041	17.59773	0.08696289	30.27041		0.7459729	30.27041			5.923754	10.27603	0.4438818	5.923754	-0.4402339		30.27041	0.07300133		7.160484E-06	1.724854E-08	3.023937E-07	2.629703E-08
5.943304	10.21779	0.4318584	30.37031	0.00277647	0.0003518724	30.37031	3.867638	-4.859475	30.37031	7.016126	-1.199045	30.37031		0.3766834	30.37031			5.943304	10.21779	0.4318584	5.943304	3.505431		30.37031	0.1658953		7.491928E-06	5.732912E-08	2.576213E-07	-3.088996E-07
5.962854	10.36145	0.4411069	30.47021	0.0008571533	0.0003107851	30.47021	2.740643	1.084045	30.47021	3.538304	0.399442	30.47021		0.150579	30.47021			5.962854	10.36145	0.4411069	5.962854	4.805126		30.47021	0.09188824		5.129915E-06	6.169989E-08	2.027375E-07	8.098186E-08
5.982405	10.26341	0.435558	30.57012	0.003756636	0.0006022943	30.57012	-0.7376776	2.085469	30.57012	2.203071	-3.934873	30.57012		0.3815584	30.57012			5.982405	10.26341	0.435558	5.982405	3.151965		30.57012	0.07487942		1.026704E-05	8.071403E-07	-4.379823E-07	1.723404E-06
6.001955	10.3168	0.4386411	30.67002	0.004927959	0.000204668	30.67002	13.43979	4.814797	30.67002	15.04013	0.3455232	30.67002		0.7801706	30.67002			6.001955	10.3168	0.4386411	6.001955	-0.9206552		30.67002	0.1011652		1.410792E-05	4.865743E-08	6.91689E-07	2.389946E-07
6.021505	10.06831	0.4389493	30.76992	0.001067218	7.086692E-05	30.76992	11.48735	2.887688	30.76992	11.67036	0.2310761	30.76992		0.5791966	30.76992			6.021505	10.06831	0.4389493	6.021505	0.8567208		30.76992	0.09273785		9.759677E-06	4.150432E-08	4.719342E-07	1.090527E-07
6.041056	9.820792	0.4315502	30.86982	0.001753946	0.000308761	30.86982	11.91277	0.1314934	30.86982	12.26391	0.006388111	30.86982		0.643453	30.86982			6.041056	9.820792	0.4315502	6.041056	-4.127421		30.86982	0.08997698		1.202721E-05	5.14546E-08	6.310215E-07	4.031036E-09
6.060606	9.747022	0.4263085	30.96972	0.001684557	0.0001739954	30.96972	18.97755	-4.586314	30.96972	20.56847	-0.2896457	30.96972	-0.0480164314218104	0.8719445	30.96972	38.6619335471512	-9.3434461452866	6.060606	9.747022	0.4263085	6.060606	0.385433		30.96972	0.1779816		1.624154E-05	3.347435E-08	6.613334E-07	-1.915524E-07
6.080156	9.953773	0.4300081	31.06963	0.003063377	0.0001330884	31.06963	13.15863	-3.381698	31.06963	15.46482	-0.3742539	31.06963		0.7305357	31.06963			6.080156	9.953773	0.4300081	6.080156	-1.102412		31.06963	0.06915248		9.258141E-06	2.827974E-08	4.095957E-07	-1.532928E-07
6.099707	10.17217	0.4296999	31.16953	0.001794196	0.0001111183	31.16953	16.01951	5.500752	31.16953	16.96683	0.3122747	31.16953		0.7776244	31.16953			6.099707	10.17217	0.4296999	6.099707	-1.091451		31.16953	0.05937064		1.033446E-05	2.791619E-08	4.521177E-07	1.411849E-07
6.119257	10.20517	0.4404905	31.26943	0.0009490126	6.072175E-05	31.26943	8.814684	-10.17414	31.26943	14.37137	-1.170016	31.26943		0.513793	31.26943			6.119257	10.20517	0.4404905	6.119257	-2.859694		31.26943	0.02945634		7.779318E-06	1.935235E-08	1.806987E-07	-2.114203E-07
6.138807	9.983863	0.4457321	31.36934	0.001107863	2.047178E-05	31.36934	17.52429	-4.637329	31.36934	17.65019	-0.1991155	31.36934		0.8173621	31.36934			6.138807	9.983863	0.4457321	6.138807	1.765502		31.36934	0.08020429		1.987428E-05	5.214431E-08	9.026377E-07	-1.797291E-07
6.158358	9.980951	0.4386411	31.46924	0.002113427	0.0002384259	31.46924	17.72565	0.7151484	31.46924	18.37533	-0.02767511	31.46924		0.8396114	31.46924			6.158358	9.980951	0.4386411	6.158358	0.8631142		31.46924	0.08553432		1.804398E-05	4.486839E-08	8.241559E-07	-2.28086E-08
6.177908	10.12364	0.435558	31.56914	0.002425492	0.0001787274	31.56914	10.20914	-4.895644	31.56914	11.46241	-0.5052078	31.56914		0.6129099	31.56914			6.177908	10.12364	0.435558	6.177908	1.704308		31.56914	0.01928603		1.031433E-05	4.81156E-08	4.922653E-07	-2.486963E-07
6.197458	10.00619	0.4374073	31.66904	0.002578499	0.0002161616	31.66904	14.38534	-4.074661	31.66904	16.74286	-0.3652291	31.66904		0.8301184	31.66904			6.197458	10.00619	0.4374073	6.197458	-2.603956		31.66904	0.01664833		1.665768E-05	4.932821E-08	7.757734E-07	-2.833351E-07
6.217009	10.01007	0.4330913	31.76894	0.001845831	0.0001316966	31.76894	17.86709	2.381845	31.76894	21.95232	0.09424396	31.76894	0.266127365413356	0.9461915	31.76894	398.485364831784	53.1217241804046	6.217009	10.01007	0.4330913	6.217009	-1.115198		31.76894	0.02498305		1.650849E-05	3.241347E-08	7.08412E-07	6.676355E-08
6.236559	9.997452	0.4361744	31.86885	0.0006505836	7.984193E-05	31.86885	15.31739	-12.15263	31.86885	19.99241	-0.6371372	31.86885		0.8864509	31.86885			6.236559	9.997452	0.4361744	6.236559	3.026837		31.86885	0.04666877		2.607728E-05	5.783443E-08	9.751417E-07	-6.21299E-07
6.256109	9.747993	0.4315502	31.96875	0.003898741	0.0002499055	31.96875	13.29779	0.3934497	31.96875	13.10012	-0.06483151	31.96875		0.6704329	31.96875			6.256109	9.747993	0.4315502	6.256109	0.09681493		31.96875	0.06863673		2.136144E-05	8.345166E-08	1.090937E-06	-7.072708E-08
6.27566	9.756729	0.4281588	32.06865	0.0008191086	0.0001312817	32.06865	10.50915	-5.578252	32.06865	15.91301	-0.7828609	32.06865		0.2917367	32.06865			6.27566	9.756729	0.4281588	6.27566	-1.880584		32.06865	0.1238127		1.715051E-05	1.975893E-08	2.475802E-07	-1.938209E-07
6.29521	10.00036	0.428467	32.16855	0.004729939	0.0001746952	32.16855	14.8712	-4.564384	32.16855	15.01147	-0.2927573	32.16855		0.7466858	32.16855			6.29521	10.00036	0.428467	6.29521	0.9270486		32.16855	0.07521535		9.005797E-06	2.984101E-08	4.299129E-07	-1.258602E-07
6.314761	9.942124	0.4300081	32.26846	0.001161276	0.0001475366	32.26846	-4.880685	-4.3611	32.26846	6.622755	0.8637711	32.26846		0.04270882	32.26846			6.314761	9.942124	0.4300081	6.314761	-3.980372		32.26846	0.06890094		7.429038E-06	7.233905E-09	-3.625575E-08	-3.131667E-08
6.334311	9.992599	0.4278506	32.36836	0.0007913993	7.077776E-05	32.36836	19.52519	-5.098157	32.36836	19.84395	-0.28856	32.36836	-0.0431530488222314	0.6384485	32.36836	33.6119795958996	-8.77631122437883	6.334311	9.992599	0.4278506	6.334311	-1.734449		32.36836	0.07851321		1.810583E-05	2.935541E-08	5.596912E-07	-1.615045E-07
6.353861	10.25274	0.4358662	32.46826	0.0005363674	7.496677E-05	32.46826	15.39135	-1.543089	32.46826	16.52679	-0.1598753	32.46826		0.5932669	32.46826			6.353861	10.25274	0.4358662	6.353861	1.963699		32.46826	0.1403967		1.210544E-05	2.629381E-08	4.291029E-07	-6.860294E-08
6.373412	10.50025	0.4346333	32.56816	0.002973512	0.0001603395	32.56816	14.86682	-1.47951	32.56816	15.31781	-0.2128506	32.56816		0.4899502	32.56816			6.373412	10.50025	0.4346333	6.373412	6.757865		32.56816	0.03082545		1.612364E-05	3.366835E-08	5.044253E-07	-1.073672E-07
6.392962	10.76233	0.4454238	32.66806	0.002541347	0.0002334646	32.66806	12.02176	-3.712569	32.66806	12.31753	-0.2040445	32.66806		0.5345861	32.66806			6.392962	10.76233	0.4454238	6.392962	-1.60658		32.66806	0.06659493		1.070546E-05	3.772035E-08	4.552414E-07	-9.288949E-08
6.412512	10.72059	0.4444983	32.76797	0.004179594	0.0001150396	32.76797	11.02142	-5.028847	32.76797	12.53976	-0.4972082	32.76797		0.3497877	32.76797			6.412512	10.72059	0.4444983	6.412512	0.2986649		32.76797	0.09216389		6.780396E-06	1.508276E-08	1.693555E-07	-8.420494E-08
6.432063	10.86619	0.4478896	32.86787	0.0005620728	0.0001145604	32.86787	5.082518	2.95898	32.86787	6.492166	0.7165049	32.86787		0.1573735	32.86787			6.432063	10.86619	0.4478896	6.432063	0.8558075		32.86787	0.05933463		6.534101E-06	2.439711E-08	1.28752E-07	9.225146E-08
6.451613	10.81281	0.4497399	32.96777	0.003151949	0.0002368892	32.96777	12.47207	-3.238657	32.96777	13.7165	-0.1433239	32.96777		0.7681004	32.96777			6.451613	10.81281	0.4497399	6.451613	0.6420839		32.96777	0.1076505		1.857389E-05	7.582886E-08	1.029585E-06	-1.475642E-07
6.471163	10.58179	0.4407987	33.06768	0.006551384	0.0002435499	33.06768	17.94547	-1.884052	33.06768	19.21539	-0.05690519	33.06768	-0.0566580866594807	0.7618729	33.06768	112.126328523317	-11.7718699270532	6.471163	10.58179	0.4407987	6.471163	1.178219		33.06768	0.01736789		2.249385E-05	4.641391E-08	8.904207E-07	-5.066955E-08
6.490714	10.33233	0.4404905	33.16758	0.002563942	0.0003063303	33.16758	1.909814	2.809474	33.16758	3.884664	1.998267	33.16758		0.1198998	33.16758			6.490714	10.33233	0.4404905	6.490714	-3.594026		33.16758	0.0643093		8.005456E-06	6.36059E-08	1.105776E-07	2.209635E-07
6.510264	10.07413	0.4380247	33.26748	0.004212171	0.0001341643	33.26748	21.62815	-0.02121189	33.26748	20.62728	-0.09638043	33.26748	-0.000119598380118461	0.7823145	33.26748	25.4897136859276	-0.024999140095687	6.510264	10.07413	0.4380247	6.510264	2.622223		33.26748	0.1639402		1.897943E-05	3.48964E-08	7.164977E-07	-6.905636E-08
6.529814	9.797497	0.4290835	33.36738	0.003927999	0.0002436066	33.36738	13.66098	-1.725633	33.36738	15.57663	-0.2562278	33.36738		0.6958864	33.36738			6.529814	9.797497	0.4290835	6.529814	-0.3370256		33.36738	0.1867487		1.545834E-05	4.433578E-08	6.689905E-07	-1.71414E-07
6.549365	9.514064	0.4232254	33.46729	0.002027532	0.000180232	33.46729	14.00409	-4.462072	33.46729	15.57866	-0.3610464	33.46729		0.8727938	33.46729			6.549365	9.514064	0.4232254	6.549365	-1.045784		33.46729	0.06344655		1.494627E-05	5.375074E-08	7.876026E-07	-2.843611E-07
6.568915	9.610159	0.4250757	33.56719	0.002922049	0.0001525503	33.56719	13.17207	1.349307	33.56719	13.77309	0.05402803	33.56719		0.7613073	33.56719			6.568915	9.610159	0.4250757	6.568915	-0.1552692		33.56719	0.0269283		1.002379E-05	4.022806E-08	5.532579E-07	2.989144E-08
6.588465	9.813997	0.4330913	33.66709	0.0006149047	8.310047E-05	33.66709	13.38042	-9.161741	33.66709	17.86492	-0.8660336	33.66709		0.8766283	33.66709			6.588465	9.813997	0.4330913	6.588465	-0.8220136		33.66709	0.1545402		1.118267E-05	3.071559E-08	4.148005E-07	-3.592311E-07
6.608016	9.658692	0.4346333	33.76699	0.003277647	0.0002256365	33.76699	17.36106	-5.884797	33.76699	18.57066	-0.4086377	33.76699		0.7242656	33.76699			6.608016	9.658692	0.4346333	6.608016	-1.913465		33.76699	0.07092689		1.986016E-05	4.170864E-08	7.170025E-07	-2.929943E-07
6.627566	9.411174	0.4182929	33.86689	0.003428064	0.0001338969	33.86689	16.72652	2.822047	33.86689	18.73445	0.00765521	33.86689		0.480127	33.86689			6.627566	9.411174	0.4182929	6.627566	-4.370372		33.86689	0.07848393		1.434404E-05	1.962211E-08	3.675986E-07	2.814045E-09
6.647116	9.576185	0.4238419	33.9668	0.0008114799	0.0001050163	33.9668	9.507998	-3.486927	33.9668	12.11351	-0.1956402	33.9668		0.6018639	33.9668			6.647116	9.576185	0.4238419	6.647116	3.334635		33.9668	0.08315915		1.126646E-05	4.621104E-08	5.493631E-07	-1.074775E-07
6.666667	9.791673	0.4275424	34.0667	0.004595116	0.00010763	34.0667	19.39074	-2.955099	34.0667	21.61506	-0.2063404	34.0667	-0.0240154645419586	0.6090135	34.0667	33.7305295704365	-5.14044759607441	6.666667	9.791673	0.4275424	6.666667	7.06201		34.0667	0.1088622		1.813185E-05	2.363502E-08	5.003324E-07	-1.032388E-07
6.686217	10.02269	0.428467	34.1666	0.002951001	1.615302E-05	34.1666	18.93004	-6.214808	34.1666	21.69092	-0.4721875	34.1666	-0.0620753718726205	0.6331394	34.1666	40.5905358577206	-13.3260353821688	6.686217	10.02269	0.428467	6.686217	-0.5580559		34.1666	0.137009		3.494657E-05	4.702709E-08	9.224009E-07	-4.355462E-07
6.705767	10.2838	0.4386411	34.2665	0.005080308	0.0001968918	34.2665	18.99091	-11.8264	34.2665	22.0105	-0.5121935	34.2665	-0.110358176307374	0.9098942	34.2665	38.1546423911905	-23.7604221714123	6.705767	10.2838	0.4386411	6.705767	-2.282458		34.2665	0.06072997		2.19214E-05	4.117175E-08	8.065675E-07	-4.131186E-07
6.725317	10.54199	0.4429572	34.36641	0.003300833	0.0003200354	34.36641	10.35728	-2.857706	34.36641	11.39935	-0.4725554	34.36641		0.3621624	34.36641			6.725317	10.54199	0.4429572	6.725317	1.828524		34.36641	0.09897459		2.651626E-05	7.390181E-08	7.616709E-07	-3.599317E-07
6.744868	10.39542	0.4423407	34.46631	0.004645771	0.0001191218	34.46631	18.0882	-8.020828	34.46631	21.4458	-0.4707625	34.46631	-0.157912003689501	0.8761374	34.46631	77.1198026559114	-34.1971388070483	6.744868	10.39542	0.4423407	6.744868	1.889718		34.46631	0.08896704		3.284851E-05	6.257537E-08	1.214166E-06	-5.715839E-07
6.764419	10.19158	0.4370991	34.56621	0.003858618	0.0001451612	34.56621	16.18748	-10.2379	34.56621	21.34377	-0.6589429	34.56621		0.6153885	34.56621			6.764419	10.19158	0.4370991	6.764419	0.8932548		34.56621	0.05100622		2.002569E-05	2.705169E-08	4.821253E-07	-3.17693E-07
6.783969	9.990658	0.4296999	34.66611	0.001986962	0.0001259889	34.66611	18.8379	0.8998471	34.66611	19.05972	0.09869162	34.66611	0.00929349174181195	0.3039342	34.66611	42.3767493371081	2.02424888014839	6.783969	9.990658	0.4296999	6.783969	1.20562		34.66611	0.03512714		1.042814E-05	8.724756E-09	1.654874E-07	1.633222E-08
6.803519	10.17314	0.4392576	34.76601	0.004834643	9.658022E-05	34.76601	22.18192	-2.7171	34.76601	24.92629	-0.01051665	34.76601	-0.0139203558126542	0.6376313	34.76601	24.8243901653602	-3.04078082476991	6.803519	10.17314	0.4392576	6.803519	2.625877		34.76601	0.04620885		2.455153E-05	2.519609E-08	6.280101E-07	-6.604564E-09
6.82307	9.988716	0.4278506	34.86592	0.004851826	0.0001194959	34.86592	15.56304	-8.290696	34.86592	19.90523	-0.6601321	34.86592		0.7892333	34.86592			6.82307	9.988716	0.4278506	6.82307	-0.3516392		34.86592	0.2046824		1.841238E-05	3.667592E-08	6.092634E-07	-4.021943E-07
6.84262	10.16441	0.4383329	34.96582	0.003299615	7.158767E-05	34.96582	13.61306	-6.099023	34.96582	16.47026	-0.5459911	34.96582		0.4632497	34.96582			6.84262	10.16441	0.4383329	6.84262	-0.5288287		34.96582	0.1656257		1.974995E-05	3.372718E-08	4.87557E-07	-2.662018E-07
6.86217	9.972215	0.4309328	35.06572	0.003958522	0.0002555818	35.06572	17.93769	-2.565702	35.06572	19.51023	-0.241945	35.06572	-0.0783396681987283	0.9068834	35.06572	120.671468060224	-17.2601429281777	6.86217	9.972215	0.4309328	6.86217	-1.686041		35.06572	0.04762321		2.515082E-05	5.992094E-08	1.136287E-06	-2.74919E-07
6.881721	10.06346	0.4349415	35.16562	0.005858554	0.0002079825	35.16562	11.24654	-9.007034	35.16562	16.20549	-0.8170368	35.16562		0.3933837	35.16562			6.881721	10.06346	0.4349415	6.881721	1.267728		35.16562	0.02788415		2.295685E-05	3.438781E-08	4.315462E-07	-3.525892E-07
6.901271	9.826615	0.4333995	35.26553	0.002320742	0.0001442066	35.26553	10.14598	-1.226303	35.26553	11.68529	-0.1990125	35.26553		0.3419552	35.26553			6.901271	9.826615	0.4333995	6.901271	-2.560116		35.26553	0.1301486		6.090936E-06	1.525367E-08	1.748153E-07	-3.479042E-08
6.920821	9.637337	0.4256921	35.36543	0.002672214	0.000158437	35.36543	15.23799	0.931701	35.36543	16.6552	0.1651289	35.36543		0.5186504	35.36543			6.920821	9.637337	0.4256921	6.920821	1.506112		35.36543	0.01748576		1.288391E-05	2.408921E-08	3.958501E-07	6.536628E-08
6.940372	9.789731	0.4330913	35.46533	0.002545694	0.0001190193	35.46533	13.2141	7.296199	35.46533	15.97124	0.393094	35.46533		0.5282283	35.46533			6.940372	9.789731	0.4330913	6.940372	-0.7489457		35.46533	0.07553649		1.104384E-05	2.28699E-08	3.399396E-07	1.336282E-07
6.959922	9.534447	0.4256921	35.56524	0.004816039	0.0002503277	35.56524	15.25042	11.69306	35.56524	20.15443	0.57201	35.56524		0.9420149	35.56524			6.959922	9.534447	0.4256921	6.959922	0.1032084		35.56524	0.06654005		3.686819E-05	8.550048E-08	1.495793E-06	8.556088E-07
6.979472	9.325755	0.4315502	35.66513	0.006183031	0.0002347957	35.66513	19.36994	-7.588022	35.66513	24.04717	-0.4890908	35.66513	-0.063562614801212	0.886727	35.66513	36.3601043310993	-14.2437878232372	6.979472	9.325755	0.4315502	6.979472	-1.649507		35.66513	0.03764392		3.627594E-05	5.562636E-08	1.201634E-06	-5.877081E-07
6.999022	9.439323	0.4315502	35.76504	0.002182478	0.0001755448	35.76504	10.43852	-2.743156	35.76504	11.76115	-0.3203993	35.76504		0.4540902	35.76504			6.999022	9.439323	0.4315502	6.999022	-0.9964631		35.76504	0.116588		7.767792E-06	2.550001E-08	2.856079E-07	-9.150854E-08
7.018573	9.56551	0.4296999	35.86494	0.007180872	0.0002065626	35.86494	25.35052	-7.402157	35.86494	28.82119	-0.3796964	35.86494	-0.0274899997699185	0.8137608	35.86494	21.2154984930869	-6.19476339419696	7.018573	9.56551	0.4296999	7.018573	4.780466		35.86494	0.04324431		2.975209E-05	2.914677E-08	7.85339E-07	-2.981904E-07
7.038123	9.319931	0.4324748	35.96484	0.007601998	0.0003496046	35.96484	19.71561	-9.546898	35.96484	22.94051	-0.579079	35.96484	-0.0708720431987311	0.734212	35.96484	33.0735630140476	-16.0152238806773	7.038123	9.319931	0.4324748	7.038123	-2.748266		35.96484	0.07762823		3.002943E-05	4.189503E-08	8.31708E-07	-4.816246E-07
7.057673	9.123858	0.422609	36.06474	0.003336917	3.419731E-05	36.06474	17.22082	-8.74103	36.06474	22.79733	-0.4779458	36.06474		0.6803288	36.06474			7.057673	9.123858	0.422609	7.057673	-2.128102		36.06474	0.1795637		2.207222E-05	2.889329E-08	5.942995E-07	-2.84043E-07
7.077224	9.171421	0.4176765	36.16465	0.001183828	4.844775E-05	36.16465	13.88501	-15.97344	36.16465	20.99047	-1.331089	36.16465		0.7919076	36.16465			7.077224	9.171421	0.4176765	7.077224	-0.5945898		36.16465	0.1852202		1.350219E-05	2.4268E-08	3.059677E-07	-4.072702E-07
7.096774	9.364583	0.4250757	36.26455	0.009723729	0.0004378598	36.26455	21.62013	-9.537654	36.26455	22.61672	-0.3432456	36.26455	-0.0494121316681725	0.8759385	36.26455	25.5218754590174	-11.2588945423325	7.096774	9.364583	0.4250757	7.096774	1.419343		36.26455	0.05311048		5.261062E-05	9.009229E-08	1.927222E-06	-6.615107E-07
7.116324	9.5228	0.4247674	36.36445	0.003309543	8.020145E-05	36.36445	18.37297	-5.060556	36.36445	15.72095	-0.4262156	36.36445	-0.0565304061274987	0.7862211	36.36445	46.8943162206514	-12.9163265887353	7.116324	9.5228	0.4247674	7.116324	-1.296041		36.36445	0.06634634		1.026066E-05	3.264091E-08	4.720574E-07	-2.011982E-07
7.135875	9.56648	0.4281588	36.46436	0.001881612	8.232577E-05	36.46436	9.933377	-17.17923	36.46436	21.4301	-0.8868361	36.46436		0.7262013	36.46436			7.135875	9.56648	0.4281588	7.135875	-5.302901		36.46436	0.2153976		2.463806E-05	3.895967E-08	6.246555E-07	-5.53967E-07
7.155425	9.83147	0.4287753	36.56425	0.001152778	0.0001535422	36.56425	21.84073	-13.64168	36.56425	22.96239	-0.7776475	36.56425	-0.06836013221522	0.6436329	36.56425	25.1442435474892	-15.7050561075452	7.155425	9.83147	0.4287753	7.155425	-0.8804679		36.56425	0.07892712		2.243131E-05	2.738159E-08	4.96334E-07	-3.859729E-07
7.174975	10.09646	0.4290835	36.66416	0.003982898	0.0001398974	36.66416	21.48416	-20.44872	36.66416	25.39274	-1.63617	36.66416	-0.108853258159257	0.8077043	36.66416	26.3460351750777	-25.0762737443333	7.174975	10.09646	0.4290835	7.174975	-0.5434423		36.66416	0.05520478		2.147245E-05	2.689768E-08	3.561841E-07	-5.827777E-07
7.194526	10.22264	0.4383329	36.76406	0.0008650099	0.0001890839	36.76406	8.54251	-1.154048	36.76406	7.938367	-0.2475396	36.76406		0.4345352	36.76406			7.194526	10.22264	0.4383329	7.194526	1.970093		36.76406	0.004558992		1.978054E-05	1.363958E-07	1.051037E-06	-2.601732E-07
7.214076	10.17508	0.4315502	36.86396	0.007072659	0.000173837	36.86396	31.47297	-8.970955	36.86396	35.47956	-0.3849649	36.86396	-0.024735168270972	0.8572927	36.86396	20.0999881334147	-5.72923692703194	7.214076	10.17508	0.4315502	7.214076	-0.5461823		36.86396	0.1452112		4.494703E-05	3.061071E-08	1.013546E-06	-3.901796E-07
7.233626	10.32456	0.4432654	36.96387	0.003690164	3.206312E-05	36.96387	21.49272	-11.04494	36.96387	26.71305	-0.5897424	36.96387	-0.0579666839803752	0.7725276	36.96387	26.1977410913382	-13.4628101175179	7.233626	10.32456	0.4432654	7.233626	1.6011		36.96387	0.03518205		2.441736E-05	2.643417E-08	6.082431E-07	-3.587067E-07
7.253177	10.26535	0.4337077	37.06377	0.0085817	0.0002326994	37.06377	21.99361	-5.902112	37.06377	26.29582	-0.3345134	37.06377	-0.0285140276745702	0.7778714	37.06377	24.7444102350104	-6.64030426530827	7.253177	10.26535	0.4337077	7.253177	1.42117		37.06377	0.1348178		4.7453E-05	5.338239E-08	1.331227E-06	-4.453132E-07
7.272727	10.38475	0.439874	37.16367	0.006413653	0.000215051	37.16367	23.22944	-5.128198	37.16367	25.72936	-0.301888	37.16367	-0.0220353295942646	0.8103942	37.16367	23.3073010436564	-5.14538664309882	7.272727	10.38475	0.439874	7.272727	3.205853		37.16367	0.1244979		4.49699E-05	5.505038E-08	1.355969E-06	-4.093508E-07
7.292278	10.15082	0.4370991	37.26357	0.005604909	0.0002698757	37.26357	15.18356	-9.274611	37.26357	19.40874	-0.6988237	37.26357		0.7896058	37.26357			7.292278	10.15082	0.4370991	7.292278	-2.788453		37.26357	0.2109718		1.945481E-05	4.077959E-08	6.487643E-07	-4.533718E-07
7.311828	10.09355	0.4303164	37.36348	0.001956956	8.368889E-05	37.36348	17.46268	-12.88187	37.36348	24.13708	-0.9365113	37.36348		0.7509784	37.36348			7.311828	10.09355	0.4303164	7.311828	4.736625		37.36348	0.106747		1.277322E-05	1.646488E-08	2.900713E-07	-2.716551E-07
7.331378	10.15082	0.4411069	37.46338	0.005101012	4.642478E-05	37.46338	25.544	-11.2288	37.46338	29.82839	-0.4826662	37.46338	-0.03856274241196	0.7413325	37.46338	20.6495310371659	-9.07725919914285	7.331378	10.15082	0.4411069	7.331378	-0.7672127		37.46338	0.1065063		3.245774E-05	2.704404E-08	7.264836E-07	-3.50649E-07
7.350929	9.889709	0.4346333	37.56328	0.004868864	0.0001251318	37.56328	18.28055	-11.14912	37.56328	23.12272	-0.7125971	37.56328	-0.144358627900183	0.6482102	37.56328	55.8643308401648	-34.0710966426243	7.350929	9.889709	0.4346333	7.350929	4.130162		37.56328	0.1137335		4.394123E-05	5.327338E-08	1.003178E-06	-7.148619E-07
7.370479	9.681018	0.4321666	37.66318	0.009233337	0.0002512122	37.66318	20.90399	-6.346922	37.66318	25.9234	-0.3624626	37.66318	-0.0368554831328961	0.8851254	37.66318	28.7253332115694	-8.72165640315709	7.370479	9.681018	0.4321666	7.370479	0.01826697		37.66318	0.06536568		3.338942E-05	4.397741E-08	1.071809E-06	-3.884908E-07
7.390029	9.584923	0.4290835	37.76308	0.004372627	0.0001363226	37.76308	18.20852	-8.46284	37.76308	22.21652	-0.4807715	37.76308	-0.0996873957605503	0.6365719	37.76308	50.8916069021437	-23.6530737165563	7.390029	9.584923	0.4290835	7.390029	-1.599273		37.76308	0.1197779		1.578133E-05	2.035349E-08	4.075313E-07	-1.959294E-07
7.40958	9.533477	0.4232254	37.86299	0.003721799	4.608498E-05	37.86299	14.99	-12.40713	37.86299	21.11918	-0.8902087	37.86299		0.7072822	37.86299			7.40958	9.533477	0.4232254	7.40958	2.84782		37.86299	0.1868367		1.788511E-05	2.836156E-08	4.473846E-07	-3.982657E-07
7.42913	9.64025	0.4281588	37.96289	0.009795134	0.0005230355	37.96289	8.214065	-6.502665	37.96289	12.99294	-0.7984247	37.96289		0.4165032	37.96289			7.42913	9.64025	0.4281588	7.42913	-0.7114984		37.96289	0.1205904		4.537755E-05	1.119552E-07	1.136746E-06	-9.076064E-07
7.44868	9.769347	0.4287753	38.06279	0.002353194	0.0001155747	38.06279	17.13283	-9.495146	38.06279	22.56315	-0.6150012	38.06279		0.9229549	38.06279			7.44868	9.769347	0.4287753	7.44868	-1.899765		38.06279	0.06725815		2.857798E-05	5.180989E-08	9.95754E-07	-6.123899E-07
7.468231	9.771288	0.435558	38.16269	0.008164145	0.0003498263	38.16269	24.44845	-9.062877	38.16269	28.81694	-0.4177371	38.16269	-0.0341509760782942	0.9316844	38.16269	22.0905900590665	-8.18883303941134	7.468231	9.771288	0.435558	7.468231	-0.2603043		38.16269	0.1369801		5.574736E-05	6.254571E-08	1.663099E-06	-6.94738E-07
7.487781	9.524741	0.4275424	38.2626	0.003489231	0.0001821461	38.2626	22.06449	-13.69272	38.2626	28.48185	-0.7358261	38.2626	-0.0647166088382965	0.7933983	38.2626	25.0711395157593	-15.5585833676275	7.487781	9.524741	0.4275424	7.487781	-0.6557842		38.2626	0.05627432		5.76799E-05	5.641302E-08	1.294149E-06	-9.522686E-07
7.507331	9.270428	0.4238419	38.3625	0.0002899706	6.90143E-05	38.3625	19.50733	-10.73461	38.3625	24.92132	-0.6998369	38.3625	-0.0736903466141133	0.8084937	38.3625	32.2781783368136	-17.762225076955	7.507331	9.270428	0.4238419	7.507331	1.409297		38.3625	0.1583148		3.405231E-05	4.432832E-08	9.050913E-07	-6.334162E-07
7.526882	9.001555	0.4247674	38.4624	0.002125591	0.0001483544	38.4624	19.35636	-10.49489	38.4624	24.6609	-0.6089068	38.4624	-0.0778593226683127	0.7499853	38.4624	34.703465008457	-18.8159819894869	7.526882	9.001555	0.4247674	7.526882	-0.346159		38.4624	0.07800972		4.669322E-05	5.758228E-08	1.212874E-06	-7.385274E-07
7.546432	9.003496	0.4152098	38.5623	0.00442104	0.0002369065	38.5623	24.41608	-6.707313	38.5623	27.69756	-0.3627272	38.5623	-0.0251025513319919	0.868584	38.5623	22.1405310444507	-6.0821996469487	7.546432	9.003496	0.4152098	7.546432	0.6356905		38.5623	0.02731203		5.196131E-05	5.883134E-08	1.531826E-06	-5.556349E-07
7.565982	9.216071	0.4201423	38.6622	0.002504452	0.0001794457	38.6622	13.25111	-9.549766	38.6622	18.48732	-0.7782945	38.6622		0.6150481	38.6622			7.565982	9.216071	0.4201423	7.565982	-0.7434656		38.6622	0.08004854		1.510379E-05	2.717985E-08	3.965364E-07	-3.086221E-07
7.585533	9.436411	0.4232254	38.76211	0.007936418	0.0002696086	38.76211	24.21959	-4.86646	38.76211	26.75757	-0.1851308	38.76211	-0.0180543872484836	0.7016268	38.76211	21.8838487046329	-4.39713697835893	7.585533	9.436411	0.4232254	7.585533	-2.428593		38.76211	0.06481612		2.7278E-05	2.673161E-08	7.03322E-07	-1.302066E-07
7.605083	9.653839	0.4290835	38.86201	0.002218892	7.884236E-05	38.86201	24.5859	-7.828368	38.86201	26.13261	-0.3873894	38.86201	-0.028801379944856	0.8937622	38.86201	22.0868284501338	-7.03264075968634	7.605083	9.653839	0.4290835	7.605083	-3.987679		38.86201	0.04501546		4.056076E-05	5.308387E-08	1.29355E-06	-5.011074E-07
7.624633	9.624719	0.422609	38.96191	0.007591721	0.0003445206	38.96191	14.34629	-14.81723	38.96191	22.05047	-1.095662	38.96191		0.8626596	38.96191			7.624633	9.624719	0.422609	7.624633	-1.267728		38.96191	0.1312453		2.303602E-05	4.087061E-08	6.075342E-07	-6.656522E-07
7.644184	9.714991	0.4287753	39.06181	0.003803668	0.0001881242	39.06181	17.03045	-12.01424	39.06181	22.6285	-0.7839088	39.06181		0.5897512	39.06181			7.644184	9.714991	0.4287753	7.644184	2.669718		39.06181	0.08468143		1.901193E-05	2.189694E-08	3.899585E-07	-3.056919E-07
7.663734	9.672281	0.4266168	39.16172	0.003154223	0.0001279784	39.16172	8.408885	-0.8906033	39.16172	9.315744	-0.1139449	39.16172		0.5326783	39.16172			7.663734	9.672281	0.4266168	7.663734	1.939039		39.16172	0.1054983		1.922149E-05	1.179823E-07	1.092027E-06	-1.244309E-07
7.683284	9.782936	0.4278506	39.26162	0.003792105	0.0001587299	39.26162	18.24858	-14.3227	39.26162	26.78431	-0.9059408	39.26162	-0.215814961525458	0.7243807	39.26162	67.8318485261009	-53.2389685789355	7.683284	9.782936	0.4278506	7.683284	2.25049		39.26162	0.1372391		3.967065E-05	4.005672E-08	7.951209E-07	-7.203324E-07
7.702835	9.996482	0.4281588	39.36152	0.004022875	5.224859E-05	39.36152	23.51979	-3.520492	39.36152	26.13535	-0.2362587	39.36152	-0.0141104178399241	0.8907291	39.36152	23.3142623503911	-3.48972835730878	7.702835	9.996482	0.4281588	7.702835	0.4621543		39.36152	0.05393634		5.01135E-05	6.534973E-08	1.662178E-06	-3.92704E-07
7.722385	10.25953	0.4395658	39.46143	0.006522766	0.0001574812	39.46143	31.16401	-10.9525	39.46143	35.96844	-0.3804516	39.46143	-0.0286087390693943	0.8470756	39.46143	20.1832700198104	-7.09334949155672	7.722385	10.25953	0.4395658	7.722385	-1.400163		39.46143	0.118473		4.027777E-05	2.637209E-08	8.865679E-07	-3.372962E-07
7.741935	10.16635	0.4309328	39.56133	0.00749419	0.0003301172	39.56133	15.3876	-9.510706	39.56133	20.36739	-0.7112054	39.56133		0.7918398	39.56133			7.741935	10.16635	0.4309328	7.741935	0.4511941		39.56133	0.1374743		4.401019E-05	8.400785E-08	1.394343E-06	-9.916644E-07
7.761486	10.30903	0.4367909	39.66123	0.00251547	0.000115196	39.66123	20.79435	-16.43529	39.66123	29.96347	-0.874341	39.66123	-0.0928890705330917	0.7650531	39.66123	29.2872608051031	-23.1478497902665	7.761486	10.30903	0.4367909	7.761486	-0.7562525		39.66123	0.1354252		7.187882E-05	6.125033E-08	1.381634E-06	-1.208019E-06
7.781036	10.58179	0.4454238	39.76113	0.007672777	0.0001709454	39.76113	32.08511	-11.18905	39.76113	37.73767	-0.4423509	39.76113	-0.027941423650438	0.9363413	39.76113	20.016933982178	-6.98050956613376	7.781036	10.58179	0.4454238	7.781036	2.590256		39.76113	0.1002496		3.909026E-05	2.570116E-08	8.869953E-07	-3.923631E-07
7.800587	10.48181	0.4444983	39.86103	0.005024949	1.493721E-05	39.86103	17.20138	-2.904461	39.86103	19.13548	-0.2314869	39.86103		0.5947471	39.86103			7.800587	10.48181	0.4444983	7.800587	0.584543		39.86103	0.05502301		2.076905E-05	3.373418E-08	6.288898E-07	-1.455797E-07
7.820137	10.24206	0.4500481	39.96094	0.005772253	0.0001350788	39.96094	22.72157	-11.63288	39.96094	27.32435	-0.5410756	39.96094	-0.0495245866178739	0.2169782	39.96094	24.2877533137006	-12.4347307820915	7.820137	10.24206	0.4500481	7.820137	1.02843		39.96094	0.1146764		4.055338E-05	1.178538E-08	2.832265E-07	-1.53247E-07
7.839687	10.00619	0.4377155	40.06084	0.00305746	0.0001188477	40.06084	26.27038	-12.8622	40.06084	31.43969	-0.585201	40.06084	-0.0399476147402563	0.9032781	40.06084	20.5372266661018	-10.0552003547717	7.839687	10.00619	0.4377155	7.839687	-4.86084		40.06084	0.02042025		6.183582E-05	5.650738E-08	1.53332E-06	-8.973E-07
7.859238	9.761582	0.4364826	40.16074	0.004873091	0.0002060687	40.16074	22.24911	-8.194759	40.16074	26.69304	-0.3891584	40.16074	-0.0361900975837967	0.8395674	40.16074	24.7940645237194	-9.13211411042794	7.859238	9.761582	0.4364826	7.859238	0.5808896		40.16074	0.0482677		3.916979E-05	4.615413E-08	1.14812E-06	-4.468005E-07
7.878788	9.482032	0.4306246	40.26064	0.002122754	7.397599E-05	40.26064	19.09606	-9.219327	40.26064	24.37925	-0.587495	40.26064	-0.0554997766675507	0.8969575	40.26064	29.0801283630606	-14.039505882617	7.878788	9.482032	0.4306246	7.878788	1.222974		40.26064	0.06670138		3.72475E-05	5.621189E-08	1.18158E-06	-6.941724E-07
7.898338	9.211217	0.4161344	40.36055	0.003990118	0.0001982604	40.36055	6.177792	-12.37326	40.36055	12.9904	-1.495239	40.36055		0.3904281	40.36055			7.898338	9.211217	0.4161344	7.898338	-0.0566276		40.36055	0.08223484		4.23409E-05	9.796158E-08	7.074433E-07	-1.057797E-06
7.917889	9.348082	0.4223007	40.46045	0.003365218	8.566959E-05	40.46045	35.71331	-10.50001	40.46045	40.17092	-0.3358274	40.46045	-0.0237325075564238	0.9098111	40.46045	20.5208153531006	-6.0332900502322	7.917889	9.348082	0.4223007	7.917889	-0.3790396		40.46045	0.05242087		7.537674E-05	4.249765E-08	1.618349E-06	-5.434858E-07
7.937439	9.542213	0.4247674	40.56035	0.007099063	0.000226456	40.56035	26.15567	-13.57035	40.56035	32.3592	-0.5961177	40.56035	-0.0418054799281176	0.8694177	40.56035	20.5347508498736	-10.6540509046222	7.937439	9.542213	0.4247674	7.937439	-0.4785946		40.56035	0.09501344		9.566505E-05	7.943032E-08	2.207788E-06	-1.316101E-06
7.956989	9.721785	0.4346333	40.66025	0.001863647	0.0001213904	40.66025	19.05808	-9.896833	40.66025	24.50433	-0.6010723	40.66025	-0.0792343224087743	0.8161029	40.66025	38.9803925601735	-20.2424591241387	7.956989	9.721785	0.4346333	7.956989	-1.253114		40.66025	0.06766708		2.894044E-05	3.933367E-08	8.260992E-07	-4.965454E-07
7.97654	9.570361	0.422609	40.76015	0.006814409	0.0002357691	40.76015	18.01365	-10.4914	40.76015	23.71106	-0.6547763	40.76015	-0.170789179877677	0.7880817	40.76015	75.1007628954621	-43.7397250336	7.97654	9.570361	0.422609	7.97654	-2.832294		40.76015	0.03194728		2.876341E-05	4.031899E-08	7.998071E-07	-5.236947E-07
7.99609	9.768377	0.4287753	40.86006	0.006536196	0.0001807019	40.86006	21.19302	-22.41118	40.86006	33.84861	-1.078894	40.86006	-0.111556399203433	0.8316037	40.86006	27.0833015736762	-28.640021983631	7.99609	9.768377	0.4287753	7.99609	-0.7927864		40.86006	0.05039364		6.151893E-05	4.465226E-08	1.027435E-06	-1.108494E-06
8.01564	10.02172	0.4303164	40.95996	0.01349405	0.0004113059	40.95996	28.22381	-11.81532	40.95996	35.17352	-0.5905867	40.95996	-0.0329324160899766	0.9409902	40.95996	20.245723563624	-8.47545496696292	8.01564	10.02172	0.4303164	8.01564	2.937329		40.95996	0.08791883		0.0001193359	9.076631E-08	2.748957E-06	-1.623497E-06
8.035191	10.24885	0.4330913	41.05986	0.00594951	9.136793E-05	41.05986	22.03397	7.329179	41.05986	26.19052	0.3118399	41.05986	0.0323244711515605	0.5253755	41.05986	25.0706883799026	8.33928444501304	8.035191	10.24885	0.4330913	8.035191	4.890068		41.05986	0.05847956		2.444364E-05	1.872179E-08	4.681014E-07	1.459727E-07
8.054741	10.53229	0.4377155	41.15976	0.003647256	0.0001885042	41.15976	22.45252	-9.688644	41.15976	26.44906	-0.5047895	41.15976	-0.040238583766665	0.6975514	41.15976	24.1155678596637	-10.4062776161628	8.054741	10.53229	0.4377155	8.054741	-0.2219437		41.15976	0.1230395		5.826435E-05	5.809765E-08	1.371764E-06	-6.924521E-07
8.074291	10.77689	0.4441901	41.25967	0.004632027	0.0001087057	41.25967	15.87879	-10.90854	41.25967	21.58303	-0.7012074	41.25967		0.7975287	41.25967			8.074291	10.77689	0.4441901	8.074291	-3.169319		41.25967	0.03819376		2.984069E-05	5.108934E-08	9.028241E-07	-6.33067E-07
8.093842	10.64488	0.4457321	41.35957	0.008419926	0.0002408286	41.35957	27.87792	-17.51908	41.35957	36.28814	-0.6737841	41.35957	-0.0489325962811378	0.9529805	41.35957	20.2350048823534	-12.7161060901289	8.093842	10.64488	0.4457321	8.093842	1.672341		41.35957	0.1637965		9.307879E-05	6.736052E-08	2.02717E-06	-1.365875E-06
8.113392	10.48278	0.4386411	41.45947	0.00540077	0.0002292484	41.45947	26.28682	-21.2483	41.45947	33.86969	-0.7121803	41.45947	-0.063682790056137	0.8169684	41.45947	20.5229400702066	-16.589211334062	8.113392	10.48278	0.4386411	8.113392	1.736275		41.45947	0.1329885		4.587326E-05	3.26695E-08	9.012974E-07	-6.418862E-07
8.132942	10.72739	0.4423407	41.55937	0.002636385	0.0002505219	41.55937	8.777632	-15.18475	41.55937	18.62803	-1.854939	41.55937		0.6108057	41.55937			8.132942	10.72739	0.4423407	8.132942	0.3991333		41.55937	0.08834161		9.961304E-05	1.753418E-07	1.549965E-06	-2.875091E-06
8.152493	10.92928	0.4503563	41.65928	0.0106391	0.0002614477	41.65928	26.22512	-15.07387	41.65928	32.67802	-0.6893864	41.65928	-0.0451852863232846	0.8839496	41.65928	20.5769584705652	-11.8273810738883	8.152493	10.92928	0.4503563	8.152493	1.593793		41.65928	0.1208243		7.497329E-05	6.206155E-08	1.669725E-06	-1.151086E-06
8.172043	10.72059	0.4451156	41.75918	0.00777509	0.0001983448	41.75918	23.93529	-13.68866	41.75918	30.29124	-0.5838879	41.75918	-0.0493356597796057	0.8977936	41.75918	22.6344774670785	-12.9447222715716	8.172043	10.72059	0.4451156	8.172043	2.715385		41.75918	0.07085796		6.296574E-05	6.160936E-08	1.611616E-06	-9.410029E-07
8.191593	10.48375	0.4426489	41.85908	0.01004763	0.0002105167	41.85908	31.25851	-10.47552	41.85908	36.99707	-0.4026211	41.85908	-0.0256821340176626	0.8601844	41.85908	20.1554909175183	-6.75461599593483	8.191593	10.48375	0.4426489	8.191593	0.3881731		41.85908	0.1391449		5.5468E-05	3.485777E-08	1.196312E-06	-4.816604E-07
8.211143	10.31292	0.4330913	41.95898	0.003389155	0.0001726787	41.95898	20.36527	-14.17239	41.95898	28.20262	-0.7105156	41.95898	-0.0784349750765563	0.9210396	41.95898	29.7140474989052	-20.6782891978662	8.211143	10.31292	0.4330913	8.211143	-6.04454		41.95898	0.04825055		7.925688E-05	9.177756E-08	2.109997E-06	-1.499186E-06
8.230694	10.46337	0.4420325	42.05888	0.00680537	0.0003913278	42.05888	13.91958	3.480126	42.05888	15.77726	0.1460131	42.05888		0.2785175	42.05888			8.230694	10.46337	0.4420325	8.230694	1.366369		42.05888	0.04578453		0.0001016	1.136798E-07	1.774736E-06	2.591347E-07
8.250244	10.28574	0.4361744	42.15879	0.005695131	0.0001738555	42.15879	30.49487	-6.982628	42.15879	34.66576	-0.2904928	42.15879	-0.0172746448421708	0.7663001	42.15879	19.984115039631	-4.5759062299447	8.250244	10.28574	0.4361744	8.250244	1.368196		42.15879	0.1082202		9.982112E-05	6.365314E-08	2.118989E-06	-6.155508E-07
8.269794	10.43522	0.4380247	42.25869	0.001960386	3.997545E-05	42.25869	29.29591	-19.22849	42.25869	40.43271	-0.7798326	42.25869	-0.0489136160652155	0.9643075	42.25869	19.7873348427976	-12.9875024966773	8.269794	10.43522	0.4380247	8.269794	-1.779203		42.25869	0.03092409		0.0001307511	7.712502E-08	2.459044E-06	-1.917643E-06
8.289345	10.16926	0.4392576	42.35859	0.01483967	0.000326303	42.35859	22.96107	-19.15709	42.35859	31.67822	-0.832105	42.35859	-0.0736094940762688	0.9056495	42.35859	23.481061558132	-19.5909372680066	8.289345	10.16926	0.4392576	8.289345	-2.344565		42.35859	0.03768083		0.0001132314	1.021894E-07	2.488371E-06	-2.070586E-06
8.308895	9.922711	0.4337077	42.4585	0.008072643	0.0001925724	42.4585	32.0098	-10.8846	42.4585	38.01286	-0.4352171	42.4585	-0.025492560208238	0.6166047	42.4585	19.9999192296873	-6.80076748033287	8.308895	9.922711	0.4337077	8.308895	-1.259507		42.4585	0.07282893		5.799624E-05	2.474831E-08	8.626002E-07	-3.754183E-07
8.328445	9.642191	0.4309328	42.5584	0.00166551	1.680882E-05	42.5584	30.14128	-15.43084	42.5584	38.31276	-0.5235955	42.5584	-0.038727410446747	0.8689125	42.5584	20.2281254631773	-10.3557979570948	8.328445	9.642191	0.4309328	8.328445	1.265901		42.5584	0.1436665		4.862557E-05	2.878419E-08	9.769824E-07	-5.115436E-07
8.347996	9.376229	0.4275424	42.6583	0.008304542	0.0002435243	42.6583	28.96333	-12.17714	42.6583	34.94047	-0.4388151	42.6583	-0.0317945441860394	0.9912186	42.6583	20.2693267667023	-8.52189163937244	8.347996	9.376229	0.4275424	8.347996	-3.187586		42.6583	0.1085578		6.280773E-05	5.099471E-08	1.631601E-06	-7.159712E-07
8.367546	9.085032	0.422609	42.7582	0.01339903	0.0005213335	42.7582	14.82062	-14.65499	42.7582	23.74831	-1.428067	42.7582		0.6730984	42.7582			8.367546	9.085032	0.422609	8.367546	1.602013		42.7582	0.1335202		0.0001179522	1.407729E-07	1.917607E-06	-2.738472E-06
8.387096	8.912254	0.4170591	42.8581	0.003892463	9.545706E-05	42.8581	29.98087	-17.85026	42.8581	40.75539	-0.6193939	42.8581	-0.0445365249843204	0.6634065	42.8581	20.1432209820953	-11.9930359624098	8.387096	8.912254	0.4170591	8.387096	-1.093278		42.8581	0.08431204		4.799116E-05	1.916774E-08	6.641145E-07	-4.113485E-07
8.406647	9.096679	0.4161344	42.95801	0.009388664	0.0003083662	42.95801	35.54049	-8.380109	42.95801	39.92766	-0.3010995	42.95801	-0.0178991297560293	0.7872959	42.95801	20.4894204110365	-4.83120989428368	8.406647	9.096679	0.4161344	8.406647	-1.20562		42.95801	0.08989885		8.278707E-05	4.088394E-08	1.563082E-06	-4.706431E-07
8.426197	9.295665	0.419834	43.05791	0.01086003	0.000255293	43.05791	28.29867	-17.62457	43.05791	36.33625	-0.6833085	43.05791	-0.0466172940337951	0.8524126	43.05791	20.2501123741392	-12.6118801150638	8.426197	9.295665	0.419834	8.426197	-1.370936		43.05791	0.1369744		8.861251E-05	5.720904E-08	1.716339E-06	-1.172789E-06
8.445747	9.397585	0.4312419	43.15781	0.003761905	0.0001424707	43.15781	23.66185	-8.703677	43.15781	27.69336	-0.3703201	43.15781	-0.0311292790138581	0.850816	43.15781	22.9484955934594	-8.44128045866359	8.445747	9.397585	0.4312419	8.445747	-2.658757		43.15781	0.1402841		6.418934E-05	7.121101E-08	1.849339E-06	-6.848473E-07
8.465298	9.166568	0.426925	43.25771	0.004876494	0.0001369891	43.25771	37.85268	-16.60551	43.25771	46.88175	-0.4584487	43.25771	-0.0339306888579895	0.8189614	43.25771	21.0223146880585	-9.22223345306747	8.465298	9.166568	0.426925	8.465298	-4.192269		43.25771	0.02293468		5.616671E-05	2.092834E-08	8.918966E-07	-4.088889E-07
8.484848	9.094738	0.4186012	43.35762	0.007016246	0.0001073872	43.35762	39.73971	-24.56726	43.35762	52.20383	-0.6425886	43.35762	-0.0480330316175953	0.9520006	43.35762	21.1667081078201	-13.0853482131217	8.484848	9.094738	0.4186012	8.484848	-3.770302		43.35762	0.05824745		0.0001106107	3.863935E-08	1.696967E-06	-1.090451E-06
8.504398	9.334493	0.4219925	43.45752	0.01217007	0.0002337321	43.45752	29.59059	-13.90086	43.45752	35.18274	-0.5191657	43.45752	-0.0342769099197177	0.867349	43.45752	19.9231634452978	-9.35936632176654	8.504398	9.334493	0.4219925	8.504398	-0.4776812		43.45752	0.1197525		0.000112176	7.86022E-08	2.454383E-06	-1.274231E-06
8.52395	9.569391	0.421376	43.55742	0.02053703	0.0004497327	43.55742	30.09748	-13.867	43.55742	37.25341	-0.4950819	43.55742	-0.0339771675573109	0.9027913	43.55742	20.1825854763284	-9.29884815640959	8.52395	9.569391	0.421376	8.52395	0.9361821		43.55742	0.08968601		0.0001474468	9.591589E-08	3.202237E-06	-1.58537E-06
8.5435	9.777112	0.4318584	43.65732	0.01163407	0.0002265574	43.65732	36.53746	-15.51981	43.65732	44.66617	-0.4326444	43.65732	-0.0320958718764159	0.9341047	43.65732	20.7270838157634	-8.80412352569768	8.5435	9.777112	0.4318584	8.5435	4.407819		43.65732	0.2020918		0.0001386707	6.492663E-08	2.661602E-06	-1.151527E-06
8.56305	9.979981	0.4287753	43.75723	0.005583121	6.698573E-05	43.75723	27.53367	-13.25622	43.75723	34.94154	-0.5148535	43.75723	-0.0354451885045234	0.8643288	43.75723	20.24096695886	-9.74511416134456	8.56305	9.979981	0.4287753	8.56305	-4.461707		43.75723	0.0187273		0.0001134506	8.031591E-08	2.495086E-06	-1.284604E-06
8.582601	10.10714	0.435558	43.85713	0.005019711	0.0002131476	43.85713	39.48888	-11.63854	43.85713	43.53666	-0.3371421	43.85713	-0.0227166664331662	0.8220078	43.85713	21.2393429572601	-6.25986070073171	8.582601	10.10714	0.435558	8.582601	-3.362036		43.85713	0.09557501		9.149779E-05	3.968044E-08	1.637021E-06	-5.519086E-07
8.602151	10.13043	0.4290835	43.95703	0.01236604	0.000146571	43.95703	3.668493	-13.54049	43.95703	16.44009	-4.330174	43.95703		0.4200748	43.95703			8.602151	10.13043	0.4290835	8.602151	2.752832		43.95703	0.1032292		0.0001079546	1.677875E-07	6.206914E-07	-2.687702E-06
8.621701	10.21973	0.4343242	44.05693	0.007938311	0.0001727944	44.05693	30.69657	-20.41441	44.05693	41.10448	-0.751255	44.05693	-0.0482596104417427	0.9115618	44.05693	20.0877370481092	-13.3591226222969	8.621701	10.21973	0.4343242	8.621701	2.816767		44.05693	0.151208		0.0001225387	6.611212E-08	2.172694E-06	-1.632247E-06
8.641252	10.21876	0.4407987	44.15683	0.005461805	0.0002668027	44.15683	32.30971	-15.89078	44.15683	42.19678	-0.5473911	44.15683	-0.0355171818643017	0.9242262	44.15683	20.0356776542391	-9.8540842926475	8.641252	10.21876	0.4407987	8.641252	2.001146		44.15683	0.1640811		0.0001852557	9.615928E-08	3.559258E-06	-1.948306E-06
8.660802	10.30127	0.4441901	44.25674	0.004248911	7.108001E-05	44.25674	29.7939	-11.2071	44.25674	36.25428	-0.4050782	44.25674	-0.0270695019279182	0.7739702	44.25674	20.0112118479533	-7.52730499159263	8.660802	10.30127	0.4441901	8.660802	-0.2849647		44.25674	0.00416246		5.473768E-05	3.223236E-08	1.083075E-06	-4.3873E-07
8.680352	10.14693	0.4380247	44.35664	0.01987451	0.0004523293	44.35664	34.96386	-12.87914	44.35664	38.81128	-0.3654551	44.35664	-0.0270729526944069	0.9213593	44.35664	20.4836065011687	-7.54525868484194	8.680352	10.14693	0.4380247	8.680352	0.02192036		44.35664	0.04011459		0.0001734638	1.061016E-07	3.867748E-06	-1.413488E-06
8.699903	10.04501	0.4358662	44.45654	0.01002195	0.0002461932	44.45654	31.34125	-14.59245	44.45654	38.5752	-0.4870972	44.45654	-0.0335566185922074	0.9390985	44.45654	20.1317607665046	-9.37332680996929	8.699903	10.04501	0.4358662	8.699903	-0.07306787		44.45654	0.03485619		9.202362E-05	5.807565E-08	2.014054E-06	-9.810401E-07
8.719453	10.13917	0.4321666	44.55644	0.006663033	0.0001675304	44.55644	37.98359	-12.84067	44.55644	44.96493	-0.3660739	44.55644	-0.0255534548849208	0.973496	44.55644	21.1615883061526	-7.15385299134257	8.719453	10.13917	0.4321666	8.719453	2.684331		44.55644	0.04240616		0.0003106022	1.495515E-07	6.314752E-06	-2.311666E-06
8.739003	10.19741	0.4364826	44.65635	0.02267238	0.0005463455	44.65635	35.59334	-16.93562	44.65635	43.99115	-0.5266531	44.65635	-0.0347452208614481	0.9732215	44.65635	20.4892381449244	-9.74895674865444	8.739003	10.19741	0.4364826	8.739003	-0.4685477		44.65635	0.1154914		0.0003244126	1.631469E-07	6.350191E-06	-3.344348E-06
8.758554	10.29156	0.4337077	44.75625	0.005898436	0.0001550962	44.75625	36.1418	-5.787534	44.75625	41.60131	-0.1947264	44.75625	-0.0117452754672022	0.8617592	44.75625	20.6259018274655	-3.3029099615738	8.758554	10.29156	0.4337077	8.758554	3.60864		44.75625	0.1403694		0.0001514438	7.540906E-08	3.079278E-06	-5.996168E-07
8.778104	10.28186	0.4457321	44.85615	0.005733639	0.000151649	44.85615	33.58443	-18.98937	44.85615	44.72136	-0.6229442	44.85615	-0.0405356841542857	0.8524286	44.85615	20.2053649780229	-11.4245572807832	8.778104	10.28186	0.4457321	8.778104	0.1607493		44.85615	0.117989		9.578753E-05	4.082601E-08	1.549701E-06	-9.653774E-07
8.797654	10.03434	0.4296999	44.95605	0.0149638	0.0002351114	44.95605	42.2328	-20.853	44.95605	54.4886	-0.5192797	44.95605	-0.0382892731408978	0.9517397	44.95605	21.9041533431704	-10.8154646977238	8.797654	10.03434	0.4296999	8.797654	0.09133484		44.95605	0.03592512		0.0002081799	6.673377E-08	3.227075E-06	-1.675755E-06
8.817204	10.08384	0.4327831	45.05595	0.01000271	0.0002142817	45.05595	36.5567	-15.2642	45.05595	44.74575	-0.4539293	45.05595	-0.0305786455518747	0.9482012	45.05595	20.7321003583176	-8.6566589002768	8.817204	10.08384	0.4327831	8.817204	0.05297421		45.05595	0.1183103		0.0003023329	1.4318E-07	5.833795E-06	-2.64813E-06
8.836755	10.02851	0.4296999	45.15586	0.01770562	0.0005488783	45.15586	4.238569	-9.227028	45.15586	12.1676	-2.082765	45.15586		0.1827944	45.15586			8.836755	10.02851	0.4296999	8.836755	0.2310771		45.15586	0.08608098		0.0001155633	1.426833E-07	7.514365E-07	-1.565066E-06
8.856305	10.08287	0.4349415	45.25576	0.009339079	0.0001539743	45.25576	42.77699	-18.82866	45.25576	53.92145	-0.5015401	45.25576	-0.034049323673887	0.94642	45.25576	21.99647896154	-9.68193682462219	8.856305	10.08287	0.4349415	8.856305	0.141569		45.25576	0.1652493		0.0002805238	9.131257E-08	4.401182E-06	-2.207369E-06
8.875855	10.01007	0.4383329	45.35566	0.02156781	0.0004643758	45.35566	36.93856	-10.84284	45.35566	44.35424	-0.3125262	45.35566	-0.0214592033449437	0.9149446	45.35566	20.8334834936561	-6.11540143761047	8.875855	10.01007	0.4383329	8.875855	0.8201869		45.35566	0.0876982		0.0002212349	1.028912E-07	4.35589E-06	-1.36133E-06
8.895406	9.751875	0.4321666	45.45557	0.0204203	0.0004567514	45.45557	39.27368	-15.79587	45.45557	48.53487	-0.4220933	45.45557	-0.029721381113214	0.9026377	45.45557	21.1054176938594	-8.48859714795802	8.895406	9.751875	0.4321666	8.895406	-2.917235		45.45557	0.1671816		0.0002403257	9.208863E-08	4.117724E-06	-1.738063E-06
8.914956	9.489798	0.419834	45.55547	0.01521766	0.0003192759	45.55547	42.192	-15.17267	45.55547	52.3764	-0.3829651	45.55547	-0.027108651808225	0.8933864	45.55547	21.5772600608663	-7.75940236141752	8.914956	9.489798	0.419834	8.914956	-2.21761		45.55547	0.1748103		0.0002223597	7.241426E-08	3.541946E-06	-1.356442E-06
8.934506	9.56551	0.4324748	45.65537	0.01207973	0.000181787	45.65537	49.82035	-19.90754	45.65537	61.97831	-0.4494234	45.65537	-0.0330451704368906	0.9515824	45.65537	23.7229552303885	-9.47937542889199	8.934506	9.56551	0.4324748	8.934506	1.303348		45.65537	0.08241116		0.0004277305	1.059589E-07	5.990018E-06	-2.692054E-06
8.954057	9.449029	0.4229172	45.75527	0.01263517	0.0003223853	45.75527	40.57452	-14.01694	45.75527	48.23142	-0.3534179	45.75527	-0.0258740724211434	0.9571237	45.75527	21.5320871438148	-7.43850761195906	8.954057	9.449029	0.4229172	8.954057	-0.2529975		45.75527	0.03436354		0.0003858989	1.587748E-07	7.220276E-06	-2.551775E-06
8.973607	9.167538	0.4195258	45.85518	0.01989912	0.0002154439	45.85518	40.28642	-8.49131	45.85518	46.64711	-0.2789409	45.85518	-0.0156676141378864	0.8607112	45.85518	21.4168272851339	-4.5140993574903	8.973607	9.167538	0.4195258	8.973607	1.897025		45.85518	0.04540301		0.000329858	1.304773E-07	5.862583E-06	-1.635314E-06
8.993157	9.256839	0.4186012	45.95508	0.01543309	0.0003503806	45.95508	37.41758	-19.14874	45.95508	48.92014	-0.560518	45.95508	-0.0369013725567099	0.9302798	45.95508	20.8205099947392	-10.6550596113323	8.993157	9.256839	0.4186012	8.993157	-2.757399		45.95508	0.1301449		0.0001716933	6.674082E-08	2.848077E-06	-1.596399E-06
9.012708	9.451941	0.4275424	46.05498	0.02297585	0.0003612725	46.05498	46.54569	-14.64306	46.05498	55.30151	-0.3501504	46.05498	-0.0248977597682691	0.9564415	46.05498	22.9015246497431	-7.20471325100999	9.012708	9.451941	0.4275424	9.012708	-0.967236		46.05498	0.1658288		0.0002936455	9.183491E-08	4.793263E-06	-1.678363E-06
9.032258	9.308284	0.4318584	46.15488	0.02377453	0.000411811	46.15488	47.97172	-14.24654	46.15488	57.33854	-0.3477419	46.15488	-0.0237525365193943	0.9662408	46.15488	23.1944130879859	-6.88822761705556	9.032258	9.308284	0.4318584	9.032258	-1.730795		46.15488	0.1740153		0.0003626298	1.065751E-07	5.771838E-06	-2.00711E-06
9.051808	9.05203	0.4130513	46.25478	0.007475197	0.000213093	46.25478	36.60365	-6.524739	46.25478	42.74392	-0.2222781	46.25478	-0.0127233883766365	0.919015	46.25478	20.7443810242591	-3.69776503334589	9.051808	9.05203	0.4130513	9.051808	0.6000699		46.25478	0.1413632		0.0001756373	8.834679E-08	3.68632E-06	-8.19388E-07
9.071359	9.186951	0.4192176	46.35469	0.004434102	0.0003581764	46.35469	22.90198	4.703833	46.35469	25.45925	0.2394365	46.35469	0.01669138395194	0.3299556	46.35469	23.6693907399148	4.86145064256502	9.071359	9.186951	0.4192176	9.071359	-1.010163		46.35469	0.016708		0.0002767828	1.408975E-07	3.48854E-06	8.352839E-07
9.090909	9.383996	0.4238419	46.45459	0.02273847	0.0004533347	46.45459	44.05248	-6.34835	46.45459	50.34353	-0.143249	46.45459	-0.0108898200463857	0.9106789	46.45459	22.0566074454606	-3.178550970427	9.090909	9.383996	0.4238419	9.090909	-1.218407		46.45459	0.04668889		0.0001870556	6.721231E-08	3.349513E-06	-4.798143E-07
9.110459	9.619866	0.426925	46.55449	0.003404991	0.0001210799	46.55449	39.46466	-13.8181	46.55449	48.02558	-0.4071104	46.55449	-0.0254210046912429	0.8103423	46.55449	21.237050642425	-7.43590996729992	9.110459	9.619866	0.426925	9.110459	3.640607		46.55449	0.1501075		0.0001994561	7.007623E-08	3.117042E-06	-1.26898E-06
9.13001	9.869325	0.4349415	46.65439	0.02196242	0.0005720858	46.65439	42.22823	-13.90846	46.65439	50.9108	-0.3236917	46.65439	-0.0246102078671925	0.8880026	46.65439	21.9033952909138	-7.21419163205341	9.13001	9.869325	0.4349415	9.13001	-0.3361122		46.65439	0.1013525		0.0004514088	1.546551E-07	7.490954E-06	-2.42476E-06
9.14956	9.738286	0.424151	46.7543	0.02800926	0.0004577267	46.7543	47.66708	-15.18866	46.7543	58.32821	-0.3484621	46.7543	-0.0250457640652317	0.9833089	46.7543	23.0905840482716	-7.35759141324989	9.14956	9.738286	0.424151	9.14956	-3.375736		46.7543	0.140558		0.0006761703	1.954289E-07	1.076421E-05	-3.750919E-06
9.16911	9.943095	0.439874	46.8542	0.01042355	0.000183723	46.8542	50.37027	-9.177565	46.8542	57.60294	-0.204372	46.8542	-0.0147103629296854	0.9487799	46.8542	23.7683238664208	-4.33063693146261	9.16911	9.943095	0.439874	9.16911	-1.862317		46.8542	0.1096349		0.0004250238	1.215317E-07	6.858807E-06	-1.401748E-06
9.188661	9.803321	0.4278506	46.9541	0.01905522	0.0003674565	46.9541	45.82679	-10.29401	46.9541	52.55013	-0.2617161	46.9541	-0.017134301377577	0.8921147	46.9541	22.5037304408584	-5.05498441165446	9.188661	9.803321	0.4278506	9.188661	1.985619		46.9541	0.06875288		0.0002454583	7.92959E-08	4.031236E-06	-1.055039E-06
9.208211	9.924652	0.4266168	47.054	0.01482747	0.0001846984	47.054	48.11164	-11.82986	47.054	56.88802	-0.2711834	47.054	-0.0193365793793307	0.9530675	47.054	23.2501915900188	-5.7168406920997	9.208211	9.924652	0.4266168	9.208211	-0.4785946		47.054	0.117121		0.0008838785	2.603002E-07	1.429178E-05	-3.875693E-06
9.227761	10.14985	0.4383329	47.1539	0.01919184	0.000354138	47.1539	44.02984	-6.97372	47.1539	50.88786	-0.2016609	47.1539	-0.0117882230770029	0.9555292	47.1539	22.0510082227172	-3.49257586607849	9.227761	10.14985	0.4383329	9.227761	1.270468		47.1539	0.1701383		0.0004351083	1.60551E-07	8.008869E-06	-1.615076E-06
9.247312	9.971245	0.4327831	47.25381	0.02143371	0.0004084939	47.25381	48.17408	-9.055182	47.25381	57.45639	-0.2028262	47.25381	-0.0147353068638158	0.9622039	47.25381	23.2751310792201	-4.37497772238209	9.247312	9.971245	0.4327831	9.247312	1.40199		47.25381	0.1434142		0.0004979731	1.451431E-07	8.17298E-06	-1.657695E-06
9.266862	9.768377	0.4349415	47.35371	0.03293192	0.000426828	47.35371	58.37779	-16.90532	47.35371	68.51084	-0.3251562	47.35371	-0.0254301709049361	0.9792162	47.35371	26.128069285217	-7.56629304300887	9.266862	9.768377	0.4349415	9.266862	-0.749859		47.35371	0.1602646		0.000852043	1.777549E-07	1.158129E-05	-3.765728E-06
9.286412	9.966391	0.4278506	47.45361	0.04516228	0.000804953	47.45361	46.42321	-15.33847	47.45361	55.85526	-0.3645419	47.45361	-0.02528389042915	0.965906	47.45361	22.8163593494091	-7.53864100493222	9.286412	9.966391	0.4278506	9.286412	0.1379156		47.45361	0.02544719		0.0007762525	2.40331E-07	1.261188E-05	-4.597559E-06
9.305963	10.20129	0.4361744	47.55351	0.04432891	0.001095247	47.55351	34.5315	-5.807111	47.55351	39.51675	-0.2169692	47.55351	-0.0114475576961026	0.9151578	47.55351	20.3390472699543	-3.42038756434634	9.305963	10.20129	0.4361744	9.305963	-3.613206		47.55351	0.1718544		0.001141734	6.691117E-07	2.583989E-05	-5.606462E-06
9.325513	10.45075	0.4370991	47.65342	0.01850323	0.0002361557	47.65342	51.67771	-6.030978	47.65342	59.32883	-0.143259	47.65342	-0.0094693265808571	0.9320052	47.65342	24.294533262806	-2.83526081096929	9.325513	10.45075	0.4370991	9.325513	-0.09864163		47.65342	0.08475352		0.0002681286	7.099534E-08	4.169503E-06	-5.973187E-07
9.345063	10.67885	0.4426489	47.75332	0.01445412	0.0001636123	47.75332	51.22301	-11.70154	47.75332	60.5965	-0.2769894	47.75332	-0.0184726360858834	0.9697851	47.75332	24.2624256058754	-5.54258400810673	9.345063	10.67885	0.4426489	9.345063	1.798383		47.75332	0.05844121		0.00100993	2.6673E-07	1.557641E-05	-4.314501E-06
9.364614	10.52646	0.4441901	47.85322	0.002416225	8.731731E-05	47.85322	56.92585	-16.30665	47.85322	67.69063	-0.3014689	47.85322	-0.024764287272234	0.9674686	47.85322	25.9933116365284	-7.44589445733838	9.364614	10.52646	0.4441901	9.364614	-0.8430206		47.85322	0.06458467		0.0008686272	1.834059E-07	1.188646E-05	-3.583399E-06
9.384164	10.36145	0.4318584	47.95313	0.008208378	0.0002230333	47.95313	56.32485	-16.18471	47.95313	65.25836	-0.3087995	47.95313	-0.0246856964947786	0.943746	47.95313	25.8843470583069	-7.43776012511115	9.384164	10.36145	0.4318584	9.384164	-0.8421072		47.95313	0.03888173		0.0006219256	1.378228E-07	8.593686E-06	-2.653726E-06
9.403714	10.56335	0.4389493	48.05302	0.03314463	0.0005517115	48.05302	53.77156	-8.96026	48.05302	62.79039	-0.1915942	48.05302	-0.0137543332372083	0.981432	48.05302	24.9213841173116	-4.15279158595742	9.403714	10.56335	0.4389493	9.403714	1.99658		48.05302	0.02884424		0.001101507	2.741959E-07	1.690931E-05	-3.239724E-06
9.423265	10.33718	0.4407987	48.15293	0.008958819	0.0001762384	48.15293	55.03622	-16.56825	48.15293	66.07068	-0.3144312	48.15293	-0.0253502691885997	0.9376467	48.15293	25.4775151414802	-7.66981956353304	9.423265	10.33718	0.4407987	9.423265	2.180163		48.15293	0.08621676		0.0007248723	1.55698E-07	9.813398E-06	-3.085638E-06
9.442815	10.09743	0.4343242	48.25283	0.03744895	0.000657853	48.25283	51.87196	-8.995287	48.25283	60.20207	-0.1924249	48.25283	-0.0139046544123789	0.96703	48.25283	24.3097482287732	-4.21563381538681	9.442815	10.09743	0.4343242	9.442815	2.582949		48.25283	0.1354036		0.0008669231	2.313117E-07	1.367458E-05	-2.63133E-06
9.462365	9.90621	0.4296999	48.35273	0.03912805	0.0006067085	48.35273	55.84947	-9.92126	48.35273	65.27122	-0.1907886	48.35273	-0.0150427561890025	0.9721731	48.35273	25.726487854455	-4.57012732620621	9.462365	9.90621	0.4296999	9.462365	1.895198		48.35273	0.1230502		0.0006883529	1.570765E-07	1.007092E-05	-1.921417E-06
9.481915	10.0324	0.4426489	48.45264	0.03208503	0.0004534703	48.45264	56.06562	-7.294576	48.45264	65.38322	-0.159575	48.45264	-0.0110220152337392	0.9615713	48.45264	25.790208168912	-3.35550803541726	9.481915	10.0324	0.4426489	9.481915	0.2776579		48.45264	0.03044247		0.001670624	3.757746E-07	2.426239E-05	-3.87167E-06
9.501466	9.781966	0.4383329	48.55254	0.04066535	0.0006045239	48.55254	56.44773	-4.923324	48.55254	65.05367	-0.09907115	48.55254	-0.00740910634523921	0.9830346	48.55254	25.9146723787278	-2.26025587978729	9.501466	9.781966	0.4383329	9.501466	-3.44515		48.55254	0.102394		0.001201982	2.792049E-07	1.807482E-05	-1.790693E-06
9.521017	9.599482	0.4337077	48.65244	0.01449966	0.000210536	48.65244	55.69961	-12.02495	48.65244	65.0836	-0.2259971	48.65244	-0.0181377069205941	0.9771029	48.65244	25.6823961131135	-5.54455718675452	9.521017	9.599482	0.4337077	9.521017	2.570163		48.65244	0.1290254		0.001069696	2.467502E-07	1.566435E-05	-3.540098E-06
9.540567	9.721785	0.4343242	48.75234	0.04096309	0.0007019083	48.75234	45.50168	-31.80216	48.75234	61.25434	-0.7711233	48.75234	-0.0511640922201873	0.9244277	48.75234	22.4239125384729	-15.6725851036248	9.540567	9.721785	0.4343242	9.540567	-0.9325287		48.75234	0.1764821		0.001557018	3.836124E-07	1.860799E-05	-1.434905E-05
9.560118	9.471354	0.4287753	48.85225	0.1240508	0.001796516	48.85225	57.29779	-7.91499	48.85225	66.52752	-0.1455767	48.85225	-0.0117127159512842	0.9829202	48.85225	26.0261263747372	-3.59519149594486	9.560118	9.471354	0.4287753	9.560118	-0.9891564		48.85225	0.1339187		0.003809602	8.460484E-07	5.56984E-05	-8.108391E-06
9.579668	9.281106	0.4238419	48.95215	0.04562581	0.0007813301	48.95215	55.68537	-6.062113	48.95215	64.00896	-0.1297651	48.95215	-0.0090885802285314	0.9792581	48.95215	25.6782106596101	-2.79542378043407	9.579668	9.281106	0.4238419	9.579668	-3.256087		48.95215	0.1550424		0.001948111	4.656176E-07	2.955589E-05	-3.835324E-06
9.599218	9.397585	0.4232254	49.05205	0.09562647	0.001347557	49.05205	58.17885	-7.272125	49.05205	67.77641	-0.1245262	49.05205	-0.0105886923045929	0.9798539	49.05205	26.1085722747609	-3.26346773479773	9.599218	9.397585	0.4232254	9.599218	0.9361821		49.05205	0.1186978		0.002782034	5.934262E-07	3.991203E-05	-4.970095E-06
9.618769	9.604335	0.4235336	49.15195	0.02923512	0.0004701478	49.15195	60.85725	-2.932049	49.15195	69.73268	-0.05928804	49.15195	-0.00423299400861206	0.9894894	49.15195	27.133721300189	-1.30727897071973	9.618769	9.604335	0.4235336	9.618769	-3.380302		49.15195	0.1373549		0.002047673	4.166766E-07	2.900504E-05	-1.719652E-06
9.638319	9.825645	0.4263085	49.25185	0.06608114	0.0008834248	49.25185	60.65881	-9.015257	49.25185	70.59027	-0.1661148	49.25185	-0.0130085064842287	0.9933112	49.25185	27.0860479021317	-4.02559325002332	9.638319	9.825645	0.4263085	9.638319	-3.089858		49.25185	0.1234988		0.006084415	1.212871E-06	8.44595E-05	-1.402997E-05
9.657869	10.07316	0.434016	49.35176	0.0640212	0.0008612214	49.35176	59.61522	-5.113454	49.35176	68.37229	-0.09511628	49.35176	-0.00739878898894741	0.9858693	49.35176	26.7476685745817	-2.29426267793364	9.657869	10.07316	0.434016	9.657869	2.128102		49.35176	0.03230577		0.001885247	3.975825E-07	2.706149E-05	-2.573988E-06
9.67742	10.25371	0.4343242	49.45166	0.02732434	0.000332091	49.45166	65.6079	-5.04069	49.45166	75.32614	-0.08559581	49.45166	-0.00724156032367024	0.980569	49.45166	29.2859310498025	-2.25005387562379	9.67742	10.25371	0.4343242	9.67742	-4.397773		49.45166	0.06504714		0.001954013	3.376869E-07	2.534398E-05	-2.169339E-06
9.69697	10.11587	0.4420325	49.55156	0.02256354	0.000286385	49.55156	65.03542	-0.2650396	49.55156	74.33475	-0.008669357	49.55156	-0.000385409976561886	0.9768391	49.55156	29.4441731862312	-0.119994175827434	9.69697	10.11587	0.4420325	9.69697	-0.7160652		49.55156	0.0888167		0.002080604	3.678144E-07	2.734037E-05	-2.370234E-07
9.71652	10.05084	0.4306246	49.65146	0.09170812	0.001261565	49.65146	63.89818	-4.147983	49.65146	73.91696	-0.07342608	49.65146	-0.0058087391264136	0.9947132	49.65146	27.9154916777159	-1.8121484524477	9.71652	10.05084	0.4306246	9.71652	-0.644824		49.65146	0.1615963		0.006816691	1.241033E-06	9.14871E-05	-6.71754E-06
9.736071	10.31486	0.4330913	49.75137	0.02315613	0.0003169478	49.75137	58.56023	-5.767023	49.75137	67.18631	-0.1050358	49.75137	-0.00822970816009807	0.9919049	49.75137	26.1228413460992	-2.57258245945292	9.736071	10.31486	0.4330913	9.736071	0.4749412		49.75137	0.1572993		0.006196628	1.361645E-06	9.098339E-05	-9.55651E-06
9.755621	10.40513	0.4457321	49.85127	0.02330744	0.0002420313	49.85127	66.81867	-2.58362	49.85127	77.14963	-0.04377439	49.85127	-0.00358183629361411	0.9889042	49.85127	29.0155666643625	-1.12191982045732	9.755621	10.40513	0.4457321	9.755621	0.5799763		49.85127	0.05708802		0.002434756	4.045219E-07	3.117885E-05	-1.364835E-06
9.775171	10.18285	0.434016	49.95117	0.02732371	0.0007817297	49.95117	59.79565	-11.71188	49.95117	69.53773	-0.2059083	49.95117	-0.0167603837695772	0.9092885	49.95117	26.8566944339096	-5.26028797877106	9.775171	10.18285	0.434016	9.775171	-0.06119435		49.95117	0.003377814		0.004657835	8.758802E-07	5.965522E-05	-1.22835E-05
9.794722	10.14402	0.4330913	50.05107	0.05573077	0.0006328264	50.05107	62.39649	-4.20311	50.05107	71.73449	-0.07262372	50.05107	-0.00589385524145123	0.9877076	50.05107	27.5158020880351	-1.85350056041435	9.794722	10.14402	0.4330913	9.794722	0.503255		50.05107	0.02504592		0.008817065	1.692374E-06	0.0001210827	-8.793477E-06
9.814272	10.20712	0.4404905	50.15097	0.07328984	0.001012394	50.15097	61.63729	-1.737573	50.15097	70.91881	-0.02989682	50.15097	-0.002444307397099	0.9852706	50.15097	27.3221863447524	-0.770220521084987	9.814272	10.20712	0.4404905	9.814272	0.0867681		50.15097	0.04841022		0.00553677	1.084649E-06	7.688765E-05	-2.298696E-06
9.833822	9.946978	0.4306246	50.25088	0.04019103	0.0004640211	50.25088	61.31493	-6.955834	50.25088	71.08247	-0.1178496	50.25088	-0.00978885375772464	0.9873101	50.25088	27.2440963052371	-3.09068927371385	9.833822	9.946978	0.4306246	9.833822	-2.436814		50.25088	0.08320777		0.00461425	9.016329E-07	6.364981E-05	-7.501106E-06
9.853373	9.827588	0.4367909	50.35078	0.09364998	0.001354727	50.35078	60.43486	-3.516571	50.35078	69.62267	-0.06266282	50.35078	-0.00497198973297955	0.9752579	50.35078	27.0323866137575	-1.57295498626672	9.853373	9.827588	0.4367909	9.853373	5.892924		50.35078	0.0766886		0.006230685	1.253585E-06	8.710711E-05	-5.458377E-06
9.872923	9.893591	0.4300081	50.45068	0.06421285	0.0008349657	50.45068	64.90152	-1.820237	50.45068	74.94159	-0.03427492	50.45068	-0.00260177212857206	0.9836978	50.45068	29.4064774880708	-0.824738341821006	9.872923	9.893591	0.4300081	9.872923	2.499835		50.45068	0.1272822		0.007183978	1.25829E-06	9.424294E-05	-3.230169E-06
9.892473	9.896504	0.4343242	50.55058	0.03955962	0.0004795395	50.55058	66.16115	-6.529834	50.55058	76.54521	-0.1066569	50.55058	-0.00904900931802481	0.9951995	50.55058	29.1211148027036	-2.87413442079093	9.892473	9.896504	0.4343242	9.892473	-1.145339		50.55058	0.04743696		0.02240021	3.804751E-06	0.000289593	-3.08871E-05
9.912024	9.89068	0.4309328	50.65049	0.06928409	0.0009584909	50.65049	62.60055	-0.9417344	50.65049	72.37195	-0.02229905	50.65049	-0.00130322905913963	0.9863839	50.65049	27.5698240496864	-0.41474795504662	9.912024	9.89068	0.4309328	9.912024	-1.534425		50.65049	0.0617102		0.01682034	3.167673E-06	0.0002291937	-5.110801E-06
9.931574	9.898445	0.4287753	50.75039	0.01319925	0.0003418131	50.75039	62.62001	-2.081226	50.75039	72.39214	-0.03706873	50.75039	-0.00287410131299784	0.9701478	50.75039	27.5749821553218	-0.916476424863846	9.931574	9.898445	0.4287753	9.931574	0.927962		50.75039	0.1042249		0.0114701	2.123354E-06	0.0001536086	-5.694076E-06
9.951124	9.904269	0.4327831	50.85029	0.02295226	0.0004559279	50.85029	59.86525	-3.877793	50.85029	69.21635	-0.06493064	50.85029	-0.00545299805878761	0.9641271	50.85029	26.8966910311642	-1.742242698108	9.951124	9.904269	0.4327831	9.951124	-1.535339		50.85029	0.01291152		0.02359267	4.747818E-06	0.0003279361	-2.12931E-05
9.970675	9.898445	0.4290835	50.9502	0.03669994	0.0007671324	50.9502	71.13168	-6.746271	50.9502	82.14698	-0.1016741	50.9502	-0.0089809712231285	0.9552164	50.9502	30.3143545624066	-2.87507397627267	9.970675	9.898445	0.4290835	9.970675	-0.2539109		50.9502	0.07379958		0.02517961	3.564245E-06	0.0002912902	-2.961667E-05
9.990225	9.897474	0.4337077	51.05009	0.03806065	0.0007667021	51.05009	53.39079	-19.43226	51.05009	65.1021	-0.3733617	51.05009	-0.0281510066395767	0.822618	51.05009	24.8092352492562	-9.02963812737272	9.990225	9.897474	0.4337077	9.990225	-0.1269554		51.05009	0.03541308		0.01916893	3.720541E-06	0.000226915	-8.472137E-05
