# Supplementary material for: Nanomechanical Properties of Rib Bones in Diabetic vs. Healthy Rat Models
Source: Nanomaterials (Basel). 2025 Oct 17;15(20):1582. doi: 10.3390/nano15201582 (PMC12566810; doi:10.3390/nano15201582)
Supplement: Supplementary file 1 [file nanomaterials-15-01582-s001.zip › Nanoindentation data/raw dynamic/sample o1/din_005.scn]

SD;Time(s);Random;25.6;30;0.1;0.1;Avg:;4.882512;0; ; ;0;0;Force;5;C:\meresek\14_pocok\00_area\kalib\I8_Area\IND1000.afn;C:\meresek\14_pocok\din_ref\SpringRef_25_6_005.scn;Berkovich;1;1;C;C;0;03:34:09;1;	P	h	Hz(A)	|P|	|h|	Hz(T)	TF Re	TF Im	Hz(M)	|TF|	tan d	Hz(n)	n'	r2	Hz(E)	E' (GPa)	E''(GPa)	Time(s)	PR	hR	Time(s)	Cmd	-	Hz(C)	|Cmd|	-	GPP	Ghh	GPhRe	GPhIm
0	9.883038	0.2993259	0	9.962455	0.2986698	0	32.56552	0	0	32.56552	0	0			0	45.8667294361609	0	0	9.883038	0.2993259	0	-1.377329		0	0.002390424		99.72212	0.09400229	3.061233	0
0.01955034	9.939336	0.3036419	0.09990234	0.06724157	0.001365843	0.09990234	58.95393	-0.206466	0.09990234	67.55087	0.004772203	0.09990234	-0.227603922227789	0.9618634	0.09990234	40.7943033778845	-0.142868101425998	0.01955034	9.939336	0.3036419	0.01955034	0.7553391		0.09990234	0.0576594		0.01946642	4.103343E-06	0.0002771812	1.322765E-06
0.03910068	10.03931	0.2950089	0.1998047	0.03640253	0.0005114541	0.1998047	65.59427	5.908246	0.1998047	75.71893	0.09689848	0.1998047	3.08541283435882	0.9842471	0.1998047	43.0037352112757	3.8734576227477	0.03910068	10.03931	0.2950089	0.03910068	1.906158		0.1998047	0.0506813		0.009521934	1.634633E-06	0.0001231957	1.193747E-05
0.05865103	10.34507	0.3011752	0.299707	0.0909826	0.001060874	0.299707	68.26801	5.322371	0.299707	79.00558	0.07811847	0.299707	1.83181981539493	0.9966168	0.299707	44.2457581086827	3.449527032338	0.05865103	10.34507	0.3011752	0.05865103	1.294215		0.299707	0.1253729		0.01139657	1.819645E-06	0.0001433255	1.119637E-05
0.07820137	10.61783	0.3101164	0.3996094	0.03833783	0.0002789877	0.3996094	64.49862	1.324981	0.3996094	74.53848	0.02437292	0.3996094	0.355513738868868	0.9954235	0.3996094	43.4522891823934	0.892630889765079	0.07820137	10.61783	0.3101164	0.07820137	-1.468664		0.3996094	0.0551007		0.02441198	4.373708E-06	0.0003259128	7.943446E-06
0.09775171	10.62559	0.3110411	0.4995117	0.0825883	0.001071323	0.4995117	65.66205	0.01451019	0.4995117	75.90273	0.007474061	0.4995117	0.00303025003952181	0.9934455	0.4995117	43.0373273424363	0.00951051408809715	0.09775171	10.62559	0.3110411	0.09775171	-1.397423		0.4995117	0.04516599		0.005752684	9.919729E-07	7.529135E-05	5.627321E-07
0.1173021	10.4334	0.3116575	0.5994141	0.03331614	0.0003976504	0.5994141	65.18791	1.188892	0.5994141	75.06704	0.02611981	0.5994141	0.206826228185177	0.9802197	0.5994141	42.7107217452775	0.778955068752174	0.1173021	10.4334	0.3116575	0.1173021	-2.797586		0.5994141	0.03833058		0.003008315	5.23297E-07	3.926896E-05	1.025698E-06
0.1368524	10.21403	0.3021008	0.6993164	0.03426437	0.0004004242	0.6993164	63.54099	6.056416	0.6993164	73.67415	0.1015982	0.6993164	0.924914564557305	0.9972341	0.6993164	42.6376641999313	4.06401378341928	0.1368524	10.21403	0.3021008	0.1368524	-0.6064634		0.6993164	0.04152603		0.006474978	1.189611E-06	8.719475E-05	8.858826E-06
0.1564027	9.972338	0.3048748	0.7992187	0.07524204	0.00109499	0.7992187	63.97715	3.368762	0.7992187	73.68096	0.05712789	0.7992187	0.450987687291272	0.9977964	0.7992187	43.0095351528507	2.26469751554885	0.1564027	9.972338	0.3048748	0.1564027	-1.080491		0.7992187	0.04925146		0.01031983	1.896724E-06	0.000139525	7.970767E-06
0.1759531	9.701524	0.2987094	0.899121	0.08478881	0.000978521	0.899121	65.03357	5.027822	0.899121	75.13652	0.08168577	0.899121	0.584023485259547	0.9925273	0.899121	42.6762285277569	3.29934955329299	0.1759531	9.701524	0.2987094	0.1759531	-0.6311238		0.899121	0.1321949		0.008340646	1.466358E-06	0.0001098113	8.970018E-06
0.1955034	9.443329	0.2906929	0.9990234	0.01032733	0.0001354702	0.9990234	60.70094	4.289643	0.9990234	69.98784	0.07238229	0.9990234	0.46077194963049	0.9895319	0.9990234	40.9275510613626	2.89228813543868	0.1955034	9.443329	0.2906929	0.1955034	0.7562525		0.9990234	0.01833708		0.004344653	8.776871E-07	6.126714E-05	4.434656E-06
0.2150538	9.521952	0.2974756	1.098926	0.05656885	0.0008834826	1.098926	57.93532	5.172157	1.098926	66.71938	0.09455568	1.098926	0.526105128308593	0.9866122	1.098926	40.6904410461335	3.63262632338487	0.2150538	9.521952	0.2974756	0.2150538	-0.8092267		1.098926	0.05589432		0.0031591	7.00174E-07	4.650772E-05	4.397569E-06
0.2346041	9.3715	0.2857604	1.198828	0.1078494	0.001161695	1.198828	53.40992	3.43982	1.198828	61.07973	0.07410406	1.198828	0.334215351402909	0.9388899	1.198828	39.0885324110119	2.51746351818588	0.2346041	9.3715	0.2857604	0.2346041	-0.01096018		1.198828	0.01741908		0.008782589	2.210258E-06	0.0001346328	9.976839E-06
0.2541544	9.453034	0.2999423	1.29873	0.08523571	0.001189502	1.29873	60.42974	3.352795	1.29873	69.82802	0.0605993	1.29873	0.277271688050631	0.9943617	1.29873	40.7800888259681	2.26258241360951	0.2541544	9.453034	0.2999423	0.2541544	-2.934588		1.29873	0.03615009		0.007070969	1.441995E-06	0.0001005073	6.090672E-06
0.2737048	9.319084	0.2906929	1.398633	0.08962265	0.001257366	1.398633	61.05	5.790133	1.398633	70.01843	0.1013933	1.398633	0.443771796410537	0.9976549	1.398633	41.1187975431501	3.89980819075623	0.2737048	9.319084	0.2906929	0.2737048	-2.630443		1.398633	0.1347534		0.005419411	1.102828E-06	7.682437E-05	7.789477E-06
0.2932551	9.057976	0.2814444	1.498535	0.03318211	0.0005154904	1.498535	61.01066	5.308098	1.498535	70.6945	0.09554341	1.498535	0.379750387134899	0.9916349	1.498535	41.0971598871643	3.57556789961964	0.2932551	9.057976	0.2814444	0.2932551	1.907071		1.498535	0.03613899		0.004115287	8.165458E-07	5.746362E-05	5.49027E-06
0.3128055	9.186103	0.2836019	1.598437	0.01693146	0.000300526	1.598437	62.18217	9.203804	1.598437	71.84725	0.1527113	1.598437	0.61529219257248	0.9900292	1.598437	41.7498998243537	6.17955096834177	0.3128055	9.186103	0.2836019	0.3128055	-0.09224819		1.598437	0.04594656		0.004029033	7.727313E-07	5.488236E-05	8.381154E-06
0.3323558	9.37247	0.2869933	1.69834	0.05282912	0.0007530585	1.69834	58.10191	12.15093	1.69834	67.95123	0.2182367	1.69834	0.805498282781759	0.9692967	1.69834	41.1007809896005	8.59545950361698	0.3323558	9.37247	0.2869933	0.3323558	0.6457373		1.69834	0.08316522		0.001546868	3.247249E-07	2.155805E-05	4.704758E-06
0.3519062	9.598634	0.2900765	1.798242	0.02939013	0.0003805556	1.798242	60.40659	5.818858	1.798242	69.34596	0.1056889	1.798242	0.347568135247149	0.9875982	1.798242	40.7675446600792	3.92706389626413	0.3519062	9.598634	0.2900765	0.3519062	0.9480557		1.798242	0.01016368		0.003264396	6.704105E-07	4.623276E-05	4.88629E-06
0.3714565	9.844211	0.2916176	1.898144	0.07404564	0.001193616	1.898144	52.54753	7.905667	1.898144	61.16729	0.1679502	1.898144	0.497295155687081	0.9559903	1.898144	39.4218626941028	5.93093771679935	0.3714565	9.844211	0.2916176	0.3714565	-0.04475407		1.898144	0.1439544		0.00261314	6.676942E-07	4.027694E-05	6.764522E-06
0.3910068	10.07523	0.3110411	1.998047	0.07348992	0.001018656	1.998047	56.03963	6.317176	1.998047	64.54429	0.123959	1.998047	0.359618137125949	0.9690531	1.998047	40.0497124573261	4.51468138254533	0.3910068	10.07523	0.3110411	0.3910068	-2.786626		1.998047	0.04677268		0.00145725	3.389737E-07	2.171264E-05	2.691477E-06
0.4105572	9.964573	0.2999423	2.097949	0.02419805	0.0003958197	2.097949	60.33249	7.835838	2.097949	70.32837	0.1294072	2.097949	0.401279122590663	0.9682937	2.097949	40.7274494037203	5.28958262422583	0.4105572	9.964573	0.2999423	0.4105572	-0.1826697		2.097949	0.02364475		0.001850681	3.623078E-07	2.52698E-05	3.270095E-06
0.4301075	9.904391	0.2947007	2.197851	0.04804013	0.0007529131	2.197851	59.50993	6.25551	2.197851	68.3781	0.1260004	2.197851	0.308847572764213	0.9887384	2.197851	40.5741203151458	4.2650328322925	0.4301075	9.904391	0.2947007	0.4301075	1.723488		2.197851	0.137409		0.002941223	6.219784E-07	4.219607E-05	5.31672E-06
0.4496579	10.12182	0.3011752	2.297754	0.04932695	0.0006675009	2.297754	57.23653	9.268867	2.297754	66.68887	0.1694321	2.297754	0.44421077970391	0.9910273	2.297754	39.6021791318141	6.41316561861929	0.4496579	10.12182	0.3011752	0.4496579	3.108125		2.297754	0.04247403		0.003555311	7.922396E-07	5.209115E-05	8.825913E-06
0.4692082	10.3606	0.3061086	2.397656	0.08292831	0.001663277	2.397656	44.2842	4.757804	2.397656	49.14474	0.1551351	2.397656	0.273281048610221	0.7965398	2.397656	38.3193914103447	4.11695672984473	0.4692082	10.3606	0.3061086	0.4692082	-2.550982		2.397656	0.1081207		0.002344997	7.733849E-07	3.755853E-05	5.826646E-06
0.4887586	10.19947	0.302409	2.497559	0.01591379	0.0001113044	2.497559	53.12407	2.342448	2.497559	60.7352	0.05375428	2.497559	0.109561661100914	0.8381771	2.497559	38.992003869431	1.71930985807678	0.4887586	10.19947	0.302409	0.4887586	-0.9982898		2.497559	0.03401926		0.0002588081	5.880749E-08	3.566536E-06	1.917166E-07
0.5083089	9.976221	0.3011752	2.597461	0.008823574	0.0001016393	2.597461	58.54699	4.419123	2.597461	67.40898	0.08730783	2.597461	0.189462256588697	0.9827667	2.597461	40.9656711225988	3.09208612544733	0.5083089	9.976221	0.3011752	0.5083089	-3.570279		2.597461	0.07854587		0.00156403	3.382673E-07	2.271584E-05	1.983271E-06
0.5278592	9.773354	0.2885353	2.697363	0.05878763	0.0009948375	2.697363	52.64185	6.346568	2.697363	61.31819	0.149951	2.697363	0.280446930561071	0.9614037	2.697363	39.4241353944181	4.75302365978237	0.5278592	9.773354	0.2885353	0.5278592	1.863231		2.697363	0.01397343		0.001387788	3.548545E-07	2.151845E-05	3.226713E-06
0.5474096	9.940307	0.3153571	2.797266	0.01632897	0.0002622203	2.797266	50.90163	-12.78118	2.797266	60.38991	-0.2376223	2.797266	-0.543690016036079	0.7868406	2.797266	38.056219941012	-9.55575273111044	0.5474096	9.940307	0.3153571	0.5474096	-3.538312		2.797266	0.1002741		8.20706E-05	1.770702E-08	1.040357E-06	-2.472121E-07
0.5669599	9.747145	0.2980921	2.897168	0.03350633	0.0005599086	2.897168	54.08065	4.489273	2.897168	62.05518	0.1015635	2.897168	0.179312669543459	0.982626	2.897168	39.3215291516806	3.26410805374972	0.5669599	9.747145	0.2980921	0.5669599	3.365689		2.897168	0.05968972		0.00157834	4.027473E-07	2.486464E-05	2.525341E-06
0.5865102	9.918952	0.2987094	2.99707	0.02954868	0.0003910454	2.99707	51.0088	14.60676	2.99707	60.99314	0.2996379	2.99707	0.576471588550468	0.9282409	2.99707	37.9093084448124	10.8556218868664	0.5865102	9.918952	0.2987094	0.5865102	-1.181873		2.99707	0.08651783		0.0008877508	2.215081E-07	1.294198E-05	3.877908E-06
0.6060606	9.738409	0.2931596	3.096972	0.0376122	0.0007098933	3.096972	51.43929	9.67313	3.096972	60.28849	0.2132054	3.096972	0.363642470779788	0.9868126	3.096972	37.628750350529	7.0760652990754	0.6060606	9.738409	0.2931596	0.6060606	0.3571192		3.096972	0.1079727		0.001674548	4.546358E-07	2.68068E-05	5.715355E-06
0.6256109	9.898567	0.302409	3.196875	0.03297856	0.0004369863	3.196875	55.17858	13.12569	3.196875	63.15843	0.2587947	3.196875	0.470402971129425	0.9450912	3.196875	39.7213565223949	9.44877627522069	0.6256109	9.898567	0.302409	0.6256109	-1.210187		3.196875	0.1258408		0.0005014909	1.188158E-07	7.264879E-06	1.880112E-06
0.6451613	9.679198	0.300867	3.296777	0.06138347	0.0009433902	3.296777	51.72581	14.54235	3.296777	61.4215	0.2961149	3.296777	0.518964491843632	0.9779631	3.296777	38.2366352318756	10.7499664572437	0.6451613	9.679198	0.300867	0.6451613	-1.472318		3.296777	0.1344831		0.001511469	3.918146E-07	2.307543E-05	6.832977E-06
0.6647117	9.433622	0.2947007	3.39668	0.007238783	0.0001470633	3.39668	51.63577	13.13312	3.39668	61.44666	0.3035236	3.39668	0.454384832365775	0.9902536	3.39668	38.1277271457698	9.6974667957573	0.6647117	9.433622	0.2947007	0.6647117	-1.39925		3.39668	0.05664675		0.000761584	1.997412E-07	1.174436E-05	3.564691E-06
0.684262	9.182221	0.2934678	3.496582	0.0163276	0.0002375794	3.496582	56.54869	14.37037	3.496582	66.53291	0.282115	3.496582	0.465567390004916	0.9890344	3.496582	40.2495228340739	10.2283633908437	0.684262	9.182221	0.2934678	0.684262	-0.7297654		3.496582	0.08441566		0.0006457231	1.442729E-07	9.238299E-06	2.606263E-06
0.7038123	9.146307	0.287918	3.596484	0.02214424	3.562667E-05	3.596484	20.33874	5.920159	3.596484	23.90529	0.3428596	3.596484		0.4023333	3.596484			0.7038123	9.146307	0.287918	0.7038123	-1.369109		3.596484	0.07238715		0.0005154992	3.629325E-07	8.207027E-06	2.813858E-06
0.7233627	8.962851	0.2820608	3.696387	0.01268516	0.0001794678	3.696387	46.82925	6.084717	3.696387	53.94894	0.1610388	3.696387	0.206724715356731	0.9204085	3.696387	36.9510233878782	4.80119854775173	0.7233627	8.962851	0.2820608	0.7233627	5.042597		3.696387	0.05853063		0.0005838178	1.846257E-07	9.833666E-06	1.583602E-06
0.742913	9.148248	0.2866851	3.796289	0.009987887	0.0001488601	3.796289	49.63041	17.38893	3.796289	59.28108	0.38729	3.796289	0.586059405286119	0.9590655	3.796289	39.8984280233928	13.9791501740814	0.742913	9.148248	0.2866851	0.742913	0.1296955		3.796289	0.03185155		0.0008082624	2.205812E-07	1.219374E-05	4.722513E-06
0.7624633	9.270551	0.2906929	3.896191	0.01915882	0.0003809932	3.896191	42.31443	13.65326	3.896191	52.11707	0.338538	3.896191	0.508403677345097	0.9583498	3.896191	38.5727940230235	12.4459719720684	0.7624633	9.270551	0.2906929	0.7624633	-2.068734		3.896191	0.1135854		0.0007955382	2.806889E-07	1.38562E-05	4.690849E-06
0.7820137	9.127864	0.2873015	3.996094	0.02112429	0.000212652	3.996094	41.96369	3.470987	3.996094	48.06635	0.1250832	3.996094	0.125151198955726	0.8655464	3.996094	37.9901652838781	3.14232086537257	0.7820137	9.127864	0.2873015	0.7820137	0.9772828		3.996094	0.1036275		0.0002766892	1.036574E-07	4.943906E-06	6.183994E-07
0.801564	9.26861	0.2903847	4.095996	0.05669865	0.001009509	4.095996	46.46856	9.495224	4.095996	54.45848	0.2291655	4.095996	0.294443768969735	0.9745168	4.095996	37.084782796814	7.57777565261668	0.801564	9.26861	0.2903847	0.801564	-2.733652		4.095996	0.07934803		0.0007224255	2.37384E-07	1.260092E-05	2.887696E-06
0.8211144	9.01915	0.2869933	4.195899	0.01901194	0.0004230699	4.195899	44.12258	16.91762	4.195899	52.8701	0.4241477	4.195899	0.55814148858836	0.9735672	4.195899	38.3769888164012	14.7146230824879	0.8211144	9.01915	0.2869933	0.8211144	-3.383043		4.195899	0.103764		0.0005823944	2.028443E-07	9.873023E-06	4.18762E-06
0.8406647	8.869668	0.2854522	4.295801	0.02320774	0.0003548008	4.295801	43.98095	17.33873	4.295801	53.18793	0.4191385	4.295801	0.553026306944191	0.9538488	4.295801	37.86318768727	14.9269056098577	0.8406647	8.869668	0.2854522	0.8406647	-0.9946364		4.295801	0.07927204		0.000605004	2.039913E-07	1.000647E-05	4.194095E-06
0.8602151	9.043417	0.2876098	4.395703	0.01400236	0.0004753376	4.395703	30.80357	8.124409	4.395703	37.14205	0.2926623	4.395703	0.453472652579264	0.781557	4.395703	47.4863192078917	12.5244678757692	0.8602151	9.043417	0.2876098	0.8602151	0.04658077		4.395703	0.1145902		0.0001594583	9.033914E-08	3.220302E-06	9.42461E-07
0.8797654	9.270551	0.2888435	4.495605	0.02883245	0.0005157741	4.495605	51.42449	19.61307	4.495605	63.02364	0.3755354	4.495605	0.50807609777581	0.9772054	4.495605	37.6288761780415	14.3514848857324	0.8797654	9.270551	0.2888435	0.8797654	0.1379156		4.495605	0.00261912		0.0009163187	2.254371E-07	1.33009E-05	4.994959E-06
0.8993157	9.370529	0.2922349	4.595508	0.01127089	0.0002835667	4.595508	43.20059	13.338	4.595508	51.92939	0.3642169	4.595508	0.412920808461385	0.9345608	4.595508	38.6170642445895	11.9228512815567	0.8993157	9.370529	0.2922349	0.8993157	-2.23679		4.595508	0.04708211		0.0005038946	1.746308E-07	8.520899E-06	3.103455E-06
0.9188661	9.279287	0.287918	4.69541	0.003058581	6.016062E-05	4.69541	40.25756	11.32679	4.69541	47.30431	0.280449	4.69541	0.372580978746846	0.9861176	4.69541	39.0674351212517	10.9919326599454	0.9188661	9.279287	0.287918	0.9188661	-0.1863231		4.69541	0.05404927		0.000437597	1.92842E-07	8.783381E-06	2.463291E-06
0.9384164	9.545247	0.2906929	4.795312	0.01699824	3.467135E-05	4.795312	7.456724	13.1393	4.795312	16.45128	1.636071	4.795312		0.2169226	4.795312			0.9384164	9.545247	0.2906929	0.9384164	1.711615		4.795312	0.008200333		0.0002434929	1.951605E-07	1.674406E-06	2.739447E-06
0.9579667	9.805385	0.2916176	4.895215	0.01022369	0.0001605688	4.895215	42.46224	15.69051	4.895215	52.04193	0.4184104	4.895215	0.463401923508	0.9556253	4.895215	38.5722707456127	14.2531030821278	0.9579667	9.805385	0.2916176	0.9579667	1.659554		4.895215	0.1216664		0.0002284921	8.062172E-08	3.870563E-06	1.619484E-06
0.9775171	10.07232	0.3017917	4.995117	0.0366192	0.0006866456	4.995117	43.71283	11.01778	4.995117	51.65249	0.3015586	4.995117	0.307953166154262	0.9726756	4.995117	38.3464458616604	9.66518596148891	0.9775171	10.07232	0.3017917	0.9775171	1.03117		4.995117	0.06622178		0.0004664745	1.700644E-07	8.410168E-06	2.536159E-06
0.9970675	10.34507	0.3017917	5.095019	0.01248023	9.638553E-05	5.095019	49.38141	15.27043	5.095019	58.58131	0.3446752	5.095019	0.380620766973178	0.9548408	5.095019	39.4030884910765	12.1847939235733	0.9970675	10.34507	0.3017917	0.9970675	1.098758		5.095019	0.009589049		0.0004493724	1.250314E-07	6.924713E-06	2.386777E-06
1.016618	10.63336	0.3064168	5.194921	0.00717113	0.0001704014	5.194921	41.96043	11.97597	5.194921	50.78615	0.3268366	5.194921	0.332116351118012	0.926986	5.194921	37.9820538890091	10.840495408598	1.016618	10.63336	0.3064168	1.016618	1.654987		5.194921	0.04203275		0.0004992734	1.794407E-07	8.662183E-06	2.831119E-06
1.036168	10.92164	0.3095	5.294824	0.009877763	0.0002751235	5.294824	40.78913	15.11951	5.294824	49.28654	0.4456934	5.294824	0.437640859725108	0.9559609	5.294824	39.2786055838935	14.5595937324123	1.036168	10.92164	0.3095	1.036168	1.010163		5.294824	0.08778677		0.0003319091	1.306179E-07	5.88012E-06	2.620731E-06
1.055718	11.05074	0.3153571	5.394726	0.008665754	0.0001420136	5.394726	51.70547	5.813614	5.394726	58.46008	0.1196232	5.394726	0.12675346841665	0.8880299	5.394726	38.2119712653732	4.29644377379001	1.055718	11.05074	0.3153571	1.055718	-3.465244		5.394726	0.02625001		0.0001880224	4.885606E-08	2.83591E-06	3.392406E-07
1.075269	10.87214	0.3162827	5.494629	0.005459783	0.000157116	5.494629	41.25108	11.31446	5.494629	49.41424	0.3202433	5.494629	0.307634300524674	0.9141042	5.494629	38.7217118083553	10.6206968178116	1.075269	10.87214	0.3162827	1.075269	-5.213393		5.494629	0.0201952		0.000300372	1.124478E-07	5.291793E-06	1.694661E-06
1.094819	10.69742	0.3085744	5.594531	0.004003037	6.763456E-05	5.594531	20.62571	7.425169	5.594531	25.60754	0.3833567	5.594531		0.6370499	5.594531			1.094819	10.69742	0.3085744	1.094819	0.09407489		5.594531	0.154043		4.347295E-05	4.223348E-08	1.009834E-06	3.871267E-07
1.11437	10.46446	0.3110411	5.694433	0.007034193	0.0001759388	5.694433	28.31764	10.25996	5.694433	34.53298	0.3816749	5.694433	0.545284855408392	0.8339204	5.694433	53.847461884431	19.5098442401023	1.11437	10.46446	0.3110411	1.11437	-1.956392		5.694433	0.06654418		0.0001273313	8.90413E-08	2.872729E-06	1.096449E-06
1.13392	10.21306	0.3030255	5.794336	0.0172558	0.0003651916	5.794336	43.06596	12.08439	5.794336	51.53466	0.2994568	5.794336	0.297795386867531	0.8595541	5.794336	38.6376646180039	10.8418030150205	1.13392	10.21306	0.3030255	1.13392	-0.09133484		5.794336	0.07774089		0.0001863762	6.032047E-08	2.977939E-06	8.917641E-07
1.15347	9.947101	0.2996341	5.894238	0.01844865	0.0003493419	5.894238	41.11795	15.84126	5.894238	50.837	0.4441495	5.894238	0.403712789606531	0.9452763	5.894238	38.8080326884009	14.9513367769321	1.15347	9.947101	0.2996341	1.15347	-0.8055733		5.894238	0.1279433		0.0003249475	1.188535E-07	5.521998E-06	2.452593E-06
1.17302	9.664639	0.2962427	5.994141	0.01672608	0.0002357298	5.994141	4.403372	-18.88102	5.994141	23.23241	-4.643637	5.994141		0.5203586	5.994141			1.17302	9.664639	0.2962427	1.17302	-2.39206		5.994141	0.1187351		0.0001446002	1.394065E-07	6.818287E-07	-3.166165E-06
1.192571	9.618047	0.28946	6.094043	0.0192386	0.0003250462	6.094043	43.99925	10.22062	6.094043	51.02039	0.2647555	6.094043	0.229660607523895	0.9429857	6.094043	37.8564579259225	8.79370487235049	1.192571	9.618047	0.28946	1.192571	0.7827396		6.094043	0.07910527		0.0002649018	9.59627E-08	4.732984E-06	1.253084E-06
1.212121	9.815092	0.2977839	6.193945	0.006192095	0.0001845989	6.193945	26.12252	16.6298	6.193945	35.82408	0.6655217	6.193945	2.40833191954671	0.8594938	6.193945	147.228364850687	93.7267524776005	1.212121	9.815092	0.2977839	1.212121	0.6950582		6.193945	0.03582293		0.0001011833	6.776435E-08	2.020949E-06	1.344986E-06
1.231672	10.01505	0.2953181	6.293848	0.005668248	8.979696E-05	6.293848	37.02197	10.09685	6.293848	44.48129	0.3189653	6.293848	0.273559225232166	0.8878964	6.293848	39.6662377945937	10.818011763832	1.231672	10.01505	0.2953181	1.231672	0.6457373		6.293848	0.03197768		0.0001362197	6.112903E-08	2.590512E-06	8.262835E-07
1.251222	10.24995	0.3005588	6.39375	0.01301082	0.0002608058	6.39375	38.31392	10.98986	6.39375	45.30276	0.3234964	6.39375	0.27992066564096	0.8934097	6.39375	39.2043942269558	11.2452850291397	1.251222	10.24995	0.3005588	1.251222	0.6959715		6.39375	0.02670744		0.0001295696	5.640326E-08	2.431177E-06	7.864771E-07
1.270772	10.24703	0.3067251	6.493652	0.004078269	0.0001445398	6.493652	41.75242	12.66239	6.493652	48.69333	0.3482234	6.493652	0.278573676583648	0.9516304	6.493652	37.4778727341325	11.3660342670401	1.270772	10.24703	0.3067251	1.270772	-0.8357138		6.493652	0.05963517		0.0003199642	1.284194E-07	5.90537E-06	2.056388E-06
1.290323	10.14123	0.3036419	6.593554	0.009491606	0.0003411653	6.593554	32.16814	10.04498	6.593554	37.79289	0.3398408	6.593554	0.330126152662596	0.9126286	6.593554	43.7981965964542	13.6766392443324	1.290323	10.14123	0.3036419	1.290323	0.06393439		6.593554	0.05601189		0.0001548839	9.896468E-08	3.541255E-06	1.203463E-06
1.309873	9.97428	0.302409	6.693457	0.00349007	0.0001172688	6.693457	45.14076	14.97065	6.693457	53.06563	0.3512087	6.693457	0.302654957256802	0.9613672	6.693457	38.3801277896517	12.728526080724	1.309873	9.97428	0.302409	1.309873	-0.3799529		6.693457	0.07590729		0.0002049318	6.996356E-08	3.502904E-06	1.23025E-06
1.329423	9.730644	0.2968592	6.793359	0.01072358	0.000258009	6.793359	42.37211	14.34229	6.793359	46.59545	0.335637	6.793359	0.305645271070584	0.7017532	6.793359	38.5428508343664	13.0461435169616	1.329423	9.730644	0.2968592	1.329423	-2.24227		6.793359	0.07251928		0.0001495685	4.834343E-08	2.135508E-06	7.167555E-07
1.348974	9.471478	0.2925431	6.893261	0.009967508	0.0001503981	6.893261	28.66556	10.08301	6.893261	34.60876	0.3802024	6.893261	0.476728575254313	0.8842196	6.893261	58.7010889135787	20.6478954177089	1.348974	9.471478	0.2925431	1.348974	-1.370936		6.893261	0.1333495		0.0001394179	1.029216E-07	3.329465E-06	1.265871E-06
1.368524	9.224931	0.2891518	6.993164	0.01783863	0.0002300527	6.993164	36.21177	11.88682	6.993164	44.66582	0.3774611	6.993164	0.302359228944907	0.7504526	6.993164	40.4725665171164	13.285466871686	1.368524	9.224931	0.2891518	1.368524	-0.6311238		6.993164	0.03688118		0.0001173631	4.41473E-08	1.844827E-06	6.963506E-07
1.388074	9.323937	0.2968592	7.093066	0.009186039	0.0001889703	7.093066	39.35656	9.266125	7.093066	45.08244	0.2969522	7.093066	0.20490943328766	0.9472997	7.093066	38.7877770398997	9.132209150155	1.388074	9.323937	0.2968592	1.388074	1.435784		7.093066	0.01954699		0.000271397	1.264962E-07	5.466817E-06	1.623384E-06
1.407625	9.527775	0.2993259	7.192968	0.007836238	0.0006359284	7.192968	9.088356	3.271971	7.192968	11.3198	0.4031153	7.192968		0.5046394	7.192968			1.407625	9.527775	0.2993259	1.407625	3.253347		7.192968	0.04214974		8.595879E-05	3.385273E-07	3.55415E-06	1.432732E-06
1.427175	9.734526	0.2999423	7.292871	0.006567234	0.0002308729	7.292871	38.14253	13.69072	7.292871	42.85654	0.4030968	7.292871	0.30823705497863	0.9069425	7.292871	39.3501543596417	14.1241801760821	1.427175	9.734526	0.2999423	1.427175	0.8247536		7.292871	0.164116		0.0001356837	6.699975E-08	2.663154E-06	1.073509E-06
1.446725	9.660756	0.2980921	7.392773	0.01353165	0.0003672734	7.392773	30.9003	24.12144	7.392773	44.82275	0.8246143	7.392773	0.839501762808532	0.921549	7.392773	49.9537742244937	38.9949952280837	1.446725	9.660756	0.2980921	1.446725	-1.673254		7.392773	0.1462574		0.0001041829	4.778787E-08	1.652582E-06	1.362743E-06
1.466276	9.428768	0.2869933	7.492675	0.007338668	0.00021615	7.492675	23.80761	26.52909	7.492675	40.10741	1.129345	7.492675		0.7025261	7.492675			1.466276	9.428768	0.2869933	1.466276	-2.994869		7.492675	0.05832989		6.99004E-05	3.052761E-08	8.116833E-07	9.166707E-07
1.485826	9.54719	0.2876098	7.592578	0.006432127	0.0002586605	7.592578	23.4208	2.320832	7.592578	26.45808	0.1274123	7.592578		0.6003504	7.592578			1.485826	9.54719	0.2876098	1.485826	2.135409		7.592578	0.08417913		4.267355E-05	3.659711E-08	9.605243E-07	1.223827E-07
1.505376	9.760735	0.3030255	7.69248	0.001471492	3.916518E-05	7.69248	29.86978	9.267954	7.69248	33.65622	0.3543525	7.69248	0.313843208941605	0.7967617	7.69248	48.8885529476562	15.1690712720697	1.505376	9.760735	0.3030255	1.505376	0.7233719		7.69248	0.1270136		7.070005E-05	4.97299E-08	1.577602E-06	5.590273E-07
1.524927	9.633578	0.2900765	7.792383	0.005398314	0.0001972848	7.792383	30.05379	10.97695	7.792383	35.75093	0.3851502	7.792383	0.374572468833671	0.8951467	7.792383	50.2115277164783	18.339436382353	1.524927	9.633578	0.2900765	1.524927	-0.8192735		7.792383	0.01568052		0.0001024517	7.175281E-08	2.393816E-06	9.219788E-07
1.544477	9.785972	0.2962427	7.892285	0.006163104	9.208927E-05	7.892285	31.82961	15.19011	7.892285	40.00129	0.4975911	7.892285	0.432394682454787	0.8942797	7.892285	44.9296731353977	21.4418849564555	1.544477	9.785972	0.2962427	1.544477	1.461357		7.892285	0.1429812		7.636628E-05	4.268025E-08	1.528494E-06	7.605653E-07
1.564027	10.02378	0.2980921	7.992187	0.01603145	0.000368219	7.992187	32.74755	11.62905	7.992187	38.17151	0.357576	7.992187	0.336279024252286	0.8311019	7.992187	47.5532235457454	16.8867194771168	1.564027	10.02378	0.2980921	1.564027	1.275034		7.992187	0.1073594		0.0001210155	6.902661E-08	2.481008E-06	8.87149E-07
1.583578	10.2781	0.3070333	8.09209	0.01094289	0.0001269813	8.09209	34.71722	7.640697	8.09209	38.74478	0.2650004	8.09209	0.176953107205502	0.8910859	8.09209	40.8799793275373	8.99702097153036	1.583578	10.2781	0.3070333	1.583578	0.8019199		8.09209	0.08990069		0.0001162504	6.900612E-08	2.584421E-06	6.848726E-07
1.603128	10.149	0.3082662	8.191992	0.01171465	0.0001885164	8.191992	27.87893	25.81259	8.191992	41.54449	1.045913	8.191992	1.15178220330743	0.6294997	8.191992	64.030108406195	59.2843052368167	1.603128	10.149	0.3082662	1.603128	-1.852271		8.191992	0.1237548		5.67527E-05	2.069928E-08	5.942745E-07	6.215597E-07
1.622678	9.944189	0.2943925	8.291894	0.003894325	0.0001413874	8.291894	31.1011	20.28373	8.291894	43.37001	0.677474	8.291894	0.638238632465022	0.7896114	8.291894	50.9852646265722	33.2519177029084	1.622678	9.944189	0.2943925	1.622678	-2.41398		8.291894	0.05334621		5.368531E-05	2.253667E-08	8.092002E-07	5.482121E-07
1.642229	10.12959	0.305183	8.391797	0.009677944	0.0002353829	8.391797	1.302885	5.723541	8.391797	6.688261	22.87032	8.391797		0.1901114	8.391797			1.642229	10.12959	0.305183	1.642229	0.9261353		8.391797	0.05590499		4.064015E-05	1.727177E-07	5.046184E-08	1.154079E-06
1.661779	9.984956	0.2947007	8.491699	0.008220117	0.0001407217	8.491699	24.91519	8.17724	8.491699	29.16179	0.3454818	8.491699		0.8232004	8.491699			1.661779	9.984956	0.2947007	1.661779	-1.096931		8.491699	0.115088		8.943291E-05	8.657146E-08	2.386187E-06	8.243839E-07
1.681329	10.14414	0.2980921	8.591601	0.009630337	0.0002044679	8.591601	33.85642	24.85625	8.591601	47.52218	0.7483957	8.591601	0.549954658176542	0.6942549	8.591601	40.4376837455563	29.6879955590657	1.681329	10.14414	0.2980921	1.681329	1.077751		8.591601	0.06410144		9.316606E-05	2.864072E-08	1.089694E-06	8.155224E-07
1.70088	10.35963	0.3082662	8.691504	0.006078	1.641271E-05	8.691504	42.60239	22.00547	8.691504	53.91093	0.6262582	8.691504	0.364172246745947	0.8477952	8.691504	38.5021474039308	19.8875660888604	1.70088	10.35963	0.3082662	1.70088	0.545269		8.691504	0.1464723		0.0001236818	3.607806E-08	1.648425E-06	1.03234E-06
1.72043	10.20044	0.2987094	8.791406	0.01330741	0.0002149523	8.791406	19.08177	24.78078	8.791406	33.13267	1.295142	8.791406		0.5842807	8.791406			1.72043	10.20044	0.2987094	1.72043	-0.4037		8.791406	0.05957407		5.479475E-05	2.916405E-08	5.905384E-07	7.648309E-07
1.73998	10.40816	0.305183	8.891309	0.01141779	0.0003340569	8.891309	27.34451	15.98588	8.891309	36.54646	0.6996923	8.891309	0.697330825550324	0.9098561	8.891309	66.6374064018863	38.9569038003782	1.73998	10.40816	0.305183	1.73998	0.644824		8.891309	0.09108219		0.000120781	8.227745E-08	2.463745E-06	1.723864E-06
1.759531	10.64015	0.3104247	8.991211	0.005273906	8.658337E-05	8.991211	21.90078	10.1632	8.991211	26.75391	0.5360843	8.991211		0.6357317	8.991211			1.759531	10.64015	0.3104247	1.759531	1.275034		8.991211	0.06144155		6.61105E-05	5.87178E-08	1.384531E-06	7.422252E-07
1.779081	10.52561	0.3107329	9.091113	0.01072946	0.0001855831	9.091113	10.98741	-0.3691126	9.091113	12.0887	0.06652217	9.091113		0.3191443	9.091113			1.779081	10.52561	0.3107329	1.779081	0.40644		9.091113	0.04740534		9.223009E-05	2.014192E-07	2.429525E-06	1.616173E-07
1.798631	10.29654	0.3061086	9.191015	0.002357921	0.0001276111	9.191015	18.35306	13.82797	9.191015	26.12019	0.7688777	9.191015		0.8584776	9.191015			1.798631	10.29654	0.3061086	1.798631	-0.5982432		9.191015	0.052704		6.468015E-05	8.138555E-08	1.685252E-06	1.295753E-06
1.818182	10.0927	0.2959345	9.290917	0.009703512	0.000219389	9.290917	37.37349	21.3893	9.290917	48.32522	0.6540447	9.290917	0.390160773161243	0.7816214	9.290917	39.7968878486228	22.7762423781433	1.818182	10.0927	0.2959345	1.818182	0.07580792		9.290917	0.1021715		8.63103E-05	2.888759E-08	1.168303E-06	7.641221E-07
1.837732	10.30527	0.3014835	9.39082	0.008550073	0.0001840459	9.39082	24.64565	11.90642	9.39082	30.06917	0.4942344	9.39082		0.8823696	9.39082			1.837732	10.30527	0.3014835	1.837732	3.04693		9.39082	0.04350188		6.940425E-05	6.773199E-08	1.825822E-06	9.023837E-07
1.857283	10.49649	0.3091918	9.490723	0.004036584	0.0002505218	9.490723	22.87512	21.33427	9.490723	33.79196	1.098829	9.490723		0.7155572	9.490723			1.857283	10.49649	0.3091918	1.857283	2.884354		9.490723	0.0544192		6.163313E-05	3.862173E-08	8.784197E-07	9.652333E-07
1.876833	10.35187	0.2996341	9.590625	0.00538082	0.0003695187	9.590625	11.84877	-3.112929	9.590625	13.01139	-0.2312184	9.590625		0.3973971	9.590625			1.876833	10.35187	0.2996341	1.876833	0.06484774		9.590625	0.07911206		6.070158E-05	1.424877E-07	1.806307E-06	-4.176513E-07
1.896383	10.58968	0.3064168	9.690527	0.007442145	0.0001654408	9.690527	29.37927	13.37187	9.690527	32.34511	0.3834779	9.690527	0.378050862057417	0.7796133	9.690527	50.5738995860257	23.0185245610144	1.896383	10.58968	0.3064168	1.896383	3.505431		9.690527	0.07537137		4.377549E-05	3.262067E-08	9.851658E-07	3.777893E-07
1.915933	10.77604	0.3128913	9.790429	0.006087652	0.0001291741	9.790429	26.84289	21.20146	9.790429	37.69915	0.8429216	9.790429	1.02404970604374	0.7369972	9.790429	79.7565091071497	62.994499077482	1.915933	10.77604	0.3128913	1.915933	2.634097		9.790429	0.02096204		3.589998E-05	1.861646E-08	5.366175E-07	4.523264E-07
1.935484	10.56735	0.3113493	9.890331	0.004724832	0.0002459045	9.890331	20.20294	10.47369	9.890331	25.49488	0.5306607	9.890331		0.7789046	9.890331			1.935484	10.56735	0.3113493	1.935484	-1.176393		9.890331	0.1306462		4.064685E-05	4.870856E-08	1.096937E-06	5.821016E-07
1.955034	10.38002	0.3030255	9.990234	0.00155801	0.0001369926	9.990234	32.74654	1.656093	9.990234	35.46379	0.1110777	9.990234	0.038302678366969	0.5702013	9.990234	47.5406886900847	2.40427798722101	1.955034	10.38002	0.3030255	1.955034	-1.992013		9.990234	0.1114181		5.404598E-05	2.450312E-08	8.636617E-07	9.593354E-08
1.974585	10.28004	0.3091918	10.09014	0.01212389	0.0003440476	10.09014	21.70696	19.54961	10.09014	32.94845	0.9353194	10.09014		0.8002832	10.09014			1.974585	10.28004	0.3091918	1.974585	0.3032317		10.09014	0.03248385		7.919532E-05	5.838121E-08	1.404844E-06	1.313978E-06
1.994135	10.09076	0.3005588	10.19004	0.006516476	0.000207194	10.19004	22.43525	10.43044	10.19004	28.44188	0.6440669	10.19004		0.9111941	10.19004			1.994135	10.09076	0.3005588	1.994135	-2.59665		10.19004	0.05497481		2.724709E-05	3.069123E-08	7.338744E-07	4.726642E-07
2.013685	10.18491	0.3082662	10.28994	0.003138065	2.803562E-05	10.28994	19.25261	22.71216	10.28994	32.67373	1.203902	10.28994		0.6671715	10.28994			2.013685	10.18491	0.3082662	2.013685	0.3580326		10.28994	0.01948477		2.987075E-05	1.86675E-08	3.897238E-07	4.69189E-07
2.033236	10.0199	0.2974756	10.38984	0.005100142	0.0001534871	10.38984	27.76748	7.114899	10.38984	32.60395	0.3128155	10.38984	0.249505238670035	0.7704817	10.38984	63.567675692329	16.2880290905194	2.033236	10.0199	0.2974756	2.033236	-0.8037466		10.38984	0.1022697		6.028993E-05	4.369851E-08	1.359768E-06	4.253563E-07
2.052786	10.14803	0.2996341	10.48975	0.009219004	0.0003676632	10.48975	23.21683	15.40328	10.48975	31.79272	0.7570777	10.48975		0.9359941	10.48975			2.052786	10.14803	0.2996341	2.052786	0.6859246		10.48975	0.06473493		9.067942E-05	8.397043E-08	2.128466E-06	1.611414E-06
2.072336	9.90051	0.3002506	10.58965	0.007787439	0.0002482244	10.58965	22.40217	12.73007	10.58965	28.29598	0.6490539	10.58965		0.8655391	10.58965			2.072336	9.90051	0.3002506	2.072336	-1.882411		10.58965	0.06421997		2.965316E-05	3.205592E-08	7.608421E-07	4.938275E-07
2.091887	9.63746	0.2959345	10.68955	0.0052361	0.0001141052	10.68955	16.71978	-0.1270931	10.68955	18.04354	0.03045094	10.68955		0.784968	10.68955			2.091887	9.63746	0.2959345	2.091887	-2.036767		10.68955	0.04137696		2.283271E-05	5.505111E-08	9.928565E-07	3.023341E-08
2.111437	9.3715	0.2922349	10.78945	0.008548833	0.0003711603	10.78945	12.26588	-7.246342	10.78945	13.38179	-0.7761073	10.78945		0.3355299	10.78945			2.111437	9.3715	0.2922349	2.111437	-1.989273		10.78945	0.04423634		5.808227E-05	1.088295E-07	1.150491E-06	-8.92904E-07
2.130987	9.215223	0.2866851	10.88935	0.003730764	9.220215E-05	10.88935	24.96672	12.52515	10.88935	32.11353	0.6081314	10.88935		0.6204098	10.88935			2.130987	9.215223	0.2866851	2.130987	-1.328922		10.88935	0.05540497		4.910466E-05	2.9541E-08	8.105521E-07	4.929222E-07
2.150538	9.407414	0.2848358	10.98926	0.001075539	7.209233E-05	10.98926	20.81421	9.043001	10.98926	25.54867	0.4563035	10.98926		0.7955991	10.98926			2.150538	9.407414	0.2848358	2.150538	1.424824		10.98926	0.1013161		5.079659E-05	6.191448E-08	1.439093E-06	6.566631E-07
2.170088	9.482155	0.2968592	11.08916	0.001025961	9.36286E-05	11.08916	16.82994	5.058308	11.08916	18.88916	0.38342	11.08916		0.2804063	11.08916			2.170088	9.482155	0.2968592	2.170088	0.7525991		11.08916	0.0792174		2.104411E-05	1.653838E-08	2.916902E-07	1.118399E-07
2.189638	9.230755	0.2922349	11.18906	0.003604755	0.0001113419	11.18906	28.43746	11.52732	11.18906	32.84636	0.4321362	11.18906	0.409509194707822	0.6570386	11.18906	71.0231245464171	28.7897036202661	2.189638	9.230755	0.2922349	2.189638	-1.114285		11.18906	0.09328187		3.729226E-05	2.271094E-08	6.847692E-07	2.959136E-07
2.209189	9.114274	0.2943925	11.28896	0.007218903	1.937592E-06	11.28896	18.40984	8.031556	11.28896	22.03205	0.5099554	11.28896		0.661736	11.28896			2.209189	9.114274	0.2943925	2.209189	-1.489671		11.28896	0.09023662		4.683077E-05	6.384197E-08	1.253044E-06	6.389967E-07
2.228739	9.357909	0.2977839	11.38887	0.00732115	0.0001387077	11.38887	29.50835	15.82806	11.38887	37.18821	0.6455885	11.38887	0.358615200733909	0.8113866	11.38887	47.8416546027619	25.6619146453701	2.228739	9.357909	0.2977839	2.228739	1.047611		11.38887	0.06981848		3.9803E-05	2.335248E-08	7.296027E-07	4.71023E-07
2.248289	9.560779	0.2863769	11.48877	0.004456026	0.0001803933	11.48877	17.12103	12.44704	11.48877	23.92924	0.805744	11.48877		0.5990655	11.48877			2.248289	9.560779	0.2863769	2.248289	3.897258		11.48877	0.08155491		3.684048E-05	3.854268E-08	7.181762E-07	5.786662E-07
2.26784	9.633578	0.3002506	11.58867	0.007017751	0.0002962618	11.58867	11.78716	15.35807	11.58867	21.79775	1.493532	11.58867		0.6549975	11.58867			2.26784	9.633578	0.3002506	2.26784	0.1899765		11.58867	0.0921628		2.763059E-05	3.808961E-08	4.619277E-07	6.899037E-07
2.28739	9.47439	0.2928514	11.68857	0.007518368	0.0001560795	11.68857	26.85921	26.4072	11.68857	41.01406	1.034783	11.68857	1.05192593097733	0.828038	11.68857	78.5773787883526	77.2549918718372	2.28739	9.47439	0.2928514	2.28739	-1.412037		11.68857	0.1402749		4.056697E-05	1.996904E-08	5.691458E-07	5.889423E-07
2.30694	9.283169	0.2934678	11.78848	0.003033113	0.0001211947	11.78848	20.53007	9.013159	11.78848	24.64035	0.5425596	11.78848		0.6209548	11.78848			2.30694	9.283169	0.2934678	2.30694	-0.7160652		11.78848	0.09245899		1.984648E-05	2.029785E-08	4.396098E-07	2.385145E-07
2.326491	9.039534	0.2913094	11.88838	0.004225766	0.0002165831	11.88838	16.0777	15.583	11.88838	25.85158	1.116568	11.88838		0.6396422	11.88838			2.326491	9.039534	0.2913094	2.326491	-1.307915		11.88838	0.04553195		3.548539E-05	3.39635E-08	5.857665E-07	6.540484E-07
2.346041	8.972558	0.2826773	11.98828	0.003348895	0.0002812469	11.98828	6.958303	-3.758327	11.98828	8.71257	-0.5299126	11.98828		0.4377651	11.98828			2.346041	8.972558	0.2826773	2.346041	-4.324705		11.98828	0.02552723		2.228826E-05	1.28536E-07	9.895301E-07	-5.243645E-07
2.365591	9.187074	0.2860686	12.08818	0.003024179	8.860324E-05	12.08818	19.84611	7.642131	12.08818	23.08983	0.444227	12.08818		0.5763992	12.08818			2.365591	9.187074	0.2860686	2.365591	0.3671661		12.08818	0.106828		3.889492E-05	4.205085E-08	8.873341E-07	3.941778E-07
2.385142	9.19678	0.2931596	12.18809	0.002828917	0.0001156935	12.18809	22.44578	10.77707	12.18809	26.62058	0.5169318	12.18809		0.9546217	12.18809			2.385142	9.19678	0.2931596	2.385142	2.973862		12.18809	0.09766323		8.618557E-05	1.160996E-07	2.745507E-06	1.41924E-06
2.404692	9.185133	0.2842184	12.28799	0.005556678	0.0001624106	12.28799	23.99825	13.6097	12.28799	27.94213	0.6511958	12.28799		0.8953055	12.28799			2.404692	9.185133	0.2842184	2.404692	-1.323442		12.28799	0.05927228		5.057779E-05	5.799787E-08	1.358026E-06	8.843407E-07
2.424242	9.282199	0.2903847	12.38789	0.008191925	0.000223518	12.38789	21.60107	9.803469	12.38789	25.69385	0.4355971	12.38789		0.7967461	12.38789			2.424242	9.282199	0.2903847	2.424242	1.366369		12.38789	0.13958		3.786867E-05	4.570267E-08	1.076574E-06	4.689524E-07
2.443793	9.355968	0.2863769	12.48779	0.00728392	0.0001841378	12.48779	21.24222	9.016316	12.48779	26.11918	0.4687097	12.48779		0.7536272	12.48779			2.443793	9.355968	0.2863769	2.443793	-0.8092267		12.48779	0.04336904		3.096761E-05	3.420939E-08	8.090592E-07	3.792139E-07
2.463343	9.598634	0.2931596	12.5877	0.0102805	0.0003001714	12.5877	25.2159	6.26256	12.5877	28.42098	0.335061	12.5877		0.810485	12.5877			2.463343	9.598634	0.2931596	2.463343	0.6703978		12.5877	0.03301266		3.830152E-05	3.84311E-08	1.035661E-06	3.470096E-07
2.482893	9.819944	0.2956263	12.6876	0.005154958	0.0001647119	12.6876	22.58941	9.842633	12.6876	27.59775	0.4967293	12.6876		0.8767182	12.6876			2.482893	9.819944	0.2956263	2.482893	3.404963		12.6876	0.1074062		6.813904E-05	7.843475E-08	1.938627E-06	9.629729E-07
2.502444	10.08591	0.3073415	12.7875	0.002882901	0.000150815	12.7875	21.75561	9.954015	12.7875	26.77796	0.5948965	12.7875		0.6773255	12.7875			2.502444	10.08591	0.3073415	2.502444	0.990983		12.7875	0.01862342		3.12643E-05	2.953188E-08	6.79634E-07	4.043119E-07
2.521994	10.11405	0.3042583	12.8874	0.008153467	0.0001717586	12.8874	23.44212	15.45952	12.8874	30.79926	0.7792553	12.8874		0.7533786	12.8874			2.521994	10.11405	0.3042583	2.521994	2.434987		12.8874	0.06664015		4.889325E-05	3.883127E-08	9.433692E-07	7.351255E-07
2.541544	10.19074	0.300867	12.9873	0.00317362	0.0001158449	12.9873	23.35431	11.08527	12.9873	28.57098	0.5255538	12.9873		0.6963503	12.9873			2.541544	10.19074	0.300867	2.541544	-3.521872		12.9873	0.06039754		2.892198E-05	2.467206E-08	6.239791E-07	3.279346E-07
2.561095	10.4664	0.305183	13.08721	0.00736057	0.0002111617	13.08721	19.48937	3.316731	13.08721	22.77225	0.2171974	13.08721		0.7270886	13.08721			2.561095	10.4664	0.305183	2.561095	0.5069084		13.08721	0.01690123		2.590187E-05	3.631673E-08	8.081705E-07	1.755325E-07
2.580645	10.72169	0.3042583	13.18711	0.002477288	0.0004188127	13.18711	5.878615	0.4153148	13.18711	7.308876	0.07482135	13.18711		0.2630747	13.18711			2.580645	10.72169	0.3042583	2.580645	1.450397		13.18711	0.03559478		2.644327E-05	1.302246E-07	9.491424E-07	7.101611E-08
2.600195	10.99735	0.3141242	13.28701	0.00172697	8.037081E-05	13.28701	28.95604	6.406784	13.28701	32.1872	0.2593184	13.28701	0.142402206026338	0.8447275	13.28701	53.7307657910226	11.8884134908607	2.600195	10.99735	0.3141242	2.600195	0.8704211		13.28701	0.08998364		2.630447E-05	2.144765E-08	6.682373E-07	1.732862E-07
2.619746	11.28661	0.3202905	13.38691	0.005277374	0.0002240529	13.38691	22.16322	11.4604	13.38691	27.60698	0.5337763	13.38691		0.7991982	13.38691			2.619746	11.28661	0.3202905	2.619746	1.181873		13.38691	0.1317846		2.530066E-05	2.653069E-08	6.461449E-07	3.448968E-07
2.639296	11.24584	0.3193659	13.48682	0.005277414	0.0001742566	13.48682	22.18349	6.012092	13.48682	27.27314	0.3287458	13.48682		0.8690479	13.48682			2.639296	11.24584	0.3193659	2.639296	1.107892		13.48682	0.01962175		3.458028E-05	4.040192E-08	1.046774E-06	3.441224E-07
2.658847	11.0653	0.3224481	13.58672	0.008923545	0.0004646229	13.58672	14.98095	7.785253	13.58672	18.23183	0.6141177	13.58672		0.8134091	13.58672			2.658847	11.0653	0.3224481	2.658847	0.6923181		13.58672	0.04955281		2.443426E-05	5.979267E-08	9.289428E-07	5.704803E-07
2.678397	10.85467	0.3125831	13.68662	0.00424271	0.0001329078	13.68662	13.06521	5.249643	13.68662	15.05198	0.4436779	13.68662		0.8871346	13.68662			2.678397	10.85467	0.3125831	2.678397	-3.335548		13.68662	0.05424843		1.334264E-05	5.224494E-08	7.188163E-07	3.189229E-07
2.697947	10.61394	0.3110411	13.78652	0.006332671	0.0002430743	13.78652	24.40999	6.017403	13.78652	27.9643	0.3749767	13.78652		0.9531843	13.78652			2.697947	10.61394	0.3110411	2.697947	-1.82213		13.78652	0.01208276		3.827591E-05	4.665459E-08	1.221603E-06	4.580728E-07
2.717498	10.56541	0.3104247	13.88643	0.005445654	0.0003214899	13.88643	17.0709	2.876939	13.88643	18.8846	0.2326138	13.88643		0.7894306	13.88643			2.717498	10.56541	0.3104247	2.717498	-0.7946131		13.88643	0.08815948		2.364105E-05	5.233172E-08	9.625651E-07	2.239059E-07
2.737048	10.45767	0.3011752	13.98633	0.001083705	0.0001259745	13.98633	21.3287	9.840203	13.98633	25.40538	0.5569592	13.98633		0.7856634	13.98633			2.737048	10.45767	0.3011752	2.737048	0.6046367		13.98633	0.1473294		4.20785E-05	5.122069E-08	1.136846E-06	6.331769E-07
2.756598	10.60618	0.3165909	14.08623	0.003303795	0.000233898	14.08623	14.53834	4.693563	14.08623	17.64143	0.3912158	14.08623		0.4935348	14.08623			2.756598	10.60618	0.3165909	2.756598	0.4466274		14.08623	0.109944		1.324589E-05	2.100543E-08	3.45097E-07	1.350074E-07
2.776149	10.46543	0.3042583	14.18613	0.005375309	6.147493E-05	14.18613	23.42381	0.9823343	14.18613	25.9169	0.1003917	14.18613		0.8064047	14.18613			2.776149	10.46543	0.3042583	2.776149	3.584893		14.18613	0.04671912		4.047801E-05	4.859662E-08	1.253175E-06	1.258084E-07
2.795699	10.215	0.3014835	14.28603	0.008851978	0.0003052729	14.28603	21.52599	12.1686	14.28603	26.8075	0.6904941	14.28603		0.9058644	14.28603			2.795699	10.215	0.3014835	2.795699	-0.6283837		14.28603	0.1414214		4.265951E-05	5.377325E-08	1.186218E-06	8.190764E-07
2.815249	10.28877	0.305183	14.38594	0.004298704	0.0003280631	14.38594	3.778896	10.26592	14.38594	10.07417	4.011077	14.38594		0.3267646	14.38594			2.815249	10.28877	0.305183	2.815249	-1.206533		14.38594	0.01124863		2.395799E-05	7.713767E-08	1.87984E-07	7.540184E-07
2.8348	10.12182	0.3005588	14.48584	0.005601804	0.0002647518	14.48584	23.13724	1.785567	14.48584	19.86729	0.3520546	14.48584		0.6550992	14.48584			2.8348	10.12182	0.3005588	2.8348	0.3918265		14.48584	0.08967201		2.332487E-05	3.871229E-08	7.254635E-07	2.554027E-07
2.85435	9.850035	0.2953181	14.58574	0.005901656	7.097327E-05	14.58574	33.03431	20.94905	14.58574	34.88086	0.7886972	14.58574	0.295841634638876	0.6212588	14.58574	42.7531993745398	27.1123830424336	2.85435	9.850035	0.2953181	2.85435	-0.7452923		14.58574	0.02540621		3.073245E-05	1.569262E-08	4.297851E-07	3.389703E-07
2.8739	9.984956	0.2931596	14.68564	0.006882779	0.0003032646	14.68564	12.92068	13.17044	14.68564	19.9244	0.5129067	14.68564		0.7458559	14.68564			2.8739	9.984956	0.2931596	2.8739	-1.027517		14.68564	0.06607195		3.2603E-05	6.125507E-08	1.085958E-06	5.56995E-07
2.893451	10.13056	0.3054913	14.78555	0.004143533	0.0001458698	14.78555	23.77859	2.116422	14.78555	19.69338	0.2266673	14.78555		0.6414003	14.78555			2.893451	10.13056	0.3054913	2.893451	1.951826		14.78555	0.08743634		2.401626E-05	3.97186E-08	7.628422E-07	1.729114E-07
2.913001	9.930599	0.2996341	14.88545	0.004354361	0.0001272697	14.88545	17.55741	8.207745	14.88545	18.54975	0.3678333	14.88545		0.4092275	14.88545			2.913001	9.930599	0.2996341	2.913001	0.2666977		14.88545	0.156141		1.471517E-05	1.750064E-08	3.046747E-07	1.120695E-07
2.932551	9.699583	0.2934678	14.98535	0.006269017	0.0002233455	14.98535	22.39426	5.331349	14.98535	22.83063	0.3147954	14.98535		0.8091949	14.98535			2.932551	9.699583	0.2934678	2.932551	-1.802036		14.98535	0.1224544		2.418949E-05	3.755294E-08	8.177943E-07	2.574379E-07
2.952102	9.875272	0.2980921	15.08525	0.00598928	0.0002974998	15.08525	16.55268	9.169052	15.08525	22.33732	0.5231666	15.08525		0.8183996	15.08525			2.952102	9.875272	0.2980921	2.952102	-0.6694844		15.08525	0.05458206		3.753891E-05	6.157224E-08	1.218658E-06	6.375612E-07
2.971652	10.07134	0.3021008	15.18516	0.005723012	0.0001356109	15.18516	16.01399	3.871523	15.18516	17.25381	0.321595	15.18516		0.5584318	15.18516			2.971652	10.07134	0.3021008	2.971652	2.162809		15.18516	0.06904706		2.246111E-05	4.213387E-08	6.920624E-07	2.225638E-07
2.991202	9.902451	0.2950089	15.28506	0.007840985	0.0002020292	15.28506	20.53418	8.25717	15.28506	24.15364	0.4968427	15.28506		0.70552	15.28506			2.991202	9.902451	0.2950089	2.991202	1.499718		15.28506	0.08508263		2.916257E-05	3.526713E-08	7.628604E-07	3.790216E-07
3.010753	10.10726	0.293776	15.38496	0.007318412	0.0002500267	15.38496	20.74133	6.429974	15.38496	23.66316	0.3692232	15.38496		0.75816	15.38496			3.010753	10.10726	0.293776	3.010753	-0.8311471		15.38496	0.03682995		2.691267E-05	3.643949E-08	8.088977E-07	2.986638E-07
3.030303	10.33051	0.3048748	15.48486	0.002663258	0.0001549335	15.48486	15.46699	6.441128	15.48486	19.36723	0.5156839	15.48486		0.6486157	15.48486			3.030303	10.33051	0.3048748	3.030303	1.992013		15.48486	0.03199202		2.300241E-05	3.977641E-08	6.846811E-07	3.53079E-07
3.049853	10.14511	0.3147407	15.58477	0.004391883	4.971157E-05	15.58477	6.666932	-7.925487	15.58477	10.86177	-0.9074024	15.58477		0.5340604	15.58477			3.049853	10.14511	0.3147407	3.049853	5.796109		15.58477	0.04641872		2.361358E-05	1.068934E-07	8.598312E-07	-7.802129E-07
3.069404	9.950984	0.3005588	15.68467	0.002480546	2.423493E-05	15.68467	24.53692	7.020568	15.68467	27.00374	0.4330065	15.68467		0.7806676	15.68467			3.069404	9.950984	0.3005588	3.069404	-2.068734		15.68467	0.07331102		3.47607E-05	3.721404E-08	9.221783E-07	3.993093E-07
3.088954	10.13735	0.3079579	15.78457	0.001276494	5.218763E-05	15.78457	16.87039	11.49912	15.78457	22.2739	0.5407268	15.78457		0.8306491	15.78457			3.088954	10.13735	0.3079579	3.088954	-0.2913581		15.78457	0.06292222		1.584292E-05	2.652529E-08	5.197093E-07	2.810208E-07
3.108504	9.968456	0.2971674	15.88447	0.004633829	0.000161018	15.88447	19.0579	0.7368207	15.88447	21.80697	0.1153135	15.88447		0.820363	15.88447			3.108504	9.968456	0.2971674	3.108504	3.088031		15.88447	0.02882878		1.740617E-05	3.002745E-08	6.504972E-07	7.50111E-08
3.128055	10.17132	0.2980921	15.98437	0.004569985	0.0001798514	15.98437	12.3808	8.032619	15.98437	16.59864	0.6627697	15.98437		0.6439824	15.98437			3.128055	10.17132	0.2980921	3.128055	-0.7608193		15.98437	0.07124908		1.614642E-05	3.774026E-08	5.221644E-07	3.460748E-07
3.147605	10.34313	0.3098082	16.08428	0.003065335	9.663926E-05	16.08428	15.29328	14.47582	16.08428	22.67319	1.14584	16.08428		0.6915887	16.08428			3.147605	10.34313	0.3098082	3.147605	3.19946		16.08428	0.05307737		1.733592E-05	2.332221E-08	3.476957E-07	3.984035E-07
3.167156	10.19365	0.2968592	16.18418	0.002323063	0.0001041095	16.18418	20.8434	5.821059	16.18418	23.89457	0.3660319	16.18418		0.7606038	16.18418			3.167156	10.19365	0.2968592	3.167156	1.570959		16.18418	0.05533056		1.328633E-05	1.769967E-08	3.971565E-07	1.45372E-07
3.186706	10.38293	0.3101164	16.28408	0.005156712	0.0001549028	16.28408	21.85634	3.478856	16.28408	24.98254	0.257295	16.28408		0.635075	16.28408			3.186706	10.38293	0.3101164	3.186706	-0.2950116		16.28408	0.03889371		2.924684E-05	2.975986E-08	7.200256E-07	1.85259E-07
3.206256	10.1587	0.3048748	16.38398	0.001735398	0.0002286107	16.38398	12.62934	12.24594	16.38398	19.62136	0.7738934	16.38398		0.6730084	16.38398			3.206256	10.1587	0.3048748	3.206256	3.542879		16.38398	0.06931067		3.635056E-05	6.354382E-08	9.860304E-07	7.630824E-07
3.225806	9.914099	0.3030255	16.48389	0.002159143	0.0001109881	16.48389	13.80804	13.07509	16.48389	19.21832	0.8551897	16.48389		0.8544893	16.48389			3.225806	9.914099	0.3030255	3.225806	-1.913465		16.48389	0.1464746		1.751982E-05	4.053269E-08	5.920093E-07	5.062803E-07
3.245357	9.65202	0.2999423	16.58379	0.0004989785	0.000145964	16.58379	6.91354	6.708507	16.58379	10.73505	1.007309	16.58379		0.1924519	16.58379			3.245357	9.65202	0.2999423	3.245357	-0.4886414		16.58379	0.1063138		8.513217E-06	1.421699E-08	1.07525E-07	1.083109E-07
3.264907	9.468566	0.2891518	16.68369	0.005721036	0.0002181936	16.68369	19.87179	3.45658	16.68369	21.86134	0.1973335	16.68369		0.7428074	16.68369			3.264907	9.468566	0.2891518	3.264907	-0.967236		16.68369	0.05971858		2.130592E-05	3.311485E-08	7.102387E-07	1.401539E-07
3.284457	9.590869	0.2993259	16.78359	0.004896781	0.0002075146	16.78359	8.683366	0.7208896	16.78359	9.244476	0.2607462	16.78359		0.5097919	16.78359			3.284457	9.590869	0.2993259	3.284457	-0.8658543		16.78359	0.06450997		2.90415E-05	1.732397E-07	1.549695E-06	4.040771E-07
3.304008	9.317142	0.2922349	16.8835	0.002795014	0.0002152795	16.8835	16.07568	15.87203	16.8835	22.2256	0.8344656	16.8835		0.7729043	16.8835			3.304008	9.317142	0.2922349	3.304008	2.62131		16.8835	0.02935775		2.574345E-05	4.027963E-08	6.873587E-07	5.735772E-07
3.323558	9.123011	0.2906929	16.9834	0.001570733	0.0001894297	16.9834	11.66916	9.496235	16.9834	16.37899	1.044219	16.9834		0.5008636	16.9834			3.323558	9.123011	0.2906929	3.323558	-4.355759		16.9834	0.1084276		1.54587E-05	2.886145E-08	3.269575E-07	3.414152E-07
3.343108	8.961881	0.2814444	17.0833	0.003223579	0.0001634288	17.0833	15.383	-3.883042	17.0833	17.4836	-0.1975184	17.0833		0.7735561	17.0833			3.343108	8.961881	0.2814444	3.343108	-0.7407256		17.0833	0.06374644		9.15229E-06	2.316114E-08	3.972648E-07	-7.846711E-08
3.362659	9.157955	0.2832937	17.1832	0.002200248	2.748545E-05	17.1832	13.70062	9.784658	17.1832	20.13794	0.4977811	17.1832		0.6616041	17.1832			3.362659	9.157955	0.2832937	3.362659	-1.823043		17.1832	0.02147567		1.394356E-05	2.274792E-08	4.10097E-07	2.041385E-07
3.382209	9.34335	0.28946	17.28311	0.004397316	0.0002039689	17.28311	17.40627	2.352253	17.28311	19.39885	0.3025693	17.28311		0.9025157	17.28311			3.382209	9.34335	0.28946	3.382209	-0.04658077		17.28311	0.06482032		2.387189E-05	5.725188E-08	1.063027E-06	3.216393E-07
3.40176	9.569514	0.2897682	17.38301	0.002119798	0.0002567777	17.38301	10.33568	12.6298	17.38301	16.53295	1.386866	17.38301		0.5225381	17.38301			3.40176	9.569514	0.2897682	3.40176	0.364426		17.38301	0.0512764		1.987761E-05	3.799981E-08	3.674413E-07	5.095917E-07
3.42131	9.823827	0.2996341	17.48291	0.002965201	0.0001988572	17.48291	19.61972	-0.9870816	17.48291	21.64149	0.06315251	17.48291		0.7536483	17.48291			3.42131	9.823827	0.2996341	3.42131	-0.5105618		17.48291	0.1295027		1.57091E-05	2.527817E-08	5.459698E-07	3.447936E-08
3.44086	10.08979	0.2980921	17.58281	0.005256054	6.345229E-05	17.58281	25.58773	-4.102559	17.58281	26.95592	-0.1113312	17.58281		0.7884716	17.58281			3.44086	10.08979	0.2980921	3.44086	0.8074		17.58281	0.06521373		3.238842E-05	3.514533E-08	9.415575E-07	-1.048248E-07
3.460411	10.35187	0.2993259	17.68271	0.004747197	0.0002542612	17.68271	17.71221	6.108157	17.68271	19.85873	0.3879897	17.68271		0.8204023	17.68271			3.460411	10.35187	0.2993259	3.460411	1.659554		17.68271	0.1160962		1.501809E-05	3.124198E-08	5.784156E-07	2.244193E-07
3.479961	10.64792	0.3073415	17.78262	0.004755551	0.0001747589	17.78262	17.02207	2.972342	17.78262	19.54737	0.3072039	17.78262		0.7360708	17.78262			3.479961	10.64792	0.3073415	3.479961	2.062341		17.78262	0.03727467		2.344021E-05	4.515484E-08	8.437422E-07	2.592008E-07
3.499511	10.79546	0.3131995	17.88252	0.006925019	0.0003835672	17.88252	17.7074	5.771575	17.88252	17.76239	0.4348525	17.88252		0.7560787	17.88252			3.499511	10.79546	0.3131995	3.499511	0.385433		17.88252	0.04490676		1.944736E-05	4.660417E-08	7.591326E-07	3.301107E-07
3.519062	10.69063	0.3131995	17.98242	0.004920717	0.0004618888	17.98242	6.037139	8.041867	17.98242	11.4989	1.016965	17.98242		0.7822576	17.98242			3.519062	10.69063	0.3131995	3.519062	4.741192		17.98242	0.08534297		2.232104E-05	1.320541E-07	1.064656E-06	1.082718E-06
3.538612	10.55376	0.3098082	18.08232	0.003861763	0.0002348635	18.08232	15.40787	4.841481	18.08232	17.19898	0.2624824	18.08232		0.8569179	18.08232			3.538612	10.55376	0.3098082	3.538612	-1.153559		18.08232	0.05823146		1.704718E-05	4.9384E-08	8.215256E-07	2.15636E-07
3.558162	10.49746	0.302409	18.18223	0.004330685	8.753174E-05	18.18223	13.43958	15.75852	18.18223	22.04652	0.9371136	18.18223		0.8121234	18.18223			3.558162	10.49746	0.302409	3.558162	0.5507491		18.18223	0.04207755		2.79622E-05	4.672114E-08	7.515961E-07	7.04331E-07
3.577713	10.53338	0.3101164	18.28213	0.006437563	0.0002407053	18.28213	17.2561	9.825741	18.28213	21.92063	0.450323	18.28213		0.6587842	18.28213			3.577713	10.53338	0.3101164	3.577713	-0.01644027		18.28213	0.09533687		1.255115E-05	1.720761E-08	3.439367E-07	1.548826E-07
3.597263	10.47708	0.302409	18.38203	0.001696251	5.915438E-05	18.38203	19.3572	15.06689	18.38203	25.39091	0.833361	18.38203		0.80813	18.38203			3.597263	10.47708	0.302409	3.597263	0.7589926		18.38203	0.1042509		1.983419E-05	2.486217E-08	4.849509E-07	4.041392E-07
3.616813	10.53047	0.3131995	18.48193	0.003368051	0.0001794797	18.48193	13.84911	2.233498	18.48193	13.73323	0.06172704	18.48193		0.7306055	18.48193			3.616813	10.53047	0.3131995	3.616813	-2.23679		18.48193	0.1278844		1.027102E-05	3.97879E-08	5.453785E-07	3.36646E-08
3.636364	10.4994	0.3036419	18.58183	0.003673633	0.0002432183	18.58183	13.89361	0.4770724	18.58183	14.25311	0.1458755	18.58183		0.7590188	18.58183			3.636364	10.4994	0.3036419	3.636364	2.978429		18.58183	0.0122896		1.28162E-05	4.788426E-08	6.753518E-07	9.85173E-08
3.655914	10.52076	0.3091918	18.68174	0.005381666	0.0003758535	18.68174	11.40933	4.605159	18.68174	13.14542	0.4735241	18.68174		0.8231968	18.68174			3.655914	10.52076	0.3091918	3.655914	-2.006626		18.68174	0.06516925		1.417448E-05	6.752456E-08	8.022425E-07	3.798812E-07
3.675464	10.27227	0.3061086	18.78164	0.008751546	0.0004407413	18.78164	19.80657	2.650017	18.78164	19.65049	0.1598707	18.78164		0.8422772	18.78164			3.675464	10.27227	0.3061086	3.675464	2.485221		18.78164	0.06150989		4.153681E-05	9.060276E-08	1.758063E-06	2.810629E-07
3.695015	10.26062	0.2968592	18.88154	0.0008311876	4.747317E-05	18.88154	24.0626	13.39431	18.88154	27.86547	0.5788612	18.88154		0.7774142	18.88154			3.695015	10.26062	0.2968592	3.695015	-4.398686		18.88154	0.1433513		1.820526E-05	1.822707E-08	4.395714E-07	2.544508E-07
3.714565	10.2548	0.3091918	18.98145	0.002130565	9.716535E-05	18.98145	10.15104	6.012047	18.98145	11.3849	0.5748306	18.98145		0.6212055	18.98145			3.714565	10.2548	0.3091918	3.714565	-1.862317		18.98145	0.03615072		6.455991E-06	3.094138E-08	3.054027E-07	1.755548E-07
3.734115	10.22665	0.2962427	19.08135	0.004275754	0.0003389657	19.08135	9.606422	5.970945	19.08135	15.12791	0.8991402	19.08135		0.8185274	19.08135			3.734115	10.22665	0.2962427	3.734115	1.653161		19.08135	0.1299841		1.702013E-05	6.087488E-08	6.847997E-07	6.157309E-07
3.753666	10.43631	0.302409	19.18125	0.003069044	0.0003576669	19.18125	7.574011	4.768045	19.18125	8.812962	0.769983	19.18125		0.3481458	19.18125			3.753666	10.43631	0.302409	3.753666	-1.127985		19.18125	0.1305288		1.406418E-05	6.304225E-08	4.40213E-07	3.389565E-07
3.773216	10.40816	0.3054913	19.28115	0.002318622	8.468953E-05	19.28115	19.49099	-3.277081	19.28115	20.20902	-0.2767493	19.28115		0.7640228	19.28115			3.773216	10.40816	0.3054913	3.773216	0.4831613		19.28115	0.1789504		9.085375E-06	1.699646E-08	3.310386E-07	-9.161472E-08
3.792766	10.44893	0.2996341	19.38105	0.00229465	4.639652E-05	19.38105	5.823719	4.24472	19.38105	8.776568	0.7896531	19.38105		0.4130501	19.38105			3.792766	10.44893	0.2996341	3.792766	5.486484		19.38105	0.07395091		4.093131E-06	2.19487E-08	1.511821E-07	1.193814E-07
3.812317	10.43437	0.3061086	19.48096	0.007285074	0.0002174403	19.48096	13.94694	11.36662	19.48096	20.1481	0.946597	19.48096		0.6669752	19.48096			3.812317	10.43437	0.3061086	3.812317	-0.8110534		19.48096	0.06652716		2.061402E-05	3.386915E-08	4.955802E-07	4.691147E-07
3.831867	10.32177	0.3039501	19.58086	0.006167123	0.0002681278	19.58086	18.01782	4.212825	19.58086	18.73278	0.255716	19.58086		0.8574741	19.58086			3.831867	10.32177	0.3039501	3.831867	3.125478		19.58086	0.100716		2.298294E-05	5.615934E-08	1.019225E-06	2.606321E-07
3.851417	10.14511	0.3027172	19.68076	0.0006482232	0.0001373676	19.68076	9.388309	10.8284	19.68076	14.8448	1.325604	19.68076		0.6069195	19.68076			3.851417	10.14511	0.3027172	3.851417	-1.079578		19.68076	0.1342001		1.160371E-05	3.195797E-08	2.857047E-07	3.787313E-07
3.870968	10.08785	0.305183	19.78066	0.001448404	8.821191E-05	19.78066	17.48643	13.56011	19.78066	21.54546	0.6804026	19.78066		0.7547951	19.78066			3.870968	10.08785	0.305183	3.870968	0.2877048		19.78066	0.09942199		1.681121E-05	2.733485E-08	4.869204E-07	3.313019E-07
3.890518	9.950984	0.312274	19.88057	0.005331316	0.0001969958	19.88057	17.16957	6.688384	19.88057	19.67175	0.3973063	19.88057		0.6622223	19.88057			3.890518	9.950984	0.312274	3.890518	-0.2931848		19.88057	0.01597866		1.954131E-05	3.344039E-08	6.113471E-07	2.428921E-07
3.910069	9.677258	0.2931596	19.98047	0.005143408	0.000324629	19.98047	13.04503	4.539759	19.98047	13.83621	0.3798114	19.98047		0.8639016	19.98047			3.910069	9.677258	0.2931596	3.910069	0.1251287		19.98047	0.04064146		9.495559E-06	4.284995E-08	5.542502E-07	2.105105E-07
3.929619	9.741321	0.2934678	20.08037	0.004378747	0.0001827895	20.08037	12.80849	0.4145415	20.08037	14.58718	0.1398194	20.08037		0.7262276	20.08037			3.929619	9.741321	0.2934678	3.929619	-3.531005		20.08037	0.04317323		1.012059E-05	3.454108E-08	4.99003E-07	6.977028E-08
3.949169	9.954865	0.2993259	20.18027	0.001864744	5.485948E-05	20.18027	19.55436	5.141944	20.18027	21.3009	0.3114654	20.18027		0.9296128	20.18027			3.949169	9.954865	0.2993259	3.949169	-1.746322		20.18027	0.02467703		3.70388E-05	7.588628E-08	1.543319E-06	4.806905E-07
3.968719	10.17132	0.2990177	20.28017	0.00153727	6.475328E-05	20.28017	19.1	3.109185	20.28017	19.92059	0.1675609	20.28017		0.8448027	20.28017			3.968719	10.17132	0.2990177	3.968719	1.320702		20.28017	0.07626037		1.648546E-05	3.509556E-08	6.895116E-07	1.155352E-07
3.98827	10.42564	0.305183	20.38008	0.001901824	0.0002003394	20.38008	6.402565	3.370264	20.38008	7.128911	0.5511491	20.38008		0.2682557	20.38008			3.98827	10.42564	0.305183	3.98827	1.508852		20.38008	0.05835682		8.649456E-06	4.565532E-08	2.85046E-07	1.571028E-07
4.00782	10.34798	0.3064168	20.47998	0.002733509	0.000282896	20.47998	16.41154	4.882602	20.47998	18.03868	0.3098786	20.47998		0.5924897	20.47998			4.00782	10.34798	0.3064168	4.00782	1.436697		20.47998	0.1054445		1.64313E-05	2.991875E-08	5.15511E-07	1.597459E-07
4.02737	10.2053	0.2990177	20.57988	0.002092593	5.049223E-05	20.57988	7.266544	6.149521	20.57988	9.480597	1.01623	20.57988		0.5765212	20.57988			4.02737	10.2053	0.2990177	4.02737	1.507025		20.57988	0.1185667		5.512331E-06	3.535731E-08	2.351125E-07	2.389284E-07
4.046921	10.38099	0.3101164	20.67978	0.003007599	0.0003447674	20.67978	10.19969	5.665701	20.67978	14.00752	0.5510813	20.67978		0.6194553	20.67978			4.046921	10.38099	0.3101164	4.046921	-0.8485007		20.67978	0.0512617		1.265018E-05	3.993778E-08	4.89957E-07	2.700062E-07
4.066471	10.25868	0.2993259	20.77969	0.003171236	0.000957873	20.77969	3.022408	3.367931	20.77969	5.112082	1.064262	20.77969		0.4086937	20.77969			4.066471	10.25868	0.2993259	4.066471	0.06758779		20.77969	0.01995955		1.535273E-05	2.400976E-07	8.404762E-07	8.944871E-07
4.086021	10.40622	0.3042583	20.87959	0.0004560719	0.0004898877	20.87959	0.3477936	1.463697	20.87959	1.589536	3.645494	20.87959		0.0986158	20.87959			4.086021	10.40622	0.3042583	4.086021	2.087001		20.87959	0.05927525		1.148932E-05	4.484356E-07	1.885646E-07	6.87411E-07
4.105572	10.31595	0.3082662	20.97949	0.003486947	0.0002242928	20.97949	1.3049	0.1408276	20.97949	1.355302	0.2432372	20.97949		0.03445422	20.97949			4.105572	10.31595	0.3082662	4.105572	-2.529062		20.97949	0.1638309		1.249821E-05	2.344324E-07	3.087253E-07	7.509347E-08
4.125122	10.08396	0.2940843	21.07939	0.002541341	0.000237738	21.07939	6.253988	2.173436	21.07939	7.314849	0.3361609	21.07939		0.2297627	21.07939			4.125122	10.08396	0.2940843	4.125122	0.8978215		21.07939	0.04109624		8.230078E-06	3.53405E-08	2.450359E-07	8.237149E-08
4.144672	10.24897	0.3033337	21.1793	0.002259252	9.998126E-05	21.1793	14.87278	0.4081413	21.1793	15.90251	-0.03702706	21.1793		0.47328	21.1793			4.144672	10.24897	0.3033337	4.144672	0.2255971		21.1793	0.09568972		1.628264E-05	3.047275E-08	4.842612E-07	-1.793077E-08
4.164223	10.42175	0.3119658	21.2792	0.006115998	0.0003352607	21.2792	17.48161	2.256527	21.2792	16.96013	0.1619569	21.2792		0.527449	21.2792			4.164223	10.42175	0.3119658	4.164223	-1.41295		21.2792	0.07873529		1.791047E-05	3.284197E-08	5.498395E-07	8.905029E-08
4.183773	10.248	0.2984003	21.3791	0.003197635	7.497487E-05	21.3791	17.66552	4.703834	21.3791	17.80067	0.3441122	21.3791		0.788974	21.3791			4.183773	10.248	0.2984003	4.183773	3.239647		21.3791	0.02421802		2.630239E-05	6.549156E-08	1.102353E-06	3.79333E-07
4.203323	10.42466	0.3104247	21.479	0.0009995769	0.0001121385	21.479	21.38708	4.155694	21.479	23.2323	0.2629085	21.479		0.7887706	21.479			4.203323	10.42466	0.3104247	4.203323	0.505995		21.479	0.05859212		1.819209E-05	2.658575E-08	5.973483E-07	1.57048E-07
4.222874	10.23927	0.3030255	21.57891	0.0008128641	0.0001283938	21.57891	5.662817	-2.095764	21.57891	6.127314	-0.536806	21.57891		0.08318384	21.57891			4.222874	10.23927	0.3030255	4.222874	-1.106065		21.57891	0.07947531		8.010105E-06	1.774749E-08	9.581247E-08	-5.143271E-08
4.242424	10.01602	0.2993259	21.67881	0.001492094	0.0002145917	21.67881	9.865614	4.483911	21.67881	11.23023	0.4507803	21.67881		0.3991099	21.67881			4.242424	10.01602	0.2993259	4.242424	1.262248		21.67881	0.1174783		5.592765E-06	1.76987E-08	1.812011E-07	8.168189E-08
4.261975	10.16065	0.3061086	21.77871	0.002068308	0.0002618134	21.77871	9.266375	6.801231	21.77871	11.41242	0.7778216	21.77871		0.6046247	21.77871			4.261975	10.16065	0.3061086	4.261975	-2.550069		21.77871	0.1238187		9.207038E-06	4.274158E-08	3.850258E-07	2.994814E-07
4.281525	9.957778	0.3017917	21.87861	0.004472845	0.0002385739	21.87861	16.58627	3.06631	21.87861	17.4271	0.2276167	21.87861		0.6637658	21.87861			4.281525	9.957778	0.3017917	4.281525	-3.288054		21.87861	0.1448679		1.408519E-05	3.078415E-08	5.230989E-07	1.190661E-07
4.301075	9.719967	0.2974756	21.97852	0.003936723	0.0002827025	21.97852	7.140715	-3.799416	21.97852	9.43294	-0.5289314	21.97852		0.5338477	21.97852			4.301075	9.719967	0.2974756	4.301075	0.4594142		21.97852	0.1047814		5.919216E-06	3.551299E-08	2.961207E-07	-1.566275E-07
4.320626	9.869448	0.2987094	22.07842	0.002227327	0.000179658	22.07842	11.44186	2.247103	22.07842	12.13984	0.2260358	22.07842		0.5192028	22.07842			4.320626	9.869448	0.2987094	4.320626	-0.6904914		22.07842	0.04166537		5.66053E-06	1.994198E-08	2.361353E-07	5.337503E-08
4.340176	9.678228	0.2931596	22.17832	0.001862439	0.000127492	22.17832	10.62438	-1.603237	22.17832	11.83025	0.02191541	22.17832		0.6343799	22.17832			4.340176	9.678228	0.2931596	4.340176	-1.729882		22.17832	0.04455008		6.784773E-06	3.075369E-08	3.637364E-07	7.971432E-09
4.359726	9.823827	0.3014835	22.27822	0.003964579	0.000225373	22.27822	12.64767	2.962486	22.27822	14.52645	0.1844387	22.27822		0.8841294	22.27822			4.359726	9.823827	0.3014835	4.359726	0.3799529		22.27822	0.04571642		2.292031E-05	9.603227E-08	1.37187E-06	2.530258E-07
4.379277	9.607369	0.2980921	22.37812	0.004455163	0.0002417513	22.37812	8.679672	5.273272	22.37812	11.28019	0.5499992	22.37812		0.7344422	22.37812			4.379277	9.607369	0.2980921	4.379277	-1.066791		22.37812	0.07313292		1.041255E-05	6.010103E-08	5.940316E-07	3.267169E-07
4.398827	9.407414	0.2857604	22.47803	0.005180721	0.0001828425	22.47803	18.90874	-5.032248	22.47803	18.78151	-0.2669586	22.47803		0.8005267	22.47803			4.398827	9.407414	0.2857604	4.398827	0.6959715		22.47803	0.03514662		9.102632E-06	2.06577E-08	3.748552E-07	-1.000708E-07
4.418377	9.586986	0.2888435	22.57793	0.002412777	5.151508E-05	22.57793	20.05302	6.874767	22.57793	22.64095	0.3286848	22.57793		0.6931049	22.57793			4.418377	9.586986	0.2888435	4.418377	-1.422083		22.57793	0.02322323		1.476687E-05	1.996633E-08	4.294538E-07	1.411549E-07
4.437928	9.685993	0.3017917	22.67783	0.002003751	7.697382E-06	22.67783	15.50442	-3.146259	22.67783	16.34803	-0.07350004	22.67783		0.5894567	22.67783			4.437928	9.685993	0.3017917	4.437928	-2.466041		22.67783	0.1099136		6.358064E-06	1.402317E-08	2.286344E-07	-1.680464E-08
4.457478	9.514186	0.2876098	22.77773	0.002230542	0.0002423994	22.77773	2.37242	5.325994	22.77773	6.863415	1.140755	22.77773		0.5000101	22.77773			4.457478	9.514186	0.2876098	4.457478	1.38829		22.77773	0.05153608		4.051648E-06	4.30061E-08	1.945726E-07	2.219596E-07
4.477028	9.746174	0.2956263	22.87764	0.003268901	0.0001248149	22.87764	17.9431	-6.036688	22.87764	19.62436	-0.3724617	22.87764		0.6144474	22.87764			4.477028	9.746174	0.2956263	4.477028	-0.2255971		22.87764	0.07820433		1.49784E-05	2.389787E-08	4.394857E-07	-1.636916E-07
4.496579	9.966514	0.2959345	22.97754	0.002028681	0.0002610682	22.97754	8.300196	4.174471	22.97754	9.083739	0.5658437	22.97754		0.2414566	22.97754			4.496579	9.966514	0.2959345	4.496579	-1.044871		22.97754	0.09714256		6.122651E-06	1.791634E-08	1.416438E-07	8.014823E-08
4.516129	10.20433	0.296551	23.07744	0.0008604453	9.73967E-05	23.07744	13.75727	5.045957	23.07744	14.94944	0.2309624	23.07744		0.5804883	23.07744			4.516129	10.20433	0.296551	4.516129	1.107892		23.07744	0.04670211		8.725423E-06	2.266367E-08	3.301186E-07	7.6245E-08
4.535679	10.2548	0.3064168	23.17734	0.005654424	0.0003683839	23.17734	18.21372	-2.782478	23.17734	16.16179	-0.09416524	23.17734		0.8840252	23.17734			4.535679	10.2548	0.3064168	4.535679	0.4740278		23.17734	0.06283979		2.627102E-05	8.891242E-08	1.430655E-06	-1.34718E-07
4.55523	10.08882	0.2990177	23.27724	0.003624757	0.0001533114	23.27724	9.603782	6.583322	23.27724	12.57182	0.594775	23.27724		0.5775406	23.27724			4.55523	10.08882	0.2990177	4.55523	2.260537		23.27724	0.02309415		9.42485E-06	3.443983E-08	3.721248E-07	2.213305E-07
4.57478	9.954865	0.3042583	23.37715	0.004028056	0.0002218749	23.37715	13.77759	-0.8851445	23.37715	13.91398	-0.1007956	23.37715		0.7678763	23.37715			4.57478	9.954865	0.3042583	4.57478	0.1616627		23.37715	0.05241778		1.200553E-05	4.761782E-08	6.592132E-07	-6.644579E-08
4.59433	9.840329	0.2947007	23.47705	0.002867582	0.0002148001	23.47705	15.20074	4.983992	23.47705	15.36367	0.2746061	23.47705		0.8673071	23.47705			4.59433	9.840329	0.2947007	4.59433	-3.204026		23.47705	0.04933693		1.074934E-05	3.949708E-08	5.85158E-07	1.60688E-07
4.613881	10.07426	0.2940843	23.57695	0.002315281	8.974908E-05	23.57695	21.10336	-4.650717	23.57695	21.75441	0.01271077	23.57695		0.859629	23.57695			4.613881	10.07426	0.2940843	4.613881	-0.04658077		23.57695	0.08678089		1.401485E-05	2.545688E-08	5.537546E-07	7.038645E-09
4.633431	10.1888	0.3014835	23.67686	0.001646853	0.0002137478	23.67686	12.0187	0.5430449	23.67686	13.05679	0.1265034	23.67686		0.436699	23.67686			4.633431	10.1888	0.3014835	4.633431	-2.662411		23.67686	0.09822147		7.769509E-06	1.990228E-08	2.578053E-07	3.261324E-08
4.652981	9.953896	0.2999423	23.77676	0.003616673	0.0001722548	23.77676	9.59678	4.402102	23.77676	12.89035	0.5954511	23.77676		0.6274095	23.77676			4.652981	9.953896	0.2999423	4.652981	3.303581		23.77676	0.1037564		1.164508E-05	4.397073E-08	4.870002E-07	2.899848E-07
4.672532	9.717054	0.2987094	23.87666	0.003590158	0.0002332743	23.87666	9.895417	1.528067	23.87666	10.60306	0.08300274	23.87666		0.6602437	23.87666			4.672532	9.717054	0.2987094	4.672532	2.202996		23.87666	0.04033883		5.502096E-06	3.231245E-08	3.414368E-07	2.834019E-08
4.692082	9.456918	0.2928514	23.97656	0.005991166	0.000423299	23.97656	13.54712	2.232168	23.97656	13.76997	0.2031402	23.97656		0.8472545	23.97656			4.692082	9.456918	0.2928514	4.692082	-0.2566509		23.97656	0.09152176		1.543761E-05	6.89808E-08	9.308513E-07	1.890933E-07
4.711632	9.357909	0.3030255	24.07646	0.003233344	0.000135275	24.07646	14.16773	0.04991485	24.07646	15.64341	0.04001949	24.07646		0.8300919	24.07646			4.711632	9.357909	0.3030255	4.711632	-0.7973531		24.07646	0.03356029		1.374497E-05	4.662373E-08	7.287709E-07	2.916504E-08
4.731183	9.540394	0.3005588	24.17637	0.001527058	0.0001367636	24.17637	14.2513	0.8868168	24.17637	15.67961	0.1954801	24.17637		0.5475143	24.17637			4.731183	9.540394	0.3005588	4.731183	-0.6347771		24.17637	0.1588254		8.859568E-06	1.973048E-08	3.036195E-07	5.935157E-08
4.750733	9.630666	0.2916176	24.27627	0.003297415	0.0001602058	24.27627	16.56498	-0.07086984	24.27627	18.03207	0.1686897	24.27627		0.7224772	24.27627			4.750733	9.630666	0.2916176	4.750733	-1.19466		24.27627	0.04876679		1.15509E-05	2.566543E-08	4.563535E-07	7.698212E-08
4.770284	9.483126	0.2971674	24.37617	0.003361882	0.0001470828	24.37617	11.09048	2.458895	24.37617	12.56006	0.2184011	24.37617		0.6690997	24.37617			4.770284	9.483126	0.2971674	4.770284	1.116112		24.37617	0.09844135		1.061265E-05	4.501228E-08	5.523376E-07	1.206311E-07
4.789834	9.233665	0.2900765	24.47607	0.00224409	4.495734E-05	24.47607	10.91827	5.73194	24.47607	13.02566	0.4561699	24.47607		0.7071053	24.47607			4.789834	9.233665	0.2900765	4.789834	0.01187353		24.47607	0.06741552		1.020362E-05	4.252446E-08	5.039516E-07	2.298875E-07
4.809384	9.171544	0.2869933	24.57598	0.002275181	0.0001215233	24.57598	11.13976	0.528206	24.57598	10.9844	0.07789268	24.57598		0.390704	24.57598			4.809384	9.171544	0.2869933	4.809384	-0.4475407		24.57598	0.08069687		1.070758E-05	3.467264E-08	3.797079E-07	2.957647E-08
4.828935	9.274434	0.2891518	24.67588	0.003966488	0.0003492138	24.67588	17.13058	1.26191	24.67588	18.69096	0.07810529	24.67588		0.8318086	24.67588			4.828935	9.274434	0.2891518	4.828935	-3.601333		24.67588	0.129597		2.499349E-05	5.950958E-08	1.108914E-06	8.661207E-08
4.848485	9.124951	0.2873015	24.77578	0.002026208	0.0002868387	24.77578	9.515116	0.8333552	24.77578	9.930651	0.06917743	24.77578		0.4929884	24.77578			4.848485	9.124951	0.2873015	4.848485	-1.78925		24.77578	0.04552165		6.938348E-06	3.468466E-08	3.4362E-07	2.377075E-08
4.868035	9.072536	0.2876098	24.87568	0.001270081	9.332079E-05	24.87568	12.8707	-3.763745	24.87568	14.30727	-0.3080503	24.87568		0.5890578	24.87568			4.868035	9.072536	0.2876098	4.868035	0.4594142		24.87568	0.06363548		7.38313E-06	2.124638E-08	2.905062E-07	-8.949053E-08
4.887586	9.123981	0.2903847	24.97559	0.0005120668	0.0001011568	24.97559	12.08664	-0.07947712	24.97559	12.91776	0.1570992	24.97559		0.6320885	24.97559			4.887586	9.123981	0.2903847	4.887586	-0.7726927		24.97559	0.0588619		1.463761E-05	5.544643E-08	7.075655E-07	1.11158E-07
4.907136	9.109422	0.2848358	25.07549	0.002030042	0.0002574414	25.07549	10.20755	0.6175264	25.07549	10.31167	0.07708605	25.07549		0.4938803	25.07549			4.907136	9.109422	0.2848358	4.907136	-1.566393		25.07549	0.155907		9.785728E-06	4.545237E-08	4.673037E-07	3.602259E-08
4.926686	9.34432	0.2891518	25.17539	0.001925278	0.0001063031	25.17539	7.694366	-7.060137	25.17539	10.42125	-0.8561922	25.17539		0.3303527	25.17539			4.926686	9.34432	0.2891518	4.926686	0.6064634		25.17539	0.01735908		7.083127E-06	2.154583E-08	1.705594E-07	-1.460316E-07
4.946237	9.582132	0.2903847	25.27529	0.002714824	7.679802E-05	25.27529	8.411329	-3.385619	25.27529	10.17529	-0.338781	25.27529		0.3918864	25.27529			4.946237	9.582132	0.2903847	4.946237	-1.048524		25.27529	0.01889529		3.58425E-06	1.356641E-08	1.30743E-07	-4.429325E-08
4.965787	9.847123	0.2956263	25.37519	0.001311067	5.299781E-05	25.37519	11.59276	-2.623667	25.37519	12.71419	-0.3101549	25.37519		0.6083029	25.37519			4.965787	9.847123	0.2956263	4.965787	0.762646		25.37519	0.08671524		5.403154E-06	2.033246E-08	2.469076E-07	-7.657961E-08
4.985337	10.09755	0.2974756	25.4751	0.005334974	0.000190695	25.4751	15.18445	2.46021	25.4751	16.72326	0.06675329	25.4751		0.7243747	25.4751			4.985337	10.09755	0.2974756	4.985337	1.509765		25.4751	0.1095238		8.160381E-06	2.113644E-08	3.526853E-07	2.35429E-08
5.004888	10.38487	0.302409	25.575	0.002265489	3.434229E-05	25.575	7.715162	9.905364E-12	25.575	8.816494	1.340332E-12	25.575		0.205892	25.575			5.004888	10.38487	0.302409	5.004888	1.334402		25.575	0.05801906		5.697405E-06	1.509123E-08	1.330518E-07	1.783336E-19
5.024438	10.41496	0.3107329	25.6749	0.005334974	0.000190695	25.6749	15.18445	-2.46021	25.6749	16.72326	-0.06675329	25.6749		0.7243747	25.6749			5.024438	10.41496	0.3107329	5.024438	0.6731378		25.6749	0.1095238		8.160381E-06	2.113644E-08	3.526853E-07	-2.35429E-08
5.043988	10.23539	0.3002506	25.7748	0.001311067	5.299781E-05	25.7748	11.59276	2.623667	25.7748	12.71419	0.3101549	25.7748		0.6083029	25.7748			5.043988	10.23539	0.3002506	5.043988	0.4018733		25.7748	0.08671524		5.403154E-06	2.033246E-08	2.469076E-07	7.657961E-08
5.063539	10.31983	0.3045666	25.87471	0.002714824	7.679802E-05	25.87471	8.411329	3.385619	25.87471	10.17529	0.338781	25.87471		0.3918864	25.87471			5.063539	10.31983	0.3045666	5.063539	3.579412		25.87471	0.01889529		3.58425E-06	1.356641E-08	1.30743E-07	4.429325E-08
5.083089	10.28586	0.2974756	25.97461	0.001925278	0.0001063031	25.97461	7.694366	7.060137	25.97461	10.42125	0.8561922	25.97461		0.3303527	25.97461			5.083089	10.28586	0.2974756	5.083089	-1.669601		25.97461	0.01735908		7.083127E-06	2.154583E-08	1.705594E-07	1.460316E-07
5.102639	10.35284	0.3054913	26.07451	0.002030042	0.0002574414	26.07451	10.20755	-0.6175264	26.07451	10.31167	-0.07708605	26.07451		0.4938803	26.07451			5.102639	10.35284	0.3054913	5.102639	-1.048524		26.07451	0.155907		9.785728E-06	4.545237E-08	4.673037E-07	-3.602259E-08
5.12219	10.29751	0.2971674	26.17441	0.0005120668	0.0001011568	26.17441	12.08664	0.07947712	26.17441	12.91776	-0.1570992	26.17441		0.6320885	26.17441			5.12219	10.29751	0.2971674	5.12219	0.7571658		26.17441	0.0588619		1.463761E-05	5.544643E-08	7.075655E-07	-1.11158E-07
5.14174	10.36351	0.2987094	26.27431	0.001270081	9.332079E-05	26.27431	12.8707	3.763745	26.27431	14.30727	0.3080503	26.27431		0.5890578	26.27431			5.14174	10.36351	0.2987094	5.14174	-4.154822		26.27431	0.06363548		7.38313E-06	2.124638E-08	2.905062E-07	8.949053E-08
5.16129	10.60521	0.3067251	26.37422	0.002026208	0.0002868387	26.37422	9.515116	-0.8333552	26.37422	9.930651	-0.06917743	26.37422		0.4929884	26.37422			5.16129	10.60521	0.3067251	5.16129	1.055831		26.37422	0.04552165		6.938348E-06	3.468466E-08	3.4362E-07	-2.377075E-08
5.18084	10.84981	0.3036419	26.47412	0.003966488	0.0003492138	26.47412	17.13058	-1.26191	26.47412	18.69096	-0.07810529	26.47412		0.8318086	26.47412			5.18084	10.84981	0.3036419	5.18084	-2.336345		26.47412	0.129597		2.499349E-05	5.950958E-08	1.108914E-06	-8.661207E-08
5.200391	11.1216	0.3107329	26.57402	0.002275181	0.0001215233	26.57402	11.13976	-0.528206	26.57402	10.9844	-0.07789268	26.57402		0.390704	26.57402			5.200391	11.1216	0.3107329	5.200391	1.516158		26.57402	0.08069687		1.070758E-05	3.467264E-08	3.797079E-07	-2.957647E-08
5.219941	11.38367	0.3230654	26.67393	0.00224409	4.495734E-05	26.67393	10.91827	-5.73194	26.67393	13.02566	-0.4561699	26.67393		0.7071053	26.67393			5.219941	11.38367	0.3230654	5.219941	1.00103		26.67393	0.06741552		1.020362E-05	4.252446E-08	5.039516E-07	-2.298875E-07
5.239491	11.3332	0.3205988	26.77383	0.003361882	0.0001470828	26.77383	11.09048	-2.458895	26.77383	12.56006	-0.2184011	26.77383		0.6690997	26.77383			5.239491	11.3332	0.3205988	5.239491	2.020327		26.77383	0.09844135		1.061265E-05	4.501228E-08	5.523376E-07	-1.206311E-07
5.259042	11.14392	0.3199823	26.87373	0.003297415	0.0001602058	26.87373	16.56498	0.07086984	26.87373	18.03207	-0.1686897	26.87373		0.7224772	26.87373			5.259042	11.14392	0.3199823	5.259042	3.517305		26.87373	0.04876679		1.15509E-05	2.566543E-08	4.563535E-07	-7.698212E-08
5.278593	10.92844	0.3141242	26.97363	0.001527058	0.0001367636	26.97363	14.2513	-0.8868168	26.97363	15.67961	-0.1954801	26.97363		0.5475143	26.97363			5.278593	10.92844	0.3141242	5.278593	2.544589		26.97363	0.1588254		8.859568E-06	1.973048E-08	3.036195E-07	-5.935157E-08
5.298143	10.68965	0.312274	27.07353	0.003233344	0.000135275	27.07353	14.16773	-0.04991485	27.07353	15.64341	-0.04001949	27.07353		0.8300919	27.07353			5.298143	10.68965	0.312274	5.298143	-0.2813113		27.07353	0.03356029		1.374497E-05	4.662373E-08	7.287709E-07	-2.916504E-08
5.317693	10.42369	0.3017917	27.17344	0.005991166	0.000423299	27.17344	13.54712	-2.232168	27.17344	13.76997	-0.2031402	27.17344		0.8472545	27.17344			5.317693	10.42369	0.3017917	5.317693	-0.5123885		27.17344	0.09152176		1.543761E-05	6.89808E-08	9.308513E-07	-1.890933E-07
5.337244	10.45767	0.3067251	27.27334	0.003590158	0.0002332743	27.27334	9.895417	-1.528067	27.27334	10.60306	-0.08300274	27.27334		0.6602437	27.27334			5.337244	10.45767	0.3067251	5.337244	-0.4265337		27.27334	0.04033883		5.502096E-06	3.231245E-08	3.414368E-07	-2.834019E-08
5.356794	10.26645	0.2987094	27.37324	0.003616673	0.0001722548	27.37324	9.59678	-4.402102	27.37324	12.89035	-0.5954511	27.37324		0.6274095	27.37324			5.356794	10.26645	0.2987094	5.356794	-0.4411473		27.37324	0.1037564		1.164508E-05	4.397073E-08	4.870002E-07	-2.899848E-07
5.376344	10.38584	0.3039501	27.47314	0.001646853	0.0002137478	27.47314	12.0187	-0.5430449	27.47314	13.05679	-0.1265034	27.47314		0.436699	27.47314			5.376344	10.38584	0.3039501	5.376344	-1.570959		27.47314	0.09822147		7.769509E-06	1.990228E-08	2.578053E-07	-3.261324E-08
5.395895	10.21889	0.3076497	27.57305	0.002315281	8.974908E-05	27.57305	21.10336	4.650717	27.57305	21.75441	-0.01271077	27.57305		0.859629	27.57305			5.395895	10.21889	0.3076497	5.395895	0.5352222		27.57305	0.08678089		1.401485E-05	2.545688E-08	5.537546E-07	-7.038645E-09
5.415445	10.21209	0.2943925	27.67295	0.002867582	0.0002148001	27.67295	15.20074	-4.983992	27.67295	15.36367	-0.2746061	27.67295		0.8673071	27.67295			5.415445	10.21209	0.2943925	5.415445	-2.361006		27.67295	0.04933693		1.074934E-05	3.949708E-08	5.85158E-07	-1.60688E-07
5.434995	10.41496	0.305183	27.77285	0.004028056	0.0002218749	27.77285	13.77759	0.8851445	27.77285	13.91398	0.1007956	27.77285		0.7678763	27.77285			5.434995	10.41496	0.305183	5.434995	0.8147068		27.77285	0.05241778		1.200553E-05	4.761782E-08	6.592132E-07	6.644579E-08
5.454545	10.35866	0.3042583	27.87275	0.003624757	0.0001533114	27.87275	9.603782	-6.583322	27.87275	12.57182	-0.594775	27.87275		0.5775406	27.87275			5.454545	10.35866	0.3042583	5.454545	-1.875104		27.87275	0.02309415		9.42485E-06	3.443983E-08	3.721248E-07	-2.213305E-07
5.474096	10.54697	0.3073415	27.97266	0.005654424	0.0003683839	27.97266	18.21372	2.782478	27.97266	16.16179	0.09416524	27.97266		0.8840252	27.97266			5.474096	10.54697	0.3073415	5.474096	0.2356439		27.97266	0.06283979		2.627102E-05	8.891242E-08	1.430655E-06	1.34718E-07
5.493646	10.37613	0.3091918	28.07256	0.0008604453	9.73967E-05	28.07256	13.75727	-5.045957	28.07256	14.94944	-0.2309624	28.07256		0.5804883	28.07256			5.493646	10.37613	0.3091918	5.493646	2.926368		28.07256	0.04670211		8.725423E-06	2.266367E-08	3.301186E-07	-7.6245E-08
5.513196	10.12959	0.2996341	28.17246	0.002028681	0.0002610682	28.17246	8.300196	-4.174471	28.17246	9.083739	-0.5658437	28.17246		0.2414566	28.17246			5.513196	10.12959	0.2996341	5.513196	0.3205853		28.17246	0.09714256		6.122651E-06	1.791634E-08	1.416438E-07	-8.014823E-08
5.532747	9.880125	0.2984003	28.27236	0.003268901	0.0001248149	28.27236	17.9431	6.036688	28.27236	19.62436	0.3724617	28.27236		0.6144474	28.27236			5.532747	9.880125	0.2984003	5.532747	2.127188		28.27236	0.07820433		1.49784E-05	2.389787E-08	4.394857E-07	1.636916E-07
5.552297	9.614165	0.305183	28.37226	0.002230542	0.0002423994	28.37226	2.37242	-5.325994	28.37226	6.863415	-1.140755	28.37226		0.5000101	28.37226			5.552297	9.614165	0.305183	5.552297	-1.070444		28.37226	0.05153608		4.051648E-06	4.30061E-08	1.945726E-07	-2.219596E-07
5.571847	9.370529	0.2934678	28.47217	0.002003751	7.697382E-06	28.47217	15.50442	3.146259	28.47217	16.34803	0.07350004	28.47217		0.5894567	28.47217			5.571847	9.370529	0.2934678	5.571847	-1.6422		28.47217	0.1099136		6.358064E-06	1.402317E-08	2.286344E-07	1.680464E-08
5.591398	9.538453	0.2900765	28.57207	0.002412777	5.151508E-05	28.57207	20.05302	-6.874767	28.57207	22.64095	-0.3286848	28.57207		0.6931049	28.57207			5.591398	9.538453	0.2900765	5.591398	-0.6420839		28.57207	0.02322323		1.476687E-05	1.996633E-08	4.294538E-07	-1.411549E-07
5.610948	9.732585	0.2891518	28.67197	0.005180721	0.0001828425	28.67197	18.90874	5.032248	28.67197	18.78151	0.2669586	28.67197		0.8005267	28.67197			5.610948	9.732585	0.2891518	5.610948	-1.687868		28.67197	0.03514662		9.102632E-06	2.06577E-08	3.748552E-07	1.000708E-07
5.630498	9.959719	0.2977839	28.77187	0.004455163	0.0002417513	28.77187	8.679672	-5.273272	28.77187	11.28019	-0.5499992	28.77187		0.7344422	28.77187			5.630498	9.959719	0.2977839	5.630498	-5.089178		28.77187	0.07313292		1.041255E-05	6.010103E-08	5.940316E-07	-3.267169E-07
5.650049	10.14609	0.3045666	28.87178	0.003964579	0.000225373	28.87178	12.64767	-2.962486	28.87178	14.52645	-0.1844387	28.87178		0.8841294	28.87178			5.650049	10.14609	0.3045666	5.650049	1.049437		28.87178	0.04571642		2.292031E-05	9.603227E-08	1.37187E-06	-2.530258E-07
5.669599	9.951954	0.3021008	28.97168	0.001862439	0.000127492	28.97168	10.62438	1.603237	28.97168	11.83025	-0.02191541	28.97168		0.6343799	28.97168			5.669599	9.951954	0.3021008	5.669599	0.8859479		28.97168	0.04455008		6.784773E-06	3.075369E-08	3.637364E-07	-7.971432E-09
5.689149	9.73938	0.3027172	29.07158	0.002227327	0.000179658	29.07158	11.44186	-2.247103	29.07158	12.13984	-0.2260358	29.07158		0.5192028	29.07158			5.689149	9.73938	0.3027172	5.689149	0.7790862		29.07158	0.04166537		5.66053E-06	1.994198E-08	2.361353E-07	-5.337503E-08
5.7087	9.581161	0.2891518	29.17148	0.003936723	0.0002827025	29.17148	7.140715	3.799416	29.17148	9.43294	0.5289314	29.17148		0.5338477	29.17148			5.7087	9.581161	0.2891518	5.7087	0.9581025		29.17148	0.1047814		5.919216E-06	3.551299E-08	2.961207E-07	1.566275E-07
5.72825	9.737439	0.3014835	29.27139	0.004472845	0.0002385739	29.27139	16.58627	-3.06631	29.27139	17.4271	-0.2276167	29.27139		0.6637658	29.27139			5.72825	9.737439	0.3014835	5.72825	-4.078101		29.27139	0.1448679		1.408519E-05	3.078415E-08	5.230989E-07	-1.190661E-07
5.7478	9.565632	0.2906929	29.37129	0.002068308	0.0002618134	29.37129	9.266375	-6.801231	29.37129	11.41242	-0.7778216	29.37129		0.6046247	29.37129			5.7478	9.565632	0.2906929	5.7478	-2.932762		29.37129	0.1238187		9.207038E-06	4.274158E-08	3.850258E-07	-2.994814E-07
5.767351	9.707348	0.2956263	29.47119	0.001492094	0.0002145917	29.47119	9.865614	-4.483911	29.47119	11.23023	-0.4507803	29.47119		0.3991099	29.47119			5.767351	9.707348	0.2956263	5.767351	-0.7599059		29.47119	0.1174783		5.592765E-06	1.76987E-08	1.812011E-07	-8.168189E-08
5.786901	9.54719	0.2919267	29.57109	0.0008128641	0.0001283938	29.57109	5.662817	2.095764	29.57109	6.127314	0.536806	29.57109		0.08318384	29.57109			5.786901	9.54719	0.2919267	5.786901	3.734682		29.57109	0.07947531		8.010105E-06	1.774749E-08	9.581247E-08	5.143271E-08
5.806452	9.785002	0.2919267	29.671	0.0009995769	0.0001121385	29.671	21.38708	-4.155694	29.671	23.2323	-0.2629085	29.671		0.7887706	29.671			5.806452	9.785002	0.2919267	5.806452	-2.106181		29.671	0.05859212		1.819209E-05	2.658575E-08	5.973483E-07	-1.57048E-07
5.826002	10.0034	0.2971674	29.7709	0.003197635	7.497487E-05	29.7709	17.66552	-4.703834	29.7709	17.80067	-0.3441122	29.7709		0.788974	29.7709			5.826002	10.0034	0.2971674	5.826002	0.02283371		29.7709	0.02421802		2.630239E-05	6.549156E-08	1.102353E-06	-3.79333E-07
5.845552	10.24995	0.2977839	29.8708	0.006115998	0.0003352607	29.8708	17.48161	-2.256527	29.8708	16.96013	-0.1619569	29.8708		0.527449	29.8708			5.845552	10.24995	0.2977839	5.845552	-0.9836763		29.8708	0.07873529		1.791047E-05	3.284197E-08	5.498395E-07	-8.905029E-08
5.865103	10.40525	0.3070333	29.9707	0.002259252	9.998126E-05	29.9707	14.87278	-0.4081413	29.9707	15.90251	0.03702706	29.9707		0.47328	29.9707			5.865103	10.40525	0.3070333	5.865103	0.04384072		29.9707	0.09568972		1.628264E-05	3.047275E-08	4.842612E-07	1.793077E-08
5.884653	10.33342	0.3017917	30.0706	0.002541341	0.000237738	30.0706	6.253988	-2.173436	30.0706	7.314849	-0.3361609	30.0706		0.2297627	30.0706			5.884653	10.33342	0.3017917	5.884653	-0.006393439		30.0706	0.04109624		8.230078E-06	3.53405E-08	2.450359E-07	-8.237149E-08
5.904203	10.49844	0.3091918	30.17051	0.003486947	0.0002242928	30.17051	1.3049	-0.1408276	30.17051	1.355302	-0.2432372	30.17051		0.03445422	30.17051			5.904203	10.49844	0.3091918	5.904203	0.7105851		30.17051	0.1638309		1.249821E-05	2.344324E-07	3.087253E-07	-7.509347E-08
5.923754	10.4169	0.3039501	30.27041	0.0004560719	0.0004898877	30.27041	0.3477936	-1.463697	30.27041	1.589536	-3.645494	30.27041		0.0986158	30.27041			5.923754	10.4169	0.3039501	5.923754	0.4411473		30.27041	0.05927525		1.148932E-05	4.484356E-07	1.885646E-07	-6.87411E-07
5.943304	10.67704	0.3042583	30.37031	0.003171236	0.000957873	30.37031	3.022408	-3.367931	30.37031	5.112082	-1.064262	30.37031		0.4086937	30.37031			5.943304	10.67704	0.3042583	5.943304	-0.1370023		30.37031	0.01995955		1.535273E-05	2.400976E-07	8.404762E-07	-8.944871E-07
5.962854	10.78381	0.3104247	30.47021	0.003007599	0.0003447674	30.47021	10.19969	-5.665701	30.47021	14.00752	-0.5510813	30.47021		0.6194553	30.47021			5.962854	10.78381	0.3104247	5.962854	2.038594		30.47021	0.0512617		1.265018E-05	3.993778E-08	4.89957E-07	-2.700062E-07
5.982405	10.56056	0.3085744	30.57012	0.002092593	5.049223E-05	30.57012	7.266544	-6.149521	30.57012	9.480597	-1.01623	30.57012		0.5765212	30.57012			5.982405	10.56056	0.3085744	5.982405	-0.2520842		30.57012	0.1185667		5.512331E-06	3.535731E-08	2.351125E-07	-2.389284E-07
6.001955	10.32857	0.3045666	30.67002	0.002733509	0.000282896	30.67002	16.41154	-4.882602	30.67002	18.03868	-0.3098786	30.67002		0.5924897	30.67002			6.001955	10.32857	0.3045666	6.001955	0.9772828		30.67002	0.1054445		1.64313E-05	2.991875E-08	5.15511E-07	-1.597459E-07
6.021505	10.22471	0.3039501	30.76992	0.001901824	0.0002003394	30.76992	6.402565	-3.370264	30.76992	7.128911	-0.5511491	30.76992		0.2682557	30.76992			6.021505	10.22471	0.3039501	6.021505	8.978215		30.76992	0.05835682		8.649456E-06	4.565532E-08	2.85046E-07	-1.571028E-07
6.041056	10.4169	0.2993259	30.86982	0.00153727	6.475328E-05	30.86982	19.1	-3.109185	30.86982	19.92059	-0.1675609	30.86982		0.8448027	30.86982			6.041056	10.4169	0.2993259	6.041056	-1.20836		30.86982	0.07626037		1.648546E-05	3.509556E-08	6.895116E-07	-1.155352E-07
6.060606	10.52464	0.3079579	30.96972	0.001864744	5.485948E-05	30.96972	19.55436	-5.141944	30.96972	21.3009	-0.3114654	30.96972		0.9296128	30.96972			6.060606	10.52464	0.3079579	6.060606	-1.82487		30.96972	0.02467703		3.70388E-05	7.588628E-08	1.543319E-06	-4.806905E-07
6.080156	10.42661	0.3048748	31.06963	0.004378747	0.0001827895	31.06963	12.80849	-0.4145415	31.06963	14.58718	-0.1398194	31.06963		0.7262276	31.06963			6.080156	10.42661	0.3048748	6.080156	-0.07489457		31.06963	0.04317323		1.012059E-05	3.454108E-08	4.99003E-07	-6.977028E-08
6.099707	10.39263	0.2959345	31.16953	0.005143408	0.000324629	31.16953	13.04503	-4.539759	31.16953	13.83621	-0.3798114	31.16953		0.8639016	31.16953			6.099707	10.39263	0.2959345	6.099707	0.3534658		31.16953	0.04064146		9.495559E-06	4.284995E-08	5.542502E-07	-2.105105E-07
6.119257	10.63724	0.3064168	31.26943	0.005331316	0.0001969958	31.26943	17.16957	-6.688384	31.26943	19.67175	-0.3973063	31.26943		0.6622223	31.26943			6.119257	10.63724	0.3064168	6.119257	5.072737		31.26943	0.01597866		1.954131E-05	3.344039E-08	6.113471E-07	-2.428921E-07
6.138807	10.67607	0.3088826	31.36934	0.001448404	8.821191E-05	31.36934	17.48643	-13.56011	31.36934	21.54546	-0.6804026	31.36934		0.7547951	31.36934			6.138807	10.67607	0.3088826	6.138807	0.5160419		31.36934	0.09942199		1.681121E-05	2.733485E-08	4.869204E-07	-3.313019E-07
6.158358	10.44117	0.3073415	31.46924	0.0006482232	0.0001373676	31.46924	9.388309	-10.8284	31.46924	14.8448	-1.325604	31.46924		0.6069195	31.46924			6.158358	10.44117	0.3073415	6.158358	-0.4046133		31.46924	0.1342001		1.160371E-05	3.195797E-08	2.857047E-07	-3.787313E-07
6.177908	10.38778	0.3021008	31.56914	0.006167123	0.0002681278	31.56914	18.01782	-4.212825	31.56914	18.73278	-0.255716	31.56914		0.8574741	31.56914			6.177908	10.38778	0.3021008	6.177908	1.461357		31.56914	0.100716		2.298294E-05	5.615934E-08	1.019225E-06	-2.606321E-07
6.197458	10.33148	0.2999423	31.66904	0.007285074	0.0002174403	31.66904	13.94694	-11.36662	31.66904	20.1481	-0.946597	31.66904		0.6669752	31.66904			6.197458	10.33148	0.2999423	6.197458	3.516392		31.66904	0.06652716		2.061402E-05	3.386915E-08	4.955802E-07	-4.691147E-07
6.217009	10.31789	0.2977839	31.76894	0.00229465	4.639652E-05	31.76894	5.823719	-4.24472	31.76894	8.776568	-0.7896531	31.76894		0.4130501	31.76894			6.217009	10.31789	0.2977839	6.217009	-0.6092034		31.76894	0.07395091		4.093131E-06	2.19487E-08	1.511821E-07	-1.193814E-07
6.236559	10.36643	0.2996341	31.86885	0.002318622	8.468953E-05	31.86885	19.49099	3.277081	31.86885	20.20902	0.2767493	31.86885		0.7640228	31.86885			6.236559	10.36643	0.2996341	6.236559	-2.496181		31.86885	0.1789504		9.085375E-06	1.699646E-08	3.310386E-07	9.161472E-08
6.256109	10.16065	0.3027172	31.96875	0.003069044	0.0003576669	31.96875	7.574011	-4.768045	31.96875	8.812962	-0.769983	31.96875		0.3481458	31.96875			6.256109	10.16065	0.3027172	6.256109	0.4630677		31.96875	0.1305288		1.406418E-05	6.304225E-08	4.40213E-07	-3.389565E-07
6.27566	9.901481	0.2993259	32.06865	0.004275754	0.0003389657	32.06865	9.606422	-5.970945	32.06865	15.12791	-0.8991402	32.06865		0.8185274	32.06865			6.27566	9.901481	0.2993259	6.27566	-0.1306088		32.06865	0.1299841		1.702013E-05	6.087488E-08	6.847997E-07	-6.157309E-07
6.29521	9.910215	0.2931596	32.16855	0.002130565	9.716535E-05	32.16855	10.15104	-6.012047	32.16855	11.3849	-0.5748306	32.16855		0.6212055	32.16855			6.29521	9.910215	0.2931596	6.29521	3.651567		32.16855	0.03615072		6.455991E-06	3.094138E-08	3.054027E-07	-1.755548E-07
6.314761	10.12667	0.3002506	32.26846	0.0008311876	4.747317E-05	32.26846	24.0626	-13.39431	32.26846	27.86547	-0.5788612	32.26846		0.7774142	32.26846			6.314761	10.12667	0.3002506	6.314761	0.2740045		32.26846	0.1433513		1.820526E-05	1.822707E-08	4.395714E-07	-2.544508E-07
6.334311	10.06552	0.2916176	32.36836	0.008751546	0.0004407413	32.36836	19.80657	-2.650017	32.36836	19.65049	-0.1598707	32.36836		0.8422772	32.36836			6.334311	10.06552	0.2916176	6.334311	-3.03871		32.36836	0.06150989		4.153681E-05	9.060276E-08	1.758063E-06	-2.810629E-07
6.353861	10.1325	0.3005588	32.46826	0.005381666	0.0003758535	32.46826	11.40933	-4.605159	32.46826	13.14542	-0.4735241	32.46826		0.8231968	32.46826			6.353861	10.1325	0.3005588	6.353861	-0.6475641		32.46826	0.06516925		1.417448E-05	6.752456E-08	8.022425E-07	-3.798812E-07
6.373412	10.38487	0.3042583	32.56816	0.003673633	0.0002432183	32.56816	13.89361	-0.4770724	32.56816	14.25311	-0.1458755	32.56816		0.7590188	32.56816			6.373412	10.38487	0.3042583	6.373412	1.992013		32.56816	0.0122896		1.28162E-05	4.788426E-08	6.753518E-07	-9.85173E-08
6.392962	10.3043	0.3070333	32.66806	0.003368051	0.0001794797	32.66806	13.84911	-2.233498	32.66806	13.73323	-0.06172704	32.66806		0.7306055	32.66806			6.392962	10.3043	0.3070333	6.392962	3.437844		32.66806	0.1278844		1.027102E-05	3.97879E-08	5.453785E-07	-3.36646E-08
6.412512	10.39846	0.3070333	32.76797	0.001696251	5.915438E-05	32.76797	19.3572	-15.06689	32.76797	25.39091	-0.833361	32.76797		0.80813	32.76797			6.412512	10.39846	0.3070333	6.412512	-2.860607		32.76797	0.1042509		1.983419E-05	2.486217E-08	4.849509E-07	-4.041392E-07
6.432063	10.66345	0.3073415	32.86787	0.006437563	0.0002407053	32.86787	17.2561	-9.825741	32.86787	21.92063	-0.450323	32.86787		0.6587842	32.86787			6.432063	10.66345	0.3073415	6.432063	0.9224819		32.86787	0.09533687		1.255115E-05	1.720761E-08	3.439367E-07	-1.548826E-07
6.451613	10.61103	0.3141242	32.96777	0.004330685	8.753174E-05	32.96777	13.43958	-15.75852	32.96777	22.04652	-0.9371136	32.96777		0.8121234	32.96777			6.451613	10.61103	0.3141242	6.451613	0.7251986		32.96777	0.04207755		2.79622E-05	4.672114E-08	7.515961E-07	-7.04331E-07
6.471163	10.41011	0.3045666	33.06768	0.003861763	0.0002348635	33.06768	15.40787	-4.841481	33.06768	17.19898	-0.2624824	33.06768		0.8569179	33.06768			6.471163	10.41011	0.3045666	6.471163	-1.612973		33.06768	0.05823146		1.704718E-05	4.9384E-08	8.215256E-07	-2.15636E-07
6.490714	10.15676	0.3042583	33.16758	0.004920717	0.0004618888	33.16758	6.037139	-8.041867	33.16758	11.4989	-1.016965	33.16758		0.7822576	33.16758			6.490714	10.15676	0.3042583	6.490714	0.6530441		33.16758	0.08534297		2.232104E-05	1.320541E-07	1.064656E-06	-1.082718E-06
6.510264	9.901481	0.2993259	33.26748	0.006925019	0.0003835672	33.26748	17.7074	-5.771575	33.26748	17.76239	-0.4348525	33.26748		0.7560787	33.26748			6.510264	9.901481	0.2993259	6.510264	1.093278		33.26748	0.04490676		1.944736E-05	4.660417E-08	7.591326E-07	-3.301107E-07
6.529814	9.625813	0.2876098	33.36738	0.004755551	0.0001747589	33.36738	17.02207	-2.972342	33.36738	19.54737	-0.3072039	33.36738		0.7360708	33.36738			6.529814	9.625813	0.2876098	6.529814	0.2822247		33.36738	0.03727467		2.344021E-05	4.515484E-08	8.437422E-07	-2.592008E-07
6.549365	9.726761	0.3011752	33.46729	0.004747197	0.0002542612	33.46729	17.71221	-6.108157	33.46729	19.85873	-0.3879897	33.46729		0.8204023	33.46729			6.549365	9.726761	0.3011752	6.549365	-0.6630909		33.46729	0.1160962		1.501809E-05	3.124198E-08	5.784156E-07	-2.244193E-07
6.568915	9.595723	0.2863769	33.56719	0.005256054	6.345229E-05	33.56719	25.58773	4.102559	33.56719	26.95592	0.1113312	33.56719		0.7884716	33.56719			6.568915	9.595723	0.2863769	6.568915	-1.986533		33.56719	0.06521373		3.238842E-05	3.514533E-08	9.415575E-07	1.048248E-07
6.588465	9.738409	0.2931596	33.66709	0.002965201	0.0001988572	33.66709	19.61972	0.9870816	33.66709	21.64149	-0.06315251	33.66709		0.7536483	33.66709			6.588465	9.738409	0.2931596	6.588465	-0.3525525		33.66709	0.1295027		1.57091E-05	2.527817E-08	5.459698E-07	-3.447936E-08
6.608016	9.845181	0.2928514	33.76699	0.002119798	0.0002567777	33.76699	10.33568	-12.6298	33.76699	16.53295	-1.386866	33.76699		0.5225381	33.76699			6.608016	9.845181	0.2928514	6.608016	-2.542762		33.76699	0.0512764		1.987761E-05	3.799981E-08	3.674413E-07	-5.095917E-07
6.627566	9.912156	0.2922349	33.86689	0.004397316	0.0002039689	33.86689	17.40627	-2.352253	33.86689	19.39885	-0.3025693	33.86689		0.9025157	33.86689			6.627566	9.912156	0.2922349	6.627566	1.295128		33.86689	0.06482032		2.387189E-05	5.725188E-08	1.063027E-06	-3.216393E-07
6.647116	10.03834	0.2959345	33.9668	0.002200248	2.748545E-05	33.9668	13.70062	-9.784658	33.9668	20.13794	-0.4977811	33.9668		0.6616041	33.9668			6.647116	10.03834	0.2959345	6.647116	-0.4694611		33.9668	0.02147567		1.394356E-05	2.274792E-08	4.10097E-07	-2.041385E-07
6.666667	10.25868	0.3036419	34.0667	0.003223579	0.0001634288	34.0667	15.383	3.883042	34.0667	17.4836	0.1975184	34.0667		0.7735561	34.0667			6.666667	10.25868	0.3036419	6.666667	2.322645		34.0667	0.06374644		9.15229E-06	2.316114E-08	3.972648E-07	7.846711E-08
6.686217	10.12764	0.2993259	34.1666	0.001570733	0.0001894297	34.1666	11.66916	-9.496235	34.1666	16.37899	-1.044219	34.1666		0.5008636	34.1666			6.686217	10.12764	0.2993259	6.686217	-0.1497891		34.1666	0.1084276		1.54587E-05	2.886145E-08	3.269575E-07	-3.414152E-07
6.705767	10.33439	0.2971674	34.2665	0.002795014	0.0002152795	34.2665	16.07568	-15.87203	34.2665	22.2256	-0.8344656	34.2665		0.7729043	34.2665			6.705767	10.33439	0.2971674	6.705767	-0.1114285		34.2665	0.02935775		2.574345E-05	4.027963E-08	6.873587E-07	-5.735772E-07
6.725317	10.56735	0.3101164	34.36641	0.004896781	0.0002075146	34.36641	8.683366	-0.7208896	34.36641	9.244476	-0.2607462	34.36641		0.5097919	34.36641			6.725317	10.56735	0.3101164	6.725317	0.03470724		34.36641	0.06450997		2.90415E-05	1.732397E-07	1.549695E-06	-4.040771E-07
6.744868	10.42564	0.3005588	34.46631	0.005721036	0.0002181936	34.46631	19.87179	-3.45658	34.46631	21.86134	-0.1973335	34.46631		0.7428074	34.46631			6.744868	10.42564	0.3005588	6.744868	2.084261		34.46631	0.05971858		2.130592E-05	3.311485E-08	7.102387E-07	-1.401539E-07
6.764419	10.62753	0.3116575	34.56621	0.0004989785	0.000145964	34.56621	6.91354	-6.708507	34.56621	10.73505	-1.007309	34.56621		0.1924519	34.56621			6.764419	10.62753	0.3116575	6.764419	-1.593793		34.56621	0.1063138		8.513217E-06	1.421699E-08	1.07525E-07	-1.083109E-07
6.783969	10.47902	0.3061086	34.66611	0.002159143	0.0001109881	34.66611	13.80804	-13.07509	34.66611	19.21832	-0.8551897	34.66611		0.8544893	34.66611			6.783969	10.47902	0.3061086	6.783969	0.7936998		34.66611	0.1464746		1.751982E-05	4.053269E-08	5.920093E-07	-5.062803E-07
6.803519	10.6683	0.3128913	34.76601	0.001735398	0.0002286107	34.76601	12.62934	-12.24594	34.76601	19.62136	-0.7738934	34.76601		0.6730084	34.76601			6.803519	10.6683	0.3128913	6.803519	2.670631		34.76601	0.06931067		3.635056E-05	6.354382E-08	9.860304E-07	-7.630824E-07
6.82307	10.47223	0.3064168	34.86592	0.005156712	0.0001549028	34.86592	21.85634	-3.478856	34.86592	24.98254	-0.257295	34.86592		0.635075	34.86592			6.82307	10.47223	0.3064168	6.82307	-1.317962		34.86592	0.03889371		2.924684E-05	2.975986E-08	7.200256E-07	-1.85259E-07
6.84262	10.22956	0.3045666	34.96582	0.002323063	0.0001041095	34.96582	20.8434	-5.821059	34.96582	23.89457	-0.3660319	34.96582		0.7606038	34.96582			6.84262	10.22956	0.3045666	6.84262	1.974659		34.96582	0.05533056		1.328633E-05	1.769967E-08	3.971565E-07	-1.45372E-07
6.86217	9.971367	0.2993259	35.06572	0.003065335	9.663926E-05	35.06572	15.29328	-14.47582	35.06572	22.67319	-1.14584	35.06572		0.6915887	35.06572			6.86217	9.971367	0.2993259	6.86217	-0.5945898		35.06572	0.05307737		1.733592E-05	2.332221E-08	3.476957E-07	-3.984035E-07
6.881721	9.696671	0.2990177	35.16562	0.004569985	0.0001798514	35.16562	12.3808	-8.032619	35.16562	16.59864	-0.6627697	35.16562		0.6439824	35.16562			6.881721	9.696671	0.2990177	6.881721	1.059484		35.16562	0.07124908		1.614642E-05	3.774026E-08	5.221644E-07	-3.460748E-07
6.901271	9.410326	0.2943925	35.26553	0.004633829	0.000161018	35.26553	19.0579	-0.7368207	35.26553	21.80697	-0.1153135	35.26553		0.820363	35.26553			6.901271	9.410326	0.2943925	6.901271	-0.9179152		35.26553	0.02882878		1.740617E-05	3.002745E-08	6.504972E-07	-7.50111E-08
6.920821	9.187074	0.2832937	35.36543	0.001276494	5.218763E-05	35.36543	16.87039	-11.49912	35.36543	22.2739	-0.5407268	35.36543		0.8306491	35.36543			6.920821	9.187074	0.2832937	6.920821	-1.093278		35.36543	0.06292222		1.584292E-05	2.652529E-08	5.197093E-07	-2.810208E-07
6.940372	9.312289	0.2910011	35.46533	0.002480546	2.423493E-05	35.46533	24.53692	-7.020568	35.46533	27.00374	-0.4330065	35.46533		0.7806676	35.46533			6.940372	9.312289	0.2910011	6.940372	-2.456907		35.46533	0.07331102		3.47607E-05	3.721404E-08	9.221783E-07	-3.993093E-07
6.959922	9.041474	0.285144	35.56524	0.004391883	4.971157E-05	35.56524	6.666932	7.925487	35.56524	10.86177	0.9074024	35.56524		0.5340604	35.56524			6.959922	9.041474	0.285144	6.959922	-1.82487		35.56524	0.04641872		2.361358E-05	1.068934E-07	8.598312E-07	7.802129E-07
6.979472	8.839578	0.2792859	35.66513	0.002663258	0.0001549335	35.66513	15.46699	-6.441128	35.66513	19.36723	-0.5156839	35.66513		0.6486157	35.66513			6.979472	8.839578	0.2792859	6.979472	-2.149109		35.66513	0.03199202		2.300241E-05	3.977641E-08	6.846811E-07	-3.53079E-07
6.999022	9.037593	0.2829855	35.76504	0.007318412	0.0002500267	35.76504	20.74133	-6.429974	35.76504	23.66316	-0.3692232	35.76504		0.75816	35.76504			6.999022	9.037593	0.2829855	6.999022	-2.085175		35.76504	0.03682995		2.691267E-05	3.643949E-08	8.088977E-07	-2.986638E-07
7.018573	9.218135	0.2817526	35.86494	0.007840985	0.0002020292	35.86494	20.53418	-8.25717	35.86494	24.15364	-0.4968427	35.86494		0.70552	35.86494			7.018573	9.218135	0.2817526	7.018573	2.968382		35.86494	0.08508263		2.916257E-05	3.526713E-08	7.628604E-07	-3.790216E-07
7.038123	9.362763	0.2903847	35.96484	0.005723012	0.0001356109	35.96484	16.01399	-3.871523	35.96484	17.25381	-0.321595	35.96484		0.5584318	35.96484			7.038123	9.362763	0.2903847	7.038123	-1.939952		35.96484	0.06904706		2.246111E-05	4.213387E-08	6.920624E-07	-2.225638E-07
7.057673	9.232696	0.2792859	36.06474	0.00598928	0.0002974998	36.06474	16.55268	-9.169052	36.06474	22.33732	-0.5231666	36.06474		0.8183996	36.06474			7.057673	9.232696	0.2792859	7.057673	-1.23028		36.06474	0.05458206		3.753891E-05	6.157224E-08	1.218658E-06	-6.375612E-07
7.077224	9.478271	0.2897682	36.16465	0.006269017	0.0002233455	36.16465	22.39426	-5.331349	36.16465	22.83063	-0.3147954	36.16465		0.8091949	36.16465			7.077224	9.478271	0.2897682	7.077224	0.765386		36.16465	0.1224544		2.418949E-05	3.755294E-08	8.177943E-07	-2.574379E-07
7.096774	9.622901	0.2928514	36.26455	0.004354361	0.0001272697	36.26455	17.55741	-8.207745	36.26455	18.54975	-0.3678333	36.26455		0.4092275	36.26455			7.096774	9.622901	0.2928514	7.096774	1.264988		36.26455	0.156141		1.471517E-05	1.750064E-08	3.046747E-07	-1.120695E-07
7.116324	9.554955	0.2910011	36.36445	0.004143533	0.0001458698	36.36445	23.77859	-2.116422	36.36445	19.69338	-0.2266673	36.36445		0.6414003	36.36445			7.116324	9.554955	0.2910011	7.116324	-0.5087351		36.36445	0.08743634		2.401626E-05	3.97186E-08	7.628422E-07	-1.729114E-07
7.135875	9.826738	0.2888435	36.46436	0.006882779	0.0003032646	36.46436	12.92068	-13.17044	36.46436	19.9244	-0.5129067	36.46436		0.7458559	36.46436			7.135875	9.826738	0.2888435	7.135875	-1.572786		36.46436	0.06607195		3.2603E-05	6.125507E-08	1.085958E-06	-5.56995E-07
7.155425	9.964573	0.2987094	36.56425	0.005901656	7.097327E-05	36.56425	33.03431	-20.94905	36.56425	34.88086	-0.7886972	36.56425	-0.118013337663914	0.6212588	36.56425	42.7531993745398	-27.1123830424336	7.155425	9.964573	0.2987094	7.155425	2.255057		36.56425	0.02540621		3.073245E-05	1.569262E-08	4.297851E-07	-3.389703E-07
7.174975	9.758793	0.2962427	36.66416	0.005601804	0.0002647518	36.66416	23.13724	-1.785567	36.66416	19.86729	-0.3520546	36.66416		0.6550992	36.66416			7.174975	9.758793	0.2962427	7.174975	1.608407		36.66416	0.08967201		2.332487E-05	3.871229E-08	7.254635E-07	-2.554027E-07
7.194526	9.670464	0.287918	36.76406	0.004298704	0.0003280631	36.76406	3.778896	-10.26592	36.76406	10.07417	-4.011077	36.76406		0.3267646	36.76406			7.194526	9.670464	0.287918	7.194526	-0.7087584		36.76406	0.01124863		2.395799E-05	7.713767E-08	1.87984E-07	-7.540184E-07
7.214076	9.932541	0.3061086	36.86396	0.008851978	0.0003052729	36.86396	21.52599	-12.1686	36.86396	26.8075	-0.6904941	36.86396		0.9058644	36.86396			7.214076	9.932541	0.3061086	7.214076	3.678967		36.86396	0.1414214		4.265951E-05	5.377325E-08	1.186218E-06	-8.190764E-07
7.233626	10.01699	0.3128913	36.96387	0.005375309	6.147493E-05	36.96387	23.42381	-0.9823343	36.96387	25.9169	-0.1003917	36.96387		0.8064047	36.96387			7.233626	10.01699	0.3128913	7.233626	2.897141		36.96387	0.04671912		4.047801E-05	4.859662E-08	1.253175E-06	-1.258084E-07
7.253177	9.948071	0.2940843	37.06377	0.003303795	0.000233898	37.06377	14.53834	-4.693563	37.06377	17.64143	-0.3912158	37.06377		0.4935348	37.06377			7.253177	9.948071	0.2940843	7.253177	-5.84817		37.06377	0.109944		1.324589E-05	2.100543E-08	3.45097E-07	-1.350074E-07
7.272727	10.05387	0.3027172	37.16367	0.001083705	0.0001259745	37.16367	21.3287	-9.840203	37.16367	25.40538	-0.5569592	37.16367		0.7856634	37.16367			7.272727	10.05387	0.3027172	7.272727	-0.7334188		37.16367	0.1473294		4.20785E-05	5.122069E-08	1.136846E-06	-6.331769E-07
7.292278	9.984956	0.2919267	37.26357	0.005445654	0.0003214899	37.26357	17.0709	-2.876939	37.26357	18.8846	-0.2326138	37.26357		0.7894306	37.26357			7.292278	9.984956	0.2919267	7.292278	1.42665		37.26357	0.08815948		2.364105E-05	5.233172E-08	9.625651E-07	-2.239059E-07
7.311828	10.07232	0.302409	37.36348	0.006332671	0.0002430743	37.36348	24.40999	-6.017403	37.36348	27.9643	-0.3749767	37.36348		0.9531843	37.36348			7.311828	10.07232	0.302409	7.311828	1.925339		37.36348	0.01208276		3.827591E-05	4.665459E-08	1.221603E-06	-4.580728E-07
7.331378	9.822857	0.3002506	37.46338	0.00424271	0.0001329078	37.46338	13.06521	-5.249643	37.46338	15.05198	-0.4436779	37.46338		0.8871346	37.46338			7.331378	9.822857	0.3002506	7.331378	-1.549952		37.46338	0.05424843		1.334264E-05	5.224494E-08	7.188163E-07	-3.189229E-07
7.350929	9.784029	0.2916176	37.56328	0.008923545	0.0004646229	37.56328	14.98095	-7.785253	37.56328	18.23183	-0.6141177	37.56328		0.8134091	37.56328			7.350929	9.784029	0.2916176	7.350929	3.121825		37.56328	0.04955281		2.443426E-05	5.979267E-08	9.289428E-07	-5.704803E-07
7.370479	9.819944	0.3027172	37.66318	0.005277414	0.0001742566	37.66318	22.18349	-6.012092	37.66318	27.27314	-0.3287458	37.66318		0.8690479	37.66318			7.370479	9.819944	0.3027172	7.370479	-2.514448		37.66318	0.01962175		3.458028E-05	4.040192E-08	1.046774E-06	-3.441224E-07
7.390029	9.76947	0.2900765	37.76308	0.005277374	0.0002240529	37.76308	22.16322	-11.4604	37.76308	27.60698	-0.5337763	37.76308		0.7991982	37.76308			7.390029	9.76947	0.2900765	7.390029	1.535339		37.76308	0.1317846		2.530066E-05	2.653069E-08	6.461449E-07	-3.448968E-07
7.40958	9.790825	0.3002506	37.86299	0.00172697	8.037081E-05	37.86299	28.95604	-6.406784	37.86299	32.1872	-0.2593184	37.86299	-0.0499722799839681	0.8447275	37.86299	53.7307657910226	-11.8884134908607	7.40958	9.790825	0.3002506	7.40958	-0.705105		37.86299	0.08998364		2.630447E-05	2.144765E-08	6.682373E-07	-1.732862E-07
7.42913	9.759763	0.293776	37.96289	0.002477288	0.0004188127	37.96289	5.878615	-0.4153148	37.96289	7.308876	-0.07482135	37.96289		0.2630747	37.96289			7.42913	9.759763	0.293776	7.42913	-0.4292738		37.96289	0.03559478		2.644327E-05	1.302246E-07	9.491424E-07	-7.101611E-08
7.44868	9.777235	0.2999423	38.06279	0.00736057	0.0002111617	38.06279	19.48937	-3.316731	38.06279	22.77225	-0.2171974	38.06279		0.7270886	38.06279			7.44868	9.777235	0.2999423	7.44868	2.695291		38.06279	0.01690123		2.590187E-05	3.631673E-08	8.081705E-07	-1.755325E-07
7.468231	9.771411	0.2962427	38.16269	0.00317362	0.0001158449	38.16269	23.35431	-11.08527	38.16269	28.57098	-0.5255538	38.16269		0.6963503	38.16269			7.468231	9.771411	0.2962427	7.468231	-1.79199		38.16269	0.06039754		2.892198E-05	2.467206E-08	6.239791E-07	-3.279346E-07
7.487781	10.00146	0.2928514	38.2626	0.008153467	0.0001717586	38.2626	23.44213	-15.45952	38.2626	30.79926	-0.7792553	38.2626		0.7533786	38.2626			7.487781	10.00146	0.2928514	7.487781	2.122622		38.2626	0.06664015		4.889325E-05	3.883127E-08	9.433692E-07	-7.351255E-07
7.507331	9.983986	0.3039501	38.3625	0.002882901	0.000150815	38.3625	21.75561	-9.954015	38.3625	26.77796	-0.5948965	38.3625		0.6773255	38.3625			7.507331	9.983986	0.3039501	7.507331	-3.960279		38.3625	0.01862342		3.12643E-05	2.953188E-08	6.79634E-07	-4.043119E-07
7.526882	9.745204	0.2928514	38.4624	0.005154958	0.0001647119	38.4624	22.58941	-9.842633	38.4624	27.59775	-0.4967293	38.4624		0.8767182	38.4624			7.526882	9.745204	0.2928514	7.526882	1.015643		38.4624	0.1074062		6.813904E-05	7.843475E-08	1.938627E-06	-9.629729E-07
7.546432	9.767529	0.2900765	38.5623	0.0102805	0.0003001714	38.5623	25.2159	-6.26256	38.5623	28.42098	-0.335061	38.5623		0.810485	38.5623			7.546432	9.767529	0.2900765	7.546432	-0.7023649		38.5623	0.03301266		3.830152E-05	3.84311E-08	1.035661E-06	-3.470096E-07
7.565982	9.996604	0.2999423	38.6622	0.00728392	0.0001841378	38.6622	21.24222	-9.016316	38.6622	26.11918	-0.4687097	38.6622		0.7536272	38.6622			7.565982	9.996604	0.2999423	7.565982	0.8786412		38.6622	0.04336904		3.096761E-05	3.420939E-08	8.090592E-07	-3.792139E-07
7.585533	10.22277	0.2980921	38.76211	0.008191925	0.000223518	38.76211	21.60107	-9.803469	38.76211	25.69385	-0.4355971	38.76211		0.7967461	38.76211			7.585533	10.22277	0.2980921	7.585533	0.8411939		38.76211	0.13958		3.786867E-05	4.570267E-08	1.076574E-06	-4.689524E-07
7.605083	10.46737	0.3021008	38.86201	0.005556678	0.0001624106	38.86201	23.99825	-13.6097	38.86201	27.94213	-0.6511958	38.86201		0.8953055	38.86201			7.605083	10.46737	0.3021008	7.605083	-2.776579		38.86201	0.05927228		5.057779E-05	5.799787E-08	1.358026E-06	-8.843407E-07
7.624633	10.74887	0.3095	38.96191	0.002828917	0.0001156935	38.96191	22.44578	-10.77707	38.96191	26.62058	-0.5169318	38.96191		0.9546217	38.96191			7.624633	10.74887	0.3095	7.624633	-2.480654		38.96191	0.09766323		8.618557E-05	1.160996E-07	2.745507E-06	-1.41924E-06
7.644184	10.7246	0.3119658	39.06181	0.003024179	8.860324E-05	39.06181	19.84611	-7.642131	39.06181	23.08983	-0.444227	39.06181		0.5763992	39.06181			7.644184	10.7246	0.3119658	7.644184	0.002740045		39.06181	0.106828		3.889492E-05	4.205085E-08	8.873341E-07	-3.941778E-07
7.663734	10.52561	0.3058004	39.16172	0.003348895	0.0002812469	39.16172	6.958303	3.758327	39.16172	8.71257	0.5299126	39.16172		0.4377651	39.16172			7.663734	10.52561	0.3058004	7.663734	0.9535357		39.16172	0.02552723		2.228826E-05	1.28536E-07	9.895301E-07	5.243645E-07
7.683284	10.49552	0.3076497	39.26162	0.004225766	0.0002165831	39.26162	16.0777	-15.583	39.26162	25.85158	-1.116568	39.26162		0.6396422	39.26162			7.683284	10.49552	0.3076497	7.683284	1.390116		39.26162	0.04553195		3.548539E-05	3.39635E-08	5.857665E-07	-6.540484E-07
7.702835	10.33925	0.3045666	39.36152	0.003033113	0.0001211947	39.36152	20.53007	-9.013159	39.36152	24.64035	-0.5425596	39.36152		0.6209548	39.36152			7.702835	10.33925	0.3045666	7.702835	0.8037466		39.36152	0.09245899		1.984648E-05	2.029785E-08	4.396098E-07	-2.385145E-07
7.722385	10.08008	0.3002506	39.46143	0.007518368	0.0001560795	39.46143	26.85921	-26.4072	39.46143	41.01406	-1.034783	39.46143	-0.311583111321436	0.828038	39.46143	78.5773787883526	-77.2549918718372	7.722385	10.08008	0.3002506	7.722385	2.853301		39.46143	0.1402749		4.056697E-05	1.996904E-08	5.691458E-07	-5.889423E-07
7.741935	9.821886	0.2962427	39.56133	0.007017751	0.0002962618	39.56133	11.78716	-15.35807	39.56133	21.79775	-1.493532	39.56133		0.6549975	39.56133			7.741935	9.821886	0.2962427	7.741935	-0.2922715		39.56133	0.0921628		2.763059E-05	3.808961E-08	4.619277E-07	-6.899037E-07
7.761486	9.644256	0.2971674	39.66123	0.004456026	0.0001803933	39.66123	17.12103	-12.44704	39.66123	23.92924	-0.805744	39.66123		0.5990655	39.66123			7.761486	9.644256	0.2971674	7.761486	-0.5808896		39.66123	0.08155491		3.684048E-05	3.854268E-08	7.181762E-07	-5.786662E-07
7.781036	9.465653	0.285144	39.76113	0.00732115	0.0001387077	39.76113	29.50835	-15.82806	39.76113	37.18821	-0.6455885	39.76113	-0.102718923596405	0.8113866	39.76113	47.8416546027619	-25.6619146453701	7.781036	9.465653	0.285144	7.781036	0.4722011		39.76113	0.06981848		3.9803E-05	2.335248E-08	7.296027E-07	-4.71023E-07
7.800587	9.56369	0.296551	39.86103	0.007218903	1.937592E-06	39.86103	18.40984	-8.031556	39.86103	22.03205	-0.5099554	39.86103		0.661736	39.86103			7.800587	9.56369	0.296551	7.800587	-0.340679		39.86103	0.09023662		4.683077E-05	6.384197E-08	1.253044E-06	-6.389967E-07
7.820137	9.392854	0.28946	39.96094	0.003604755	0.0001113419	39.96094	28.43746	-11.52732	39.96094	32.84636	-0.4321362	39.96094	-0.11466256854537	0.6570386	39.96094	71.0231245464171	-28.7897036202661	7.820137	9.392854	0.28946	7.820137	-0.9617559		39.96094	0.09328187		3.729226E-05	2.271094E-08	6.847692E-07	-2.959136E-07
7.839687	9.120098	0.287918	40.06084	0.001025961	9.36286E-05	40.06084	16.82994	-5.058308	40.06084	18.88916	-0.38342	40.06084		0.2804063	40.06084			7.839687	9.120098	0.287918	7.839687	-2.478828		40.06084	0.0792174		2.104411E-05	1.653838E-08	2.916902E-07	-1.118399E-07
7.859238	8.85802	0.2762028	40.16074	0.001075539	7.209233E-05	40.16074	20.81421	-9.043001	40.16074	25.54867	-0.4563035	40.16074		0.7955991	40.16074			7.859238	8.85802	0.2762028	7.859238	-0.1936299		40.16074	0.1013161		5.079659E-05	6.191448E-08	1.439093E-06	-6.566631E-07
7.878788	8.968675	0.2854522	40.26064	0.003730764	9.220215E-05	40.26064	24.96672	-12.52515	40.26064	32.11353	-0.6081314	40.26064		0.6204098	40.26064			7.878788	8.968675	0.2854522	7.878788	-3.775782		40.26064	0.05540497		4.910466E-05	2.9541E-08	8.105521E-07	-4.929222E-07
7.898338	8.989059	0.2863769	40.36055	0.008548833	0.0003711603	40.36055	12.26588	7.246342	40.36055	13.38179	0.7761073	40.36055		0.3355299	40.36055			7.898338	8.989059	0.2863769	7.898338	0.8083134		40.36055	0.04423634		5.808227E-05	1.088295E-07	1.150491E-06	8.92904E-07
7.917889	9.164749	0.2885353	40.46045	0.0052361	0.0001141052	40.46045	16.71978	0.1270931	40.46045	18.04354	-0.03045094	40.46045		0.784968	40.46045			7.917889	9.164749	0.2885353	7.917889	-3.897258		40.46045	0.04137696		2.283271E-05	5.505111E-08	9.928565E-07	-3.023341E-08
7.937439	8.994884	0.2891518	40.56035	0.007787439	0.0002482244	40.56035	22.40217	-12.73007	40.56035	28.29598	-0.6490539	40.56035		0.8655391	40.56035			7.937439	8.994884	0.2891518	7.937439	-1.955479		40.56035	0.06421997		2.965316E-05	3.205592E-08	7.608421E-07	-4.938275E-07
7.956989	8.759013	0.2771274	40.66025	0.009219004	0.0003676632	40.66025	23.21683	-15.40328	40.66025	31.79272	-0.7570777	40.66025		0.9359941	40.66025			7.956989	8.759013	0.2771274	7.956989	-2.829553		40.66025	0.06473493		9.067942E-05	8.397043E-08	2.128466E-06	-1.611414E-06
7.97654	8.895875	0.2805188	40.76015	0.005100142	0.0001534871	40.76015	27.76748	-7.114899	40.76015	32.60395	-0.3128155	40.76015	-0.0635993739799832	0.7704817	40.76015	63.567675692329	-16.2880290905194	7.97654	8.895875	0.2805188	7.97654	0.707845		40.76015	0.1022697		6.028993E-05	4.369851E-08	1.359768E-06	-4.253563E-07
7.99609	9.117187	0.2832937	40.86006	0.003138065	2.803562E-05	40.86006	19.25261	-22.71216	40.86006	32.67373	-1.203902	40.86006		0.6671715	40.86006			7.99609	9.117187	0.2832937	7.99609	-1.023864		40.86006	0.01948477		2.987075E-05	1.86675E-08	3.897238E-07	-4.69189E-07
8.01564	9.334615	0.2839102	40.95996	0.006516476	0.000207194	40.95996	22.43525	-10.43044	40.95996	28.44188	-0.6440669	40.95996		0.9111941	40.95996			8.01564	9.334615	0.2839102	8.01564	3.2296		40.95996	0.05497481		2.724709E-05	3.069123E-08	7.338744E-07	-4.726642E-07
8.035191	9.59281	0.2919267	41.05986	0.01212389	0.0003440476	41.05986	21.70696	-19.54961	41.05986	32.94845	-0.9353194	41.05986		0.8002832	41.05986			8.035191	9.59281	0.2919267	8.035191	-1.689695		41.05986	0.03248385		7.919532E-05	5.838121E-08	1.404844E-06	-1.313978E-06
8.054741	9.824798	0.3101164	41.15976	0.00155801	0.0001369926	41.15976	32.74654	-1.656093	41.15976	35.46379	-0.1110777	41.15976	-0.00929676727409997	0.5702013	41.15976	47.5406886900847	-2.40427798722101	8.054741	9.824798	0.3101164	8.054741	-1.551779		41.15976	0.1114181		5.404598E-05	2.450312E-08	8.636617E-07	-9.593354E-08
8.074291	9.699583	0.2943925	41.25967	0.004724832	0.0002459045	41.25967	20.20294	-10.47369	41.25967	25.49488	-0.5306607	41.25967		0.7789046	41.25967			8.074291	9.699583	0.2943925	8.074291	-0.9023882		41.25967	0.1306462		4.064685E-05	4.870856E-08	1.096937E-06	-5.821016E-07
8.093842	9.921864	0.3021008	41.35957	0.006087652	0.0001291741	41.35957	26.84289	-21.20146	41.35957	37.69915	-0.8429216	41.35957	-0.242407885672152	0.7369972	41.35957	79.7565091071497	-62.994499077482	8.093842	9.921864	0.3021008	8.093842	3.329155		41.35957	0.02096204		3.589998E-05	1.861646E-08	5.366175E-07	-4.523264E-07
8.113392	9.782088	0.293776	41.45947	0.007442145	0.0001654408	41.45947	29.37927	-13.37187	41.45947	32.34511	-0.3834779	41.45947	-0.0883636863442248	0.7796133	41.45947	50.5738995860257	-23.0185245610144	8.113392	9.782088	0.293776	8.113392	-0.01918032		41.45947	0.07537137		4.377549E-05	3.262067E-08	9.851658E-07	-3.777893E-07
8.132942	9.984956	0.3045666	41.55937	0.00538082	0.0003695187	41.55937	11.84877	3.112929	41.55937	13.01139	0.2312184	41.55937		0.3973971	41.55937			8.132942	9.984956	0.3045666	8.132942	1.817563		41.55937	0.07911206		6.070158E-05	1.424877E-07	1.806307E-06	4.176513E-07
8.152493	9.970397	0.293776	41.65928	0.004036584	0.0002505218	41.65928	22.87512	-21.33427	41.65928	33.79196	-1.098829	41.65928		0.7155572	41.65928			8.152493	9.970397	0.293776	8.152493	1.602013		41.65928	0.0544192		6.163313E-05	3.862173E-08	8.784197E-07	-9.652333E-07
8.172043	10.14803	0.300867	41.75918	0.008550073	0.0001840459	41.75918	24.64565	-11.90642	41.75918	30.06917	-0.4942344	41.75918		0.8823696	41.75918			8.172043	10.14803	0.300867	8.172043	-1.029344		41.75918	0.04350188		6.940425E-05	6.773199E-08	1.825822E-06	-9.023837E-07
8.191593	9.94516	0.2996341	41.85908	0.009703512	0.000219389	41.85908	37.37349	-21.3893	41.85908	48.32522	-0.6540447	41.85908	-0.0865989287216742	0.7816214	41.85908	39.7968878486228	-22.7762423781433	8.191593	9.94516	0.2996341	8.191593	1.632154		41.85908	0.1021715		8.63103E-05	2.888759E-08	1.168303E-06	-7.641221E-07
8.211143	9.730644	0.2940843	41.95898	0.002357921	0.0001276111	41.95898	18.35306	-13.82797	41.95898	26.12019	-0.7688777	41.95898		0.8584776	41.95898			8.211143	9.730644	0.2940843	8.211143	-2.687071		41.95898	0.052704		6.468015E-05	8.138555E-08	1.685252E-06	-1.295753E-06
8.230694	9.56369	0.2906929	42.05888	0.01072946	0.0001855831	42.05888	10.98741	0.3691126	42.05888	12.0887	-0.06652217	42.05888		0.3191443	42.05888			8.230694	9.56369	0.2906929	8.230694	0.3534658		42.05888	0.04740534		9.223009E-05	2.014192E-07	2.429525E-06	-1.616173E-07
8.250244	9.774323	0.2903847	42.15879	0.005273906	8.658337E-05	42.15879	21.90078	-10.1632	42.15879	26.75391	-0.5360843	42.15879		0.6357317	42.15879			8.250244	9.774323	0.2903847	8.250244	-0.1141686		42.15879	0.06144155		6.61105E-05	5.87178E-08	1.384531E-06	-7.422252E-07
8.269794	9.90051	0.3005588	42.25869	0.01141779	0.0003340569	42.25869	27.34451	-15.98588	42.25869	36.54646	-0.6996923	42.25869	-0.14671974354336	0.9098561	42.25869	66.6374064018863	-38.9569038003782	8.269794	9.90051	0.3005588	8.269794	0.5534891		42.25869	0.09108219		0.000120781	8.227745E-08	2.463745E-06	-1.723864E-06
8.289345	9.758793	0.2916176	42.35859	0.01330741	0.0002149523	42.35859	19.08177	-24.78078	42.35859	33.13267	-1.295142	42.35859		0.5842807	42.35859			8.289345	9.758793	0.2916176	8.289345	-1.082318		42.35859	0.05957407		5.479475E-05	2.916405E-08	5.905384E-07	-7.648309E-07
8.308895	9.996604	0.2916176	42.4585	0.006078	1.641271E-05	42.4585	42.60239	-22.00547	42.4585	53.91093	-0.6262582	42.4585	-0.0745482002408897	0.8477952	42.4585	38.5021474039308	-19.8875660888604	8.308895	9.996604	0.2916176	8.308895	-0.3032317		42.4585	0.1464723		0.0001236818	3.607806E-08	1.648425E-06	-1.03234E-06
8.328445	10.15288	0.3054913	42.5584	0.009630337	0.0002044679	42.5584	33.85642	-24.85625	42.5584	47.52218	-0.7483957	42.5584	-0.11102371773963	0.6942549	42.5584	40.4376837455563	-29.6879955590657	8.328445	10.15288	0.3054913	8.328445	-2.001146		42.5584	0.06410144		9.316606E-05	2.864072E-08	1.089694E-06	-8.155224E-07
8.347996	9.927688	0.3011752	42.6583	0.008220117	0.0001407217	42.6583	24.91519	-8.17724	42.6583	29.16179	-0.3454818	42.6583		0.8232004	42.6583			8.347996	9.927688	0.3011752	8.347996	0.8247536		42.6583	0.115088		8.943291E-05	8.657146E-08	2.386187E-06	-8.243839E-07
8.367546	9.706378	0.2993259	42.7582	0.009677944	0.0002353829	42.7582	1.302885	-5.723541	42.7582	6.688261	-22.87032	42.7582		0.1901114	42.7582			8.367546	9.706378	0.2993259	8.367546	0.9206552		42.7582	0.05590499		4.064015E-05	1.727177E-07	5.046184E-08	-1.154079E-06
8.387096	9.581161	0.2940843	42.8581	0.003894325	0.0001413874	42.8581	31.1011	-20.28373	42.8581	43.37001	-0.677474	42.8581	-0.123482066442047	0.7896114	42.8581	50.9852646265722	-33.2519177029084	8.387096	9.581161	0.2940843	8.387096	-1.339882		42.8581	0.05334621		5.368531E-05	2.253667E-08	8.092002E-07	-5.482121E-07
8.406647	9.681141	0.2947007	42.95801	0.01171465	0.0001885164	42.95801	27.87893	-25.81259	42.95801	41.54449	-1.045913	42.95801	-0.219642179733357	0.6294997	42.95801	64.030108406195	-59.2843052368167	8.406647	9.681141	0.2947007	8.406647	0.3799529		42.95801	0.1237548		5.67527E-05	2.069928E-08	5.942745E-07	-6.215597E-07
8.426197	9.421003	0.2906929	43.05791	0.01094289	0.0001269813	43.05791	34.71722	-7.640697	43.05791	38.74478	-0.2650004	43.05791	-0.0332556897331346	0.8910859	43.05791	40.8799793275373	-8.99702097153036	8.426197	9.421003	0.2906929	8.426197	0.665831		43.05791	0.08990069		0.0001162504	6.900612E-08	2.584421E-06	-6.848726E-07
8.445747	9.308406	0.2829855	43.15781	0.01603145	0.000368219	43.15781	32.74755	-11.62905	43.15781	38.17151	-0.357576	43.15781	-0.0622738937304713	0.8311019	43.15781	47.5532235457454	-16.8867194771168	8.445747	9.308406	0.2829855	8.445747	-0.9042149		43.15781	0.1073594		0.0001210155	6.902661E-08	2.481008E-06	-8.87149E-07
8.465298	9.383148	0.2956263	43.25771	0.006163104	9.208927E-05	43.25771	31.82961	-15.19011	43.25771	40.00129	-0.4975911	43.25771	-0.0788895586615524	0.8942797	43.25771	44.9296731353977	-21.4418849564555	8.465298	9.383148	0.2956263	8.465298	-1.563653		43.25771	0.1429812		7.636628E-05	4.268025E-08	1.528494E-06	-7.605653E-07
8.484848	9.278316	0.280827	43.35762	0.005398314	0.0001972848	43.35762	30.05379	-10.97695	43.35762	35.75093	-0.3851502	43.35762	-0.0673194716147557	0.8951467	43.35762	50.2115277164783	-18.339436382353	8.484848	9.278316	0.280827	8.484848	-0.5443556		43.35762	0.01568052		0.0001024517	7.175281E-08	2.393816E-06	-9.219788E-07
8.504398	9.34432	0.2885353	43.45752	0.001471492	3.916518E-05	43.45752	29.86978	-9.267954	43.45752	33.65622	-0.3543525	43.45752	-0.0555538560713554	0.7967617	43.45752	48.8885529476562	-15.1690712720697	8.504398	9.34432	0.2885353	8.504398	4.985969		43.45752	0.1270136		7.070005E-05	4.97299E-08	1.577602E-06	-5.590273E-07
8.52395	9.256962	0.2848358	43.55742	0.006432127	0.0002586605	43.55742	23.4208	-2.320832	43.55742	26.45808	-0.1274123	43.55742		0.6003504	43.55742			8.52395	9.256962	0.2848358	8.52395	-2.150935		43.55742	0.08417913		4.267355E-05	3.659711E-08	9.605243E-07	-1.223827E-07
8.5435	9.487008	0.2869933	43.65732	0.007338668	0.00021615	43.65732	23.80761	-26.52909	43.65732	40.10741	-1.129345	43.65732		0.7025261	43.65732			8.5435	9.487008	0.2869933	8.5435	-1.780116		43.65732	0.05832989		6.99004E-05	3.052761E-08	8.116833E-07	-9.166707E-07
8.56305	9.551071	0.2977839	43.75723	0.01353165	0.0003672734	43.75723	30.9003	-24.12144	43.75723	44.82275	-0.8246143	43.75723	-0.141833634137921	0.921549	43.75723	49.9537742244937	-38.9949952280837	8.56305	9.551071	0.2977839	8.56305	0.06119435		43.75723	0.1462574		0.0001041829	4.778787E-08	1.652582E-06	-1.362743E-06
8.582601	9.50448	0.2866851	43.85713	0.006567234	0.0002308729	43.85713	38.14253	-13.69072	43.85713	42.85654	-0.4030968	43.85713	-0.051255819424942	0.9069425	43.85713	39.3501543596417	-14.1241801760821	8.582601	9.50448	0.2866851	8.582601	-1.539905		43.85713	0.164116		0.0001356837	6.699975E-08	2.663154E-06	-1.073509E-06
8.602151	9.761705	0.2897682	43.95703	0.007836238	0.0006359284	43.95703	9.088356	-3.271971	43.95703	11.3198	-0.4031153	43.95703		0.5046394	43.95703			8.602151	9.761705	0.2897682	8.602151	2.124449		43.95703	0.04214974		8.595879E-05	3.385273E-07	3.55415E-06	-1.432732E-06
8.621701	9.808296	0.2956263	44.05693	0.009186039	0.0001889703	44.05693	39.35656	-9.266125	44.05693	45.08244	-0.2969522	44.05693	-0.032989955142969	0.9472997	44.05693	38.7877770398997	-9.132209150155	8.621701	9.808296	0.2956263	8.621701	-1.1974		44.05693	0.01954699		0.000271397	1.264962E-07	5.466817E-06	-1.623384E-06
8.641252	9.57728	0.2934678	44.15683	0.01783863	0.0002300527	44.15683	36.21177	-11.88682	44.15683	44.66582	-0.3774611	44.15683	-0.0478849509523581	0.7504526	44.15683	40.4725665171164	-13.285466871686	8.641252	9.57728	0.2934678	8.641252	0.2319905		44.15683	0.03688118		0.0001173631	4.41473E-08	1.844827E-06	-6.963506E-07
8.660802	9.360823	0.2931596	44.25674	0.009967508	0.0001503981	44.25674	28.66556	-10.08301	44.25674	34.60876	-0.3802024	44.25674	-0.0742534340565981	0.8842196	44.25674	58.7010889135787	-20.6478954177089	8.660802	9.360823	0.2931596	8.660802	1.032997		44.25674	0.1333495		0.0001394179	1.029216E-07	3.329465E-06	-1.265871E-06
8.680352	9.125922	0.2882262	44.35664	0.01072358	0.000258009	44.35664	42.37211	-14.34229	44.35664	46.59545	-0.335637	44.35664	-0.046810539046024	0.7017532	44.35664	38.5428508343664	-13.0461435169616	8.680352	9.125922	0.2882262	8.680352	-2.156416		44.35664	0.07251928		0.0001495685	4.834343E-08	2.135508E-06	-7.167555E-07
8.699903	9.089037	0.2786694	44.45654	0.00349007	0.0001172688	44.45654	45.14076	-14.97065	44.45654	53.06563	-0.3512087	44.45654	-0.045568270859556	0.9613672	44.45654	38.3801277896517	-12.728526080724	8.699903	9.089037	0.2786694	8.699903	2.051381		44.45654	0.07590729		0.0002049318	6.996356E-08	3.502904E-06	-1.23025E-06
8.719453	9.275404	0.2866851	44.55644	0.009491606	0.0003411653	44.55644	32.16814	-10.04498	44.55644	37.79289	-0.3398408	44.55644	-0.0488527489075224	0.9126286	44.55644	43.7981965964542	-13.6766392443324	8.719453	9.275404	0.2866851	8.719453	2.523582		44.55644	0.05601189		0.0001548839	9.896468E-08	3.541255E-06	-1.203463E-06
8.739003	9.490891	0.2832937	44.65635	0.004078269	0.0001445398	44.65635	41.75242	-12.66239	44.65635	48.69333	-0.3482234	44.65635	-0.0405084750203248	0.9516304	44.65635	37.4778727341325	-11.3660342670401	8.739003	9.490891	0.2832937	8.739003	-0.7790862		44.65635	0.05963517		0.0003199642	1.284194E-07	5.90537E-06	-2.056388E-06
8.758554	9.712202	0.2940843	44.75625	0.01301082	0.0002608058	44.75625	38.31392	-10.98986	44.75625	45.30276	-0.3234964	44.75625	-0.0399886681475012	0.8934097	44.75625	39.2043942269558	-11.2452850291397	8.758554	9.712202	0.2940843	8.758554	-2.535455		44.75625	0.02670744		0.0001295696	5.640326E-08	2.431177E-06	-7.864771E-07
8.778104	9.700554	0.293776	44.85615	0.005668248	8.979696E-05	44.85615	37.02197	-10.09685	44.85615	44.48129	-0.3189653	44.85615	-0.0383835887254597	0.8878964	44.85615	39.6662377945937	-10.818011763832	8.778104	9.700554	0.293776	8.778104	-0.7690394		44.85615	0.03197768		0.0001362197	6.112903E-08	2.590512E-06	-8.262835E-07
8.797654	9.54913	0.2900765	44.95605	0.006192095	0.0001845989	44.95605	26.12252	-16.6298	44.95605	35.82408	-0.6655217	44.95605	-0.331814612365149	0.8594938	44.95605	147.228364850687	-93.7267524776005	8.797654	9.54913	0.2900765	8.797654	-1.316135		44.95605	0.03582293		0.0001011833	6.776435E-08	2.020949E-06	-1.344986E-06
8.817204	9.588927	0.2885353	45.05595	0.0192386	0.0003250462	45.05595	43.99925	-10.22062	45.05595	51.02039	-0.2647555	45.05595	-0.0310627445850732	0.9429857	45.05595	37.8564579259225	-8.79370487235049	8.817204	9.588927	0.2885353	8.817204	2.374706		45.05595	0.07910527		0.0002649018	9.59627E-08	4.732984E-06	-1.253084E-06
8.836755	9.808296	0.28946	45.15586	0.01672608	0.0002357298	45.15586	4.403372	18.88102	45.15586	23.23241	4.643637	45.15586		0.5203586	45.15586			8.836755	9.808296	0.28946	8.836755	0.5644493		45.15586	0.1187351		0.0001446002	1.394065E-07	6.818287E-07	3.166165E-06
8.856305	10.01893	0.3017917	45.25576	0.01844865	0.0003493419	45.25576	41.11795	-15.84126	45.25576	50.837	-0.4441495	45.25576	-0.0525806886056517	0.9452763	45.25576	38.8080326884009	-14.9513367769321	8.856305	10.01893	0.3017917	8.856305	3.533745		45.25576	0.1279433		0.0003249475	1.188535E-07	5.521998E-06	-2.452593E-06
8.875855	9.983015	0.293776	45.35566	0.0172558	0.0003651916	45.35566	43.06596	-12.08439	45.35566	51.53466	-0.2994568	45.35566	-0.0380443471943285	0.8595541	45.35566	38.6376646180039	-10.8418030150205	8.875855	9.983015	0.293776	8.875855	1.462271		45.35566	0.07774089		0.0001863762	6.032047E-08	2.977939E-06	-8.917641E-07
8.895406	10.08494	0.313816	45.45557	0.007034193	0.0001759388	45.45557	28.31764	-10.25996	45.45557	34.53298	-0.3816749	45.45557	-0.0683104058317824	0.8339204	45.45557	53.847461884431	-19.5098442401023	8.895406	10.08494	0.313816	8.895406	-1.21384		45.45557	0.06654418		0.0001273313	8.90413E-08	2.872729E-06	-1.096449E-06
8.914956	10.02767	0.3039501	45.55547	0.004003037	6.763456E-05	45.55547	20.62571	-7.425169	45.55547	25.60754	-0.3833567	45.55547		0.6370499	45.55547			8.914956	10.02767	0.3039501	8.914956	-0.6703978		45.55547	0.154043		4.347295E-05	4.223348E-08	1.009834E-06	-3.871267E-07
8.934506	9.803444	0.2953181	45.65537	0.005459783	0.000157116	45.65537	41.25108	-11.31446	45.65537	49.41424	-0.3202433	45.65537	-0.0370238249487865	0.9141042	45.65537	38.7217118083553	-10.6206968178116	8.934506	9.803444	0.2953181	8.934506	-0.3178453		45.65537	0.0201952		0.000300372	1.124478E-07	5.291793E-06	-1.694661E-06
8.954057	9.782088	0.28946	45.75527	0.008665754	0.0001420136	45.75527	51.70547	-5.813614	45.75527	58.46008	-0.1196232	45.75527	-0.014944731276162	0.8880299	45.75527	38.2119712653732	-4.29644377379001	8.954057	9.782088	0.28946	8.954057	2.305291		45.75527	0.02625001		0.0001880224	4.885606E-08	2.83591E-06	-3.392406E-07
8.973607	9.936423	0.2916176	45.85518	0.009877763	0.0002751235	45.85518	40.78913	-15.11951	45.85518	49.28654	-0.4456934	45.85518	-0.0505336897880445	0.9559609	45.85518	39.2786055838935	-14.5595937324123	8.973607	9.936423	0.2916176	8.973607	0.1616627		45.85518	0.08778677		0.0003319091	1.306179E-07	5.88012E-06	-2.620731E-06
8.993157	10.1587	0.3048748	45.95508	0.00717113	0.0001704014	45.95508	41.96043	-11.97597	45.95508	50.78615	-0.3268366	45.95508	-0.0375435872124569	0.926986	45.95508	37.9820538890091	-10.840495408598	8.993157	10.1587	0.3048748	8.993157	-1.320702		45.95508	0.04203275		0.0004992734	1.794407E-07	8.662183E-06	-2.831119E-06
9.012708	10.08396	0.2971674	46.05498	0.01248023	9.638553E-05	46.05498	49.38141	-15.27043	46.05498	58.58131	-0.3446752	46.05498	-0.0421077232869006	0.9548408	46.05498	39.4030884910765	-12.1847939235733	9.012708	10.08396	0.2971674	9.012708	1.865971		46.05498	0.009589049		0.0004493724	1.250314E-07	6.924713E-06	-2.386777E-06
9.032258	10.22859	0.2956263	46.15488	0.0366192	0.0006866456	46.15488	43.71283	-11.01778	46.15488	51.65249	-0.3015586	46.15488	-0.0333282660329879	0.9726756	46.15488	38.3464458616604	-9.66518596148891	9.032258	10.22859	0.2956263	9.032258	-1.790163		46.15488	0.06622178		0.0004664745	1.700644E-07	8.410168E-06	-2.536159E-06
9.051808	10.46446	0.3110411	46.25478	0.01022369	0.0001605688	46.25478	42.46224	-15.69051	46.25478	52.04193	-0.4184104	46.25478	-0.0490425336522953	0.9556253	46.25478	38.5722707456127	-14.2531030821278	9.051808	10.46446	0.3110411	9.051808	-1.821217		46.25478	0.1216664		0.0002284921	8.062172E-08	3.870563E-06	-1.619484E-06
9.071359	10.36254	0.3045666	46.35469	0.01699824	3.467135E-05	46.35469	7.456724	-13.1393	46.35469	16.45128	-1.636071	46.35469		0.2169226	46.35469			9.071359	10.36254	0.3045666	9.071359	-0.1890631		46.35469	0.008200333		0.0002434929	1.951605E-07	1.674406E-06	-2.739447E-06
9.090909	10.12959	0.3017917	46.45459	0.003058581	6.016062E-05	46.45459	40.25756	-11.32679	46.45459	47.30431	-0.280449	46.45459	-0.0376587223997589	0.9861176	46.45459	39.0674351212517	-10.9919326599454	9.090909	10.12959	0.3017917	9.090909	0.08037466		46.45459	0.05404927		0.000437597	1.92842E-07	8.783381E-06	-2.463291E-06
9.110459	10.20821	0.3033337	46.55449	0.01127089	0.0002835667	46.55449	43.20059	-13.338	46.55449	51.92939	-0.3642169	46.55449	-0.040760426053343	0.9345608	46.55449	38.6170642445895	-11.9228512815567	9.110459	10.20821	0.3033337	9.110459	1.43213		46.55449	0.04708211		0.0005038946	1.746308E-07	8.520899E-06	-3.103455E-06
9.13001	10.03737	0.2968592	46.65439	0.02883245	0.0005157741	46.65439	51.42449	-19.61307	46.65439	63.02364	-0.3755354	46.65439	-0.0489580876492759	0.9772054	46.65439	37.6288761780415	-14.3514848857324	9.13001	10.03737	0.2968592	9.13001	-0.2000233		46.65439	0.00261912		0.0009163187	2.254371E-07	1.33009E-05	-4.994959E-06
9.14956	9.785972	0.2990177	46.7543	0.01400236	0.0004753376	46.7543	30.80357	-8.124409	46.7543	37.14205	-0.2926623	46.7543	-0.0426341787468913	0.781557	46.7543	47.4863192078917	-12.5244678757692	9.14956	9.785972	0.2990177	9.14956	0.3881731		46.7543	0.1145902		0.0001594583	9.033914E-08	3.220302E-06	-9.42461E-07
9.16911	9.530688	0.2836019	46.8542	0.02320774	0.0003548008	46.8542	43.98095	-17.33873	46.8542	53.18793	-0.4191385	46.8542	-0.0507039039322107	0.9538488	46.8542	37.86318768727	-14.9269056098577	9.16911	9.530688	0.2836019	9.16911	0.8101401		46.8542	0.07927204		0.000605004	2.039913E-07	1.000647E-05	-4.194095E-06
9.188661	9.656875	0.2977839	46.9541	0.01901194	0.0004230699	46.9541	44.12258	-16.91762	46.9541	52.8701	-0.4241477	46.9541	-0.0498764716210627	0.9735672	46.9541	38.3769888164012	-14.7146230824879	9.188661	9.656875	0.2977839	9.188661	-0.05571425		46.9541	0.103764		0.0005823944	2.028443E-07	9.873023E-06	-4.18762E-06
9.208211	9.486038	0.2854522	47.054	0.05669865	0.001009509	47.054	46.46856	-9.495224	47.054	54.45848	-0.2291655	47.054	-0.0256309854196347	0.9745168	47.054	37.084782796814	-7.57777565261668	9.208211	9.486038	0.2854522	9.208211	-1.379156		47.054	0.07934803		0.0007224255	2.37384E-07	1.260092E-05	-2.887696E-06
9.227761	9.662698	0.2866851	47.1539	0.02112429	0.000212652	47.1539	41.96369	-3.470987	47.1539	48.06635	-0.1250832	47.1539	-0.0106060342741028	0.8655464	47.1539	37.9901652838781	-3.14232086537257	9.227761	9.662698	0.2866851	9.227761	0.2292505		47.1539	0.1036275		0.0002766892	1.036574E-07	4.943906E-06	-6.183994E-07
9.247312	9.882068	0.2934678	47.25381	0.01915882	0.0003809932	47.25381	42.31443	-13.65326	47.25381	52.11707	-0.338538	47.25381	-0.0419191200194325	0.9583498	47.25381	38.5727940230235	-12.4459719720684	9.247312	9.882068	0.2934678	9.247312	-1.169999		47.25381	0.1135854		0.0007955382	2.806889E-07	1.38562E-05	-4.690849E-06
9.266862	10.11114	0.2950089	47.35371	0.009987887	0.0001488601	47.35371	49.63041	-17.38893	47.35371	59.28108	-0.38729	47.35371	-0.0469836650539362	0.9590655	47.35371	39.8984280233928	-13.9791501740814	9.266862	10.11114	0.2950089	9.266862	-0.4027866		47.35371	0.03185155		0.0008082624	2.205812E-07	1.219374E-05	-4.722513E-06
9.286412	10.35963	0.3030255	47.45361	0.01268516	0.0001794678	47.45361	46.82925	-6.084717	47.45361	53.94894	-0.1610388	47.45361	-0.0161027667892033	0.9204085	47.45361	36.9510233878782	-4.80119854775173	9.286412	10.35963	0.3030255	9.286412	-2.81494		47.45361	0.05853063		0.0005838178	1.846257E-07	9.833666E-06	-1.583602E-06
9.305963	10.60909	0.3113493	47.55351	0.02214424	3.562667E-05	47.55351	20.33874	-5.920159	47.55351	23.90529	-0.3428596	47.55351		0.4023333	47.55351			9.305963	10.60909	0.3113493	9.305963	0.7736061		47.55351	0.07238715		0.0005154992	3.629325E-07	8.207027E-06	-2.813858E-06
9.325513	10.49455	0.2990177	47.65342	0.0163276	0.0002375794	47.65342	56.54869	-14.37037	47.65342	66.53291	-0.282115	47.65342	-0.0341611300663623	0.9890344	47.65342	40.2495228340739	-10.2283633908437	9.325513	10.49455	0.2990177	9.325513	-0.5936764		47.65342	0.08441566		0.0006457231	1.442729E-07	9.238299E-06	-2.606263E-06
9.345063	10.71974	0.3125831	47.75332	0.007238783	0.0001470633	47.75332	51.63577	-13.13312	47.75332	61.44666	-0.3035236	47.75332	-0.0323202634025846	0.9902536	47.75332	38.1277271457698	-9.6974667957573	9.345063	10.71974	0.3125831	9.345063	0.6703978		47.75332	0.05664675		0.000761584	1.997412E-07	1.174436E-05	-3.564691E-06
9.364614	10.57318	0.3014835	47.85322	0.06138347	0.0009433902	47.85322	51.72581	-14.54235	47.85322	61.4215	-0.2961149	47.85322	-0.03575329452215	0.9779631	47.85322	38.2366352318756	-10.7499664572437	9.364614	10.57318	0.3014835	9.364614	1.446744		47.85322	0.1344831		0.001511469	3.918146E-07	2.307543E-05	-6.832977E-06
9.384164	10.81002	0.3039501	47.95313	0.03297856	0.0004369863	47.95313	55.17858	-13.12569	47.95313	63.15843	-0.2587947	47.95313	-0.0313601970826771	0.9450912	47.95313	39.7213565223949	-9.44877627522069	9.384164	10.81002	0.3039501	9.384164	2.215783		47.95313	0.1258408		0.0005014909	1.188158E-07	7.264879E-06	-1.880112E-06
9.403714	11.01482	0.3116575	48.05302	0.0376122	0.0007098933	48.05302	51.43929	-9.67313	48.05302	60.28849	-0.2132054	48.05302	-0.0234364181580499	0.9868126	48.05302	37.628750350529	-7.0760652990754	9.403714	11.01482	0.3116575	9.403714	1.59288		48.05302	0.1079727		0.001674548	4.546358E-07	2.68068E-05	-5.715355E-06
9.423265	10.83914	0.3113493	48.15293	0.02954868	0.0003910454	48.15293	51.0088	-14.60676	48.15293	60.99314	-0.2996379	48.15293	-0.0358799753712787	0.9282409	48.15293	37.9093084448124	-10.8556218868664	9.423265	10.83914	0.3113493	9.423265	1.659554		48.15293	0.08651783		0.0008877508	2.215081E-07	1.294198E-05	-3.877908E-06
9.442815	10.78284	0.305183	48.25283	0.03350633	0.0005599086	48.25283	54.08065	-4.489273	48.25283	62.05518	-0.1015635	48.25283	-0.0107661852142839	0.982626	48.25283	39.3215291516806	-3.26410805374972	9.442815	10.78284	0.305183	9.442815	-1.727142		48.25283	0.05968972		0.00157834	4.027473E-07	2.486464E-05	-2.525341E-06
9.462365	10.94494	0.3110411	48.35273	0.01632897	0.0002622203	48.35273	50.90163	12.78118	48.35273	60.38991	0.2376223	48.35273	0.0314531408593851	0.7868406	48.35273	38.056219941012	9.55575273111044	9.462365	10.94494	0.3110411	9.462365	0.7525991		48.35273	0.1002741		8.20706E-05	1.770702E-08	1.040357E-06	2.472121E-07
9.481915	10.74984	0.3098082	48.45264	0.05878763	0.0009948375	48.45264	52.64185	-6.346568	48.45264	61.31819	-0.149951	48.45264	-0.0156125089350083	0.9614037	48.45264	39.4241353944181	-4.75302365978237	9.481915	10.74984	0.3098082	9.481915	-0.888688		48.45264	0.01397343		0.001387788	3.548545E-07	2.151845E-05	-3.226713E-06
9.501466	10.49746	0.2999423	48.55254	0.008823574	0.0001016393	48.55254	58.54699	-4.419123	48.55254	67.40898	-0.08730783	48.55254	-0.0101358413164415	0.9827667	48.55254	40.9656711225988	-3.09208612544733	9.501466	10.49746	0.2999423	9.501466	0.8896013		48.55254	0.07854587		0.00156403	3.382673E-07	2.271584E-05	-1.983271E-06
9.521017	10.24218	0.3027172	48.65244	0.01591379	0.0001113044	48.65244	53.12407	-2.342448	48.65244	60.7352	-0.05375428	48.65244	-0.00562431538914987	0.8381771	48.65244	38.992003869431	-1.71930985807678	9.521017	10.24218	0.3027172	9.521017	1.883324		48.65244	0.03401926		0.0002588081	5.880749E-08	3.566536E-06	-1.917166E-07
9.540567	10.06746	0.2925431	48.75234	0.08292831	0.001663277	48.75234	44.2842	-4.757804	48.75234	49.14474	-0.1551351	48.75234	-0.0134400516825765	0.7965398	48.75234	38.3193914103447	-4.11695672984473	9.540567	10.06746	0.2925431	9.540567	-1.038477		48.75234	0.1081207		0.002344997	7.733849E-07	3.755853E-05	-5.826646E-06
9.560118	10.20433	0.2974756	48.85225	0.04932695	0.0006675009	48.85225	57.23653	-9.268867	48.85225	66.68887	-0.1694321	48.85225	-0.0208933480522956	0.9910273	48.85225	39.6021791318141	-6.41316561861929	9.560118	10.20433	0.2974756	9.560118	0.6694844		48.85225	0.04247403		0.003555311	7.922396E-07	5.209115E-05	-8.825913E-06
9.579668	10.12473	0.3027172	48.95215	0.04804013	0.0007529131	48.95215	59.50993	-6.25551	48.95215	68.3781	-0.1260004	48.95215	-0.0138666249263973	0.9887384	48.95215	40.5741203151458	-4.2650328322925	9.579668	10.12473	0.3027172	9.579668	3.513651		48.95215	0.137409		0.002941223	6.219784E-07	4.219607E-05	-5.31672E-06
9.599218	9.966514	0.2934678	49.05205	0.02419805	0.0003958197	49.05205	60.33249	-7.835838	49.05205	70.32837	-0.1294072	49.05205	-0.0171626525460714	0.9682937	49.05205	40.7274494037203	-5.28958262422583	9.599218	9.966514	0.2934678	9.599218	0.6311238		49.05205	0.02364475		0.001850681	3.623078E-07	2.52698E-05	-3.270095E-06
9.618769	10.09755	0.2996341	49.15195	0.07348992	0.001018656	49.15195	56.03963	-6.317176	49.15195	64.54429	-0.123959	49.15195	-0.0146186236229176	0.9690531	49.15195	40.0497124573261	-4.51468138254533	9.618769	10.09755	0.2996341	9.618769	-0.7854797		49.15195	0.04677268		0.00145725	3.389737E-07	2.171264E-05	-2.691477E-06
9.638319	9.890802	0.2953181	49.25185	0.07404564	0.001193616	49.25185	52.54753	-7.905667	49.25185	61.16729	-0.1679502	49.25185	-0.0191655333648262	0.9559903	49.25185	39.4218626941028	-5.93093771679935	9.638319	9.890802	0.2953181	9.638319	-2.01028		49.25185	0.1439544		0.00261314	6.676942E-07	4.027694E-05	-6.764522E-06
9.657869	9.763646	0.2882262	49.35176	0.02939013	0.0003805556	49.35176	60.40659	-5.818858	49.35176	69.34596	-0.1056889	49.35176	-0.0126644247818829	0.9875982	49.35176	40.7675446600792	-3.92706389626413	9.657869	9.763646	0.2882262	9.657869	-0.7416389		49.35176	0.01016368		0.003264396	6.704105E-07	4.623276E-05	-4.88629E-06
9.67742	9.963602	0.2934678	49.45166	0.05282912	0.0007530585	49.45166	58.10191	-12.15093	49.45166	67.95123	-0.2182367	49.45166	-0.0276635769389525	0.9692967	49.45166	41.1007809896005	-8.59545950361698	9.67742	9.963602	0.2934678	9.67742	0.8192735		49.45166	0.08316522		0.001546868	3.247249E-07	2.155805E-05	-4.704758E-06
9.69697	10.12861	0.293776	49.55156	0.01693146	0.000300526	49.55156	62.18217	-9.203804	49.55156	71.84725	-0.1527113	49.55156	-0.0198481349402882	0.9900292	49.55156	41.7498998243537	-6.17955096834177	9.69697	10.12861	0.293776	9.69697	0.20185		49.55156	0.04594656		0.004029033	7.727313E-07	5.488236E-05	-8.381154E-06
9.71652	10.24703	0.3190567	49.65146	0.03318211	0.0005154904	49.65146	61.01066	-5.308098	49.65146	70.6945	-0.09554341	49.65146	-0.011461280189057	0.9916349	49.65146	41.0971598871643	-3.57556789961964	9.71652	10.24703	0.3190567	9.71652	-1.968266		49.65146	0.03613899		0.004115287	8.165458E-07	5.746362E-05	-5.49027E-06
9.736071	10.14997	0.3061086	49.75137	0.08962265	0.001257366	49.75137	61.05	-5.790133	49.75137	70.01843	-0.1013933	49.75137	-0.0124755119791608	0.9976549	49.75137	41.1187975431501	-3.89980819075623	9.736071	10.14997	0.3061086	9.736071	0.6996249		49.75137	0.1347534		0.005419411	1.102828E-06	7.682437E-05	-7.789477E-06
9.755621	10.41011	0.2996341	49.85127	0.08523571	0.001189502	49.85127	60.42974	-3.352795	49.85127	69.82802	-0.0605993	49.85127	-0.00722351068105391	0.9943617	49.85127	40.7800888259681	-2.26258241360951	9.755621	10.41011	0.2996341	9.755621	-0.09772828		49.85127	0.03615009		0.007070969	1.441995E-06	0.0001005073	-6.090672E-06
9.775171	10.65859	0.3036419	49.95117	0.1078494	0.001161695	49.95117	53.40992	-3.43982	49.95117	61.07973	-0.07410406	49.95117	-0.00802116820618683	0.9388899	49.95117	39.0885324110119	-2.51746351818588	9.775171	10.65859	0.3036419	9.775171	-0.5507491		49.95117	0.01741908		0.008782589	2.210258E-06	0.0001346328	-9.976839E-06
9.794722	10.77993	0.3070333	50.05107	0.05656885	0.0008834826	50.05107	57.93532	-5.172157	50.05107	66.71938	-0.09455568	50.05107	-0.011551209723686	0.9866122	50.05107	40.6904410461335	-3.63262632338487	9.794722	10.77993	0.3070333	9.794722	1.555432		50.05107	0.05589432		0.0031591	7.00174E-07	4.650772E-05	-4.397569E-06
9.814272	10.61685	0.3101164	50.15097	0.01032733	0.0001354702	50.15097	60.70094	-4.289643	50.15097	69.98784	-0.07238229	50.15097	-0.00917872361286303	0.9895319	50.15097	40.9275510613626	-2.89228813543868	9.814272	10.61685	0.3101164	9.814272	0.1507025		50.15097	0.01833708		0.004344653	8.776871E-07	6.126714E-05	-4.434656E-06
9.833822	10.52756	0.3014835	50.25088	0.08478881	0.000978521	50.25088	65.03357	-5.027822	50.25088	75.13652	-0.08168577	50.25088	-0.0104497241270684	0.9925273	50.25088	42.6762285277569	-3.29934955329299	9.833822	10.52756	0.3014835	9.833822	1.643114		50.25088	0.1321949		0.008340646	1.466358E-06	0.0001098113	-8.970018E-06
9.853373	10.47805	0.3058004	50.35078	0.07524204	0.00109499	50.35078	63.97715	-3.368762	50.35078	73.68096	-0.05712789	50.35078	-0.00715853466496074	0.9977964	50.35078	43.0095351528507	-2.26469751554885	9.853373	10.47805	0.3058004	9.853373	-2.367399		50.35078	0.04925146		0.01031983	1.896724E-06	0.000139525	-7.970767E-06
9.872923	10.23442	0.3070333	50.45068	0.03426437	0.0004004242	50.45068	63.54099	-6.056416	50.45068	73.67415	-0.1015982	50.45068	-0.0128205968555877	0.9972341	50.45068	42.6376641999313	-4.06401378341928	9.872923	10.23442	0.3070333	9.872923	0.4210536		50.45068	0.04152603		0.006474978	1.189611E-06	8.719475E-05	-8.858826E-06
9.892473	9.981074	0.2962427	50.55058	0.03331614	0.0003976504	50.55058	65.18791	-1.188892	50.55058	75.06704	-0.02611981	50.55058	-0.00245248504192137	0.9802197	50.55058	42.7107217452775	-0.778955068752174	9.892473	9.981074	0.2962427	9.892473	1.239414		50.55058	0.03833058		0.003008315	5.23297E-07	3.926896E-05	-1.025698E-06
9.912024	9.713172	0.2987094	50.65049	0.0825883	0.001071323	50.65049	65.66205	-0.01451019	50.65049	75.90273	-0.007474061	50.65049	-2.98841216120567E-05	0.9934455	50.65049	43.0373273424363	-0.00951051408809715	9.912024	9.713172	0.2987094	9.912024	1.409297		50.65049	0.04516599		0.005752684	9.919729E-07	7.529135E-05	-5.627321E-07
9.931574	9.421003	0.2882262	50.75039	0.03833783	0.0002789877	50.75039	64.49862	-1.324981	50.75039	74.53848	-0.02437292	50.75039	-0.00279932090198325	0.9954235	50.75039	43.4522891823934	-0.892630889765079	9.931574	9.421003	0.2882262	9.931574	0.5927631		50.75039	0.0551007		0.02441198	4.373708E-06	0.0003259128	-7.943446E-06
9.951124	9.13757	0.2888435	50.85029	0.0909826	0.001060874	50.85029	68.26801	-5.322371	50.85029	79.00558	-0.07811847	50.85029	-0.0107965808847996	0.9966168	50.85029	44.2457581086827	-3.449527032338	9.951124	9.13757	0.2888435	9.951124	-1.073184		50.85029	0.1253729		0.01139657	1.819645E-06	0.0001433255	-1.119637E-05
9.970675	8.836664	0.2854522	50.9502	0.03640253	0.0005114541	50.9502	65.59427	-5.908246	50.9502	75.71893	-0.09689848	50.9502	-0.0120996578630663	0.9842471	50.9502	43.0037352112757	-3.8734576227477	9.970675	8.836664	0.2854522	9.970675	0.5562292		50.9502	0.0506813		0.009521934	1.634633E-06	0.0001231957	-1.193747E-05
9.990225	8.548379	0.2826773	51.05009	0.06724157	0.001365843	51.05009	58.95393	0.206466	51.05009	67.55087	-0.004772203	51.05009	0.000445408865238458	0.9618634	51.05009	40.7943033778845	0.142868101425998	9.990225	8.548379	0.2826773	9.990225	-1.377329		51.05009	0.0576594		0.01946642	4.103343E-06	0.0002771812	-1.322765E-06
