# Supplementary material for: Nanomechanical Properties of Rib Bones in Diabetic vs. Healthy Rat Models
Source: Nanomaterials (Basel). 2025 Oct 17;15(20):1582. doi: 10.3390/nano15201582 (PMC12566810; doi:10.3390/nano15201582)
Supplement: Supplementary file 1 [file nanomaterials-15-01582-s001.zip › Nanoindentation data/raw dynamic/sample o2/din_005.scn]

SD;Time(s);Random;25.6;30;0.1;0.1;Avg:;4.882512;0; ; ;0;0;Force;5;C:\meresek\14_pocok\00_area\kalib\I8_Area\IND1000.afn;C:\meresek\14_pocok\din_ref\SpringRef_25_6_005.scn;Berkovich;1;1;C;C;0;03:22:06;1;	P	h	Hz(A)	|P|	|h|	Hz(T)	TF Re	TF Im	Hz(M)	|TF|	tan d	Hz(n)	n'	r2	Hz(E)	E' (GPa)	E''(GPa)	Time(s)	PR	hR	Time(s)	Cmd	-	Hz(C)	|Cmd|	-	GPP	Ghh	GPhRe	GPhIm
0	10.03045	0.275163	0	10.17488	0.2730136	0	34.86584	0	0	34.86584	0	0			0	53.8756125099902	0	0	10.03045	0.275163	0	-4.829786		0	0.009169118		101.2876	0.08319147	2.900541	0
0.01955034	9.891649	0.2742374	0.09990234	0.1612365	0.002589045	0.09990234	53.08185	15.26908	0.09990234	63.28843	0.2966321	0.09990234	21.0225239296428	0.507377	0.09990234	45.8747490758992	13.1959416674937	0.01955034	9.891649	0.2742374	0.01955034	3.073417		0.09990234	0.188397		0.02122123	2.688145E-06	0.000163104	4.838186E-05
0.03910068	9.940182	0.2733127	0.1998047	0.1505326	0.001621892	0.1998047	66.37414	-11.97243	0.1998047	77.54174	-0.1733995	0.1998047	-6.97652649315804	0.7926709	0.1998047	48.5558094507286	-8.75839998599087	0.03910068	9.940182	0.2733127	0.03910068	3.115432		0.1998047	0.1608496		0.009945901	1.311191E-06	0.0001001772	-1.737067E-05
0.05865103	10.18285	0.2893449	0.299707	0.263301	0.002103427	0.299707	104.4053	27.64337	0.299707	124.6121	0.2649353	0.299707	9.03982062701687	0.9716414	0.299707	64.2936694947515	17.0230201454931	0.05865103	10.18285	0.2893449	0.05865103	1.754542		0.299707	0.2069994		0.03164471	1.9801E-06	0.0002385154	6.319115E-05
0.07820137	10.41678	0.2850279	0.3996094	0.07697683	0.000984737	0.3996094	79.13271	6.620829	0.3996094	91.75069	0.08752366	0.3996094	1.77309326856223	0.9085474	0.3996094	53.2096948288212	4.45191746172422	0.07820137	10.41678	0.2850279	0.07820137	0.162576		0.3996094	0.02689175		0.009312012	1.005015E-06	9.185963E-05	8.039891E-06
0.09775171	10.40998	0.275163	0.4995117	0.06795913	0.0003511652	0.4995117	102.6663	-0.4868674	0.4995117	118.6795	0.002510746	0.4995117	-0.0957036561646676	0.9164904	0.4995117	63.3389922275468	-0.300368272705347	0.09775171	10.40998	0.275163	0.09775171	1.544472		0.4995117	0.02084764		0.01034062	6.728579E-07	7.985417E-05	2.004936E-07
0.1173021	10.52161	0.2822539	0.5994141	0.1310731	0.001319175	0.5994141	102.1808	4.981149	0.5994141	117.7863	0.05664826	0.5994141	0.817476488752899	0.9694109	0.5994141	63.157064510881	3.07880417337436	0.1173021	10.52161	0.2822539	0.1173021	-2.638664		0.5994141	0.09627485		0.01942519	1.357324E-06	0.0001596183	9.042099E-06
0.1368524	10.47307	0.2754712	0.6993164	0.111624	0.001124313	0.6993164	91.882	5.988855	0.6993164	106.2792	0.07143161	0.6993164	0.874653064333344	0.98858	0.6993164	58.9625143164524	3.84316805613496	0.1368524	10.47307	0.2754712	0.1368524	6.350512		0.6993164	0.1536268		0.01706291	1.493373E-06	0.0001583111	1.130842E-05
0.1564027	10.57499	0.2847197	0.7992187	0.07947843	0.0007677666	0.7992187	95.06447	10.89396	0.7992187	110.0476	0.1191152	0.7992187	1.36727001298697	0.9853715	0.7992187	59.9145305212308	6.86593689529305	0.1564027	10.57499	0.2847197	0.1564027	0.280398		0.7992187	0.1200052		0.01700317	1.383467E-06	0.0001511785	1.800765E-05
0.1759531	10.53131	0.2739291	0.899121	0.08392331	0.000904853	0.899121	95.26609	14.6494	0.899121	111.0281	0.1582264	0.899121	1.63313031903466	0.9528959	0.899121	59.9980808904366	9.22611491587813	0.1759531	10.53131	0.2739291	0.1759531	1.427564		0.899121	0.1639307		0.01087419	8.405758E-07	9.218073E-05	1.458543E-05
0.1955034	10.64779	0.283795	0.9990234	0.03156999	0.0003013644	0.9990234	95.47296	17.57495	0.9990234	111.6509	0.1858464	0.9990234	1.76204224007055	0.987992	0.9990234	60.0838970973402	11.0604255948844	0.1955034	10.64779	0.283795	0.1955034	0.5772362		0.9990234	0.06376908		0.01134519	8.991673E-07	9.870277E-05	1.834356E-05
0.2150538	10.64585	0.283795	1.098926	0.0942449	0.0007919496	1.098926	94.91582	-1.496926	1.098926	108.8873	-0.01053344	1.098926	-0.136709720992287	0.9670901	1.098926	59.8529915706796	-0.94394694979648	0.2150538	10.64585	0.283795	0.2150538	-1.081405		1.098926	0.1343131		0.009000476	7.341379E-07	7.993389E-05	-8.419786E-07
0.2346041	10.41775	0.2739291	1.198828	0.1282714	0.0006814598	1.198828	75.77982	-12.96725	1.198828	87.73985	-0.1611974	1.198828	-1.17312624779205	0.7469931	1.198828	51.6401091542045	-8.8365256671961	0.2346041	10.41775	0.2739291	0.2346041	2.597563		1.198828	0.1586448		0.006369316	6.180386E-07	5.353553E-05	-8.629786E-06
0.2541544	10.55073	0.2804037	1.29873	0.03659408	0.0002393312	1.29873	95.94231	9.096614	1.29873	111.1898	0.09996133	1.29873	0.700383943439037	0.9716264	1.29873	60.2789230758998	5.71524775695914	0.2541544	10.55073	0.2804037	0.2541544	2.903535		1.29873	0.1252379		0.005017723	3.943445E-07	4.362967E-05	4.361279E-06
0.2737048	10.79145	0.2797872	1.398633	0.08469457	0.0008813078	1.398633	87.88625	4.334896	1.398633	100.4687	0.05583026	1.398633	0.321874418922105	0.9741811	1.398633	57.3472161615309	2.82859006692278	0.2737048	10.79145	0.2797872	0.2737048	4.735712		1.398633	0.1567505		0.003071871	2.964703E-07	2.973967E-05	1.660373E-06
0.2932551	11.04576	0.2893449	1.498535	0.05588655	0.0005639663	1.498535	89.24542	22.47698	1.498535	106.2388	0.2608826	1.498535	1.55474955255981	0.9627265	1.498535	58.1239618689057	14.6388595783211	0.2932551	11.04576	0.2893449	0.2932551	-3.836063		1.498535	0.0597782		0.00247396	2.110228E-07	2.169276E-05	5.659262E-06
0.3128055	10.91666	0.2813284	1.598437	0.08274151	0.0008225806	1.598437	84.13149	3.849193	1.598437	96.26114	0.05035657	1.598437	0.257712590358466	0.9732938	1.598437	56.5718123777548	2.58827936796212	0.3128055	10.91666	0.2813284	0.3128055	2.698031		1.598437	0.1495276		0.004263291	4.47803E-07	4.305147E-05	2.167925E-06
0.3323558	11.10497	0.2797872	1.69834	0.03794204	0.0002874818	1.69834	87.3581	13.39399	1.69834	101.172	0.1622475	1.69834	0.81989783743326	0.9663808	1.69834	57.0633627308237	8.74911692477207	0.3323558	11.10497	0.2797872	0.3323558	1.555432		1.69834	0.01200745		0.00683397	6.452094E-07	6.443453E-05	1.045434E-05
0.3519062	11.34958	0.2921198	1.798242	0.03650144	0.0003459301	1.798242	86.80219	14.89222	1.798242	100.6378	0.1811193	1.798242	0.861958653256402	0.8853462	1.798242	56.7656702793279	9.73900183590963	0.3519062	11.34958	0.2921198	0.3519062	0.5206086		1.798242	0.1550608		0.002165539	1.893027E-07	1.874601E-05	3.395265E-06
0.3714565	11.21854	0.2834868	1.898144	0.04557865	0.0003488237	1.898144	94.70658	15.2823	1.898144	110.4253	0.1789285	1.898144	0.808642812574309	0.957909	1.898144	59.7664461264446	9.64419239091388	0.3714565	11.21854	0.2834868	0.3714565	1.18918		1.898144	0.1083105		0.002640478	2.07429E-07	2.254732E-05	4.034359E-06
0.3910068	11.23116	0.2915024	1.998047	0.06791154	0.0006875399	1.998047	86.57075	1.693383	1.998047	99.10027	0.03064459	1.998047	0.0882546120568045	0.987324	1.998047	56.6420564352167	1.107957060122	0.3910068	11.23116	0.2915024	0.3910068	-0.3260654		1.998047	0.08200262		0.002121294	2.132608E-07	2.112428E-05	6.47345E-07
0.4105572	11.01955	0.2856453	2.097949	0.03681335	0.0003506969	2.097949	84.5118	6.841166	2.097949	98.01274	0.08048363	2.097949	0.340994210131584	0.9329927	2.097949	55.527619339072	4.49491874191913	0.4105572	11.01955	0.2856453	0.4105572	0.2237704		2.097949	0.04553926		0.001044974	1.01489E-07	9.91515E-06	7.980073E-07
0.4301075	10.7633	0.2807119	2.197851	0.008495295	9.744985E-05	2.197851	79.04733	28.18619	2.197851	95.89996	0.3799764	2.197851	1.37264068426312	0.9295084	2.197851	53.1601050291817	18.9554916456867	0.4301075	10.7633	0.2807119	0.4301075	-2.066907		2.197851	0.02097781		0.002171445	2.19465E-07	1.967425E-05	7.475749E-06
0.4496579	10.49152	0.2847197	2.297754	0.01175031	0.0002080012	2.297754	80.07877	8.980766	2.297754	92.68095	0.1195392	2.297754	0.417627921856248	0.906575	2.297754	53.7621858543617	6.0293832392117	0.4496579	10.49152	0.2847197	0.4496579	0.4585009		2.297754	0.06806073		0.002478776	2.616135E-07	2.407518E-05	2.877928E-06
0.4692082	10.29739	0.2714634	2.397656	0.06610381	0.0006263701	2.397656	57.21888	-10.11713	2.397656	64.11509	-0.1288307	2.397656	-0.528789618209958	0.6992252	2.397656	45.0538204297518	-7.96617251153245	0.4692082	10.29739	0.2714634	0.4692082	4.882761		2.397656	0.1999934		0.002550253	4.337903E-07	2.758453E-05	-3.553735E-06
0.4887586	10.48569	0.2844115	2.497559	0.03800263	0.0003573606	2.497559	76.655	15.71947	2.497559	89.37431	0.2151304	2.497559	0.67520114458309	0.9682554	2.497559	51.669164562559	10.5956771045775	0.4887586	10.48569	0.2844115	0.4887586	-3.162012		2.497559	0.1215425		0.002312749	2.803452E-07	2.449523E-05	5.26967E-06
0.5083089	10.29059	0.2711543	2.597461	0.02911852	0.0003090541	2.597461	68.16823	23.29534	2.597461	82.70766	0.3549086	2.597461	1.03250494956555	0.9247497	2.597461	49.3098928993757	16.8508191894818	0.5083089	10.29059	0.2711543	0.5083089	2.888008		2.597461	0.06532539		0.001460231	1.974033E-07	1.538646E-05	5.460786E-06
0.5278592	10.44493	0.2810201	2.697363	0.01121988	0.0002218188	2.697363	60.99459	28.24696	2.697363	77.73361	0.4986401	2.697363	1.32671396596548	0.8938047	2.697363	48.5530137343632	22.485191253054	0.5278592	10.44493	0.2810201	0.5278592	-5.64358		2.697363	0.02686837		0.0005954631	8.808051E-08	6.127308E-06	3.055321E-06
0.5474096	10.22459	0.2773205	2.797266	0.01287757	0.000107943	2.797266	78.88036	27.40949	2.797266	96.08997	0.361795	2.797266	1.04908919324402	0.9162143	2.797266	53.0632573245122	18.4385157494868	0.5474096	10.22459	0.2773205	0.5474096	-3.845197		2.797266	0.008988355		0.0008383676	8.319084E-08	7.516961E-06	2.719599E-06
0.5669599	10.02269	0.2717716	2.897168	0.01504943	0.0002489198	2.897168	67.5691	17.82793	2.897168	79.91106	0.2836218	2.897168	0.71101177271399	0.8160781	2.897168	49.0543599102047	12.9428626517889	0.5669599	10.02269	0.2717716	0.5669599	0.5078217		2.897168	0.04933607		0.0005979453	7.641513E-08	5.8747E-06	1.666193E-06
0.5865102	10.16732	0.2782452	2.99707	0.04431865	0.0006068927	2.99707	77.54053	16.40861	2.99707	91.10943	0.2244249	2.99707	0.587633435597068	0.937345	2.99707	52.2926113246022	11.0658122822016	0.5865102	10.16732	0.2782452	0.5865102	0.0264871		2.99707	0.1595354		0.002142764	2.41962E-07	2.150998E-05	4.827377E-06
0.6060606	10.07413	0.2705378	3.096972	0.02594059	0.0002119831	3.096972	64.07914	25.60951	3.096972	79.48534	0.4279776	3.096972	0.975295056510394	0.9109685	3.096972	47.486333703649	18.9781229099397	0.6060606	10.07413	0.2705378	0.6060606	1.802036		3.096972	0.1460372		0.001016503	1.465675E-07	1.071031E-05	4.583774E-06
0.6256109	10.28671	0.2717716	3.196875	0.05497583	0.0004748456	3.196875	84.16143	20.47209	3.196875	96.4505	0.2642194	3.196875	0.685199835502402	0.9541324	3.196875	56.58141146419	13.7633058182766	0.6256109	10.28671	0.2717716	0.6256109	3.418663		3.196875	0.158853		0.001096554	1.124682E-07	1.04877E-05	2.771054E-06
0.6451613	10.52355	0.2745456	3.296777	0.03612981	0.0004351095	3.296777	67.84487	24.94405	3.296777	82.63095	0.3834325	3.296777	0.87275857232564	0.9744923	3.296777	49.1715292566017	18.0785497374635	0.6451613	10.52355	0.2745456	0.6451613	3.335548		3.296777	0.03907014		0.001490819	2.127736E-07	1.641628E-05	6.294536E-06
0.6647117	10.72544	0.2834868	3.39668	0.02100002	0.0002908555	3.39668	60.56515	29.72285	3.39668	77.80679	0.5487105	3.39668	1.12172863226709	0.8972485	3.39668	48.7814316471421	23.9398971761973	0.6647117	10.72544	0.2834868	0.6647117	-2.837774		3.39668	0.02794016		0.0005601523	8.302021E-08	5.66303E-06	3.107364E-06
0.684262	10.58373	0.2810201	3.496582	0.03224271	0.0003795646	3.496582	60.50463	7.35016	3.496582	69.50159	0.1480695	3.496582	0.269712863832276	0.9197051	3.496582	48.7772196655472	5.92550346456295	0.684262	10.58373	0.2810201	0.684262	2.495268		3.496582	0.05878063		0.0006695964	1.274888E-07	8.765113E-06	1.297846E-06
0.7038123	10.79436	0.283795	3.596484	0.01598132	0.000590609	3.596484	5.736616	-0.3447622	3.596484	6.485577	-0.01297903	3.596484		0.01097596	3.596484			0.7038123	10.79436	0.283795	0.7038123	0.262131		3.596484	0.1432161		0.0004259219	1.111413E-07	7.207547E-07	-9.354698E-09
0.7233627	10.58373	0.2797872	3.696387	0.007149395	3.545188E-05	3.696387	47.76791	17.1663	3.696387	57.98846	0.3941516	3.696387	0.714845677428355	0.8654592	3.696387	46.1986243717475	16.6023497597423	0.7233627	10.58373	0.2797872	0.7233627	-3.426883		3.696387	0.05964243		0.0003047103	7.842429E-08	4.230916E-06	1.667622E-06
0.742913	10.33718	0.2804037	3.796289	0.007718062	4.980512E-05	3.796289	36.77662	25.33851	3.796289	50.34412	0.7380257	3.796289	1.43671511167404	0.5842777	3.796289	49.73938171452	34.2696595640477	0.742913	10.33718	0.2804037	0.742913	-0.1050351		3.796289	0.01965456		0.0001105266	2.547937E-08	1.032091E-06	7.617094E-07
0.7624633	10.16732	0.2683802	3.896191	0.006717642	6.200961E-05	3.896191	62.5355	11.82006	3.896191	74.59921	0.2038777	3.896191	0.361353223390589	0.9020367	3.896191	46.8014423729417	8.84610456364401	0.7624633	10.16732	0.2683802	0.7624633	5.295594		3.896191	0.0299479		0.0004010716	6.500962E-08	4.751912E-06	9.688091E-07
0.7820137	10.30224	0.2810201	3.996094	0.007196489	0.0001026183	3.996094	57.762	11.10417	3.996094	67.14433	0.2360785	3.996094	0.347724550338074	0.9451962	3.996094	45.4157932707072	8.73073625380265	0.7820137	10.30224	0.2810201	0.7820137	-1.62576		3.996094	0.1557634		0.0006505788	1.363965E-07	8.913237E-06	2.104224E-06
0.801564	10.04113	0.2754712	4.095996	0.0290575	0.0004295758	4.095996	59.42422	19.61692	4.095996	71.85361	0.3566272	4.095996	0.602017318896877	0.8109151	4.095996	46.9332847491351	15.4934580465149	0.801564	10.04113	0.2754712	0.801564	-0.4265337		4.095996	0.2036734		0.0003944832	6.195933E-08	4.193321E-06	1.495452E-06
0.8211144	9.770316	0.2742374	4.195899	0.0263825	0.0003677931	4.195899	58.28076	9.138557	4.195899	66.00314	0.1928898	4.195899	0.272230791414017	0.7614136	4.195899	45.770919881294	7.17698570883157	0.8211144	9.770316	0.2742374	0.8211144	-2.552809		4.195899	0.201839		0.0003866325	6.757558E-08	4.379473E-06	8.447556E-07
0.8406647	9.487855	0.2693049	4.295801	0.02131144	0.0003519726	4.295801	50.97451	-1.892646	4.295801	57.3893	-0.01574271	4.295801	-0.0633075549802326	0.8134218	4.295801	46.0217675459733	-1.70875397013649	0.8406647	9.487855	0.2693049	0.8406647	-3.778522		4.295801	0.1847512		0.0002072711	5.11909E-08	2.937446E-06	-4.624337E-08
0.8602151	9.194715	0.2637551	4.395703	0.02671609	0.0003582754	4.395703	57.68806	19.2914	4.395703	70.91965	0.3645223	4.395703	0.549286988506217	0.8473287	4.395703	45.3659129915731	15.1707654320381	0.8602151	9.194715	0.2637551	0.8602151	-1.176393		4.395703	0.1321333		0.0006182942	1.041631E-07	6.940475E-06	2.529958E-06
0.8797654	9.025821	0.2767041	4.495605	0.01129545	0.0001545132	4.495605	45.1294	-4.419777	4.495605	51.92487	-0.1031133	4.495605	-0.160254518915002	0.9027349	4.495605	46.220809539686	-4.52666503334269	0.8797654	9.025821	0.2767041	0.8797654	0.007306787		4.495605	0.09198219		0.000143041	4.789278E-08	2.473711E-06	-2.550725E-07
0.8993157	9.22966	0.2726963	4.595508	0.002092775	3.395579E-05	4.595508	80.26546	22.59779	4.595508	95.77336	0.3361208	4.595508	0.525273915099187	0.8505308	4.595508	53.8718561053402	15.1669827324634	0.8993157	9.22966	0.2726963	0.8993157	2.919062		4.595508	0.1002006		0.0004590814	4.256869E-08	3.864488E-06	1.298935E-06
0.9188661	9.414084	0.2683802	4.69541	0.02764125	0.0002788531	4.69541	59.818	21.45244	4.69541	71.88107	0.357678	4.69541	0.576798139856924	0.9016408	4.69541	47.4495919700597	17.0167739990745	0.9188661	9.414084	0.2683802	0.9188661	1.089625		4.69541	0.046691		0.0004481509	7.820398E-08	5.292996E-06	1.893188E-06
0.9384164	9.643161	0.2689967	4.795312	0.0125269	0.0006415158	4.795312	18.16971	13.17742	4.795312	24.44116	0.6768603	4.795312		0.4689842	4.795312			0.9384164	9.643161	0.2689967	0.9384164	1.718922		4.795312	0.2344144		0.0005456468	4.283769E-07	8.670584E-06	5.868774E-06
0.9579667	9.767406	0.2767041	4.895215	0.01696009	0.0002754629	4.895215	39.95418	21.2633	4.895215	52.03215	0.5877852	4.895215	0.820208245073477	0.7482086	4.895215	47.4031512334497	25.2275877004244	0.9579667	9.767406	0.2767041	0.9579667	-0.6366038		4.895215	0.1187462		0.0001490476	4.119117E-08	1.847717E-06	1.086061E-06
0.9775171	9.55289	0.2739291	4.995117	0.01649774	0.0002237424	4.995117	63.76082	17.93773	4.995117	75.893	0.3316336	4.995117	0.422402161703259	0.8433657	4.995117	47.123548449439	13.2571958729329	0.9775171	9.55289	0.2739291	0.9775171	-1.792903		4.995117	0.2070119		0.0003304183	4.838121E-08	3.485144E-06	1.155791E-06
0.9970675	9.496592	0.2659135	5.095019	0.03120035	0.000321152	5.095019	58.97839	36.8672	5.095019	78.82815	0.6705483	5.095019	0.90080316873671	0.9330361	5.095019	46.1326396890633	28.8373676088256	0.9970675	9.496592	0.2659135	0.9970675	2.188383		5.095019	0.1009731		0.0005023095	7.542359E-08	4.938092E-06	3.311229E-06
1.016618	9.73052	0.2745456	5.194921	0.01655885	0.0002450821	5.194921	53.9006	9.267702	5.194921	63.65322	0.2112077	5.194921	0.244597016561953	0.9006989	5.194921	46.4335115379515	7.98380695822605	1.016618	9.73052	0.2745456	1.016618	0.4612409		5.194921	0.05577648		0.0004255545	9.460062E-08	5.891658E-06	1.244364E-06
1.036168	9.799437	0.2757794	5.294824	0.02356063	0.000284745	5.294824	58.61888	15.2437	5.294824	68.62371	0.329954	5.294824	0.359623276994628	0.8607899	5.294824	46.0072442923371	11.9640766930432	1.036168	9.799437	0.2757794	1.036168	-2.62405		5.294824	0.1158728		0.0003063901	5.600457E-08	3.649702E-06	1.204234E-06
1.055718	9.549976	0.2745456	5.394726	0.01684622	0.0003393407	5.394726	45.52631	28.56786	5.394726	60.38807	0.6374292	5.394726	0.853942221000238	0.7389987	5.394726	46.1277647353835	28.9452808228713	1.055718	9.549976	0.2745456	1.055718	-3.230513		5.394726	0.08773744		0.000264884	5.367809E-08	2.733423E-06	1.742363E-06
1.075269	9.313135	0.2696131	5.494629	0.01541118	0.0002565237	5.494629	49.59662	24.81641	5.494629	64.06729	0.5543332	5.494629	0.646891487261154	0.904828	5.494629	44.6336889518393	22.333134986919	1.075269	9.313135	0.2696131	1.075269	-6.883907		5.494629	0.1016489		0.0004021782	8.865676E-08	4.967788E-06	2.753809E-06
1.094819	9.244219	0.2646807	5.594531	0.005702588	0.0002901046	5.594531	37.42656	8.856795	5.594531	44.92717	0.2584279	5.594531	0.359609867460966	0.6824483	5.594531	53.4168627342517	12.6408169058464	1.094819	9.244219	0.2646807	1.094819	0.1762763		5.594531	0.1292025		0.0001117733	3.779111E-08	1.643843E-06	4.248149E-07
1.11437	9.469412	0.2720798	5.694433	0.01589228	0.0001931511	5.694433	54.72445	18.55664	5.694433	66.25349	0.358164	5.694433	0.432714105562524	0.8985695	5.694433	45.657638956743	15.4821552740488	1.11437	9.469412	0.2720798	1.11437	3.520958		5.694433	0.1811451		0.0003379233	6.91755E-08	4.314717E-06	1.545376E-06
1.13392	9.493679	0.2742374	5.794336	0.01558263	0.0002603866	5.794336	50.3343	28.66363	5.794336	66.73644	0.5927295	5.794336	0.716693860074956	0.9023082	5.794336	45.8194622441993	26.092592416362	1.13392	9.493679	0.2742374	1.13392	-1.672341		5.794336	0.1719876		0.0002712103	5.494587E-08	3.154407E-06	1.86971E-06
1.15347	9.308284	0.2702296	5.894238	0.01403534	0.0001580143	5.894238	55.28071	22.11475	5.894238	68.69195	0.4595703	5.894238	0.48800286565842	0.8654643	5.894238	45.1774308384276	18.072985004211	1.15347	9.308284	0.2702296	1.15347	-0.8110534		5.894238	0.08727396		0.0001629706	2.989143E-08	1.865708E-06	8.574241E-07
1.17302	9.349051	0.2671464	5.994141	0.00638591	0.0005024474	5.994141	8.722017	4.434951	5.994141	11.7252	0.4872485	5.994141		0.2692227	5.994141			1.17302	9.349051	0.2671464	1.17302	2.503488		5.994141	0.2173357		0.0001406514	2.754325E-07	2.903211E-06	1.414585E-06
1.192571	9.567449	0.2671464	6.094043	0.02610703	0.0003414825	6.094043	38.27604	31.06017	6.094043	55.67638	0.8634924	6.094043	1.04833253854691	0.7721325	6.094043	49.4660895433176	40.1406538607382	1.192571	9.567449	0.2671464	1.192571	-0.2511708		6.094043	0.1333032		0.0001953275	4.86534E-08	2.050262E-06	1.770386E-06
1.212121	9.792642	0.2717716	6.193945	0.01770491	0.000270678	6.193945	50.13743	18.71426	6.193945	61.91068	0.3965747	6.193945	0.440065229230273	0.8563499	6.193945	45.8832032078801	17.1263290077671	1.212121	9.792642	0.2717716	1.212121	-0.2694378		6.193945	0.09413536		0.0002915812	6.514479E-08	3.749105E-06	1.4868E-06
1.231672	9.973186	0.2726963	6.293848	0.01106458	0.0002017457	6.293848	35.13475	10.72305	6.293848	42.58091	0.3523107	6.293848	0.432412869817153	0.7960615	6.293848	56.0290582459408	17.0999442937605	1.231672	9.973186	0.2726963	1.231672	3.986766		6.293848	0.0853288		0.0001140076	5.005536E-08	2.01029E-06	7.082464E-07
1.251222	9.99648	0.2800955	6.39375	0.008880174	0.0002021385	6.39375	29.73293	29.46275	6.39375	47.57499	1.059685	6.39375	2.39117013201144	0.7608794	6.39375	96.9416758411395	96.0607521637006	1.251222	9.99648	0.2800955	1.251222	-3.061544		6.39375	0.1992656		0.0001867937	6.279434E-08	2.050366E-06	2.172741E-06
1.270772	9.780024	0.2717716	6.493652	0.02480101	0.0004690416	6.493652	39.87236	17.23685	6.493652	48.47945	0.4814186	6.493652	0.503739349388409	0.8803979	6.493652	47.5432484012205	20.552978217545	1.270772	9.780024	0.2717716	1.270772	-4.149342		6.493652	0.1471594		0.0002777799	1.040553E-07	4.545256E-06	2.18817E-06
1.290323	9.832439	0.2656053	6.593554	0.007666067	0.0002278814	6.593554	43.12216	23.82997	6.593554	55.25221	0.5856135	6.593554	0.616206659604262	0.7708265	6.593554	46.1958432762941	25.5285323970563	1.290323	9.832439	0.2656053	1.290323	2.057774		6.593554	0.0476408		0.0001451809	3.665784E-08	1.747784E-06	1.023526E-06
1.309873	10.08966	0.272388	6.693457	0.01069947	0.0001385103	6.693457	41.53243	24.0198	6.693457	53.53381	0.601963	6.693457	0.649169199668158	0.8543124	6.693457	47.2069741648293	27.3016082857937	1.309873	10.08966	0.272388	1.309873	3.375736		6.693457	0.119724		0.0001787602	5.328823E-08	2.444069E-06	1.471239E-06
1.329423	10.34398	0.2745456	6.793359	0.008631207	0.0001134466	6.793359	36.73995	13.40243	6.793359	40.73587	0.3618976	6.793359	0.430629123878685	0.5956075	6.793359	50.3874936013221	18.3809464253329	1.329423	10.34398	0.2745456	1.329423	5.097397		6.793359	0.06256446		9.728027E-05	3.491652E-08	1.337465E-06	4.840254E-07
1.348974	10.58664	0.2847197	6.893261	0.006516971	1.666539E-05	6.893261	41.03447	17.75079	6.893261	50.92055	0.4627058	6.893261	0.466105677365564	0.8507861	6.893261	46.6680987915683	20.187800311132	1.348974	10.58664	0.2847197	1.348974	0.6192502		6.893261	0.05367323		7.796066E-05	2.558054E-08	1.18216E-06	5.469922E-07
1.368524	10.55364	0.2739291	6.993164	0.006224302	0.0001529572	6.993164	33.81147	25.30315	6.993164	49.49215	0.8189693	6.993164	0.956291181163661	0.8642906	6.993164	56.1478494469661	42.0188093856736	1.368524	10.55364	0.2739291	1.368524	-3.715501		6.993164	0.2090175		0.0001230033	4.340141E-08	1.661841E-06	1.360997E-06
1.388074	10.68177	0.2807119	7.093066	0.01362239	0.0003347148	7.093066	34.46252	21.32141	7.093066	45.18529	0.7011147	7.093066	0.769762282669087	0.9181885	7.093066	55.4500089731429	34.3060348586605	1.388074	10.68177	0.2807119	1.388074	2.051381		7.093066	0.08278498		0.0001375957	6.187889E-08	2.289386E-06	1.605122E-06
1.407625	10.64585	0.2844115	7.192968	0.01817276	0.0005740542	7.192968	12.38028	-0.06019343	7.192968	14.50856	0.03276738	7.192968		0.1629769	7.192968			1.407625	10.64585	0.2844115	1.407625	0.2539109		7.192968	0.2262056		0.0002422171	1.875351E-07	2.719404E-06	8.910774E-08
1.427175	10.40416	0.2785543	7.292871	0.008011987	4.964507E-05	7.292871	34.73824	14.85751	7.292871	39.95573	0.4741009	7.292871	0.508621067162676	0.6929668	7.292871	54.4922153433107	23.3062685940042	1.427175	10.40416	0.2785543	1.427175	-2.675198		7.292871	0.2081501		9.629017E-05	4.179614E-08	1.508995E-06	7.154158E-07
1.446725	10.15858	0.2760876	7.392773	0.01372586	0.0002942983	7.392773	48.02221	22.78963	7.392773	60.77928	0.5077782	7.392773	0.474880321839286	0.8716957	7.392773	46.4810848092006	22.0582692073004	1.446725	10.15858	0.2760876	1.446725	-2.170116		7.392773	0.03540424		0.0002148813	5.070518E-08	2.747865E-06	1.395306E-06
1.466276	10.26535	0.2785543	7.492675	0.01231998	0.0001202276	7.492675	50.4259	4.6889	7.492675	56.98287	0.09970453	7.492675	0.0906209464349431	0.4785919	7.492675	45.8804896950242	4.26624073686215	1.466276	10.26535	0.2785543	1.466276	2.946462		7.492675	0.03126652		6.933016E-05	1.021878E-08	5.794224E-07	5.777104E-08
1.485826	10.13237	0.2736209	7.592578	0.008359557	8.948824E-05	7.592578	39.06453	1.290802	7.592578	43.93942	0.06106572	7.592578	0.0325254105333846	0.6120471	7.592578	46.9585633034685	1.55164338024011	1.485826	10.13237	0.2736209	1.485826	-1.823043		7.592578	0.1044213		4.227812E-05	1.340268E-08	5.878112E-07	3.589511E-08
1.505376	10.22847	0.272388	7.69248	0.008369965	0.0001747334	7.69248	36.07838	33.75508	7.69248	53.16951	1.012944	7.69248	1.04125709083334	0.7804965	7.69248	53.7913075313947	50.3273691237898	1.505376	10.22847	0.272388	1.505376	1.665034		7.69248	0.04946266		9.189412E-05	2.537075E-08	9.476987E-07	9.599659E-07
1.524927	10.46919	0.277937	7.792383	0.0134952	0.0001807799	7.792383	35.04927	32.87142	7.792383	53.69157	0.971211	7.792383	1.03647205573535	0.8404428	7.792383	54.1088333960704	50.7466909872804	1.524927	10.46919	0.277937	1.524927	1.83309		7.792383	0.1681566		0.0001138467	3.319071E-08	1.278375E-06	1.241572E-06
1.544477	10.33136	0.2742374	7.892285	0.01620382	0.0003505303	7.892285	40.66973	23.04137	7.892285	53.01595	0.5884858	7.892285	0.536451877254634	0.928409	7.892285	46.9544031520958	26.6019447127942	1.544477	10.33136	0.2742374	1.544477	-2.196603		7.892285	0.08973711		0.000156959	5.184565E-08	2.368893E-06	1.39406E-06
1.564027	10.48375	0.2822539	7.992187	0.01578763	0.0002135012	7.992187	33.45637	7.269674	7.992187	37.60691	0.2195789	7.992187	0.239668560771817	0.7462031	7.992187	55.3886093405901	12.0352905217235	1.564027	10.48375	0.2822539	1.564027	2.144542		7.992187	0.0801999		0.0001216423	6.418099E-08	2.357485E-06	5.176541E-07
1.583578	10.36048	0.2813284	8.09209	0.008902865	0.0002526017	8.09209	42.73794	22.27136	8.09209	52.52659	0.5763018	8.09209	0.476942841364319	0.7776452	8.09209	46.5343553671552	24.2497281553394	1.583578	10.36048	0.2813284	1.583578	-0.9434889		8.09209	0.08878574		0.0001721955	4.853388E-08	2.208777E-06	1.272922E-06
1.603128	10.11684	0.2693049	8.191992	0.009468799	9.63289E-05	8.191992	28.58612	25.39696	8.191992	41.81196	1.003799	8.191992		0.5219843	8.191992			1.603128	10.11684	0.2693049	1.603128	-1.176393		8.191992	0.06607576		0.0001043295	3.115038E-08	9.192295E-07	9.227215E-07
1.622678	10.26827	0.2696131	8.291894	0.008849013	0.0001584431	8.291894	29.06684	13.10462	8.291894	37.24184	0.4721154	8.291894	2.66701492554796	0.7629468	8.291894	308.199882696474	138.950161124271	1.622678	10.26827	0.2696131	1.622678	2.207563		8.291894	0.2121463		7.837828E-05	4.311494E-08	1.451994E-06	6.855085E-07
1.642229	10.46434	0.2813284	8.391797	0.003311318	0.0004642634	8.391797	4.845227	7.73653	8.391797	10.4011	2.508093	8.391797		0.3523846	8.391797			1.642229	10.46434	0.2813284	1.642229	0.563536		8.391797	0.1218308		8.317673E-05	2.709322E-07	1.043663E-06	2.617603E-06
1.661779	10.27312	0.277937	8.491699	0.005457588	7.908644E-05	8.491699	35.24073	21.19374	8.491699	45.73178	0.62273	8.491699	0.663306970765754	0.7457273	8.491699	58.847274330694	35.3906899849479	1.661779	10.27312	0.277937	1.661779	-1.716182		8.491699	0.02739063		5.436789E-05	1.938592E-08	7.525617E-07	4.686428E-07
1.681329	10.02754	0.2800955	8.591601	0.008013913	0.000113015	8.591601	39.3196	30.49736	8.591601	56.30172	0.7904412	8.591601	0.693711181757921	0.6482845	8.591601	48.2813572395793	37.4483499268627	1.681329	10.02754	0.2800955	1.681329	-2.81768		8.591601	0.1936745		8.01819E-05	1.639829E-08	7.243037E-07	5.725195E-07
1.70088	9.782936	0.2720798	8.691504	0.01086564	0.0003216851	8.691504	22.57841	11.19934	8.691504	28.33654	0.6037564	8.691504		0.7459525	8.691504			1.70088	9.782936	0.2720798	1.70088	-1.749976		8.691504	0.1664173		6.365388E-05	5.91347E-08	1.434495E-06	8.660854E-07
1.72043	9.521829	0.2745456	8.791406	0.01027058	0.0003349321	8.791406	36.15044	12.83751	8.791406	40.63923	0.3536358	8.791406	0.354275549274518	0.9259512	8.791406	55.1076813056707	19.5694832348621	1.72043	9.521829	0.2745456	1.72043	-2.465127		8.791406	0.05938079		0.0001392514	7.807225E-08	2.991263E-06	1.057818E-06
1.73998	9.68587	0.2785543	8.891309	0.01318647	0.0002236455	8.891309	28.9686	11.83867	8.891309	36.10786	0.5072781	8.891309	5.53915893565417	0.6120626	8.891309	757.205795281444	309.449222499217	1.73998	9.68587	0.2785543	1.73998	4.416039		8.891309	0.01892652		0.0001113227	5.226081E-08	1.68288E-06	8.53688E-07
1.759531	9.867382	0.2671464	8.991211	0.006409737	0.0001898889	8.991211	28.01917	23.77037	8.991211	40.71561	0.9526561	8.991211		0.9264273	8.991211			1.759531	9.867382	0.2671464	1.759531	0.6429973		8.991211	0.02742948		7.788949E-05	4.352795E-08	1.28319E-06	1.222438E-06
1.779081	10.07607	0.2791708	9.091113	0.009478858	0.0005319148	9.091113	13.44334	-0.9630503	9.091113	14.82034	0.02849801	9.091113		0.3732864	9.091113			1.779081	10.07607	0.2791708	1.779081	2.749179		9.091113	0.1851454		0.0001302635	2.213852E-07	3.279672E-06	9.346412E-08
1.798631	9.900386	0.2726963	9.191015	0.006713762	1.75579E-05	9.191015	20.09367	10.9917	9.191015	26.03411	0.5597896	9.191015		0.4510036	9.191015			1.798631	9.900386	0.2726963	1.798631	-3.941098		9.191015	0.141024		5.019578E-05	3.340117E-08	7.587729E-07	4.247532E-07
1.818182	9.792642	0.2733127	9.290917	0.00435671	0.0001026169	9.290917	15.87863	1.16032	9.290917	17.86716	0.1331242	9.290917		0.2961788	9.290917			1.818182	9.792642	0.2733127	1.818182	-0.2420373		9.290917	0.1645546		4.099814E-05	3.803705E-08	6.73671E-07	8.968193E-08
1.837732	9.59851	0.2643715	9.39082	0.004620872	0.0001190007	9.39082	17.67175	13.24143	9.39082	24.25909	0.7634237	9.39082		0.5214031	9.39082			1.837732	9.59851	0.2643715	1.837732	-0.7425523		9.39082	0.09289281		5.022289E-05	4.449655E-08	8.579967E-07	6.55015E-07
1.857283	9.766435	0.2736209	9.490723	0.002395497	5.736266E-05	9.490723	36.4113	5.222364	9.490723	39.73819	0.2281893	9.490723	0.122499977250802	0.8641088	9.490723	50.9312253552321	7.30491490127879	1.857283	9.766435	0.2736209	1.857283	4.375852		9.490723	0.1602531		6.157126E-05	3.369227E-08	1.305317E-06	2.978594E-07
1.876833	9.577156	0.2733127	9.590625	0.001493709	0.0003775885	9.590625	7.046019	4.937761	9.590625	9.138076	0.7460135	9.590625		0.2691213	9.590625			1.876833	9.577156	0.2733127	1.876833	-1.19466		9.590625	0.1170249		7.209296E-05	2.32344E-07	1.701792E-06	1.26956E-06
1.896383	9.793612	0.2671464	9.690527	0.01242273	0.0003113965	9.690527	44.67936	20.94211	9.690527	49.44459	0.3963654	9.690527	0.353582690231846	0.8921034	9.690527	45.9308825352978	21.5287218104933	1.896383	9.793612	0.2671464	1.896383	1.059484		9.690527	0.117368		0.0001424922	5.199583E-08	2.390016E-06	9.473197E-07
1.915933	9.988715	0.2770123	9.790429	0.00938661	0.0002051164	9.790429	28.82764	22.24188	9.790429	40.12905	0.8236685	9.790429		0.5748052	9.790429			1.915933	9.988715	0.2770123	1.915933	4.526555		9.790429	0.08889709		7.073366E-05	2.524812E-08	7.820532E-07	6.441526E-07
1.935484	9.830498	0.2686884	9.890331	0.00743651	4.136388E-05	9.890331	27.54741	23.14076	9.890331	40.30647	0.8565354	9.890331		0.7014551	9.890331			1.935484	9.830498	0.2686884	1.935484	-1.457704		9.890331	0.08648966		5.072681E-05	2.19022E-08	6.704734E-07	5.742842E-07
1.955034	10.08384	0.2705378	9.990234	0.005345738	7.807984E-05	9.990234	29.34609	10.58469	9.990234	33.74213	0.4301872	9.990234	0.704726318751656	0.4258563	9.990234	122.644477491171	44.236018143605	1.955034	10.08384	0.2705378	1.955034	3.669834		9.990234	0.2204503		6.172385E-05	2.308719E-08	7.156048E-07	3.07844E-07
1.974585	10.3333	0.2733127	10.09014	0.007283315	0.0002363726	10.09014	23.05085	18.53869	10.09014	33.36369	0.8357503	10.09014		0.7193273	10.09014			1.974585	10.3333	0.2733127	1.974585	8.061213		10.09014	0.1088903		8.839981E-05	5.712545E-08	1.462425E-06	1.222223E-06
1.994135	10.58373	0.2748547	10.19004	0.006508709	0.0002414035	10.19004	21.74085	7.919217	10.19004	26.599	0.528676	10.19004		0.7028226	10.19004			1.994135	10.58373	0.2748547	1.994135	3.427797		10.19004	0.1007289		5.262355E-05	5.227513E-08	1.229251E-06	6.498756E-07
2.013685	10.8691	0.2819457	10.28994	0.006503598	0.0001730361	10.28994	33.26057	13.01482	10.28994	39.19441	0.4028786	10.28994	0.346142132643616	0.7028209	10.28994	57.1924362139826	22.3793358870907	2.013685	10.8691	0.2819457	2.013685	1.608407		10.28994	0.03328557		3.372958E-05	1.543147E-08	5.610095E-07	2.260187E-07
2.033236	11.07779	0.2862617	10.38984	0.005554214	0.0002837099	10.38984	23.15662	8.524534	10.38984	28.06708	0.4287792	10.38984		0.7348225	10.38984			2.033236	11.07779	0.2862617	2.033236	2.682504		10.38984	0.1200939		8.175769E-05	7.626346E-08	1.967275E-06	8.435268E-07
2.052786	10.88754	0.2819457	10.48975	0.004089475	9.283279E-05	10.48975	14.83393	16.88953	10.48975	25.65035	1.292616	10.48975		0.3448349	10.48975			2.052786	10.88754	0.2819457	2.052786	-1.619367		10.48975	0.212405		3.444753E-05	1.805438E-08	2.83368E-07	3.66286E-07
2.072336	10.7866	0.2807119	10.58965	0.005659264	0.0001033474	10.58965	23.47698	20.53508	10.58965	34.25265	0.9845562	10.58965		0.91438	10.58965			2.072336	10.7866	0.2807119	2.072336	-1.360889		10.58965	0.1039675		7.617111E-05	5.936475E-08	1.448976E-06	1.426599E-06
2.091887	10.94287	0.283795	10.68955	0.0107192	0.0002617663	10.68955	27.89331	13.58919	10.68955	33.48303	0.5351691	10.68955		0.8906411	10.68955			2.091887	10.94287	0.283795	2.091887	2.674284		10.68955	0.07974564		5.362642E-05	4.260221E-08	1.257673E-06	6.730677E-07
2.111437	10.82057	0.2834868	10.78945	0.0115723	0.0003442338	10.78945	-9.982455	12.57033	10.78945	15.07764	-1.650403	10.78945		0.4323826	10.78945			2.111437	10.82057	0.2834868	2.111437	0.04292738		10.78945	0.1671564		4.462855E-05	8.488173E-08	-6.632125E-07	1.094568E-06
2.130987	11.06226	0.2804037	10.88935	0.01625577	0.0002709113	10.88935	34.63646	8.402993	10.88935	40.97629	0.3307219	10.88935	0.194412540013835	0.7890089	10.88935	54.8284187375854	13.3016730002673	2.130987	11.06226	0.2804037	2.130987	2.293418		10.88935	0.07800276		7.137988E-05	3.354226E-08	1.304925E-06	4.315672E-07
2.150538	11.3059	0.2782452	10.98926	0.008133583	0.0002820875	10.98926	25.43255	14.1589	10.98926	32.77007	0.5808449	10.98926		0.694061	10.98926			2.150538	11.3059	0.2782452	2.150538	1.254027		10.98926	0.1612173		5.485991E-05	3.545667E-08	1.004726E-06	5.835902E-07
2.170088	11.43985	0.2899613	11.08916	0.0028494	0.0001632818	11.08916	19.94074	8.70326	11.08916	23.38597	0.5278785	11.08916		0.8603764	11.08916			2.170088	11.43985	0.2899613	2.170088	6.124915		11.08916	0.07971365		1.972474E-05	3.103051E-08	6.417525E-07	3.387674E-07
2.189638	11.2098	0.2850279	11.18906	0.01023411	0.0002099517	11.18906	33.75519	2.371849	11.18906	36.22191	0.09320316	11.18906	0.0625379899224442	0.8551039	11.18906	62.5707089458922	4.39660505341997	2.189638	11.2098	0.2850279	2.189638	-0.5507491		11.18906	0.1670327		4.314391E-05	2.811873E-08	1.014119E-06	9.451908E-08
2.209189	11.14089	0.2804037	11.28896	0.003285973	0.000120786	11.28896	38.29716	13.39321	11.28896	44.50342	0.4188276	11.28896	0.243846609094871	0.8171384	11.28896	49.4575639957343	17.2962000520861	2.209189	11.14089	0.2804037	2.209189	-5.557725		11.28896	0.1877885		5.037835E-05	2.078514E-08	8.53199E-07	3.573433E-07
2.228739	11.39811	0.2800955	11.38887	0.01003801	0.0002232358	11.38887	30.66848	15.41268	11.38887	38.11908	0.6084687	11.38887	0.546114345383171	0.8396143	11.38887	77.7603070550072	39.0790454201457	2.228739	11.39811	0.2800955	2.228739	1.793816		11.38887	0.03972585		7.182523E-05	4.15023E-08	1.351503E-06	8.223475E-07
2.248289	11.48547	0.2939691	11.48877	0.01300107	0.0003090305	11.48877	24.58108	13.85742	11.48877	31.89983	0.6310629	11.48877		0.8518717	11.48877			2.248289	11.48547	0.2939691	2.248289	2.692551		11.48877	0.2636851		5.599474E-05	4.687536E-08	1.264568E-06	7.980219E-07
2.26784	11.24281	0.2881111	11.58867	0.006085579	0.0001792474	11.58867	10.10107	23.6576	11.58867	28.96294	2.836562	11.58867		0.7234368	11.58867			2.26784	11.24281	0.2881111	2.26784	0.3370256		11.58867	0.1173955		3.94023E-05	3.398106E-08	3.272271E-07	9.282E-07
2.28739	11.18359	0.2776287	11.68857	0.007345597	0.0002634697	11.68857	24.03177	10.63232	11.68857	28.61431	0.4733697	11.68857		0.5741344	11.68857			2.28739	11.18359	0.2776287	2.28739	-2.194776		11.68857	0.2135206		3.967559E-05	2.782085E-08	7.1953E-07	3.406037E-07
2.30694	11.44082	0.2844115	11.78848	0.006217981	0.0001877349	11.78848	17.57856	14.11777	11.78848	24.77712	0.9505817	11.78848		0.4074773	11.78848			2.30694	11.44082	0.2844115	2.30694	5.480091		11.78848	0.08258744		4.143449E-05	2.750197E-08	4.938853E-07	4.694783E-07
2.326491	11.48741	0.2878028	11.88838	0.007165652	0.0001389209	11.88838	28.6087	18.41138	11.88838	39.28053	0.7484	11.88838		0.7491418	11.88838			2.326491	11.48741	0.2878028	2.326491	3.306321		11.88838	0.06216185		8.617094E-05	4.183794E-08	1.315743E-06	9.847018E-07
2.346041	11.24183	0.2853371	11.98828	0.003398789	0.0004315765	11.98828	2.846768	0.9832309	11.98828	3.318031	0.3542931	11.98828		0.06330042	11.98828			2.346041	11.24183	0.2853371	2.346041	1.00651		11.98828	0.05600205		2.549215E-05	1.465724E-07	4.584113E-07	1.62412E-07
2.365591	11.00208	0.2847197	12.08818	0.00291341	3.977026E-05	12.08818	35.11675	26.65617	12.08818	47.86749	0.8418711	12.08818	0.55568368400456	0.7996594	12.08818	55.6013169225904	42.2054502028823	2.365591	11.00208	0.2847197	2.365591	0.7087584		12.08818	0.103019		3.712745E-05	1.295743E-08	4.744831E-07	3.994536E-07
2.385142	10.76524	0.277937	12.18809	0.007225884	0.0002282985	12.18809	31.90374	19.77392	12.18809	40.13005	0.6613606	12.18809	0.376578070085613	0.8024159	12.18809	46.5285044662903	28.8383492966913	2.385142	10.76524	0.277937	2.385142	-5.659107		12.18809	0.1779355		5.031729E-05	2.507134E-08	8.391868E-07	5.55005E-07
2.404692	10.48181	0.2785543	12.28799	0.002846719	0.0001356654	12.28799	18.998	11.25333	12.28799	22.36361	0.6784257	12.28799		0.5946348	12.28799			2.404692	10.48181	0.2785543	2.404692	-0.5589693		12.28799	0.1102213		3.00817E-05	3.576589E-08	6.619049E-07	4.490532E-07
2.424242	10.18285	0.2711543	12.38789	0.004867189	0.0002320652	12.38789	22.66059	15.81894	12.38789	29.93357	0.6756632	12.38789		0.9066257	12.38789			2.424242	10.18285	0.2711543	2.424242	-2.572902		12.38789	0.048062		0.0001021815	1.033912E-07	2.564387E-06	1.732662E-06
2.443793	10.13626	0.2696131	12.48779	0.00766345	3.426031E-05	12.48779	18.56712	7.570217	12.48779	22.69483	0.4514292	12.48779		0.6021639	12.48779			2.443793	10.13626	0.2696131	2.443793	0.07489457		12.48779	0.1157368		3.301524E-05	3.859893E-08	7.984122E-07	3.604266E-07
2.463343	10.10616	0.275163	12.5877	0.002607106	7.397047E-05	12.5877	24.11039	10.84015	12.5877	28.91679	0.5494196	12.5877		0.8799888	12.5877			2.463343	10.10616	0.275163	2.463343	2.129929		12.5877	0.03325294		1.924942E-05	2.025791E-08	5.134076E-07	2.820762E-07
2.482893	9.852823	0.272388	12.6876	0.006986908	6.312657E-05	12.6876	23.57948	10.87996	12.6876	29.08507	0.5236912	12.6876		0.5085897	12.6876			2.482893	9.852823	0.272388	2.482893	-8.977302		12.6876	0.03347822		3.097574E-05	1.862297E-08	4.798343E-07	2.51285E-07
2.502444	9.839234	0.2683802	12.7875	0.002245599	0.0001990126	12.7875	15.60648	9.34836	12.7875	20.36178	0.7558606	12.7875		0.7443541	12.7875			2.502444	9.839234	0.2683802	2.502444	-0.8485007		12.7875	0.06758133		3.048507E-05	5.473123E-08	8.890332E-07	6.719852E-07
2.521994	10.05666	0.2652971	12.8874	0.005232547	0.0002216313	12.8874	21.55699	7.063047	12.8874	24.88068	0.4175903	12.8874		0.604223	12.8874			2.521994	10.05666	0.2652971	2.521994	3.552012		12.8874	0.002272696		4.30104E-05	4.198038E-08	9.638377E-07	4.024892E-07
2.541544	10.24788	0.2791708	12.9873	0.00871694	0.0002868903	12.9873	19.01906	11.32025	12.9873	24.46126	0.6517435	12.9873		0.6221352	12.9873			2.541544	10.24788	0.2791708	2.541544	3.670747		12.9873	0.150074		3.079212E-05	3.201597E-08	6.561048E-07	4.27612E-07
2.561095	10.46628	0.2893449	13.08721	0.002873467	8.986914E-05	13.08721	20.73653	9.660209	13.08721	26.35078	0.522225	13.08721		0.5523214	13.08721			2.561095	10.46628	0.2893449	2.561095	0.2858781		13.08721	0.1297686		1.675234E-05	1.332541E-08	3.112488E-07	1.625419E-07
2.580645	10.4391	0.2828704	13.18711	0.005797657	0.0004209104	13.18711	7.591455	6.818105	13.18711	12.65478	0.9056564	13.18711		0.6497695	13.18711			2.580645	10.4391	0.2828704	2.580645	2.051381		13.18711	0.2289993		5.348999E-05	2.170314E-07	2.03571E-06	1.843654E-06
2.600195	10.21294	0.2736209	13.28701	0.009133225	0.000215995	13.28701	28.58185	-0.846193	13.28701	31.03459	0.006381424	13.28701		0.8092675	13.28701			2.600195	10.21294	0.2736209	2.600195	-0.5909364		13.28701	0.1937015		3.696928E-05	3.106283E-08	9.640025E-07	6.151708E-09
2.619746	10.26924	0.2683802	13.38691	0.009166251	0.0003629169	13.38691	14.88326	9.177326	13.38691	19.34659	0.6348152	13.38691		0.7699061	13.38691			2.619746	10.26924	0.2683802	2.619746	-6.455547		13.38691	0.1781774		2.100504E-05	4.320681E-08	7.057151E-07	4.479987E-07
2.639296	10.50996	0.2788626	13.48682	0.01279473	0.0003947743	13.48682	20.02226	13.74653	13.48682	28.81961	0.7675	13.48682		0.8700168	13.48682			2.639296	10.50996	0.2788626	2.639296	0.4877281		13.48682	0.07554485		4.609529E-05	4.828452E-08	1.103892E-06	8.472367E-07
2.658847	10.42648	0.2742374	13.58672	0.007226029	0.0003325111	13.58672	20.18471	10.84193	13.58672	24.7426	0.6330732	13.58672		0.7701195	13.58672			2.658847	10.42648	0.2742374	2.658847	1.42117		13.58672	0.02970969		3.799481E-05	4.7796E-08	9.991984E-07	6.325657E-07
2.678397	10.53811	0.283795	13.68662	0.00697678	0.0002160069	13.68662	26.71514	5.417211	13.68662	29.13972	0.2400457	13.68662		0.4741625	13.68662			2.678397	10.53811	0.283795	2.678397	-3.737422		13.68662	0.03000091		4.981974E-05	2.782006E-08	7.882756E-07	1.892222E-07
2.697947	10.46337	0.2819457	13.78652	0.005464339	0.0001354315	13.78652	13.16455	16.34374	13.78652	23.34323	1.591424	13.78652		0.759752	13.78652			2.697947	10.46337	0.2819457	2.697947	2.64871		13.78652	0.1288131		2.815032E-05	3.924941E-08	4.874669E-07	7.757664E-07
2.717498	10.20226	0.2686884	13.88643	0.003841701	0.0001440057	13.88643	31.16701	13.13759	13.88643	36.89598	0.4960852	13.88643	0.309259636080948	0.8071297	13.88643	64.0137016226857	26.9832076188899	2.717498	10.20226	0.2686884	2.717498	-4.077188		13.88643	0.1256651		4.483003E-05	2.657996E-08	8.785303E-07	4.358259E-07
2.737048	10.31486	0.2726963	13.98633	0.005147218	0.0001051932	13.98633	11.45675	4.45434	13.98633	13.29495	0.4790171	13.98633		0.469809	13.98633			2.737048	10.31486	0.2726963	2.737048	-0.6137701		13.98633	0.06318339		1.427721E-05	3.794819E-08	4.550103E-07	2.179577E-07
2.756598	10.55267	0.2742374	14.08623	0.001187386	5.089277E-05	14.08623	28.73246	6.251949	14.08623	33.95532	0.2820252	14.08623		0.8267789	14.08623			2.756598	10.55267	0.2742374	2.756598	1.045784		14.08623	0.1063081		2.951399E-05	2.116419E-08	6.916566E-07	1.950646E-07
2.776149	10.77786	0.2791708	14.18613	0.004227071	9.865049E-05	14.18613	15.09785	13.90952	14.18613	22.6935	1.035006	14.18613		0.3367014	14.18613			2.776149	10.77786	0.2791708	2.776149	4.091801		14.18613	0.2119838		2.466753E-05	1.612753E-08	2.543047E-07	2.632068E-07
2.795699	11.05547	0.2893449	14.28603	0.003233151	0.0001133726	14.28603	29.77465	11.46585	14.28603	34.59005	0.4922028	14.28603	0.384972014491213	0.9335436	14.28603	89.7348106720923	34.5557819995184	2.795699	11.05547	0.2893449	2.795699	1.351756		14.28603	0.1077588		4.185388E-05	3.265637E-08	1.013473E-06	4.988343E-07
2.815249	10.93608	0.2791708	14.38594	0.01034215	2.777662E-05	14.38594	9.333488	5.76048	14.38594	10.10057	0.7782527	14.38594		0.1784651	14.38594			2.815249	10.93608	0.2791708	2.815249	6.375172		14.38594	0.009013784		4.194876E-05	7.338044E-08	5.849209E-07	4.552163E-07
2.8348	10.9089	0.2841032	14.48584	0.004107536	0.000104663	14.48584	21.01249	-3.061527	14.48584	18.17927	0.1173356	14.48584		0.7903627	14.48584			2.8348	10.9089	0.2841032	2.8348	-0.3288054		14.48584	0.03426845		1.356541E-05	3.244191E-08	5.85752E-07	6.872955E-08
2.85435	10.707	0.277937	14.58574	0.004534152	0.0001246936	14.58574	23.7359	9.039025	14.58574	22.64831	0.5035855	14.58574		0.6868457	14.58574			2.85435	10.707	0.277937	2.85435	0.8512408		14.58574	0.07636901		4.72717E-05	6.329783E-08	1.280399E-06	6.447905E-07
2.8739	10.46919	0.2702296	14.68564	0.002076704	0.0001368756	14.68564	8.150393	6.499129	14.68564	11.25738	0.3674137	14.68564		0.2321005	14.68564			2.8739	10.46919	0.2702296	2.8739	-2.388406		14.68564	0.1613227		1.038426E-05	1.901851E-08	2.009636E-07	7.383679E-08
2.893451	10.61285	0.2742374	14.78555	0.003729362	0.0001958277	14.78555	11.1492	7.026488	14.78555	10.87154	0.8362823	14.78555		0.4141817	14.78555			2.893451	10.61285	0.2742374	2.893451	-3.125478		14.78555	0.06235911		1.351581E-05	4.73643E-08	3.950011E-07	3.303324E-07
2.913001	10.83028	0.2770123	14.88545	0.005626115	0.0001455441	14.88545	17.56795	14.96224	14.88545	22.08607	0.7148837	14.88545		0.5849511	14.88545			2.913001	10.83028	0.2770123	2.913001	0.8640276		14.88545	0.1961922		2.812646E-05	3.372855E-08	6.06004E-07	4.332223E-07
2.932551	11.08459	0.2813284	14.98535	0.001118725	0.0001200438	14.98535	11.32753	18.73651	14.98535	21.71428	1.956433	14.98535		0.4651895	14.98535			2.932551	11.08459	0.2813284	2.932551	4.700091		14.98535	0.1709635		2.064819E-05	2.03714E-08	2.013257E-07	3.938803E-07
2.952102	11.33696	0.2804037	15.08525	0.006814745	0.0001749418	15.08525	18.60547	8.110337	15.08525	23.95903	0.4078185	15.08525		0.7865398	15.08525			2.952102	11.33696	0.2804037	2.952102	3.634213		15.08525	0.07211583		1.792276E-05	2.455768E-08	5.448142E-07	2.221853E-07
2.971652	11.60098	0.2896531	15.18516	0.005228595	0.0002588116	15.18516	13.63582	4.06798	15.18516	14.90207	0.3808231	15.18516		0.7664215	15.18516			2.971652	11.60098	0.2896531	2.971652	4.154822		15.18516	0.06093901		1.587262E-05	5.478016E-08	7.628902E-07	2.905263E-07
2.991202	11.4777	0.2825621	15.28506	0.008922611	0.0003081717	15.28506	20.41718	13.4818	15.28506	26.7014	0.7799266	15.28506		0.8824704	15.28506			2.991202	11.4777	0.2825621	2.991202	4.926601		15.28506	0.009967418		2.592163E-05	3.208444E-08	6.755334E-07	5.268665E-07
3.010753	11.73881	0.2847197	15.38496	0.003078535	1.400731E-05	15.38496	27.2258	8.985727	15.38496	31.24226	0.3900179	15.38496		0.8665364	15.38496			3.010753	11.73881	0.2847197	3.010753	-2.066907		15.38496	0.01211827		4.571087E-05	4.058088E-08	1.18118E-06	4.606814E-07
3.030303	12.00768	0.2902696	15.48486	0.005623363	0.0001901518	15.48486	14.08154	8.989092	15.48486	19.31119	0.759674	15.48486		0.6562616	15.48486			3.030303	12.00768	0.2902696	3.030303	4.110068		15.48486	0.04062103		2.298213E-05	4.044355E-08	6.219107E-07	4.724493E-07
3.049853	12.25811	0.2976687	15.58477	0.002045739	0.0002468351	15.58477	8.941844	-0.4727423	15.58477	9.391008	0.08190571	15.58477		0.4507057	15.58477			3.049853	12.25811	0.2976687	3.049853	2.017587		15.58477	0.06426638		2.122204E-05	1.084565E-07	1.015117E-06	8.314387E-08
3.069404	12.10572	0.2915024	15.68467	0.003737957	0.0001302572	15.68467	11.46442	12.89168	15.68467	18.25383	1.471432	15.68467		0.810034	15.68467			3.069404	12.10572	0.2915024	3.069404	4.676344		15.68467	0.0844939		1.527075E-05	3.712405E-08	3.809034E-07	5.604735E-07
3.088954	11.89411	0.290886	15.78457	0.005156141	0.0001065946	15.78457	23.04412	22.20386	15.78457	34.91169	0.7829298	15.78457		0.8035384	15.78457			3.088954	11.89411	0.290886	3.088954	1.731709		15.78457	0.03409852		2.818092E-05	1.857891E-08	5.107127E-07	3.998522E-07
3.108504	11.69804	0.2800955	15.88447	0.005597924	0.0002324077	15.88447	15.92945	4.29382	15.88447	18.86374	0.353127	15.88447		0.6767246	15.88447			3.108504	11.69804	0.2800955	3.108504	-4.203229		15.88447	0.145602		2.071009E-05	3.93857E-08	7.005646E-07	2.473883E-07
3.128055	11.88635	0.2918107	15.98437	0.003421314	4.076659E-05	15.98437	5.445917	13.55405	15.98437	16.42871	2.560899	15.98437		0.2521796	15.98437			3.128055	11.88635	0.2918107	3.128055	1.486931		15.98437	0.1170433		9.329278E-06	8.716678E-09	5.208891E-08	1.333944E-07
3.147605	11.69028	0.2834868	16.08428	0.000594165	5.666878E-05	16.08428	32.91476	10.28287	16.08428	37.1288	0.4205727	16.08428	0.183782611429245	0.6521274	16.08428	59.4514154572867	18.5731599999548	3.147605	11.69028	0.2834868	3.147605	5.562292		16.08428	0.08878789		2.733626E-05	1.293153E-08	4.425827E-07	1.861382E-07
3.167156	11.89217	0.28657	16.18418	0.0009631515	0.0001728725	16.18418	17.04342	3.018708	16.18418	19.11113	0.2594457	16.18418		0.7037842	16.18418			3.167156	11.89217	0.28657	3.167156	-3.61686		16.18418	0.06193941		2.396304E-05	4.617518E-08	8.541798E-07	2.216132E-07
3.186706	11.94944	0.290886	16.28408	0.005565583	7.037193E-05	16.28408	13.17675	10.30373	16.28408	18.88187	0.9459569	16.28408		0.597061	16.28408			3.186706	11.94944	0.290886	3.186706	6.519481		16.28408	0.1209134		2.405497E-05	4.028408E-08	5.52577E-07	5.227141E-07
3.206256	11.76793	0.2844115	16.38398	0.00514557	0.0001524222	16.38398	12.59032	3.723495	16.38398	14.6443	0.178024	16.38398		0.5215653	16.38398			3.206256	11.76793	0.2844115	3.206256	1.970093		16.38398	0.0396546		2.063209E-05	5.017813E-08	7.234492E-07	1.287913E-07
3.225806	11.94265	0.295202	16.48389	0.001481152	0.0001744635	16.48389	22.51501	11.4979	16.48389	25.54952	0.4483868	16.48389		0.8065894	16.48389			3.225806	11.94265	0.295202	3.225806	0.8357138		16.48389	0.2670279		4.151915E-05	5.130211E-08	1.196017E-06	5.362783E-07
3.245357	11.69028	0.2862617	16.58379	0.005719075	0.0001713519	16.58379	15.80401	4.924424	16.58379	18.44659	0.3322223	16.58379		0.5054853	16.58379			3.245357	11.69028	0.2862617	3.245357	2.277891		16.58379	0.06139959		9.361056E-06	1.390597E-08	2.434351E-07	8.087456E-08
3.264907	11.52041	0.2816366	16.68369	0.005260848	0.0002162496	16.68369	16.78965	9.080953	16.68369	20.68855	0.5704565	16.68369		0.7765132	16.68369			3.264907	11.52041	0.2816366	3.264907	-1.677821		16.68369	0.1195972		3.119287E-05	5.659057E-08	1.016944E-06	5.801226E-07
3.284457	11.66989	0.2881111	16.78359	0.005063082	0.0001550126	16.78359	-2.787008	-4.627085	16.78359	5.730935	2.579072	16.78359		0.03544258	16.78359			3.284457	11.66989	0.2881111	3.284457	0.2402106		16.78359	0.1931716		3.106526E-05	3.35235E-08	-6.945418E-08	-1.791273E-07
3.304008	11.39423	0.2831786	16.8835	0.001498955	5.744729E-05	16.8835	12.15085	12.53219	16.8835	17.17337	0.8721767	16.8835		0.515514	16.8835			3.304008	11.39423	0.2831786	3.304008	4.24707		16.8835	0.1841698		1.225497E-05	2.14211E-08	2.772397E-07	2.41802E-07
3.323558	11.12439	0.2831786	16.9834	0.0009114575	7.460393E-05	16.9834	15.21648	6.010079	16.9834	17.81117	0.5464296	16.9834		0.6801973	16.9834			3.323558	11.12439	0.2831786	3.323558	-4.085407		16.9834	0.05186641		2.777631E-05	5.955582E-08	9.30854E-07	5.086462E-07
3.343108	10.96811	0.272388	17.0833	0.004252733	7.187408E-05	17.0833	11.36884	11.22853	17.0833	17.60873	1.096599	17.0833		0.6009586	17.0833			3.343108	10.96811	0.272388	3.343108	-7.674867		17.0833	0.07995148		1.92614E-05	3.73316E-08	4.429388E-07	4.857262E-07
3.362659	11.07391	0.2893449	17.1832	0.005726014	0.0001941418	17.1832	16.32595	1.104555	17.1832	19.57265	-0.09100267	17.1832		0.5557668	17.1832			3.362659	11.07391	0.2893449	3.362659	-2.778406		17.1832	0.1467541		1.789276E-05	2.595796E-08	5.059753E-07	-4.60451E-08
3.382209	10.92152	0.2850279	17.28311	0.001672418	4.133724E-05	17.28311	13.95363	3.961872	17.28311	16.02003	0.4660714	17.28311		0.7257568	17.28311			3.382209	10.92152	0.2850279	3.382209	5.523931		17.28311	0.06281862		9.674557E-06	2.735869E-08	3.97259E-07	1.851511E-07
3.40176	11.14574	0.290886	17.38301	0.003995475	3.14516E-05	17.38301	20.76357	11.88958	17.38301	24.23912	0.6568298	17.38301		0.6368625	17.38301			3.40176	11.14574	0.290886	3.40176	-3.383956		17.38301	0.178536		2.155358E-05	2.336315E-08	4.733299E-07	3.108972E-07
3.42131	11.23019	0.2930444	17.48291	0.003836957	0.0002302962	17.48291	23.14888	0.6583436	17.48291	25.51237	0.1427264	17.48291		0.7644299	17.48291			3.42131	11.23019	0.2930444	3.42131	2.086088		17.48291	0.2143668		3.184616E-05	3.740184E-08	9.446368E-07	1.348246E-07
3.44086	11.12924	0.2797872	17.58281	0.001654226	0.0001039753	17.58281	15.67608	6.763605	17.58281	17.75904	0.4897762	17.58281		0.782208	17.58281			3.44086	11.12924	0.2797872	3.44086	1.764589		17.58281	0.1028395		1.731237E-05	4.293782E-08	6.84809E-07	3.354031E-07
3.460411	11.26416	0.2868782	17.68271	0.007771163	0.000267213	17.68271	21.68775	8.835777	17.68271	24.8221	0.4524653	17.68271		0.6233991	17.68271			3.460411	11.26416	0.2868782	3.460411	-0.1169086		17.68271	0.2191679		2.325228E-05	2.352635E-08	5.320461E-07	2.407324E-07
3.479961	11.16515	0.2810201	17.78262	0.005710691	0.0002540945	17.78262	21.02463	4.890114	17.78262	24.41872	0.3692333	17.78262		0.5921936	17.78262			3.479961	11.16515	0.2810201	3.479961	5.176859		17.78262	0.101904		2.719353E-05	2.700746E-08	6.186623E-07	2.284307E-07
3.499511	11.3389	0.2862617	17.88252	0.007236343	0.0003188309	17.88252	27.09535	7.968062	17.88252	26.93569	0.4007061	17.88252		0.7213889	17.88252			3.499511	11.3389	0.2862617	3.499511	-3.504518		17.88252	0.09736505		3.66524E-05	3.644313E-08	9.1119E-07	3.651194E-07
3.519062	11.26707	0.2887284	17.98242	0.007583807	0.0001120123	17.98242	5.905791	4.747008	17.98242	8.664501	0.6049039	17.98242		0.2275329	17.98242			3.519062	11.26707	0.2887284	3.519062	6.46468		17.98242	0.1843949		3.128681E-05	9.482401E-08	7.029931E-07	4.252433E-07
3.538612	11.20398	0.2770123	18.08232	0.002805954	0.0002164697	18.08232	14.84862	17.60203	18.08232	24.52335	1.076633	18.08232		0.7682336	18.08232			3.538612	11.20398	0.2770123	3.538612	1.338055		18.08232	0.1903982		3.02151E-05	3.859736E-08	6.441651E-07	6.935294E-07
3.558162	11.27872	0.2905778	18.18223	0.003632485	0.000119824	18.18223	15.98488	0.9930378	18.18223	17.04829	-0.04970413	18.18223		0.8268987	18.18223			3.558162	11.27872	0.2905778	3.558162	-2.106181		18.18223	0.06816156		2.231862E-05	6.349769E-08	1.081193E-06	-5.373973E-08
3.577713	11.02732	0.2825621	18.28213	0.005747471	0.0001238958	18.28213	19.59485	11.63303	18.28213	25.15549	0.4723208	18.28213		0.7650727	18.28213			3.577713	11.02732	0.2825621	3.577713	2.055947		18.28213	0.1726362		1.702914E-05	2.058875E-08	4.683107E-07	2.211929E-07
3.597263	10.75845	0.2813284	18.38203	0.004703876	9.384921E-05	18.38203	21.49079	1.159829	18.38203	22.27757	0.08748673	18.38203		0.699917	18.38203			3.597263	10.75845	0.2813284	3.597263	-3.654307		18.38203	0.1034331		2.355549E-05	3.322027E-08	7.372508E-07	6.449966E-08
3.616813	10.68565	0.2748547	18.48193	0.003607906	0.0001007981	18.48193	16.35664	6.34231	18.48193	17.17452	0.2785404	18.48193		0.6809928	18.48193			3.616813	10.68565	0.2748547	3.616813	0.4996016		18.48193	0.06699394		1.884203E-05	4.350118E-08	7.19714E-07	2.004694E-07
3.636364	10.68274	0.2797872	18.58183	0.004399067	0.0001206342	18.58183	6.775296	14.95	18.58183	16.82842	3.069115	18.58183		0.5824338	18.58183			3.636364	10.68274	0.2797872	3.636364	-0.2383839		18.58183	0.1906382		9.39178E-06	1.931559E-08	1.006998E-07	3.090591E-07
3.655914	10.39251	0.2828704	18.68174	0.004280275	0.0001505127	18.68174	19.08534	0.6291627	18.68174	20.40214	0.09182126	18.68174		0.8209183	18.68174			3.655914	10.39251	0.2828704	3.655914	1.057657		18.68174	0.1434022		2.164539E-05	4.268879E-08	8.672943E-07	7.963606E-08
3.675464	10.35951	0.2689967	18.78164	0.002200606	0.0002417774	18.78164	5.266842	9.445548	18.78164	10.63472	1.906205	18.78164		0.4557693	18.78164			3.675464	10.35951	0.2689967	3.675464	-0.120562		18.78164	0.08452777		9.831895E-06	3.962141E-08	1.957474E-07	3.731347E-07
3.695015	10.59149	0.2782452	18.88154	0.007485121	0.0001452976	18.88154	17.32136	11.07541	18.88154	20.80298	0.6633373	18.88154		0.685816	18.88154			3.695015	10.59149	0.2782452	3.695015	-4.169436		18.88154	0.1973525		2.418067E-05	3.831992E-08	6.643035E-07	4.406572E-07
3.714565	10.77883	0.2770123	18.98145	0.004100696	4.880881E-05	18.98145	23.80254	7.860095	18.98145	24.18944	0.3158626	18.98145		0.8605986	18.98145			3.714565	10.77883	0.2770123	3.714565	2.653277		18.98145	0.06424568		2.867864E-05	4.218009E-08	9.729322E-07	3.073129E-07
3.734115	10.77107	0.2856453	19.08135	0.00487494	0.0001468665	19.08135	13.53627	3.823468	19.08135	18.81269	0.4849177	19.08135		0.6673298	19.08135			3.734115	10.77107	0.2856453	3.734115	5.276414		19.08135	0.08500053		2.809225E-05	5.296943E-08	8.966381E-07	4.347957E-07
3.753666	10.80407	0.2844115	19.18125	0.003536315	0.0002849585	19.18125	15.46591	-4.63834	19.18125	15.89951	-0.1996425	19.18125		0.7895978	19.18125			3.753666	10.80407	0.2844115	3.753666	1.109718		19.18125	0.04951463		1.702515E-05	5.31777E-08	8.291371E-07	-1.65531E-07
3.773216	10.81377	0.2788626	19.28115	0.004198954	0.0002225575	19.28115	22.7969	0.2497266	19.28115	23.31095	-0.0927271	19.28115		0.8125001	19.28115			3.773216	10.81377	0.2788626	3.773216	-3.017703		19.28115	0.09130673		1.847745E-05	2.762775E-08	6.412781E-07	-5.946385E-08
3.792766	10.76427	0.2828704	19.38105	0.002436952	0.0001016018	19.38105	18.7472	7.59805	19.38105	24.63559	0.450921	19.38105		0.6677138	19.38105			3.792766	10.76427	0.2828704	3.792766	1.933559		19.38105	0.09390774		1.448851E-05	1.593999E-08	3.579799E-07	1.614207E-07
3.812317	10.66041	0.2763959	19.48096	0.0007425825	7.396518E-05	19.48096	19.85202	0.1262978	19.48096	22.23129	0.08069266	19.48096		0.6631193	19.48096			3.812317	10.66041	0.2763959	3.812317	-6.630909		19.48096	0.2040754		2.224105E-05	2.984128E-08	6.61261E-07	5.335891E-08
3.831867	10.39736	0.2717716	19.58086	0.002197055	6.51591E-05	19.58086	8.85242	5.858945	19.58086	10.74706	0.6919774	19.58086		0.3459615	19.58086			3.831867	10.39736	0.2717716	3.831867	0.7918731		19.58086	0.118853		5.337637E-06	1.598812E-08	1.412953E-07	9.777312E-08
3.851417	10.44881	0.2763959	19.68076	0.00281378	0.0001074394	19.68076	13.52584	0.6445873	19.68076	14.02609	0.1161294	19.68076		0.8692678	19.68076			3.851417	10.44881	0.2763959	3.851417	0.2347305		19.68076	0.1257517		1.243262E-05	5.493422E-08	7.653686E-07	8.888179E-08
3.870968	10.3663	0.2686884	19.78066	0.002871547	0.0001338723	19.78066	25.44521	14.0094	19.78066	28.28211	0.4721657	19.78066		0.7825229	19.78066			3.870968	10.3663	0.2686884	3.870968	-3.497211		19.78066	0.2178098		2.234936E-05	2.186445E-08	5.591749E-07	2.640232E-07
3.890518	10.42648	0.2760876	19.88057	0.002669432	0.0001376841	19.88057	21.1107	0.5429789	19.88057	22.54505	0.03244399	19.88057		0.8322646	19.88057			3.890518	10.42648	0.2760876	3.890518	3.341028		19.88057	0.07928449		1.754686E-05	2.873151E-08	6.474128E-07	2.100465E-08
3.910069	10.65944	0.2742374	19.98047	0.002890485	0.0001128193	19.98047	10.64098	2.243772	19.98047	10.89372	0.2403767	19.98047		0.6911437	19.98047			3.910069	10.65944	0.2742374	3.910069	-0.2968382		19.98047	0.07394063		1.201741E-05	6.998847E-08	7.413188E-07	1.781958E-07
3.929619	10.89628	0.2841032	20.08037	0.001258183	0.000115269	20.08037	14.34124	0.658138	20.08037	16.34142	0.1536161	20.08037		0.5683717	20.08037			3.929619	10.89628	0.2841032	3.929619	3.267961		20.08037	0.08514965		1.125502E-05	2.395517E-08	3.869229E-07	5.943757E-08
3.949169	10.8128	0.2807119	20.18027	0.004324259	0.0001363425	20.18027	20.43834	2.466451	20.18027	21.68807	0.1664149	20.18027		0.7581558	20.18027			3.949169	10.8128	0.2807119	3.949169	2.938242		20.18027	0.06850658		1.253101E-05	2.019774E-08	4.321074E-07	7.19091E-08
3.968719	10.59344	0.2763959	20.28017	0.002811915	0.000155199	20.28017	18.4463	6.203906	20.28017	20.03403	0.341506	20.28017		0.799575	20.28017			3.968719	10.59344	0.2763959	3.968719	1.988359		20.28017	0.09919109		1.767928E-05	3.521981E-08	6.677308E-07	2.280341E-07
3.98827	10.3498	0.2733127	20.38008	0.003895512	0.0002992079	20.38008	10.37648	3.996985	20.38008	10.95596	0.4073972	20.38008		0.4972284	20.38008			3.98827	10.3498	0.2733127	3.98827	-3.116345		20.38008	0.03174092		1.086779E-05	4.5019E-08	4.56775E-07	1.860889E-07
4.00782	10.47307	0.272388	20.47998	0.004928467	0.0001822706	20.47998	28.6588	0.3873675	20.47998	30.19509	0.02484472	20.47998		0.8536349	20.47998			4.00782	10.47307	0.272388	4.00782	-0.03927398		20.47998	0.1790491		3.216365E-05	3.011376E-08	9.09007E-07	2.258402E-08
4.02737	10.67012	0.2847197	20.57988	0.004804675	0.0002783754	20.57988	13.74707	2.07719	20.57988	13.84643	0.245866	20.57988		0.8984293	20.57988			4.02737	10.67012	0.2847197	4.02737	-2.089741		20.57988	0.1168617		1.542796E-05	7.229648E-08	9.720973E-07	2.390057E-07
4.046921	10.53131	0.2810201	20.67978	0.003100625	0.0002388276	20.67978	12.90627	-3.360385	20.67978	16.01114	-0.2639657	20.67978		0.7219302	20.67978			4.046921	10.53131	0.2810201	4.046921	3.430537		20.67978	0.204985		1.258126E-05	3.543027E-08	5.48492E-07	-1.447831E-07
4.066471	10.27118	0.275163	20.77969	0.004663828	0.0004254039	20.77969	7.711854	-1.787866	20.77969	8.942973	-0.2560933	20.77969		0.5757255	20.77969			4.066471	10.27118	0.275163	4.066471	0.8457606		20.77969	0.1659292		1.597482E-05	1.149973E-07	9.962671E-07	-2.551373E-07
4.086021	10.01201	0.2767041	20.87959	0.002543265	0.0009438603	20.87959	2.6948	-0.1885296	20.87959	2.854167	-0.1046653	20.87959		0.3907353	20.87959			4.086021	10.01201	0.2767041	4.086021	-1.390116		20.87959	0.1366748		1.064733E-05	5.106987E-07	1.4497E-06	-1.517333E-07
4.105572	9.75867	0.26653	20.97949	0.001746204	0.000368583	20.97949	2.576829	-1.201812	20.97949	2.936082	-0.3151572	20.97949		0.4298041	20.97949			4.105572	9.75867	0.26653	4.105572	-1.713442		20.97949	0.1993314		1.143131E-05	5.699415E-07	1.59601E-06	-5.029941E-07
4.125122	9.477178	0.2656053	21.07939	0.005500001	0.0003009224	21.07939	9.048925	6.016872	21.07939	12.00571	0.6503473	21.07939		0.7089859	21.07939			4.125122	9.477178	0.2656053	4.125122	-5.078217		21.07939	0.1018429		2.368675E-05	1.165111E-07	1.172628E-06	7.626152E-07
4.144672	9.600452	0.2705378	21.1793	0.003593798	0.0003499184	21.1793	5.701257	4.846588	21.1793	7.997968	0.7447017	21.1793		0.7028934	21.1793			4.144672	9.600452	0.2705378	4.144672	-1.159953		21.1793	0.02113699		8.831356E-06	9.704151E-08	6.224874E-07	4.635675E-07
4.164223	9.391759	0.2597472	21.2792	0.002841611	7.918752E-05	21.2792	15.56317	11.95494	21.2792	18.88273	0.8206603	21.2792		0.8688177	21.2792			4.164223	9.391759	0.2597472	4.164223	-1.347189		21.2792	0.1466598		2.347883E-05	5.721047E-08	8.350829E-07	6.853194E-07
4.183773	9.537358	0.2699214	21.3791	0.001672093	3.939555E-05	21.3791	-2.910706	8.600489	21.3791	8.841091	-2.381666	21.3791		0.2334102	21.3791			4.183773	9.537358	0.2699214	4.183773	2.314425		21.3791	0.03436674		5.504856E-06	1.643819E-08	-5.626277E-08	1.339991E-07
4.203323	9.340315	0.2674547	21.479	0.002430353	0.0001821768	21.479	9.223298	0.3810272	21.479	9.843501	0.1068654	21.479		0.2589609	21.479			4.203323	9.340315	0.2674547	4.203323	-0.9453156		21.479	0.07907876		1.00041E-05	2.673702E-08	2.616958E-07	2.796622E-08
4.222874	9.065619	0.2807119	21.57891	0.0008179016	7.320846E-05	21.57891	17.12878	16.94867	21.57891	24.4524	0.7475273	21.57891		0.6868886	21.57891			4.222874	9.065619	0.2807119	4.222874	0.9736294		21.57891	0.2081674		1.279796E-05	1.470225E-08	2.879458E-07	2.152473E-07
4.242424	8.793833	0.2693049	21.67881	0.002071809	3.37151E-05	21.67881	15.34031	4.582232	21.67881	16.59134	0.2953468	21.67881		0.5852391	21.67881			4.242424	8.793833	0.2693049	4.242424	-0.9243086		21.67881	0.1287974		1.372647E-05	2.918295E-08	4.643549E-07	1.371457E-07
4.261975	8.553108	0.2548148	21.77871	0.001788093	0.0002872186	21.77871	8.511498	-5.081334	21.77871	9.842151	-0.5597521	21.77871		0.4791578	21.77871			4.261975	8.553108	0.2548148	4.261975	-1.113372		21.77871	0.1333423		7.819036E-06	3.867691E-08	3.321667E-07	-1.85931E-07
4.281525	8.702589	0.2575897	21.87861	0.004944258	0.0002651815	21.87861	10.5176	-0.2151531	21.87861	10.86892	0.02054651	21.87861		0.4916394	21.87861			4.281525	8.702589	0.2575897	4.281525	-6.203463		21.87861	0.1298463		8.613734E-06	3.584806E-08	3.895473E-07	8.003838E-09
4.301075	8.914195	0.2585143	21.97852	0.002565392	0.0001870067	21.97852	15.20201	0.7993038	21.97852	17.75311	0.05504137	21.97852		0.4821311	21.97852			4.301075	8.914195	0.2585143	4.301075	-3.556579		21.97852	0.1507996		1.839409E-05	2.813808E-08	4.987835E-07	2.745373E-08
4.320626	9.108327	0.270846	22.07842	0.002183862	4.237781E-05	22.07842	20.13435	7.163184	22.07842	22.24925	0.3880705	22.07842		0.728564	22.07842			4.320626	9.108327	0.270846	4.320626	-0.3598593		22.07842	0.2074802		2.137253E-05	3.145523E-08	6.524486E-07	2.531961E-07
4.340176	8.910312	0.2662218	22.17832	0.003742919	0.0002946102	22.17832	11.6434	-1.390005	22.17832	12.91082	0.05291389	22.17832		0.5153599	22.17832			4.340176	8.910312	0.2662218	4.340176	4.375852		22.17832	0.0894185		1.045748E-05	3.233182E-08	4.168471E-07	2.2057E-08
4.359726	8.727828	0.2575897	22.27822	0.001666155	6.29037E-05	22.27822	30.04536	0.331503	22.27822	33.60118	-0.03667822	22.27822	0.00733318719268998	0.3474593	22.27822	93.0343157536921	1.02648630822632	4.359726	8.727828	0.2575897	4.359726	2.870654		22.27822	0.07666551		1.333311E-05	4.103234E-09	1.377809E-07	-5.053556E-09
4.379277	8.938461	0.2597472	22.37812	0.002527158	8.490835E-05	22.37812	4.812336	1.766232	22.37812	5.693661	0.318843	22.37812		0.1543006	22.37812			4.379277	8.938461	0.2597472	4.379277	-2.894401		22.37812	0.1462051		4.749143E-06	2.260476E-08	1.226217E-07	3.909708E-08
4.398827	9.163654	0.2615975	22.47803	0.004761242	2.397453E-05	22.47803	9.643111	4.229914	22.47803	10.10738	0.4377279	22.47803		0.4215532	22.47803			4.398827	9.163654	0.2615975	4.398827	-2.348219		22.47803	0.1070987		1.08413E-05	4.473596E-08	4.142179E-07	1.813147E-07
4.418377	9.350992	0.2745456	22.57793	0.005997501	0.0002165786	22.57793	11.37527	6.906215	22.57793	14.21297	0.589861	22.57793		0.751601	22.57793			4.418377	9.350992	0.2745456	4.418377	5.534892		22.57793	0.0851234		1.536691E-05	5.717474E-08	6.999298E-07	4.128613E-07
4.437928	9.217041	0.2634468	22.67783	0.004813374	0.0001133611	22.67783	10.96272	0.1286525	22.67783	11.3291	0.1394687	22.67783		0.3146051	22.67783			4.437928	9.217041	0.2634468	4.437928	-0.3050584		22.67783	0.1550648		1.063726E-05	2.607383E-08	2.925613E-07	4.080314E-08
4.457478	9.40826	0.2705378	22.77773	0.003357608	0.000129529	22.77773	1.897118	3.286722	22.77773	4.467255	0.9253017	22.77773		0.06834267	22.77773			4.457478	9.40826	0.2705378	4.457478	0.7452923		22.77773	0.2292941		1.009012E-05	3.455468E-08	1.133019E-07	1.048384E-07
4.477028	9.268486	0.2693049	22.87764	0.003772433	0.0002047826	22.87764	16.32014	-4.756524	22.87764	17.62143	-0.3265126	22.87764		0.7351213	22.87764			4.477028	9.268486	0.2693049	4.477028	-1.242154		22.87764	0.120397		1.063135E-05	2.516896E-08	4.216082E-07	-1.376604E-07
4.496579	9.439322	0.2702296	22.97754	0.007077729	0.0003663939	22.97754	16.06454	1.406859	22.97754	15.76659	0.1371344	22.97754		0.8530716	22.97754			4.496579	9.439322	0.2702296	4.496579	3.261567		22.97754	0.08568377		1.432065E-05	4.914425E-08	7.676526E-07	1.052716E-07
4.516129	9.294693	0.2628304	23.07744	0.005526678	0.00018963	23.07744	13.92352	5.723776	23.07744	15.35817	0.2718772	23.07744		0.7456521	23.07744			4.516129	9.294693	0.2628304	4.516129	-2.259624		23.07744	0.01006448		1.36998E-05	4.330836E-08	6.418384E-07	1.745012E-07
4.535679	9.454853	0.2711543	23.17734	0.006012174	0.0003173072	23.17734	13.90822	3.743485	23.17734	12.63399	0.332092	23.17734		0.6141858	23.17734			4.535679	9.454853	0.2711543	4.535679	3.25426		23.17734	0.07147679		1.178038E-05	4.532922E-08	5.435024E-07	1.804928E-07
4.55523	9.320902	0.2643715	23.27724	0.001611366	6.29339E-05	23.27724	11.22698	-3.043803	23.27724	12.55962	-0.3415253	23.27724		0.4168777	23.27724			4.55523	9.320902	0.2643715	4.55523	-7.018169		23.27724	0.1147387		1.218303E-05	3.21967E-08	3.826759E-07	-1.306935E-07
4.57478	9.542212	0.2640633	23.37715	0.001196608	0.0001789214	23.37715	13.65028	0.1906396	23.37715	13.7584	-0.02233787	23.37715		0.2840247	23.37715			4.57478	9.542212	0.2640633	4.57478	3.562972		23.37715	0.2367137		7.615371E-06	1.142645E-08	1.571705E-07	-3.510853E-09
4.59433	9.687811	0.2640633	23.47705	0.0004063101	0.0001515307	23.47705	16.31333	5.027352	23.47705	16.39462	0.2554554	23.47705		0.5341275	23.47705			4.59433	9.687811	0.2640633	4.59433	-1.767329		23.47705	0.08153324		1.040242E-05	2.067172E-08	3.283604E-07	8.388143E-08
4.613881	9.819821	0.2748547	23.57695	0.00396997	0.0001413045	23.57695	10.67584	1.721155	23.57695	10.88608	0.4104298	23.57695		0.6173218	23.57695			4.613881	9.819821	0.2748547	4.613881	3.076158		23.57695	0.06923816		1.246303E-05	6.492202E-08	6.538198E-07	2.683471E-07
4.633431	9.713048	0.2656053	23.67686	0.005481002	0.00016175	23.67686	16.80342	-2.208735	23.67686	18.39305	-0.0500557	23.67686		0.8995638	23.67686			4.633431	9.713048	0.2656053	4.633431	-0.4192269		23.67686	0.2044121		3.115493E-05	8.28421E-08	1.521814E-06	-7.617545E-08
4.652981	9.868353	0.277937	23.77676	0.005303187	0.00025527	23.77676	14.42141	-1.843271	23.77676	17.75004	-0.0201307	23.77676		0.8676942	23.77676			4.652981	9.868353	0.277937	4.652981	1.297868		23.77676	0.2157724		2.08489E-05	5.741841E-08	1.018973E-06	-2.051264E-08
4.672532	9.619865	0.2726963	23.87666	0.001401571	0.0001801957	23.87666	11.47283	0.5852256	23.87666	12.16508	-0.0194355	23.87666		0.3222807	23.87666			4.672532	9.619865	0.2726963	4.672532	-2.60213		23.87666	0.01866871		1.135473E-05	2.472758E-08	3.007561E-07	-5.845345E-09
4.692082	9.517945	0.2628304	23.97656	0.001764553	0.000202431	23.97656	6.911722	0.1098824	23.97656	6.932828	0.05305608	23.97656		0.2187644	23.97656			4.692082	9.517945	0.2628304	4.692082	0.3507258		23.97656	0.1377729		6.178686E-06	2.812236E-08	1.946937E-07	1.032968E-08
4.711632	9.765464	0.2686884	24.07646	0.004274347	0.0001990361	24.07646	14.19465	4.864202	24.07646	16.56774	0.3839712	24.07646		0.7042974	24.07646			4.711632	9.765464	0.2686884	4.711632	-1.806603		24.07646	0.1615625		6.088275E-06	1.562155E-08	2.416147E-07	9.277309E-08
4.731183	9.984834	0.26653	24.17637	0.005995838	0.0002564739	24.17637	14.7066	3.211928	24.17637	16.52997	0.3604149	24.17637		0.6707628	24.17637			4.731183	9.984834	0.26653	4.731183	-1.207447		24.17637	0.1137814		1.352597E-05	3.320421E-08	5.163515E-07	1.861008E-07
4.750733	10.09258	0.277937	24.27627	0.004751587	0.0001578303	24.27627	17.73075	-5.804415	24.27627	20.30881	-0.1459986	24.27627		0.7456372	24.27627			4.750733	10.09258	0.277937	4.750733	0.9736294		24.27627	0.05661747		1.305224E-05	2.35963E-08	4.741855E-07	-6.92304E-08
4.770284	9.87806	0.2736209	24.37617	0.002228634	6.477057E-05	24.37617	8.577924	-2.458751	24.37617	9.866191	-0.290058	24.37617		0.2535667	24.37617			4.770284	9.87806	0.2736209	4.770284	1.559086		24.37617	0.2202025		5.004003E-06	1.303499E-08	1.235147E-07	-3.582642E-08
4.789834	9.652867	0.2730045	24.47607	0.002444048	0.0001126751	24.47607	12.80063	1.612586	24.47607	13.62816	0.06996779	24.47607		0.6192948	24.47607			4.789834	9.652867	0.2730045	4.789834	2.514448		24.47607	0.05353376		6.502989E-06	2.168382E-08	2.9479E-07	2.06258E-08
4.809384	9.393702	0.2668382	24.57598	0.001586902	9.780643E-05	24.57598	12.41318	0.7539165	24.57598	12.24885	0.09126773	24.57598		0.2809746	24.57598			4.809384	9.393702	0.2668382	4.809384	-5.637187		24.57598	0.1300101		5.044051E-06	9.446175E-09	1.152259E-07	1.05164E-08
4.828935	9.12677	0.2603637	24.67588	0.005282085	0.0002864779	24.67588	14.25531	-1.976498	24.67588	15.66015	-0.134152	24.67588		0.6715063	24.67588			4.828935	9.12677	0.2603637	4.828935	-4.490021		24.67588	0.1594735		1.187464E-05	3.251461E-08	5.046629E-07	-6.770155E-08
4.848485	8.854984	0.2634468	24.77578	0.00175105	0.0003068326	24.77578	10.4423	2.107915	24.77578	11.07576	0.1828937	24.77578		0.6470645	24.77578			4.848485	8.854984	0.2634468	4.848485	-2.912668		24.77578	0.05959755		8.665974E-06	4.57107E-08	4.980199E-07	9.108469E-08
4.868035	8.779272	0.2600555	24.87568	0.002719953	0.0002191561	24.87568	2.896897	1.180179	24.87568	3.337442	0.3907808	24.87568		0.04755972	24.87568			4.868035	8.779272	0.2600555	4.868035	-6.383392		24.87568	0.07435489		5.149765E-06	2.198868E-08	6.835228E-08	2.671076E-08
4.887586	8.963698	0.2615975	24.97559	0.004133323	0.0003547315	24.97559	10.94508	-4.980843	24.97559	12.85174	-0.2710239	24.97559		0.7693688	24.97559			4.887586	8.963698	0.2615975	4.887586	-5.718474		24.97559	0.1335891		1.199131E-05	5.585694E-08	6.928631E-07	-1.877824E-07
4.907136	9.171419	0.2600555	25.07549	0.004751655	0.0002934211	25.07549	12.49993	-3.661145	25.07549	13.13391	-0.2750511	25.07549		0.8989698	25.07549			4.907136	9.171419	0.2600555	4.907136	-4.456227		25.07549	0.1912041		9.424903E-06	4.911725E-08	6.220022E-07	-1.710824E-07
4.926686	9.175303	0.2662218	25.17539	0.004166111	0.000234744	25.17539	15.77028	-1.0804	25.17539	15.77486	-0.03405371	25.17539		0.8088157	25.17539			4.926686	9.175303	0.2662218	4.926686	1.384636		25.17539	0.1635169		2.044269E-05	6.644409E-08	1.047539E-06	-3.567259E-08
4.946237	9.162684	0.2625222	25.27529	0.006836107	0.0003186179	25.27529	14.20285	-2.787762	25.27529	16.24282	-0.1386764	25.27529		0.7414692	25.27529			4.946237	9.162684	0.2625222	4.946237	-0.1762763		25.27529	0.09113365		1.546652E-05	4.346736E-08	6.993397E-07	-9.698191E-08
4.965787	9.435438	0.2615975	25.37519	0.004255934	0.0001732006	25.37519	15.54354	-2.566057	25.37519	16.8517	-0.2466144	25.37519		0.6755715	25.37519			4.965787	9.435438	0.2615975	4.965787	-0.2109835		25.37519	0.02940415		1.273623E-05	3.029875E-08	4.957331E-07	-1.222549E-07
4.985337	9.449029	0.2720798	25.4751	0.001189026	8.425947E-05	25.4751	16.71505	0.6263287	25.4751	18.18476	-0.0565783	25.4751		0.4875152	25.4751			4.985337	9.449029	0.2720798	4.985337	-2.424027		25.4751	0.2105595		9.918795E-06	1.462285E-08	2.654884E-07	-1.502088E-08
5.004888	9.207335	0.2615975	25.575	0.007135814	0.0001884613	25.575	13.93746	2.575207E-12	25.575	15.92702	2.412184E-13	25.575		0.6988861	25.575			5.004888	9.207335	0.2615975	5.004888	0.06941448		25.575	0.3139885		1.493682E-05	4.115244E-08	6.554357E-07	1.581031E-19
5.024438	9.253926	0.259439	25.6749	0.001189026	8.425947E-05	25.6749	16.71505	-0.6263287	25.6749	18.18476	0.0565783	25.6749		0.4875152	25.6749			5.024438	9.253926	0.259439	5.024438	0.930702		25.6749	0.2105595		9.918795E-06	1.462285E-08	2.654884E-07	1.502088E-08
5.043988	9.223836	0.2637551	25.7748	0.004255934	0.0001732006	25.7748	15.54354	2.566057	25.7748	16.8517	0.2466144	25.7748		0.6755715	25.7748			5.043988	9.223836	0.2637551	5.043988	-3.275267		25.7748	0.02940415		1.273623E-05	3.029875E-08	4.957331E-07	1.222549E-07
5.063539	9.264603	0.2693049	25.87471	0.006836107	0.0003186179	25.87471	14.20285	2.787762	25.87471	16.24282	0.1386764	25.87471		0.7414692	25.87471			5.063539	9.264603	0.2693049	5.063539	-1.439437		25.87471	0.09113365		1.546652E-05	4.346736E-08	6.993397E-07	9.698191E-08
5.083089	9.504356	0.2683802	25.97461	0.004166111	0.000234744	25.97461	15.77028	1.0804	25.97461	15.77486	0.03405371	25.97461		0.8088157	25.97461			5.083089	9.504356	0.2683802	5.083089	2.521755		25.97461	0.1635169		2.044269E-05	6.644409E-08	1.047539E-06	3.567259E-08
5.102639	9.735373	0.26653	26.07451	0.004751655	0.0002934211	26.07451	12.49993	3.661145	26.07451	13.13391	0.2750511	26.07451		0.8989698	26.07451			5.102639	9.735373	0.26653	5.102639	-1.895198		26.07451	0.1912041		9.424903E-06	4.911725E-08	6.220022E-07	1.710824E-07
5.12219	10.00328	0.2705378	26.17441	0.004133323	0.0003547315	26.17441	10.94508	4.980843	26.17441	12.85174	0.2710239	26.17441		0.7693688	26.17441			5.12219	10.00328	0.2705378	5.12219	4.385899		26.17441	0.1335891		1.199131E-05	5.585694E-08	6.928631E-07	1.877824E-07
5.14174	9.972214	0.2742374	26.27431	0.002719953	0.0002191561	26.27431	2.896897	-1.180179	26.27431	3.337442	-0.3907808	26.27431		0.04755972	26.27431			5.14174	9.972214	0.2742374	5.14174	1.958219		26.27431	0.07435489		5.149765E-06	2.198868E-08	6.835228E-08	-2.671076E-08
5.16129	9.754786	0.2619057	26.37422	0.00175105	0.0003068326	26.37422	10.4423	-2.107915	26.37422	11.07576	-0.1828937	26.37422		0.6470645	26.37422			5.16129	9.754786	0.2619057	5.16129	1.138032		26.37422	0.05959755		8.665974E-06	4.57107E-08	4.980199E-07	-9.108469E-08
5.18084	9.87612	0.2705378	26.47412	0.005282085	0.0002864779	26.47412	14.25531	1.976498	26.47412	15.66015	0.134152	26.47412		0.6715063	26.47412			5.18084	9.87612	0.2705378	5.18084	2.881614		26.47412	0.1594735		1.187464E-05	3.251461E-08	5.046629E-07	6.770155E-08
5.200391	10.12558	0.2757794	26.57402	0.001586902	9.780643E-05	26.57402	12.41318	-0.7539165	26.57402	12.24885	-0.09126773	26.57402		0.2809746	26.57402			5.200391	10.12558	0.2757794	5.200391	-3.039623		26.57402	0.1300101		5.044051E-06	9.446175E-09	1.152259E-07	-1.05164E-08
5.219941	10.03919	0.2693049	26.67393	0.002444048	0.0001126751	26.67393	12.80063	-1.612586	26.67393	13.62816	-0.06996779	26.67393		0.6192948	26.67393			5.219941	10.03919	0.2693049	5.219941	-0.6037233		26.67393	0.05353376		6.502989E-06	2.168382E-08	2.9479E-07	-2.06258E-08
5.239491	10.16538	0.270846	26.77383	0.002228634	6.477057E-05	26.77383	8.577924	2.458751	26.77383	9.866191	0.290058	26.77383		0.2535667	26.77383			5.239491	10.16538	0.270846	5.239491	1.538079		26.77383	0.2202025		5.004003E-06	1.303499E-08	1.235147E-07	3.582642E-08
5.259042	10.43036	0.2674547	26.87373	0.004751587	0.0001578303	26.87373	17.73075	5.804415	26.87373	20.30881	0.1459986	26.87373		0.7456372	26.87373			5.259042	10.43036	0.2674547	5.259042	1.240327		26.87373	0.05661747		1.305224E-05	2.35963E-08	4.741855E-07	6.92304E-08
5.278593	10.69827	0.2847197	26.97363	0.005995838	0.0002564739	26.97363	14.7066	-3.211928	26.97363	16.52997	-0.3604149	26.97363		0.6707628	26.97363			5.278593	10.69827	0.2847197	5.278593	-5.161332		26.97363	0.1137814		1.352597E-05	3.320421E-08	5.163515E-07	-1.861008E-07
5.298143	10.59926	0.2739291	27.07353	0.004274347	0.0001990361	27.07353	14.19465	-4.864202	27.07353	16.56774	-0.3839712	27.07353		0.7042974	27.07353			5.298143	10.59926	0.2739291	5.298143	0.5735828		27.07353	0.1615625		6.088275E-06	1.562155E-08	2.416147E-07	-9.277309E-08
5.317693	10.38669	0.2797872	27.17344	0.001764553	0.000202431	27.17344	6.911722	-0.1098824	27.17344	6.932828	-0.05305608	27.17344		0.2187644	27.17344			5.317693	10.38669	0.2797872	5.317693	3.860724		27.17344	0.1377729		6.178686E-06	2.812236E-08	1.946937E-07	-1.032968E-08
5.337244	10.16635	0.2699214	27.27334	0.001401571	0.0001801957	27.27334	11.47283	-0.5852256	27.27334	12.16508	0.0194355	27.27334		0.3222807	27.27334			5.337244	10.16635	0.2699214	5.337244	3.81323		27.27334	0.01866871		1.135473E-05	2.472758E-08	3.007561E-07	5.845345E-09
5.356794	10.32165	0.2745456	27.37324	0.005303187	0.00025527	27.37324	14.42141	1.843271	27.37324	17.75004	0.0201307	27.37324		0.8676942	27.37324			5.356794	10.32165	0.2745456	5.356794	-1.861404		27.37324	0.2157724		2.08489E-05	5.741841E-08	1.018973E-06	2.051264E-08
5.376344	10.15082	0.2686884	27.47314	0.005481002	0.00016175	27.47314	16.80342	2.208735	27.47314	18.39305	0.0500557	27.47314		0.8995638	27.47314			5.376344	10.15082	0.2686884	5.376344	-4.987796		27.47314	0.2044121		3.115493E-05	8.28421E-08	1.521814E-06	7.617545E-08
5.395895	10.30612	0.2726963	27.57305	0.00396997	0.0001413045	27.57305	10.67584	-1.721155	27.57305	10.88608	-0.4104298	27.57305		0.6173218	27.57305			5.395895	10.30612	0.2726963	5.395895	-2.717211		27.57305	0.06923816		1.246303E-05	6.492202E-08	6.538198E-07	-2.683471E-07
5.415445	10.5187	0.279479	27.67295	0.0004063101	0.0001515307	27.67295	16.31333	-5.027352	27.67295	16.39462	-0.2554554	27.67295		0.5341275	27.67295			5.415445	10.5187	0.279479	5.415445	1.638547		27.67295	0.08153324		1.040242E-05	2.067172E-08	3.283604E-07	-8.388143E-08
5.434995	10.37504	0.2785543	27.77285	0.001196608	0.0001789214	27.77285	13.65028	-0.1906396	27.77285	13.7584	0.02233787	27.77285		0.2840247	27.77285			5.434995	10.37504	0.2785543	5.434995	-1.78925		27.77285	0.2367137		7.615371E-06	1.142645E-08	1.571705E-07	3.510853E-09
5.454545	10.13528	0.2739291	27.87275	0.001611366	6.29339E-05	27.87275	11.22698	3.043803	27.87275	12.55962	0.3415253	27.87275		0.4168777	27.87275			5.454545	10.13528	0.2739291	5.454545	2.696204		27.87275	0.1147387		1.218303E-05	3.21967E-08	3.826759E-07	1.306935E-07
5.474096	9.904267	0.2686884	27.97266	0.006012174	0.0003173072	27.97266	13.90822	-3.743485	27.97266	12.63399	-0.332092	27.97266		0.6141858	27.97266			5.474096	9.904267	0.2686884	5.474096	1.291475		27.97266	0.07147679		1.178038E-05	4.532922E-08	5.435024E-07	-1.804928E-07
5.493646	10.05472	0.270846	28.07256	0.005526678	0.00018963	28.07256	13.92352	-5.723776	28.07256	15.35817	-0.2718772	28.07256		0.7456521	28.07256			5.493646	10.05472	0.270846	5.493646	0.1315222		28.07256	0.01006448		1.36998E-05	4.330836E-08	6.418384E-07	-1.745012E-07
5.513196	9.856707	0.2677629	28.17246	0.007077729	0.0003663939	28.17246	16.06454	-1.406859	28.17246	15.76659	-0.1371344	28.17246		0.8530716	28.17246			5.513196	9.856707	0.2677629	5.513196	-2.498921		28.17246	0.08568377		1.432065E-05	4.914425E-08	7.676526E-07	-1.052716E-07
5.532747	10.05084	0.2693049	28.27236	0.003772433	0.0002047826	28.27236	16.32014	4.756524	28.27236	17.62143	0.3265126	28.27236		0.7351213	28.27236			5.532747	10.05084	0.2693049	5.532747	-3.00035		28.27236	0.120397		1.063135E-05	2.516896E-08	4.216082E-07	1.376604E-07
5.552297	10.27312	0.2699214	28.37226	0.003357608	0.000129529	28.37226	1.897118	-3.286722	28.37226	4.467255	-0.9253017	28.37226		0.06834267	28.37226			5.552297	10.27312	0.2699214	5.552297	1.495151		28.37226	0.2292941		1.009012E-05	3.455468E-08	1.133019E-07	-1.048384E-07
5.571847	10.49152	0.2773205	28.47217	0.004813374	0.0001133611	28.47217	10.96272	-0.1286525	28.47217	11.3291	-0.1394687	28.47217		0.3146051	28.47217			5.571847	10.49152	0.2773205	5.571847	-5.983346		28.47217	0.1550648		1.063726E-05	2.607383E-08	2.925613E-07	-4.080314E-08
5.591398	10.32942	0.2677629	28.57207	0.005997501	0.0002165786	28.57207	11.37527	-6.906215	28.57207	14.21297	-0.589861	28.57207		0.751601	28.57207			5.591398	10.32942	0.2677629	5.591398	0.7297654		28.57207	0.0851234		1.536691E-05	5.717474E-08	6.999298E-07	-4.128613E-07
5.610948	10.49637	0.2717716	28.67197	0.004761242	2.397453E-05	28.67197	9.643111	-4.229914	28.67197	10.10738	-0.4377279	28.67197		0.4215532	28.67197			5.610948	10.49637	0.2717716	5.610948	0.6503041		28.67197	0.1070987		1.08413E-05	4.473596E-08	4.142179E-07	-1.813147E-07
5.630498	10.75262	0.2720798	28.77187	0.002527158	8.490835E-05	28.77187	4.812336	-1.766232	28.77187	5.693661	-0.318843	28.77187		0.1543006	28.77187			5.630498	10.75262	0.2720798	5.630498	1.314308		28.77187	0.1462051		4.749143E-06	2.260476E-08	1.226217E-07	-3.909708E-08
5.650049	10.95743	0.2804037	28.87178	0.001666155	6.29037E-05	28.87178	30.04536	-0.331503	28.87178	33.60118	0.03667822	28.87178	-0.00565847996768687	0.3474593	28.87178	93.0343157536921	-1.02648630822632	5.650049	10.95743	0.2804037	5.650049	-3.023183		28.87178	0.07666551		1.333311E-05	4.103234E-09	1.377809E-07	5.053556E-09
5.669599	10.76427	0.2807119	28.97168	0.003742919	0.0002946102	28.97168	11.6434	1.390005	28.97168	12.91082	-0.05291389	28.97168		0.5153599	28.97168			5.669599	10.76427	0.2807119	5.669599	0.4475407		28.97168	0.0894185		1.045748E-05	3.233182E-08	4.168471E-07	-2.2057E-08
5.689149	10.60217	0.2720798	29.07158	0.002183862	4.237781E-05	29.07158	20.13435	-7.163184	29.07158	22.24925	-0.3880705	29.07158		0.728564	29.07158			5.689149	10.60217	0.2720798	5.689149	4.26077		29.07158	0.2074802		2.137253E-05	3.145523E-08	6.524486E-07	-2.531961E-07
5.7087	10.79145	0.2816366	29.17148	0.002565392	0.0001870067	29.17148	15.20201	-0.7993038	29.17148	17.75311	-0.05504137	29.17148		0.4821311	29.17148			5.7087	10.79145	0.2816366	5.7087	1.633067		29.17148	0.1507996		1.839409E-05	2.813808E-08	4.987835E-07	-2.745373E-08
5.72825	10.53811	0.2760876	29.27139	0.004944258	0.0002651815	29.27139	10.5176	0.2151531	29.27139	10.86892	-0.02054651	29.27139		0.4916394	29.27139			5.72825	10.53811	0.2760876	5.72825	-1.207447		29.27139	0.1298463		8.613734E-06	3.584806E-08	3.895473E-07	-8.003838E-09
5.7478	10.28865	0.2773205	29.37129	0.001788093	0.0002872186	29.37129	8.511498	5.081334	29.37129	9.842151	0.5597521	29.37129		0.4791578	29.37129			5.7478	10.28865	0.2773205	5.7478	-0.09042149		29.37129	0.1333423		7.819036E-06	3.867691E-08	3.321667E-07	1.85931E-07
5.767351	10.11878	0.2689967	29.47119	0.002071809	3.37151E-05	29.47119	15.34031	-4.582232	29.47119	16.59134	-0.2953468	29.47119		0.5852391	29.47119			5.767351	10.11878	0.2689967	5.767351	2.150935		29.47119	0.1287974		1.372647E-05	2.918295E-08	4.643549E-07	-1.371457E-07
5.786901	10.23915	0.272388	29.57109	0.0008179016	7.320846E-05	29.57109	17.12878	-16.94867	29.57109	24.4524	-0.7475273	29.57109		0.6868886	29.57109			5.786901	10.23915	0.272388	5.786901	-1.917118		29.57109	0.2081674		1.279796E-05	1.470225E-08	2.879458E-07	-2.152473E-07
5.806452	9.98095	0.272388	29.671	0.002430353	0.0001821768	29.671	9.223298	-0.3810272	29.671	9.843501	-0.1068654	29.671		0.2589609	29.671			5.806452	9.98095	0.272388	5.806452	-3.062457		29.671	0.07907876		1.00041E-05	2.673702E-08	2.616958E-07	-2.796622E-08
5.826002	9.821762	0.2631386	29.7709	0.001672093	3.939555E-05	29.7709	-2.910706	-8.600489	29.7709	8.841091	2.381666	29.7709		0.2334102	29.7709			5.826002	9.821762	0.2631386	5.826002	-4.62611		29.7709	0.03436674		5.504856E-06	1.643819E-08	-5.626277E-08	-1.339991E-07
5.845552	10.04113	0.2711543	29.8708	0.002841611	7.918752E-05	29.8708	15.56317	-11.95494	29.8708	18.88273	-0.8206603	29.8708		0.8688177	29.8708			5.845552	10.04113	0.2711543	5.845552	4.197749		29.8708	0.1466598		2.347883E-05	5.721047E-08	8.350829E-07	-6.853194E-07
5.865103	10.26535	0.2702296	29.9707	0.003593798	0.0003499184	29.9707	5.701257	-4.846588	29.9707	7.997968	-0.7447017	29.9707		0.7028934	29.9707			5.865103	10.26535	0.2702296	5.865103	-5.790629		29.9707	0.02113699		8.831356E-06	9.704151E-08	6.224874E-07	-4.635675E-07
5.884653	10.40416	0.292428	30.0706	0.005500001	0.0003009224	30.0706	9.048925	-6.016872	30.0706	12.00571	-0.6503473	30.0706		0.7089859	30.0706			5.884653	10.40416	0.292428	5.884653	-1.511592		30.0706	0.1018429		2.368675E-05	1.165111E-07	1.172628E-06	-7.626152E-07
5.904203	10.29641	0.2788626	30.17051	0.001746204	0.000368583	30.17051	2.576829	1.201812	30.17051	2.936082	0.3151572	30.17051		0.4298041	30.17051			5.904203	10.29641	0.2788626	5.904203	1.460444		30.17051	0.1993314		1.143131E-05	5.699415E-07	1.59601E-06	5.029941E-07
5.923754	10.43134	0.2717716	30.27041	0.002543265	0.0009438603	30.27041	2.6948	0.1885296	30.27041	2.854167	0.1046653	30.27041		0.3907353	30.27041			5.923754	10.43134	0.2717716	5.923754	0.8832079		30.27041	0.1366748		1.064733E-05	5.106987E-07	1.4497E-06	1.517333E-07
5.943304	10.3333	0.2736209	30.37031	0.004663828	0.0004254039	30.37031	7.711854	1.787866	30.37031	8.942973	0.2560933	30.37031		0.5757255	30.37031			5.943304	10.3333	0.2736209	5.943304	7.06201		30.37031	0.1659292		1.597482E-05	1.149973E-07	9.962671E-07	2.551373E-07
5.962854	10.53811	0.2726963	30.47021	0.003100625	0.0002388276	30.47021	12.90627	3.360385	30.47021	16.01114	0.2639657	30.47021		0.7219302	30.47021			5.962854	10.53811	0.2726963	5.962854	-2.622223		30.47021	0.204985		1.258126E-05	3.543027E-08	5.48492E-07	1.447831E-07
5.982405	10.69244	0.2726963	30.57012	0.004804675	0.0002783754	30.57012	13.74707	-2.07719	30.57012	13.84643	-0.245866	30.57012		0.8984293	30.57012			5.982405	10.69244	0.2726963	5.982405	2.801239		30.57012	0.1168617		1.542796E-05	7.229648E-08	9.720973E-07	-2.390057E-07
6.001955	10.78951	0.2822539	30.67002	0.004928467	0.0001822706	30.67002	28.6588	-0.3873675	30.67002	30.19509	-0.02484472	30.67002		0.8536349	30.67002			6.001955	10.78951	0.2822539	6.001955	-1.336229		30.67002	0.1790491		3.216365E-05	3.011376E-08	9.09007E-07	-2.258402E-08
6.021505	10.54976	0.2742374	30.76992	0.003895512	0.0002992079	30.76992	10.37648	-3.996985	30.76992	10.95596	-0.4073972	30.76992		0.4972284	30.76992			6.021505	10.54976	0.2742374	6.021505	1.668688		30.76992	0.03174092		1.086779E-05	4.5019E-08	4.56775E-07	-1.860889E-07
6.041056	10.32068	0.2770123	30.86982	0.002811915	0.000155199	30.86982	18.4463	-6.203906	30.86982	20.03403	-0.341506	30.86982		0.799575	30.86982			6.041056	10.32068	0.2770123	6.041056	0.5571426		30.86982	0.09919109		1.767928E-05	3.521981E-08	6.677308E-07	-2.280341E-07
6.060606	10.25176	0.2702296	30.96972	0.004324259	0.0001363425	30.96972	20.43834	-2.466451	30.96972	21.68807	-0.1664149	30.96972		0.7581558	30.96972			6.060606	10.25176	0.2702296	6.060606	2.807633		30.96972	0.06850658		1.253101E-05	2.019774E-08	4.321074E-07	-7.19091E-08
6.080156	10.50219	0.2733127	31.06963	0.001258183	0.000115269	31.06963	14.34124	-0.658138	31.06963	16.34142	-0.1536161	31.06963		0.5683717	31.06963			6.080156	10.50219	0.2733127	6.080156	-4.823393		31.06963	0.08514965		1.125502E-05	2.395517E-08	3.869229E-07	-5.943757E-08
6.099707	10.53423	0.2767041	31.16953	0.002890485	0.0001128193	31.16953	10.64098	-2.243772	31.16953	10.89372	-0.2403767	31.16953		0.6911437	31.16953			6.099707	10.53423	0.2767041	6.099707	-4.64255		31.16953	0.07394063		1.201741E-05	6.998847E-08	7.413188E-07	-1.781958E-07
6.119257	10.26827	0.2739291	31.26943	0.002669432	0.0001376841	31.26943	21.1107	-0.5429789	31.26943	22.54505	-0.03244399	31.26943		0.8322646	31.26943			6.119257	10.26827	0.2739291	6.119257	-1.569133		31.26943	0.07928449		1.754686E-05	2.873151E-08	6.474128E-07	-2.100465E-08
6.138807	10.24594	0.2699214	31.36934	0.002871547	0.0001338723	31.36934	25.44521	-14.0094	31.36934	28.28211	-0.4721657	31.36934		0.7825229	31.36934			6.138807	10.24594	0.2699214	6.138807	1.99384		31.36934	0.2178098		2.234936E-05	2.186445E-08	5.591749E-07	-2.640232E-07
6.158358	10.27312	0.2767041	31.46924	0.00281378	0.0001074394	31.46924	13.52584	-0.6445873	31.46924	14.02609	-0.1161294	31.46924		0.8692678	31.46924			6.158358	10.27312	0.2767041	6.158358	2.721778		31.46924	0.1257517		1.243262E-05	5.493422E-08	7.653686E-07	-8.888179E-08
6.177908	10.02075	0.2699214	31.56914	0.002197055	6.51591E-05	31.56914	8.85242	-5.858945	31.56914	10.74706	-0.6919774	31.56914		0.3459615	31.56914			6.177908	10.02075	0.2699214	6.177908	-1.705222		31.56914	0.118853		5.337637E-06	1.598812E-08	1.412953E-07	-9.777312E-08
6.197458	9.77517	0.2745456	31.66904	0.0007425825	7.396518E-05	31.66904	19.85202	-0.1262978	31.66904	22.23129	-0.08069266	31.66904		0.6631193	31.66904			6.197458	9.77517	0.2745456	6.197458	-0.9507957		31.66904	0.2040754		2.224105E-05	2.984128E-08	6.61261E-07	-5.335891E-08
6.217009	9.477178	0.2637551	31.76894	0.002436952	0.0001016018	31.76894	18.7472	-7.59805	31.76894	24.63559	-0.450921	31.76894		0.6677138	31.76894			6.217009	9.477178	0.2637551	6.217009	2.933675		31.76894	0.09390774		1.448851E-05	1.593999E-08	3.579799E-07	-1.614207E-07
6.236559	9.454853	0.2659135	31.86885	0.004198954	0.0002225575	31.86885	22.7969	-0.2497266	31.86885	23.31095	0.0927271	31.86885		0.8125001	31.86885			6.236559	9.454853	0.2659135	6.236559	-4.788686		31.86885	0.09130673		1.847745E-05	2.762775E-08	6.412781E-07	5.946385E-08
6.256109	9.639278	0.2652971	31.96875	0.003536315	0.0002849585	31.96875	15.46591	4.63834	31.96875	15.89951	0.1996425	31.96875		0.7895978	31.96875			6.256109	9.639278	0.2652971	6.256109	-0.4265337		31.96875	0.04951463		1.702515E-05	5.31777E-08	8.291371E-07	1.65531E-07
6.27566	9.859617	0.2674547	32.06865	0.00487494	0.0001468665	32.06865	13.53627	-3.823468	32.06865	18.81269	-0.4849177	32.06865		0.6673298	32.06865			6.27566	9.859617	0.2674547	6.27566	-1.312482		32.06865	0.08500053		2.809225E-05	5.296943E-08	8.966381E-07	-4.347957E-07
6.29521	10.10131	0.2693049	32.16855	0.004100696	4.880881E-05	32.16855	23.80254	-7.860095	32.16855	24.18944	-0.3158626	32.16855		0.8605986	32.16855			6.29521	10.10131	0.2693049	6.29521	-1.686041		32.16855	0.06424568		2.867864E-05	4.218009E-08	9.729322E-07	-3.073129E-07
6.314761	10.34107	0.2671464	32.26846	0.007485121	0.0001452976	32.26846	17.32136	-11.07541	32.26846	20.80298	-0.6633373	32.26846		0.685816	32.26846			6.314761	10.34107	0.2671464	6.314761	4.983229		32.26846	0.1973525		2.418067E-05	3.831992E-08	6.643035E-07	-4.406572E-07
6.334311	10.63323	0.2785543	32.36836	0.002200606	0.0002417774	32.36836	5.266842	-9.445548	32.36836	10.63472	-1.906205	32.36836		0.4557693	32.36836			6.334311	10.63323	0.2785543	6.334311	0.06302104		32.36836	0.08452777		9.831895E-06	3.962141E-08	1.957474E-07	-3.731347E-07
6.353861	10.61382	0.2748547	32.46826	0.004280275	0.0001505127	32.46826	19.08534	-0.6291627	32.46826	20.40214	-0.09182126	32.46826		0.8209183	32.46826			6.353861	10.61382	0.2748547	6.353861	2.483394		32.46826	0.1434022		2.164539E-05	4.268879E-08	8.672943E-07	-7.963606E-08
6.373412	10.41289	0.2760876	32.56816	0.004399067	0.0001206342	32.56816	6.775296	-14.95	32.56816	16.82842	-3.069115	32.56816		0.5824338	32.56816			6.373412	10.41289	0.2760876	6.373412	3.651567		32.56816	0.1906382		9.39178E-06	1.931559E-08	1.006998E-07	-3.090591E-07
6.392962	10.37213	0.270846	32.66806	0.003607906	0.0001007981	32.66806	16.35664	-6.34231	32.66806	17.17452	-0.2785404	32.66806		0.6809928	32.66806			6.392962	10.37213	0.270846	6.392962	1.253114		32.66806	0.06699394		1.884203E-05	4.350118E-08	7.19714E-07	-2.004694E-07
6.412512	10.56238	0.2748547	32.76797	0.004703876	9.384921E-05	32.76797	21.49079	-1.159829	32.76797	22.27757	-0.08748673	32.76797		0.699917	32.76797			6.412512	10.56238	0.2748547	6.412512	6.82728		32.76797	0.1034331		2.355549E-05	3.322027E-08	7.372508E-07	-6.449966E-08
6.432063	10.8031	0.2767041	32.86787	0.005747471	0.0001238958	32.86787	19.59485	-11.63303	32.86787	25.15549	-0.4723208	32.86787		0.7650727	32.86787			6.432063	10.8031	0.2767041	6.432063	-3.461591		32.86787	0.1726362		1.702914E-05	2.058875E-08	4.683107E-07	-2.211929E-07
6.451613	11.0642	0.2773205	32.96777	0.003632485	0.000119824	32.96777	15.98488	-0.9930378	32.96777	17.04829	0.04970413	32.96777		0.8268987	32.96777			6.451613	11.0642	0.2773205	6.451613	-0.0584543		32.96777	0.06816156		2.231862E-05	6.349769E-08	1.081193E-06	5.373973E-08
6.471163	10.99529	0.2754712	33.06768	0.002805954	0.0002164697	33.06768	14.84862	-17.60203	33.06768	24.52335	-1.076633	33.06768		0.7682336	33.06768			6.471163	10.99529	0.2754712	6.471163	0.3507258		33.06768	0.1903982		3.02151E-05	3.859736E-08	6.441651E-07	-6.935294E-07
6.490714	11.16127	0.2844115	33.16758	0.007583807	0.0001120123	33.16758	5.905791	-4.747008	33.16758	8.664501	-0.6049039	33.16758		0.2275329	33.16758			6.490714	11.16127	0.2844115	6.490714	0.7827396		33.16758	0.1843949		3.128681E-05	9.482401E-08	7.029931E-07	-4.252433E-07
6.510264	11.06129	0.2730045	33.26748	0.007236343	0.0003188309	33.26748	27.09535	-7.968062	33.26748	26.93569	-0.4007061	33.26748		0.7213889	33.26748			6.510264	11.06129	0.2730045	6.510264	3.032317		33.26748	0.09736505		3.66524E-05	3.644313E-08	9.1119E-07	-3.651194E-07
6.529814	11.20689	0.2884193	33.36738	0.005710691	0.0002540945	33.36738	21.02463	-4.890114	33.36738	24.41872	-0.3692333	33.36738		0.5921936	33.36738			6.529814	11.20689	0.2884193	6.529814	3.564799		33.36738	0.101904		2.719353E-05	2.700746E-08	6.186623E-07	-2.284307E-07
6.549365	11.08847	0.2730045	33.46729	0.007771163	0.000267213	33.46729	21.68775	-8.835777	33.46729	24.8221	-0.4524653	33.46729		0.6233991	33.46729			6.549365	11.08847	0.2730045	6.549365	-2.108008		33.46729	0.2191679		2.325228E-05	2.352635E-08	5.320461E-07	-2.407324E-07
6.568915	11.24086	0.2887284	33.56719	0.001654226	0.0001039753	33.56719	15.67608	-6.763605	33.56719	17.75904	-0.4897762	33.56719		0.782208	33.56719			6.568915	11.24086	0.2887284	6.568915	1.523465		33.56719	0.1028395		1.731237E-05	4.293782E-08	6.84809E-07	-3.354031E-07
6.588465	11.104	0.2748547	33.66709	0.003836957	0.0002302962	33.66709	23.14888	-0.6583436	33.66709	25.51237	-0.1427264	33.66709		0.7644299	33.66709			6.588465	11.104	0.2748547	6.588465	-5.653627		33.66709	0.2143668		3.184616E-05	3.740184E-08	9.446368E-07	-1.348246E-07
6.608016	11.25542	0.2782452	33.76699	0.003995475	3.14516E-05	33.76699	20.76357	-11.88958	33.76699	24.23912	-0.6568298	33.76699		0.6368625	33.76699			6.608016	11.25542	0.2782452	6.608016	2.271497		33.76699	0.178536		2.155358E-05	2.336315E-08	4.733299E-07	-3.108972E-07
6.627566	11.50197	0.2825621	33.86689	0.001672418	4.133724E-05	33.86689	13.95363	-3.961872	33.86689	16.02003	-0.4660714	33.86689		0.7257568	33.86689			6.627566	11.50197	0.2825621	6.627566	0.322412		33.86689	0.06281862		9.674557E-06	2.735869E-08	3.97259E-07	-1.851511E-07
6.647116	11.53206	0.283795	33.9668	0.005726014	0.0001941418	33.9668	16.32595	-1.104555	33.9668	19.57265	0.09100267	33.9668		0.5557668	33.9668			6.647116	11.53206	0.283795	6.647116	4.752152		33.9668	0.1467541		1.789276E-05	2.595796E-08	5.059753E-07	4.60451E-08
6.666667	11.34861	0.2800955	34.0667	0.004252733	7.187408E-05	34.0667	11.36884	-11.22853	34.0667	17.60873	-1.096599	34.0667		0.6009586	34.0667			6.666667	11.34861	0.2800955	6.666667	-0.4758545		34.0667	0.07995148		1.92614E-05	3.73316E-08	4.429388E-07	-4.857262E-07
6.686217	11.55342	0.2856453	34.1666	0.0009114575	7.460393E-05	34.1666	15.21648	-6.010079	34.1666	17.81117	-0.5464296	34.1666		0.6801973	34.1666			6.686217	11.55342	0.2856453	6.686217	1.581919		34.1666	0.05186641		2.777631E-05	5.955582E-08	9.30854E-07	-5.086462E-07
6.705767	11.36123	0.2782452	34.2665	0.001498955	5.744729E-05	34.2665	12.15085	-12.53219	34.2665	17.17337	-0.8721767	34.2665		0.515514	34.2665			6.705767	11.36123	0.2782452	6.705767	2.065081		34.2665	0.1841698		1.225497E-05	2.14211E-08	2.772397E-07	-2.41802E-07
6.725317	11.11759	0.2939691	34.36641	0.005063082	0.0001550126	34.36641	-2.787008	4.627085	34.36641	5.730935	-2.579072	34.36641		0.03544258	34.36641			6.725317	11.11759	0.2939691	6.725317	1.495151		34.36641	0.1931716		3.106526E-05	3.35235E-08	-6.945418E-08	1.791273E-07
6.744868	10.8594	0.2868782	34.46631	0.005260848	0.0002162496	34.46631	16.78965	-9.080953	34.46631	20.68855	-0.5704565	34.46631		0.7765132	34.46631			6.744868	10.8594	0.2868782	6.744868	0.3077984		34.46631	0.1195972		3.119287E-05	5.659057E-08	1.016944E-06	-5.801226E-07
6.764419	10.59441	0.2797872	34.56621	0.005719075	0.0001713519	34.56621	15.80401	-4.924424	34.56621	18.44659	-0.3322223	34.56621		0.5054853	34.56621			6.764419	10.59441	0.2797872	6.764419	2.961076		34.56621	0.06139959		9.361056E-06	1.390597E-08	2.434351E-07	-8.087456E-08
6.783969	10.51093	0.2677629	34.66611	0.001481152	0.0001744635	34.66611	22.51501	-11.4979	34.66611	25.54952	-0.4483868	34.66611		0.8065894	34.66611			6.783969	10.51093	0.2677629	6.783969	-5.168639		34.66611	0.2670279		4.151915E-05	5.130211E-08	1.196017E-06	-5.362783E-07
6.803519	10.69341	0.2745456	34.76601	0.00514557	0.0001524222	34.76601	12.59032	-3.723495	34.76601	14.6443	-0.178024	34.76601		0.5215653	34.76601			6.803519	10.69341	0.2745456	6.803519	-1.792903		34.76601	0.0396546		2.063209E-05	5.017813E-08	7.234492E-07	-1.287913E-07
6.82307	10.46628	0.2757794	34.86592	0.005565583	7.037193E-05	34.86592	13.17675	-10.30373	34.86592	18.88187	-0.9459569	34.86592		0.597061	34.86592			6.82307	10.46628	0.2757794	6.82307	0.8485007		34.86592	0.1209134		2.405497E-05	4.028408E-08	5.52577E-07	-5.227141E-07
6.84262	10.3663	0.2770123	34.96582	0.0009631515	0.0001728725	34.96582	17.04342	-3.018708	34.96582	19.11113	-0.2594457	34.96582		0.7037842	34.96582			6.84262	10.3663	0.2770123	6.84262	-0.1196486		34.96582	0.06193941		2.396304E-05	4.617518E-08	8.541798E-07	-2.216132E-07
6.86217	10.16343	0.2689967	35.06572	0.000594165	5.666878E-05	35.06572	32.91476	-10.28287	35.06572	37.1288	-0.4205727	35.06572	-0.0842991392280418	0.6521274	35.06572	59.4514154572867	-18.5731599999548	6.86217	10.16343	0.2689967	6.86217	0.6393439		35.06572	0.08878789		2.733626E-05	1.293153E-08	4.425827E-07	-1.861382E-07
6.881721	10.32942	0.2717716	35.16562	0.003421314	4.076659E-05	35.16562	5.445917	-13.55405	35.16562	16.42871	-2.560899	35.16562		0.2521796	35.16562			6.881721	10.32942	0.2717716	6.881721	3.773956		35.16562	0.1170433		9.329278E-06	8.716678E-09	5.208891E-08	-1.333944E-07
6.901271	10.13431	0.268072	35.26553	0.005597924	0.0002324077	35.26553	15.92945	-4.29382	35.26553	18.86374	-0.353127	35.26553		0.6767246	35.26553			6.901271	10.13431	0.268072	6.901271	-2.877961		35.26553	0.145602		2.071009E-05	3.93857E-08	7.005646E-07	-2.473883E-07
6.920821	10.29059	0.2754712	35.36543	0.005156141	0.0001065946	35.36543	23.04412	-22.20386	35.36543	34.91169	-0.7829298	35.36543		0.8035384	35.36543			6.920821	10.29059	0.2754712	6.920821	0.3936532		35.36543	0.03409852		2.818092E-05	1.857891E-08	5.107127E-07	-3.998522E-07
6.940372	10.10908	0.2668382	35.46533	0.003737957	0.0001302572	35.46533	11.46442	-12.89168	35.46533	18.25383	-1.471432	35.46533		0.810034	35.46533			6.940372	10.10908	0.2668382	6.940372	-4.118288		35.46533	0.0844939		1.527075E-05	3.712405E-08	3.809034E-07	-5.604735E-07
6.959922	10.27312	0.2797872	35.56524	0.002045739	0.0002468351	35.56524	8.941844	0.4727423	35.56524	9.391008	-0.08190571	35.56524		0.4507057	35.56524			6.959922	10.27312	0.2797872	6.959922	1.731709		35.56524	0.06426638		2.122204E-05	1.084565E-07	1.015117E-06	-8.314387E-08
6.979472	10.03531	0.2689967	35.66513	0.005623363	0.0001901518	35.66513	14.08154	-8.989092	35.66513	19.31119	-0.759674	35.66513		0.6562616	35.66513			6.979472	10.03531	0.2689967	6.979472	-2.170116		35.66513	0.04062103		2.298213E-05	4.044355E-08	6.219107E-07	-4.724493E-07
6.999022	9.764492	0.2689967	35.76504	0.003078535	1.400731E-05	35.76504	27.2258	-8.985727	35.76504	31.24226	-0.3900179	35.76504		0.8665364	35.76504			6.999022	9.764492	0.2689967	6.999022	6.26009		35.76504	0.01211827		4.571087E-05	4.058088E-08	1.18118E-06	-4.606814E-07
7.018573	9.511151	0.2668382	35.86494	0.008922611	0.0003081717	35.86494	20.41718	-13.4818	35.86494	26.7014	-0.7799266	35.86494		0.8824704	35.86494			7.018573	9.511151	0.2668382	7.018573	-3.66344		35.86494	0.009967418		2.592163E-05	3.208444E-08	6.755334E-07	-5.268665E-07
7.038123	9.329638	0.2591308	35.96484	0.005228595	0.0002588116	35.96484	13.63582	-4.06798	35.96484	14.90207	-0.3808231	35.96484		0.7664215	35.96484			7.038123	9.329638	0.2591308	7.038123	0.6210769		35.96484	0.06093901		1.587262E-05	5.478016E-08	7.628902E-07	-2.905263E-07
7.057673	9.55386	0.2668382	36.06474	0.006814745	0.0001749418	36.06474	18.60547	-8.110337	36.06474	23.95903	-0.4078185	36.06474		0.7865398	36.06474			7.057673	9.55386	0.2668382	7.057673	-1.467751		36.06474	0.07211583		1.792276E-05	2.455768E-08	5.448142E-07	-2.221853E-07
7.077224	9.756727	0.2662218	36.16465	0.001118725	0.0001200438	36.16465	11.32753	-18.73651	36.16465	21.71428	-1.956433	36.16465		0.4651895	36.16465			7.077224	9.756727	0.2662218	7.077224	-0.9590158		36.16465	0.1709635		2.064819E-05	2.03714E-08	2.013257E-07	-3.938803E-07
7.096774	9.974155	0.2686884	36.26455	0.005626115	0.0001455441	36.26455	17.56795	-14.96224	36.26455	22.08607	-0.7148837	36.26455		0.5849511	36.26455			7.096774	9.974155	0.2686884	7.096774	-7.773509		36.26455	0.1961922		2.812646E-05	3.372855E-08	6.06004E-07	-4.332223E-07
7.116324	10.11296	0.2730045	36.36445	0.003729362	0.0001958277	36.36445	11.1492	-7.026488	36.36445	10.87154	-0.8362823	36.36445		0.4141817	36.36445			7.116324	10.11296	0.2730045	7.116324	-0.7544258		36.36445	0.06235911		1.351581E-05	4.73643E-08	3.950011E-07	-3.303324E-07
7.135875	9.988715	0.2674547	36.46436	0.002076704	0.0001368756	36.46436	8.150393	-6.499129	36.46436	11.25738	-0.3674137	36.46436		0.2321005	36.46436			7.135875	9.988715	0.2674547	7.135875	3.651567		36.46436	0.1613227		1.038426E-05	1.901851E-08	2.009636E-07	-7.383679E-08
7.155425	10.05375	0.2754712	36.56425	0.004534152	0.0001246936	36.56425	23.7359	-9.039025	36.56425	22.64831	-0.5035855	36.56425		0.6868457	36.56425			7.155425	10.05375	0.2754712	7.155425	2.64871		36.56425	0.07636901		4.72717E-05	6.329783E-08	1.280399E-06	-6.447905E-07
7.174975	9.958625	0.2659135	36.66416	0.004107536	0.000104663	36.66416	21.01249	3.061527	36.66416	18.17927	-0.1173356	36.66416		0.7903627	36.66416			7.174975	9.958625	0.2659135	7.174975	1.718008		36.66416	0.03426845		1.356541E-05	3.244191E-08	5.85752E-07	-6.872955E-08
7.194526	10.1712	0.2711543	36.76406	0.01034215	2.777662E-05	36.76406	9.333488	-5.76048	36.76406	10.10057	-0.7782527	36.76406		0.1784651	36.76406			7.194526	10.1712	0.2711543	7.194526	0.6740511		36.76406	0.009013784		4.194876E-05	7.338044E-08	5.849209E-07	-4.552163E-07
7.214076	10.34204	0.2677629	36.86396	0.003233151	0.0001133726	36.86396	29.77465	-11.46585	36.86396	34.59005	-0.4922028	36.86396	-0.149189690246571	0.9335436	36.86396	89.7348106720923	-34.5557819995184	7.214076	10.34204	0.2677629	7.214076	-2.102528		36.86396	0.1077588		4.185388E-05	3.265637E-08	1.013473E-06	-4.988343E-07
7.233626	10.59441	0.2739291	36.96387	0.004227071	9.865049E-05	36.96387	15.09785	-13.90952	36.96387	22.6935	-1.035006	36.96387		0.3367014	36.96387			7.233626	10.59441	0.2739291	7.233626	0.06758779		36.96387	0.2119838		2.466753E-05	1.612753E-08	2.543047E-07	-2.632068E-07
7.253177	10.70506	0.2788626	37.06377	0.001187386	5.089277E-05	37.06377	28.73246	-6.251949	37.06377	33.95532	-0.2820252	37.06377		0.8267789	37.06377			7.253177	10.70506	0.2788626	7.253177	-5.782409		37.06377	0.1063081		2.951399E-05	2.116419E-08	6.916566E-07	-1.950646E-07
7.272727	10.66818	0.2720798	37.16367	0.005147218	0.0001051932	37.16367	11.45675	-4.45434	37.16367	13.29495	-0.4790171	37.16367		0.469809	37.16367			7.272727	10.66818	0.2720798	7.272727	2.323558		37.16367	0.06318339		1.427721E-05	3.794819E-08	4.550103E-07	-2.179577E-07
7.292278	10.94093	0.277937	37.26357	0.003841701	0.0001440057	37.26357	31.16701	-13.13759	37.26357	36.89598	-0.4960852	37.26357	-0.115246893240747	0.8071297	37.26357	64.0137016226857	-26.9832076188899	7.292278	10.94093	0.277937	7.292278	0.2292505		37.26357	0.1256651		4.483003E-05	2.657996E-08	8.785303E-07	-4.358259E-07
7.311828	11.02926	0.2804037	37.36348	0.005464339	0.0001354315	37.36348	13.16455	-16.34374	37.36348	23.34323	-1.591424	37.36348		0.759752	37.36348			7.311828	11.02926	0.2804037	7.311828	1.806603		37.36348	0.1288131		2.815032E-05	3.924941E-08	4.874669E-07	-7.757664E-07
7.331378	10.7963	0.2770123	37.46338	0.00697678	0.0002160069	37.46338	26.71514	-5.417211	37.46338	29.13972	-0.2400457	37.46338		0.4741625	37.46338			7.331378	10.7963	0.2770123	7.331378	4.739365		37.46338	0.03000091		4.981974E-05	2.782006E-08	7.882756E-07	-1.892222E-07
7.350929	10.55849	0.272388	37.56328	0.007226029	0.0003325111	37.56328	20.18471	-10.84193	37.56328	24.7426	-0.6330732	37.56328		0.7701195	37.56328			7.350929	10.55849	0.272388	7.350929	-5.05995		37.56328	0.02970969		3.799481E-05	4.7796E-08	9.991984E-07	-6.325657E-07
7.370479	10.3003	0.2726963	37.66318	0.01279473	0.0003947743	37.66318	20.02226	-13.74653	37.66318	28.81961	-0.7675	37.66318		0.8700168	37.66318			7.370479	10.3003	0.2726963	7.370479	3.255174		37.66318	0.07554485		4.609529E-05	4.828452E-08	1.103892E-06	-8.472367E-07
7.390029	10.25856	0.2689967	37.76308	0.009166251	0.0003629169	37.76308	14.88326	-9.177326	37.76308	19.34659	-0.6348152	37.76308		0.7699061	37.76308			7.390029	10.25856	0.2689967	7.390029	1.775549		37.76308	0.1781774		2.100504E-05	4.320681E-08	7.057151E-07	-4.479987E-07
7.40958	10.26341	0.2748547	37.86299	0.009133225	0.000215995	37.86299	28.58185	0.846193	37.86299	31.03459	-0.006381424	37.86299		0.8092675	37.86299			7.40958	10.26341	0.2748547	7.40958	-2.104355		37.86299	0.1937015		3.696928E-05	3.106283E-08	9.640025E-07	-6.151708E-09
7.42913	9.988715	0.2714634	37.96289	0.005797657	0.0004209104	37.96289	7.591455	-6.818105	37.96289	12.65478	-0.9056564	37.96289		0.6497695	37.96289			7.42913	9.988715	0.2714634	7.42913	-2.232224		37.96289	0.2289993		5.348999E-05	2.170314E-07	2.03571E-06	-1.843654E-06
7.44868	9.708195	0.2693049	38.06279	0.002873467	8.986914E-05	38.06279	20.73653	-9.660209	38.06279	26.35078	-0.522225	38.06279		0.5523214	38.06279			7.44868	9.708195	0.2693049	7.44868	-2.142715		38.06279	0.1297686		1.675234E-05	1.332541E-08	3.112488E-07	-1.625419E-07
7.468231	9.675193	0.2582061	38.16269	0.00871694	0.0002868903	38.16269	19.01906	-11.32025	38.16269	24.46126	-0.6517435	38.16269		0.6221352	38.16269			7.468231	9.675193	0.2582061	7.468231	-1.342622		38.16269	0.150074		3.079212E-05	3.201597E-08	6.561048E-07	-4.27612E-07
7.487781	9.652867	0.2730045	38.2626	0.005232547	0.0002216313	38.2626	21.55699	-7.063047	38.2626	24.88068	-0.4175903	38.2626		0.604223	38.2626			7.487781	9.652867	0.2730045	7.487781	2.410326		38.2626	0.002272696		4.30104E-05	4.198038E-08	9.638377E-07	-4.024892E-07
7.507331	9.624719	0.2646807	38.3625	0.002245599	0.0001990126	38.3625	15.60648	-9.34836	38.3625	20.36178	-0.7558606	38.3625		0.7443541	38.3625			7.507331	9.624719	0.2646807	7.507331	-4.559435		38.3625	0.06758133		3.048507E-05	5.473123E-08	8.890332E-07	-6.719852E-07
7.526882	9.869325	0.2649889	38.4624	0.006986908	6.312657E-05	38.4624	23.57948	-10.87996	38.4624	29.08507	-0.5236912	38.4624		0.5085897	38.4624			7.526882	9.869325	0.2649889	7.526882	-0.3845197		38.4624	0.03347822		3.097574E-05	1.862297E-08	4.798343E-07	-2.51285E-07
7.546432	10.07025	0.26653	38.5623	0.002607106	7.397047E-05	38.5623	24.11039	-10.84015	38.5623	28.91679	-0.5494196	38.5623		0.8799888	38.5623			7.546432	10.07025	0.26653	7.546432	-4.22515		38.5623	0.03325294		1.924942E-05	2.025791E-08	5.134076E-07	-2.820762E-07
7.565982	10.31971	0.2819457	38.6622	0.00766345	3.426031E-05	38.6622	18.56712	-7.570217	38.6622	22.69483	-0.4514292	38.6622		0.6021639	38.6622			7.565982	10.31971	0.2819457	7.565982	5.456344		38.6622	0.1157368		3.301524E-05	3.859893E-08	7.984122E-07	-3.604266E-07
7.585533	10.30127	0.2797872	38.76211	0.004867189	0.0002320652	38.76211	22.66059	-15.81894	38.76211	29.93357	-0.6756632	38.76211		0.9066257	38.76211			7.585533	10.30127	0.2797872	7.585533	-1.39651		38.76211	0.048062		0.0001021815	1.033912E-07	2.564387E-06	-1.732662E-06
7.605083	10.13237	0.2720798	38.86201	0.002846719	0.0001356654	38.86201	18.998	-11.25333	38.86201	22.36361	-0.6784257	38.86201		0.5946348	38.86201			7.605083	10.13237	0.2720798	7.605083	0.5142152		38.86201	0.1102213		3.00817E-05	3.576589E-08	6.619049E-07	-4.490532E-07
7.624633	9.916886	0.2634468	38.96191	0.007225884	0.0002282985	38.96191	31.90374	-19.77392	38.96191	40.13005	-0.6613606	38.96191	-0.117801341269653	0.8024159	38.96191	46.5285044662903	-28.8383492966913	7.624633	9.916886	0.2634468	7.624633	8.552594		38.96191	0.1779355		5.031729E-05	2.507134E-08	8.391868E-07	-5.55005E-07
7.644184	9.993568	0.2726963	39.06181	0.00291341	3.977026E-05	39.06181	35.11675	-26.65617	39.06181	47.86749	-0.8418711	39.06181	-0.17196349322486	0.7996594	39.06181	55.6013169225904	-42.2054502028823	7.644184	9.993568	0.2726963	7.644184	0.2347305		39.06181	0.103019		3.712745E-05	1.295743E-08	4.744831E-07	-3.994536E-07
7.663734	9.901356	0.2634468	39.16172	0.003398789	0.0004315765	39.16172	2.846768	-0.9832309	39.16172	3.318031	-0.3542931	39.16172		0.06330042	39.16172			7.663734	9.901356	0.2634468	7.663734	2.482481		39.16172	0.05600205		2.549215E-05	1.465724E-07	4.584113E-07	-1.62412E-07
7.683284	9.977067	0.2739291	39.26162	0.007165652	0.0001389209	39.26162	28.6087	-18.41138	39.26162	39.28053	-0.7484	39.26162		0.7491418	39.26162			7.683284	9.977067	0.2739291	7.683284	-2.955595		39.26162	0.06216185		8.617094E-05	4.183794E-08	1.315743E-06	-9.847018E-07
7.702835	9.869325	0.2619057	39.36152	0.006217981	0.0001877349	39.36152	17.57856	-14.11777	39.36152	24.77712	-0.9505817	39.36152		0.4074773	39.36152			7.702835	9.869325	0.2619057	7.702835	-0.09772828		39.36152	0.08258744		4.143449E-05	2.750197E-08	4.938853E-07	-4.694783E-07
7.722385	9.974155	0.2693049	39.46143	0.007345597	0.0002634697	39.46143	24.03177	-10.63232	39.46143	28.61431	-0.4733697	39.46143		0.5741344	39.46143			7.722385	9.974155	0.2693049	7.722385	-6.353251		39.46143	0.2135206		3.967559E-05	2.782085E-08	7.1953E-07	-3.406037E-07
7.741935	10.0984	0.2767041	39.56133	0.006085579	0.0001792474	39.56133	10.10107	-23.6576	39.56133	28.96294	-2.836562	39.56133		0.7234368	39.56133			7.741935	10.0984	0.2767041	7.741935	4.735712		39.56133	0.1173955		3.94023E-05	3.398106E-08	3.272271E-07	-9.282E-07
7.761486	9.9363	0.270846	39.66123	0.01300107	0.0003090305	39.66123	24.58108	-13.85742	39.66123	31.89983	-0.6310629	39.66123		0.8518717	39.66123			7.761486	9.9363	0.270846	7.761486	-4.908334		39.66123	0.2636851		5.599474E-05	4.687536E-08	1.264568E-06	-7.980219E-07
7.781036	9.679074	0.2683802	39.76113	0.01003801	0.0002232358	39.76113	30.66848	-15.41268	39.76113	38.11908	-0.6084687	39.76113	-0.156424707049542	0.8396143	39.76113	77.7603070550072	-39.0790454201457	7.781036	9.679074	0.2683802	7.781036	0.7809129		39.76113	0.03972585		7.182523E-05	4.15023E-08	1.351503E-06	-8.223475E-07
7.800587	9.748962	0.2649889	39.86103	0.003285973	0.000120786	39.86103	38.29716	-13.39321	39.86103	44.50342	-0.4188276	39.86103	-0.0690593140731348	0.8171384	39.86103	49.4575639957343	-17.2962000520861	7.800587	9.748962	0.2649889	7.800587	-1.594706		39.86103	0.1877885		5.037835E-05	2.078514E-08	8.53199E-07	-3.573433E-07
7.820137	9.587833	0.272388	39.96094	0.01023411	0.0002099517	39.96094	33.75519	-2.371849	39.96094	36.22191	-0.09320316	39.96094	-0.0175106362661481	0.8551039	39.96094	62.5707089458922	-4.39660505341997	7.820137	9.587833	0.272388	7.820137	0.6621776		39.96094	0.1670327		4.314391E-05	2.811873E-08	1.014119E-06	-9.451908E-08
7.839687	9.312165	0.2668382	40.06084	0.0028494	0.0001632818	40.06084	19.94074	-8.70326	40.06084	23.38597	-0.5278785	40.06084		0.8603764	40.06084			7.839687	9.312165	0.2668382	7.839687	0.09772828		40.06084	0.07971365		1.972474E-05	3.103051E-08	6.417525E-07	-3.387674E-07
7.859238	9.047174	0.2557395	40.16074	0.008133583	0.0002820875	40.16074	25.43255	-14.1589	40.16074	32.77007	-0.5808449	40.16074		0.694061	40.16074			7.859238	9.047174	0.2557395	7.859238	-2.635924		40.16074	0.1612173		5.485991E-05	3.545667E-08	1.004726E-06	-5.835902E-07
7.878788	9.169478	0.2615975	40.26064	0.01625577	0.0002709113	40.26064	34.63646	-8.402993	40.26064	40.97629	-0.3307219	40.26064	-0.0525830386761455	0.7890089	40.26064	54.8284187375854	-13.3016730002673	7.878788	9.169478	0.2615975	7.878788	-3.014963		40.26064	0.07800276		7.137988E-05	3.354226E-08	1.304925E-06	-4.315672E-07
7.898338	9.373317	0.2569723	40.36055	0.0115723	0.0003442338	40.36055	-9.982455	-12.57033	40.36055	15.07764	1.650403	40.36055		0.4323826	40.36055			7.898338	9.373317	0.2569723	7.898338	-0.1854097		40.36055	0.1671564		4.462855E-05	8.488173E-08	-6.632125E-07	-1.094568E-06
7.917889	9.599481	0.2631386	40.46045	0.0107192	0.0002617663	40.46045	27.89331	-13.58919	40.46045	33.48303	-0.5351691	40.46045		0.8906411	40.46045			7.917889	9.599481	0.2631386	7.917889	-1.576439		40.46045	0.07974564		5.362642E-05	4.260221E-08	1.257673E-06	-6.730677E-07
7.937439	9.838264	0.2683802	40.56035	0.005659264	0.0001033474	40.56035	23.47698	-20.53508	40.56035	34.25265	-0.9845562	40.56035		0.91438	40.56035			7.937439	9.838264	0.2683802	7.937439	-2.277891		40.56035	0.1039675		7.617111E-05	5.936475E-08	1.448976E-06	-1.426599E-06
7.956989	9.736344	0.2634468	40.66025	0.004089475	9.283279E-05	40.66025	14.83393	-16.88953	40.66025	25.65035	-1.292616	40.66025		0.3448349	40.66025			7.956989	9.736344	0.2634468	7.956989	-3.061544		40.66025	0.212405		3.444753E-05	1.805438E-08	2.83368E-07	-3.66286E-07
7.97654	9.965419	0.2745456	40.76015	0.005554214	0.0002837099	40.76015	23.15662	-8.524534	40.76015	28.06708	-0.4287792	40.76015		0.7348225	40.76015			7.97654	9.965419	0.2745456	7.97654	0.340679		40.76015	0.1200939		8.175769E-05	7.626346E-08	1.967275E-06	-8.435268E-07
7.99609	9.789731	0.2702296	40.86006	0.006503598	0.0001730361	40.86006	33.26057	-13.01482	40.86006	39.19441	-0.4028786	40.86006	-0.0871702587922204	0.7028209	40.86006	57.1924362139826	-22.3793358870907	7.99609	9.789731	0.2702296	7.99609	0.1351756		40.86006	0.03328557		3.372958E-05	1.543147E-08	5.610095E-07	-2.260187E-07
8.01564	9.556771	0.2696131	40.95996	0.006508709	0.0002414035	40.95996	21.74085	-7.919217	40.95996	26.599	-0.528676	40.95996		0.7028226	40.95996			8.01564	9.556771	0.2696131	8.01564	1.515245		40.95996	0.1007289		5.262355E-05	5.227513E-08	1.229251E-06	-6.498756E-07
8.035191	9.327697	0.2628304	41.05986	0.007283315	0.0002363726	41.05986	23.05085	-18.53869	41.05986	33.36369	-0.8357503	41.05986		0.7193273	41.05986			8.035191	9.327697	0.2628304	8.035191	1.359062		41.05986	0.1088903		8.839981E-05	5.712545E-08	1.462425E-06	-1.222223E-06
8.054741	9.519886	0.2609802	41.15976	0.005345738	7.807984E-05	41.15976	29.34609	-10.58469	41.15976	33.74213	-0.4301872	41.15976	-0.171050089881372	0.4258563	41.15976	122.644477491171	-44.236018143605	8.054741	9.519886	0.2609802	8.054741	-0.5251753		41.15976	0.2204503		6.172385E-05	2.308719E-08	7.156048E-07	-3.07844E-07
8.074291	9.706254	0.2696131	41.25967	0.00743651	4.136388E-05	41.25967	27.54741	-23.14076	41.25967	40.30647	-0.8565354	41.25967		0.7014551	41.25967			8.074291	9.706254	0.2696131	8.074291	2.523582		41.25967	0.08648966		5.072681E-05	2.19022E-08	6.704734E-07	-5.742842E-07
8.093842	9.514062	0.2652971	41.35957	0.00938661	0.0002051164	41.35957	28.82764	-22.24188	41.35957	40.12905	-0.8236685	41.35957		0.5748052	41.35957			8.093842	9.514062	0.2652971	8.093842	-4.426086		41.35957	0.08889709		7.073366E-05	2.524812E-08	7.820532E-07	-6.441526E-07
8.113392	9.276251	0.2668382	41.45947	0.01242273	0.0003113965	41.45947	44.67936	-20.94211	41.45947	49.44459	-0.3963654	41.45947	-0.0826446202671238	0.8921034	41.45947	45.9308825352978	-21.5287218104933	8.113392	9.276251	0.2668382	8.113392	-2.520842		41.45947	0.117368		0.0001424922	5.199583E-08	2.390016E-06	-9.473197E-07
8.132942	9.060764	0.2572806	41.55937	0.001493709	0.0003775885	41.55937	7.046019	-4.937761	41.55937	9.138076	-0.7460135	41.55937		0.2691213	41.55937			8.132942	9.060764	0.2572806	8.132942	-2.178336		41.55937	0.1170249		7.209296E-05	2.32344E-07	1.701792E-06	-1.26956E-06
8.152493	9.218012	0.2702296	41.65928	0.002395497	5.736266E-05	41.65928	36.4113	-5.222364	41.65928	39.73819	-0.2281893	41.65928	-0.027907671979068	0.8641088	41.65928	50.9312253552321	-7.30491490127879	8.152493	9.218012	0.2702296	8.152493	2.074214		41.65928	0.1602531		6.157126E-05	3.369227E-08	1.305317E-06	-2.978594E-07
8.172043	9.027761	0.2585143	41.75918	0.004620872	0.0001190007	41.75918	17.67175	-13.24143	41.75918	24.25909	-0.7634237	41.75918		0.5214031	41.75918			8.172043	9.027761	0.2585143	8.172043	1.372763		41.75918	0.09289281		5.022289E-05	4.449655E-08	8.579967E-07	-6.55015E-07
8.191593	9.185008	0.2628304	41.85908	0.00435671	0.0001026169	41.85908	15.87863	-1.16032	41.85908	17.86716	-0.1331242	41.85908		0.2961788	41.85908			8.191593	9.185008	0.2628304	8.191593	-0.7105851		41.85908	0.1645546		4.099814E-05	3.803705E-08	6.73671E-07	-8.968193E-08
8.211143	8.960786	0.2625222	41.95898	0.006713762	1.75579E-05	41.95898	20.09367	-10.9917	41.95898	26.03411	-0.5597896	41.95898		0.4510036	41.95898			8.211143	8.960786	0.2625222	8.211143	-4.110068		41.95898	0.141024		5.019578E-05	3.340117E-08	7.587729E-07	-4.247532E-07
8.230694	8.814216	0.2585143	42.05888	0.009478858	0.0005319148	42.05888	13.44334	0.9630503	42.05888	14.82034	-0.02849801	42.05888		0.3732864	42.05888			8.230694	8.814216	0.2585143	8.230694	-4.080841		42.05888	0.1851454		0.0001302635	2.213852E-07	3.279672E-06	-9.346412E-08
8.250244	8.629789	0.2578979	42.15879	0.006409737	0.0001898889	42.15879	28.01917	-23.77037	42.15879	40.71561	-0.9526561	42.15879		0.9264273	42.15879			8.250244	8.629789	0.2578979	8.250244	1.591053		42.15879	0.02742948		7.788949E-05	4.352795E-08	1.28319E-06	-1.222438E-06
8.269794	8.770536	0.2597472	42.25869	0.01318647	0.0002236455	42.25869	28.9686	-11.83867	42.25869	36.10786	-0.5072781	42.25869	-1.16544966708408	0.6120626	42.25869	757.205795281444	-309.449222499217	8.269794	8.770536	0.2597472	8.269794	-4.469927		42.25869	0.01892652		0.0001113227	5.226081E-08	1.68288E-06	-8.53688E-07
8.289345	8.515251	0.2548148	42.35859	0.01027058	0.0003349321	42.35859	36.15044	-12.83751	42.35859	40.63923	-0.3536358	42.35859	-0.0735288843277885	0.9259512	42.35859	55.1076813056707	-19.5694832348621	8.289345	8.515251	0.2548148	8.289345	-0.4228803		42.35859	0.05938079		0.0001392514	7.807225E-08	2.991263E-06	-1.057818E-06
8.308895	8.356064	0.2514234	42.4585	0.01086564	0.0003216851	42.4585	22.57841	-11.19934	42.4585	28.33654	-0.6037564	42.4585		0.7459525	42.4585			8.308895	8.356064	0.2514234	8.308895	-3.932878		42.4585	0.1664173		6.365388E-05	5.91347E-08	1.434495E-06	-8.660854E-07
8.328445	8.57058	0.2495732	42.5584	0.008013913	0.000113015	42.5584	39.3196	-30.49736	42.5584	56.30172	-0.7904412	42.5584	-0.140044989693665	0.6482845	42.5584	48.2813572395793	-37.4483499268627	8.328445	8.57058	0.2495732	8.328445	-1.153559		42.5584	0.1936745		8.01819E-05	1.639829E-08	7.243037E-07	-5.725195E-07
8.347996	8.763742	0.2538892	42.6583	0.005457588	7.908644E-05	42.6583	35.24073	-21.19374	42.6583	45.73178	-0.62273	42.6583	-0.132040033377344	0.7457273	42.6583	58.847274330694	-35.3906899849479	8.347996	8.763742	0.2538892	8.347996	-2.311685		42.6583	0.02739063		5.436789E-05	1.938592E-08	7.525617E-07	-4.686428E-07
8.367546	8.887986	0.2615975	42.7582	0.003311318	0.0004642634	42.7582	4.845227	-7.73653	42.7582	10.4011	-2.508093	42.7582		0.3523846	42.7582			8.367546	8.887986	0.2615975	8.367546	4.106414		42.7582	0.1218308		8.317673E-05	2.709322E-07	1.043663E-06	-2.617603E-06
8.387096	8.660852	0.2733127	42.8581	0.008849013	0.0001584431	42.8581	29.06684	-13.10462	42.8581	37.24184	-0.4721154	42.8581	-0.515995894774503	0.7629468	42.8581	308.199882696474	-138.950161124271	8.387096	8.660852	0.2733127	8.387096	-2.729998		42.8581	0.2121463		7.837828E-05	4.311494E-08	1.451994E-06	-6.855085E-07
8.406647	8.574462	0.2656053	42.95801	0.009468799	9.63289E-05	42.95801	28.58612	-25.39696	42.95801	41.81196	-1.003799	42.95801		0.5219843	42.95801			8.406647	8.574462	0.2656053	8.406647	-5.913018		42.95801	0.06607576		0.0001043295	3.115038E-08	9.192295E-07	-9.227215E-07
8.426197	8.798685	0.2538892	43.05791	0.008902865	0.0002526017	43.05791	42.73794	-22.27136	43.05791	52.52659	-0.5763018	43.05791	-0.0896342731887235	0.7776452	43.05791	46.5343553671552	-24.2497281553394	8.426197	8.798685	0.2538892	8.426197	2.076041		43.05791	0.08878574		0.0001721955	4.853388E-08	2.208777E-06	-1.272922E-06
8.445747	8.896723	0.2631386	43.15781	0.01578763	0.0002135012	43.15781	33.45637	-7.269674	43.15781	37.60691	-0.2195789	43.15781	-0.0443830670593414	0.7462031	43.15781	55.3886093405901	-12.0352905217235	8.445747	8.896723	0.2631386	8.445747	2.529062		43.15781	0.0801999		0.0001216423	6.418099E-08	2.357485E-06	-5.176541E-07
8.465298	8.813246	0.2501896	43.25771	0.01620382	0.0003505303	43.25771	40.66973	-23.04137	43.25771	53.01595	-0.5884858	43.25771	-0.0978745890201935	0.928409	43.25771	46.9544031520958	-26.6019447127942	8.465298	8.813246	0.2501896	8.465298	1.182786		43.25771	0.08973711		0.000156959	5.184565E-08	2.368893E-06	-1.39406E-06
8.484848	9.076294	0.2560477	43.35762	0.0134952	0.0001807799	43.35762	35.04927	-32.87142	43.35762	53.69157	-0.971211	43.35762	-0.186278375858282	0.8404428	43.35762	54.1088333960704	-50.7466909872804	8.484848	9.076294	0.2560477	8.484848	-2.553722		43.35762	0.1681566		0.0001138467	3.319071E-08	1.278375E-06	-1.241572E-06
8.504398	9.306341	0.2619057	43.45752	0.008369965	0.0001747334	43.45752	36.07838	-33.75508	43.45752	53.16951	-1.012944	43.45752	-0.184314475857264	0.7804965	43.45752	53.7913075313947	-50.3273691237898	8.504398	9.306341	0.2619057	8.504398	-2.310771		43.45752	0.04946266		9.189412E-05	2.537075E-08	9.476987E-07	-9.599659E-07
8.52395	9.571332	0.2585143	43.55742	0.008359557	8.948824E-05	43.55742	39.06453	-1.290802	43.55742	43.93942	-0.06106572	43.55742	-0.005669567481137	0.6120471	43.55742	46.9585633034685	-1.55164338024011	8.52395	9.571332	0.2585143	8.52395	0.343419		43.55742	0.1044213		4.227812E-05	1.340268E-08	5.878112E-07	-3.589511E-08
8.5435	9.858647	0.2668382	43.65732	0.01231998	0.0001202276	43.65732	50.4259	-4.6889	43.65732	56.98287	-0.09970453	43.65732	-0.015552793606837	0.4785919	43.65732	45.8804896950242	-4.26624073686215	8.5435	9.858647	0.2668382	8.5435	-0.3635127		43.65732	0.03126652		6.933016E-05	1.021878E-08	5.794224E-07	-5.777104E-08
8.56305	9.960567	0.2714634	43.75723	0.01372586	0.0002942983	43.75723	48.02221	-22.78963	43.75723	60.77928	-0.5077782	43.75723	-0.080230923639422	0.8716957	43.75723	46.4810848092006	-22.0582692073004	8.56305	9.960567	0.2714634	8.56305	-2.575643		43.75723	0.03540424		0.0002148813	5.070518E-08	2.747865E-06	-1.395306E-06
8.582601	9.958625	0.2625222	43.85713	0.008011987	4.964507E-05	43.85713	34.73824	-14.85751	43.85713	39.95573	-0.4741009	43.85713	-0.0845770784308162	0.6929668	43.85713	54.4922153433107	-23.3062685940042	8.582601	9.958625	0.2625222	8.582601	-0.8448473		43.85713	0.2081501		9.629017E-05	4.179614E-08	1.508995E-06	-7.154158E-07
8.602151	10.13723	0.2754712	43.95703	0.01817276	0.0005740542	43.95703	12.38028	0.06019343	43.95703	14.50856	-0.03276738	43.95703		0.1629769	43.95703			8.602151	10.13723	0.2754712	8.602151	1.894285		43.95703	0.2262056		0.0002422171	1.875351E-07	2.719404E-06	-8.910774E-08
8.621701	9.993568	0.2705378	44.05693	0.01362239	0.0003347148	44.05693	34.46252	-21.32141	44.05693	45.18529	-0.7011147	44.05693	-0.123929985889683	0.9181885	44.05693	55.4500089731429	-34.3060348586605	8.621701	9.993568	0.2705378	8.621701	0.4712878		44.05693	0.08278498		0.0001375957	6.187889E-08	2.289386E-06	-1.605122E-06
8.641252	9.993568	0.2674547	44.15683	0.006224302	0.0001529572	44.15683	33.81147	-25.30315	44.15683	49.49215	-0.8189693	44.15683	-0.151448846016664	0.8642906	44.15683	56.1478494469661	-42.0188093856736	8.641252	9.993568	0.2674547	8.641252	0.7343321		44.15683	0.2090175		0.0001230033	4.340141E-08	1.661841E-06	-1.360997E-06
8.660802	10.0489	0.2717716	44.25674	0.006516971	1.666539E-05	44.25674	41.03447	-17.75079	44.25674	50.92055	-0.4627058	44.25674	-0.0725988517873237	0.8507861	44.25674	46.6680987915683	-20.187800311132	8.660802	10.0489	0.2717716	8.660802	2.20117		44.25674	0.05367323		7.796066E-05	2.558054E-08	1.18216E-06	-5.469922E-07
8.680352	10.03531	0.26653	44.35664	0.008631207	0.0001134466	44.35664	36.73995	-13.40243	44.35664	40.73587	-0.3618976	44.35664	-0.0659522110290497	0.5956075	44.35664	50.3874936013221	-18.3809464253329	8.680352	10.03531	0.26653	8.680352	-1.918945		44.35664	0.06256446		9.728027E-05	3.491652E-08	1.337465E-06	-4.840254E-07
8.699903	10.28865	0.2717716	44.45654	0.01069947	0.0001385103	44.45654	41.53243	-24.0198	44.45654	53.53381	-0.601963	44.45654	-0.0977400740178856	0.8543124	44.45654	47.2069741648293	-27.3016082857937	8.699903	10.28865	0.2717716	8.699903	0.2420373		44.45654	0.119724		0.0001787602	5.328823E-08	2.444069E-06	-1.471239E-06
8.719453	10.55558	0.2696131	44.55644	0.007666067	0.0002278814	44.55644	43.12216	-23.82997	44.55644	55.25221	-0.5856135	44.55644	-0.0911875323236118	0.7708265	44.55644	46.1958432762941	-25.5285323970563	8.719453	10.55558	0.2696131	8.719453	0.03379389		44.55644	0.0476408		0.0001451809	3.665784E-08	1.747784E-06	-1.023526E-06
8.739003	10.56917	0.2788626	44.65635	0.02480101	0.0004690416	44.65635	39.87236	-17.23685	44.65635	48.47945	-0.4814186	44.65635	-0.0732506857851939	0.8803979	44.65635	47.5432484012205	-20.552978217545	8.739003	10.56917	0.2788626	8.739003	-5.543111		44.65635	0.1471594		0.0002777799	1.040553E-07	4.545256E-06	-2.18817E-06
8.758554	10.46143	0.2705378	44.75625	0.008880174	0.0002021385	44.75625	29.73293	-29.46275	44.75625	47.57499	-1.059685	44.75625	-0.341595747045947	0.7608794	44.75625	96.9416758411395	-96.0607521637006	8.758554	10.46143	0.2705378	8.758554	1.817563		44.75625	0.1992656		0.0001867937	6.279434E-08	2.050366E-06	-2.172741E-06
8.778104	10.2935	0.275163	44.85615	0.01106458	0.0002017457	44.85615	35.13475	-10.72305	44.85615	42.58091	-0.3523107	44.85615	-0.0606726303621135	0.7960615	44.85615	56.0290582459408	-17.0999442937605	8.778104	10.2935	0.275163	8.778104	-0.2867914		44.85615	0.0853288		0.0001140076	5.005536E-08	2.01029E-06	-7.082464E-07
8.797654	10.0489	0.2662218	44.95605	0.01770491	0.000270678	44.95605	50.13743	-18.71426	44.95605	61.91068	-0.3965747	44.95605	-0.060631207960698	0.8563499	44.95605	45.8832032078801	-17.1263290077671	8.797654	10.0489	0.2662218	8.797654	0.6722245		44.95605	0.09413536		0.0002915812	6.514479E-08	3.749105E-06	-1.4868E-06
8.817204	10.07899	0.2646807	45.05595	0.02610703	0.0003414825	45.05595	38.27604	-31.06017	45.05595	55.67638	-0.8634924	45.05595	-0.141792213458793	0.7721325	45.05595	49.4660895433176	-40.1406538607382	8.817204	10.07899	0.2646807	8.817204	0.6439106		45.05595	0.1333032		0.0001953275	4.86534E-08	2.050262E-06	-1.770386E-06
8.836755	10.24885	0.2671464	45.15586	0.00638591	0.0005024474	45.15586	8.722017	-4.434951	45.15586	11.7252	-0.4872485	45.15586		0.2692227	45.15586			8.836755	10.24885	0.2671464	8.836755	2.716298		45.15586	0.2173357		0.0001406514	2.754325E-07	2.903211E-06	-1.414585E-06
8.856305	10.44395	0.2674547	45.25576	0.01403534	0.0001580143	45.25576	55.28071	-22.11475	45.25576	68.69195	-0.4595703	45.25576	-0.0635588650606278	0.8654643	45.25576	45.1774308384276	-18.072985004211	8.856305	10.44395	0.2674547	8.856305	-0.3671661		45.25576	0.08727396		0.0001629706	2.989143E-08	1.865708E-06	-8.574241E-07
8.875855	10.66624	0.2693049	45.35566	0.01558263	0.0002603866	45.35566	50.3343	-28.66363	45.35566	66.73644	-0.5927295	45.35566	-0.0915600148529634	0.9023082	45.35566	45.8194622441993	-26.092592416362	8.875855	10.66624	0.2693049	8.875855	0.3708194		45.35566	0.1719876		0.0002712103	5.494587E-08	3.154407E-06	-1.86971E-06
8.895406	10.93317	0.2754712	45.45557	0.01589228	0.0001931511	45.45557	54.72445	-18.55664	45.45557	66.25349	-0.358164	45.45557	-0.0542081370258753	0.8985695	45.45557	45.657638956743	-15.4821552740488	8.895406	10.93317	0.2754712	8.895406	-1.304262		45.45557	0.1811451		0.0003379233	6.91755E-08	4.314717E-06	-1.545376E-06
8.914956	10.94384	0.277937	45.55547	0.005702588	0.0002901046	45.55547	37.42656	-8.856795	45.55547	44.92717	-0.2584279	45.55547	-0.0441626156385468	0.6824483	45.55547	53.4168627342517	-12.6408169058464	8.914956	10.94384	0.277937	8.914956	-3.66344		45.55547	0.1292025		0.0001117733	3.779111E-08	1.643843E-06	-4.248149E-07
8.934506	10.77883	0.2828704	45.65537	0.01541118	0.0002565237	45.65537	49.59662	-24.81641	45.65537	64.06729	-0.5543332	45.65537	-0.0778534680442639	0.904828	45.65537	44.6336889518393	-22.333134986919	8.934506	10.77883	0.2828704	8.934506	0.6594375		45.65537	0.1016489		0.0004021782	8.865676E-08	4.967788E-06	-2.753809E-06
8.954057	10.57111	0.2720798	45.75527	0.01684622	0.0003393407	45.75527	45.52631	-28.56786	45.75527	60.38807	-0.6374292	45.75527	-0.100683138517897	0.7389987	45.75527	46.1277647353835	-28.9452808228713	8.954057	10.57111	0.2720798	8.954057	0.3269787		45.75527	0.08773744		0.000264884	5.367809E-08	2.733423E-06	-1.742363E-06
8.973607	10.31583	0.2742374	45.85518	0.02356063	0.000284745	45.85518	58.61888	-15.2437	45.85518	68.62371	-0.329954	45.85518	-0.041525124348813	0.8607899	45.85518	46.0072442923371	-11.9640766930432	8.973607	10.31583	0.2742374	8.973607	2.64049		45.85518	0.1158728		0.0003063901	5.600457E-08	3.649702E-06	-1.204234E-06
8.993157	10.0819	0.2674547	45.95508	0.01655885	0.0002450821	45.95508	53.9006	-9.267702	45.95508	63.65322	-0.2112077	45.95508	-0.0276500972995979	0.9006989	45.95508	46.4335115379515	-7.98380695822605	8.993157	10.0819	0.2674547	8.993157	0.7251986		45.95508	0.05577648		0.0004255545	9.460062E-08	5.891658E-06	-1.244364E-06
9.012708	9.834381	0.2628304	46.05498	0.03120035	0.000321152	46.05498	58.97839	-36.8672	46.05498	78.82815	-0.6705483	46.05498	-0.0996550211034637	0.9330361	46.05498	46.1326396890633	-28.8373676088256	9.012708	9.834381	0.2628304	9.012708	1.106978		46.05498	0.1009731		0.0005023095	7.542359E-08	4.938092E-06	-3.311229E-06
9.032258	9.904267	0.2705378	46.15488	0.01649774	0.0002237424	46.15488	63.76082	-17.93773	46.15488	75.893	-0.3316336	46.15488	-0.0457145214448075	0.8433657	46.15488	47.123548449439	-13.2571958729329	9.032258	9.904267	0.2705378	9.032258	0.8037466		46.15488	0.2070119		0.0003304183	4.838121E-08	3.485144E-06	-1.155791E-06
9.051808	9.729549	0.2615975	46.25478	0.01696009	0.0002754629	46.25478	39.95418	-21.2633	46.25478	52.03215	-0.5877852	46.25478	-0.0868038918707934	0.7482086	46.25478	47.4031512334497	-25.2275877004244	9.051808	9.729549	0.2615975	9.051808	0.5918498		46.25478	0.1187462		0.0001490476	4.119117E-08	1.847717E-06	-1.086061E-06
9.071359	9.835351	0.2646807	46.35469	0.0125269	0.0006415158	46.35469	18.16971	-13.17742	46.35469	24.44116	-0.6768603	46.35469		0.4689842	46.35469			9.071359	9.835351	0.2646807	9.071359	-0.6740511		46.35469	0.2344144		0.0005456468	4.283769E-07	8.670584E-06	-5.868774E-06
9.090909	10.06151	0.2634468	46.45459	0.02764125	0.0002788531	46.45459	59.818	-21.45244	46.45459	71.88107	-0.357678	46.45459	-0.0583000267556012	0.9016408	46.45459	47.4495919700597	-17.0167739990745	9.090909	10.06151	0.2634468	9.090909	-5.266367		46.45459	0.046691		0.0004481509	7.820398E-08	5.292996E-06	-1.893188E-06
9.110459	10.30321	0.2702296	46.55449	0.002092775	3.395579E-05	46.55449	80.26546	-22.59779	46.55449	95.77336	-0.3361208	46.55449	-0.051851076854008	0.8505308	46.55449	53.8718561053402	-15.1669827324634	9.110459	10.30321	0.2702296	9.110459	0.1561826		46.55449	0.1002006		0.0004590814	4.256869E-08	3.864488E-06	-1.298935E-06
9.13001	10.19353	0.2748547	46.65439	0.01129545	0.0001545132	46.65439	45.1294	4.419777	46.65439	51.92487	0.1031133	46.65439	0.015442085974088	0.9027349	46.65439	46.220809539686	4.52666503334269	9.13001	10.19353	0.2748547	9.13001	-1.654987		46.65439	0.09198219		0.000143041	4.789278E-08	2.473711E-06	2.550725E-07
9.14956	9.974155	0.2619057	46.7543	0.02671609	0.0003582754	46.7543	57.68806	-19.2914	46.7543	70.91965	-0.3645223	46.7543	-0.0516423636973838	0.8473287	46.7543	45.3659129915731	-15.1707654320381	9.14956	9.974155	0.2619057	9.14956	0.2027633		46.7543	0.1321333		0.0006182942	1.041631E-07	6.940475E-06	-2.529958E-06
9.16911	10.1712	0.2671464	46.8542	0.02131144	0.0003519726	46.8542	50.97451	1.892646	46.8542	57.3893	0.01574271	46.8542	0.00580431734547629	0.8134218	46.8542	46.0217675459733	1.70875397013649	9.16911	10.1712	0.2671464	9.16911	-5.080044		46.8542	0.1847512		0.0002072711	5.11909E-08	2.937446E-06	4.624337E-08
9.188661	10.41289	0.2659135	46.9541	0.0263825	0.0003677931	46.9541	58.28076	-9.138557	46.9541	66.00314	-0.1928898	46.9541	-0.0243270060010798	0.7614136	46.9541	45.770919881294	-7.17698570883157	9.188661	10.41289	0.2659135	9.188661	1.060398		46.9541	0.201839		0.0003866325	6.757558E-08	4.379473E-06	-8.447556E-07
9.208211	10.65265	0.2742374	47.054	0.0290575	0.0004295758	47.054	59.42422	-19.61692	47.054	71.85361	-0.3566272	47.054	-0.0524049029021886	0.8109151	47.054	46.9332847491351	-15.4934580465149	9.208211	10.65265	0.2742374	9.208211	1.60384		47.054	0.2036734		0.0003944832	6.195933E-08	4.193321E-06	-1.495452E-06
9.227761	10.48958	0.2844115	47.1539	0.007196489	0.0001026183	47.1539	57.762	-11.10417	47.1539	67.14433	-0.2360785	47.1539	-0.0294681835220554	0.9451962	47.1539	45.4157932707072	-8.73073625380265	9.227761	10.48958	0.2844115	9.227761	2.982083		47.1539	0.1557634		0.0006505788	1.363965E-07	8.913237E-06	-2.104224E-06
9.247312	10.28671	0.2705378	47.25381	0.006717642	6.200961E-05	47.25381	62.5355	-11.82006	47.25381	74.59921	-0.2038777	47.25381	-0.0297944523529419	0.9020367	47.25381	46.8014423729417	-8.84610456364401	9.247312	10.28671	0.2705378	9.247312	-0.02922715		47.25381	0.0299479		0.0004010716	6.500962E-08	4.751912E-06	-9.688091E-07
9.266862	10.48763	0.2773205	47.35371	0.007718062	4.980512E-05	47.35371	36.77662	-25.33851	47.35371	50.34412	-0.7380257	47.35371	-0.115179691642124	0.5842777	47.35371	49.73938171452	-34.2696595640477	9.266862	10.48763	0.2773205	9.266862	-1.60932		47.35371	0.01965456		0.0001105266	2.547937E-08	1.032091E-06	-7.617094E-07
9.286412	10.27312	0.2711543	47.45361	0.007149395	3.545188E-05	47.45361	47.76791	-17.1663	47.45361	57.98846	-0.3941516	47.45361	-0.055682714154595	0.8654592	47.45361	46.1986243717475	-16.6023497597423	9.286412	10.27312	0.2711543	9.286412	0.6018966		47.45361	0.05964243		0.0003047103	7.842429E-08	4.230916E-06	-1.667622E-06
9.305963	10.03142	0.2668382	47.55351	0.01598132	0.000590609	47.55351	5.736616	0.3447622	47.55351	6.485577	0.01297903	47.55351		0.01097596	47.55351			9.305963	10.03142	0.2668382	9.305963	1.747236		47.55351	0.1432161		0.0004259219	1.111413E-07	7.207547E-07	9.354698E-09
9.325513	9.764492	0.2646807	47.65342	0.03224271	0.0003795646	47.65342	60.50463	-7.35016	47.65342	69.50159	-0.1480695	47.65342	-0.0197902525386242	0.9197051	47.65342	48.7772196655472	-5.92550346456295	9.325513	9.764492	0.2646807	9.325513	2.423113		47.65342	0.05878063		0.0006695964	1.274888E-07	8.765113E-06	-1.297846E-06
9.345063	9.502414	0.2622139	47.75332	0.02100002	0.0002908555	47.75332	60.56515	-29.72285	47.75332	77.80679	-0.5487105	47.75332	-0.0797882373677223	0.8972485	47.75332	48.7814316471421	-23.9398971761973	9.345063	9.502414	0.2622139	9.345063	-3.169319		47.75332	0.02794016		0.0005601523	8.302021E-08	5.66303E-06	-3.107364E-06
9.364614	9.233541	0.2619057	47.85322	0.03612981	0.0004351095	47.85322	67.84487	-24.94405	47.85322	82.63095	-0.3834325	47.85322	-0.0601274167568516	0.9744923	47.85322	49.1715292566017	-18.0785497374635	9.364614	9.233541	0.2619057	9.364614	-3.479857		47.85322	0.03907014		0.001490819	2.127736E-07	1.641628E-05	-6.294536E-06
9.384164	9.388848	0.2619057	47.95313	0.05497583	0.0004748456	47.95313	84.16143	-20.47209	47.95313	96.4505	-0.2642194	47.95313	-0.0456799875876233	0.9541324	47.95313	56.58141146419	-13.7633058182766	9.384164	9.388848	0.2619057	9.384164	5.45543		47.95313	0.158853		0.001096554	1.124682E-07	1.04877E-05	-2.771054E-06
9.403714	9.124827	0.2662218	48.05302	0.02594059	0.0002119831	48.05302	64.07914	-25.60951	48.05302	79.48534	-0.4279776	48.05302	-0.0628568569640434	0.9109685	48.05302	47.486333703649	-18.9781229099397	9.403714	9.124827	0.2662218	9.403714	-3.497211		48.05302	0.1460372		0.001016503	1.465675E-07	1.071031E-05	-4.583774E-06
9.423265	8.897694	0.255123	48.15293	0.04431865	0.0006068927	48.15293	77.54053	-16.40861	48.15293	91.10943	-0.2244249	48.15293	-0.0365746961607924	0.937345	48.15293	52.2926113246022	-11.0658122822016	9.423265	8.897694	0.255123	9.423265	-4.076274		48.15293	0.1595354		0.002142764	2.41962E-07	2.150998E-05	-4.827377E-06
9.442815	9.092796	0.2548148	48.25283	0.01504943	0.0002489198	48.25283	67.5691	-17.82793	48.25283	79.91106	-0.2836218	48.25283	-0.0426901481867676	0.8160781	48.25283	49.0543599102047	-12.9428626517889	9.442815	9.092796	0.2548148	9.442815	-0.2612177		48.25283	0.04933607		0.0005979453	7.641513E-08	5.8747E-06	-1.666193E-06
9.462365	9.292752	0.2619057	48.35273	0.01287757	0.000107943	48.35273	78.88036	-27.40949	48.35273	96.08997	-0.361795	48.35273	-0.0606911092643149	0.9162143	48.35273	53.0632573245122	-18.4385157494868	9.462365	9.292752	0.2619057	9.462365	-0.7717794		48.35273	0.008988355		0.0008383676	8.319084E-08	7.516961E-06	-2.719599E-06
9.481915	9.45097	0.2634468	48.45264	0.01121988	0.0002218188	48.45264	60.99459	-28.24696	48.45264	77.73361	-0.4986401	48.45264	-0.073858300414972	0.8938047	48.45264	48.5530137343632	-22.485191253054	9.481915	9.45097	0.2634468	9.481915	-2.147282		48.45264	0.02686837		0.0005954631	8.808051E-08	6.127308E-06	-3.055321E-06
9.501466	9.252954	0.2659135	48.55254	0.02911852	0.0003090541	48.55254	68.16823	-23.29534	48.55254	82.70766	-0.3549086	48.55254	-0.0552368926437734	0.9247497	48.55254	49.3098928993757	-16.8508191894818	9.501466	9.252954	0.2659135	9.501466	5.059037		48.55254	0.06532539		0.001460231	1.974033E-07	1.538646E-05	-5.460786E-06
9.521017	9.103474	0.253581	48.65244	0.03800263	0.0003573606	48.65244	76.655	-15.71947	48.65244	89.37431	-0.2151304	48.65244	-0.0346612505696903	0.9682554	48.65244	51.669164562559	-10.5956771045775	9.521017	9.103474	0.253581	9.521017	-2.155502		48.65244	0.1215425		0.002312749	2.803452E-07	2.449523E-05	-5.26967E-06
9.540567	9.313135	0.2588226	48.75234	0.06610381	0.0006263701	48.75234	57.21888	10.11713	48.75234	64.11509	0.1288307	48.75234	0.0260060470131186	0.6992252	48.75234	45.0538204297518	7.96617251153245	9.540567	9.313135	0.2588226	9.540567	-1.090538		48.75234	0.1999934		0.002550253	4.337903E-07	2.758453E-05	3.553735E-06
9.560118	9.542212	0.2609802	48.85225	0.01175031	0.0002080012	48.85225	80.07877	-8.980766	48.85225	92.68095	-0.1195392	48.85225	-0.0196430296750467	0.906575	48.85225	53.7621858543617	-6.0293832392117	9.560118	9.542212	0.2609802	9.560118	0.566276		48.85225	0.06806073		0.002478776	2.616135E-07	2.407518E-05	-2.877928E-06
9.579668	9.692665	0.2649889	48.95215	0.008495295	9.744985E-05	48.95215	79.04733	-28.18619	48.95215	95.89996	-0.3799764	48.95215	-0.0616287619068364	0.9295084	48.95215	53.1601050291817	-18.9554916456867	9.579668	9.692665	0.2649889	9.579668	1.569133		48.95215	0.02097781		0.002171445	2.19465E-07	1.967425E-05	-7.475749E-06
9.599218	9.59851	0.2637551	49.05205	0.03681335	0.0003506969	49.05205	84.5118	-6.841166	49.05205	98.01274	-0.08048363	49.05205	-0.0145842751821413	0.9329927	49.05205	55.527619339072	-4.49491874191913	9.599218	9.59851	0.2637551	9.599218	0.2292505		49.05205	0.04553926		0.001044974	1.01489E-07	9.91515E-06	-7.980073E-07
9.618769	9.870296	0.2668382	49.15195	0.06791154	0.0006875399	49.15195	86.57075	-1.693383	49.15195	99.10027	-0.03064459	49.15195	-0.00358758589585034	0.987324	49.15195	56.6420564352167	-1.107957060122	9.618769	9.870296	0.2668382	9.618769	-5.179599		49.15195	0.08200262		0.002121294	2.132608E-07	2.112428E-05	-6.47345E-07
9.638319	10.14208	0.26653	49.25185	0.04557865	0.0003488237	49.25185	94.70658	-15.2823	49.25185	110.4253	-0.1789285	49.25185	-0.03116473311148	0.957909	49.25185	59.7664461264446	-9.64419239091388	9.638319	10.14208	0.26653	9.638319	-2.863347		49.25185	0.1083105		0.002640478	2.07429E-07	2.254732E-05	-4.034359E-06
9.657869	10.26341	0.2717716	49.35176	0.03650144	0.0003459301	49.35176	86.80219	-14.89222	49.35176	100.6378	-0.1811193	49.35176	-0.0314073973481387	0.8853462	49.35176	56.7656702793279	-9.73900183590963	9.657869	10.26341	0.2717716	9.657869	3.122738		49.35176	0.1550608		0.002165539	1.893027E-07	1.874601E-05	-3.395265E-06
9.67742	10.19644	0.2634468	49.45166	0.03794204	0.0002874818	49.45166	87.3581	-13.39399	49.45166	101.172	-0.1622475	49.45166	-0.0281581070906653	0.9663808	49.45166	57.0633627308237	-8.74911692477207	9.67742	10.19644	0.2634468	9.67742	0.8064867		49.45166	0.01200745		0.00683397	6.452094E-07	6.443453E-05	-1.045434E-05
9.69697	10.34883	0.2745456	49.55156	0.08274151	0.0008225806	49.55156	84.13149	-3.849193	49.55156	96.26114	-0.05035657	49.55156	-0.00831330923907916	0.9732938	49.55156	56.5718123777548	-2.58827936796212	9.69697	10.34883	0.2745456	9.69697	2.581123		49.55156	0.1495276		0.004263291	4.47803E-07	4.305147E-05	-2.167925E-06
9.71652	10.14402	0.2696131	49.65146	0.05588655	0.0005639663	49.65146	89.24542	-22.47698	49.65146	106.2388	-0.2608826	49.65146	-0.0469240344431014	0.9627265	49.65146	58.1239618689057	-14.6388595783211	9.71652	10.14402	0.2696131	9.71652	-3.410443		49.65146	0.0597782		0.00247396	2.110228E-07	2.169276E-05	-5.659262E-06
9.736071	10.06248	0.2628304	49.75137	0.08469457	0.0008813078	49.75137	87.88625	-4.334896	49.75137	100.4687	-0.05583026	49.75137	-0.00904867817542265	0.9741811	49.75137	57.3472161615309	-2.82859006692278	9.736071	10.06248	0.2628304	9.736071	0.9635826		49.75137	0.1567505		0.003071871	2.964703E-07	2.973967E-05	-1.660373E-06
9.755621	10.1479	0.2736209	49.85127	0.03659408	0.0002393312	49.85127	95.94231	-9.096614	49.85127	111.1898	-0.09996133	49.85127	-0.0182464748991852	0.9716264	49.85127	60.2789230758998	-5.71524775695914	9.755621	10.1479	0.2736209	9.755621	0.9160885		49.85127	0.1252379		0.005017723	3.943445E-07	4.362967E-05	-4.361279E-06
9.775171	9.965419	0.2656053	49.95117	0.1282714	0.0006814598	49.95117	75.77982	12.96725	49.95117	87.73985	0.1611974	49.95117	0.0281550291485232	0.7469931	49.95117	51.6401091542045	8.8365256671961	9.775171	9.965419	0.2656053	9.775171	1.685128		49.95117	0.1586448		0.006369316	6.180386E-07	5.353553E-05	8.629786E-06
9.794722	10.01298	0.2659135	50.05107	0.0942449	0.0007919496	50.05107	94.91582	1.496926	50.05107	108.8873	0.01053344	50.05107	0.00300161046429151	0.9670901	50.05107	59.8529915706796	0.94394694979648	9.794722	10.01298	0.2659135	9.794722	-1.897938		50.05107	0.1343131		0.009000476	7.341379E-07	7.993389E-05	8.419786E-07
9.814272	10.06151	0.2686884	50.15097	0.03156999	0.0003013644	50.15097	95.47296	-17.57495	50.15097	111.6509	-0.1858464	50.15097	-0.0351004411808653	0.987992	50.15097	60.0838970973402	-11.0604255948844	9.814272	10.06151	0.2686884	9.814272	0.8594609		50.15097	0.06376908		0.01134519	8.991673E-07	9.870277E-05	-1.834356E-05
9.833822	9.995509	0.2711543	50.25088	0.08392331	0.000904853	50.25088	95.26609	-14.6494	50.25088	111.0281	-0.1582264	50.25088	-0.0292210188942644	0.9528959	50.25088	59.9980808904366	-9.22611491587813	9.833822	9.995509	0.2711543	9.833822	-5.68468		50.25088	0.1639307		0.01087419	8.405758E-07	9.218073E-05	-1.458543E-05
9.853373	10.04696	0.2693049	50.35078	0.07947843	0.0007677666	50.35078	95.06447	-10.89396	50.35078	110.0476	-0.1191152	50.35078	-0.0217026984552843	0.9853715	50.35078	59.9145305212308	-6.86593689529305	9.853373	10.04696	0.2693049	9.853373	-1.162693		50.35078	0.1200052		0.01700317	1.383467E-06	0.0001511785	-1.800765E-05
9.872923	9.786818	0.2622139	50.45068	0.111624	0.001124313	50.45068	91.882	-5.988855	50.45068	106.2792	-0.07143161	50.45068	-0.012123902851167	0.98858	50.45068	58.9625143164524	-3.84316805613496	9.872923	9.786818	0.2622139	9.872923	2.269671		50.45068	0.1536268		0.01706291	1.493373E-06	0.0001583111	-1.130842E-05
9.892473	9.527653	0.2668382	50.55058	0.1310731	0.001319175	50.55058	102.1808	-4.981149	50.55058	117.7863	-0.05664826	50.55058	-0.00969339758492281	0.9694109	50.55058	63.157064510881	-3.07880417337436	9.892473	9.527653	0.2668382	9.892473	-5.413416		50.55058	0.09627485		0.01942519	1.357324E-06	0.0001596183	-9.042099E-06
9.912024	9.265574	0.2600555	50.65049	0.06795913	0.0003511652	50.65049	102.6663	0.4868674	50.65049	118.6795	-0.002510746	50.65049	0.000943823005442385	0.9164904	50.65049	63.3389922275468	0.300368272705347	9.912024	9.265574	0.2600555	9.912024	-0.09864163		50.65049	0.02084764		0.01034062	6.728579E-07	7.985417E-05	-2.004936E-07
9.931574	8.96758	0.2609802	50.75039	0.07697683	0.000984737	50.75039	79.13271	-6.620829	50.75039	91.75069	-0.08752366	50.75039	-0.0139613649352742	0.9085474	50.75039	53.2096948288212	-4.45191746172422	9.931574	8.96758	0.2609802	9.931574	1.394683		50.75039	0.02689175		0.009312012	1.005015E-06	9.185963E-05	-8.039891E-06
9.951124	8.671528	0.2548148	50.85029	0.263301	0.002103427	50.85029	104.4053	-27.64337	50.85029	124.6121	-0.2649353	50.85029	-0.0532798879908533	0.9716414	50.85029	64.2936694947515	-17.0230201454931	9.951124	8.671528	0.2548148	9.951124	-0.3342855		50.85029	0.2069994		0.03164471	1.9801E-06	0.0002385154	-6.319115E-05
9.970675	8.366741	0.2532727	50.9502	0.1505326	0.001621892	50.9502	66.37414	11.97243	50.9502	77.54174	0.1733995	50.9502	0.0273589267211861	0.7926709	50.9502	48.5558094507286	8.75839998599087	9.970675	8.366741	0.2532727	9.970675	1.387376		50.9502	0.1608496		0.009945901	1.311191E-06	0.0001001772	1.737067E-05
9.990225	8.070687	0.2471065	51.05009	0.1612365	0.002589045	51.05009	53.08185	-15.26908	51.05009	63.28843	-0.2966321	51.05009	-0.0411399699807426	0.507377	51.05009	45.8747490758992	-13.1959416674937	9.990225	8.070687	0.2471065	9.990225	-4.829786		51.05009	0.188397		0.02122123	2.688145E-06	0.000163104	-4.838186E-05
