# Supplementary material for: Nanomechanical Properties of Rib Bones in Diabetic vs. Healthy Rat Models
Source: Nanomaterials (Basel). 2025 Oct 17;15(20):1582. doi: 10.3390/nano15201582 (PMC12566810; doi:10.3390/nano15201582)
Supplement: Supplementary file 1 [file nanomaterials-15-01582-s001.zip › Nanoindentation data/raw dynamic/sample o3/din_005.scn]

SD;Time(s);Random;25.6;30;0.1;0.1;Avg:;4.882512;0; ; ;0;0;Force;5;C:\meresek\14_pocok\00_area\kalib\I8_Area\IND1000.afn;C:\meresek\14_pocok\din_ref\SpringRef_25_6_005.scn;Berkovich;1;1;C;C;0;03:45:10;1;	P	h	Hz(A)	|P|	|h|	Hz(T)	TF Re	TF Im	Hz(M)	|TF|	tan d	Hz(n)	n'	r2	Hz(E)	E' (GPa)	E''(GPa)	Time(s)	PR	hR	Time(s)	Cmd	-	Hz(C)	|Cmd|	-	GPP	Ghh	GPhRe	GPhIm
0	10.02281	0.3120047	0	9.806762	0.3079503	0	31.72557	0	0	31.72557	0	0			0	40.657222044708	0	0	10.02281	0.3120047	0	-2.668804		0	0.004877164		99.16955	0.09851308	3.125384	0
0.01955034	9.885948	0.312313	0.09990234	0.04878218	0.0002822145	0.09990234	108.0257	-12.2818	0.09990234	124.5751	-0.1053198	0.09990234	-10.5403626208561	0.7197464	0.09990234	58.1936945696734	-6.61623745866808	0.01955034	9.885948	0.312313	0.01955034	-0.3973066		0.09990234	0.1063917		0.0157955	7.325721E-07	9.075829E-05	-9.558644E-06
0.03910068	9.612222	0.3049138	0.1998047	0.09991558	0.0004236011	0.1998047	125.8197	9.755239	0.1998047	145.0889	0.08434452	0.1998047	4.07758005661435	0.9323285	0.1998047	66.0235534876112	5.11903411328717	0.03910068	9.612222	0.3049138	0.03910068	3.287141		0.1998047	0.1232389		0.03104366	1.374907E-06	0.000198778	1.676583E-05
0.05865103	9.668519	0.3076887	0.299707	0.08994821	0.0005467055	0.299707	109.4408	20.92228	0.299707	128.5578	0.1913347	0.299707	5.9623852889324	0.9021245	0.299707	58.7309670694737	11.2278560688856	0.05865103	9.668519	0.3076887	0.05865103	0.4100934		0.299707	0.1507176		0.01237556	6.755137E-07	8.529533E-05	1.631995E-05
0.07820137	9.870417	0.3104627	0.3996094	0.2484979	0.001578174	0.3996094	126.2524	-7.449041	0.3996094	146.1278	-0.0551605	0.3996094	-1.55550574580049	0.9787514	0.3996094	66.1951915362444	-3.9055944288576	0.07820137	9.870417	0.3104627	0.07820137	-1.686954		0.3996094	0.2288978		0.02618176	1.200068E-06	0.000175097	-9.65844E-06
0.09775171	9.81703	0.3107719	0.4995117	0.1060997	0.0008353927	0.4995117	108.4889	10.97384	0.4995117	126.0489	0.1084843	0.4995117	1.88119031326938	0.9671909	0.4995117	58.3693903136086	5.90416194815514	0.09775171	9.81703	0.3107719	0.09775171	-6.786179		0.4995117	0.1215938		0.01330434	8.098929E-07	0.0001014906	1.101014E-05
0.1173021	9.570483	0.3120047	0.5994141	0.1141905	0.000556864	0.5994141	110.7068	16.91516	0.5994141	128.9423	0.1608642	0.5994141	2.39126072858929	0.9188089	0.5994141	58.9429574236398	9.00603700791245	0.1173021	9.570483	0.3120047	0.1173021	-0.9535357		0.5994141	0.09179156		0.007829575	4.326858E-07	5.508334E-05	8.860937E-06
0.1368524	9.333642	0.3064549	0.6993164	0.178379	0.001264517	0.6993164	119.5897	3.169684	0.6993164	138.0841	0.03273283	0.6993164	0.381350297941838	0.9892541	0.6993164	63.2201522807679	1.6756281353278	0.1368524	9.333642	0.3064549	0.1368524	-2.647797		0.6993164	0.2131731		0.01513713	7.853514E-07	0.0001083865	3.547797E-06
0.1564027	9.057004	0.3064549	0.7992187	0.1380587	0.0009236298	0.7992187	118.8989	10.84398	0.7992187	137.3112	0.09570106	0.7992187	1.14330527630167	0.9892653	0.7992187	62.9501615297669	5.74126676119652	0.1564027	9.057004	0.3064549	0.1564027	-2.431334		0.7992187	0.1098601		0.0123375	6.473335E-07	8.848186E-05	8.467808E-06
0.1759531	8.778423	0.2944315	0.899121	0.09452353	0.0005938368	0.899121	109.9944	14.51706	0.899121	127.8027	0.1364054	0.899121	1.37071366239974	0.9784974	0.899121	58.672788893424	7.74363295976247	0.1759531	8.778423	0.2944315	0.1759531	0.5361355		0.899121	0.09242361		0.01100093	6.590361E-07	8.345378E-05	1.138354E-05
0.1955034	8.856076	0.3024471	0.9990234	0.1170411	0.0008213867	0.9990234	123.3604	27.46817	0.9990234	145.3547	0.2244563	0.9990234	2.30270591815182	0.9627368	0.9990234	64.9142474021151	14.4541980296672	0.1955034	8.856076	0.3024471	0.1955034	-1.077751		0.9990234	0.01731797		0.006499863	2.961786E-07	4.200581E-05	9.428471E-06
0.2150538	8.900727	0.3120047	1.098926	0.02130022	0.0002828942	1.098926	102.4946	10.79581	1.098926	118.2175	0.1106284	1.098926	0.85461543547614	0.9472942	1.098926	56.0227685839674	5.90090907735967	0.2150538	8.900727	0.3120047	0.2150538	-1.357236		1.098926	0.1307084		0.004353804	2.951143E-07	3.467613E-05	3.836163E-06
0.2346041	8.698829	0.312313	1.198828	0.06514972	0.000936497	1.198828	64.70686	18.46227	1.198828	76.79298	0.2957902	1.198828	1.54217158246843	0.8146908	1.198828	40.7131586911559	11.6163446153822	0.2346041	8.698829	0.312313	0.2346041	-1.508852		1.198828	0.03878056		0.00581118	8.028123E-07	5.911839E-05	1.748664E-05
0.2541544	8.462958	0.2950479	1.29873	0.07738713	0.0005621517	1.29873	106.4772	10.83823	1.29873	123.4828	0.1069444	1.29873	0.714736033218441	0.9440325	1.29873	57.298433863945	5.83236316157086	0.2541544	8.462958	0.2950479	0.2541544	3.080724		1.29873	0.07904831		0.006428393	3.979939E-07	4.886675E-05	5.226023E-06
0.2737048	8.590115	0.293815	1.398633	0.08112811	0.0005850375	1.398633	111.8618	17.86988	1.398633	129.3409	0.1664106	1.398633	1.08369375899629	0.9827707	1.398633	59.6142807595368	9.52335824806554	0.2737048	8.590115	0.293815	0.2737048	0.3625993		1.398633	0.153088		0.0106418	6.251656E-07	7.976264E-05	1.327335E-05
0.2932551	8.785219	0.3073805	1.498535	0.07027211	0.000424543	1.498535	129.7499	4.526432	1.498535	149.8696	0.04336884	1.498535	0.249352050797474	0.9812982	1.498535	67.2993339798587	2.34779270473544	0.2932551	8.785219	0.3073805	0.2932551	-2.41398		1.498535	0.1589146		0.003858559	1.685773E-07	2.524088E-05	1.094668E-06
0.3128055	8.629912	0.3067631	1.598437	0.09175453	0.0007220817	1.598437	111.0977	16.49773	1.598437	128.3748	0.1531959	1.598437	0.873710963664261	0.9505022	1.598437	59.0913944654482	8.77492270621702	0.3128055	8.629912	0.3067631	0.3128055	-4.075361		1.598437	0.1733862		0.005643933	3.255182E-07	4.130644E-05	6.327977E-06
0.3323558	8.374627	0.2953561	1.69834	0.08934576	0.0007769904	1.69834	97.29803	3.674246	1.69834	111.4615	0.04648609	1.69834	0.192137359418616	0.9529573	1.69834	54.2940392343176	2.05029473968732	0.3323558	8.374627	0.2953561	0.3323558	0.06210769		1.69834	0.09335501		0.0040995	3.144519E-07	3.501149E-05	1.627547E-06
0.3519062	8.526052	0.2987475	1.798242	0.06822795	0.0006301873	1.798242	97.06362	22.8341	1.798242	113.9421	0.2450494	1.798242	1.12865418271179	0.955791	1.798242	54.2077623175899	12.7523113968524	0.3519062	8.526052	0.2987475	0.3519062	1.668688		1.798242	0.1242981		0.003870976	2.849803E-07	3.153814E-05	7.728401E-06
0.3714565	8.748332	0.3002886	1.898144	0.03115117	0.0002078534	1.898144	100.9031	36.11182	1.898144	123.3621	0.377262	1.898144	1.66544734131038	0.9311603	1.898144	55.5002740011937	19.8627803608374	0.3714565	8.748332	0.3002886	0.3714565	-1.472318		1.898144	0.09964073		0.001928827	1.180197E-07	1.3622E-05	5.139064E-06
0.3910068	8.652238	0.3005978	1.998047	0.02286928	0.0003182564	1.998047	87.15209	10.36743	1.998047	100.4499	0.1302067	1.998047	0.470167479172554	0.9654389	1.998047	49.618650126324	5.90252867072491	0.3910068	8.652238	0.3005978	0.3910068	1.644027		1.998047	0.1446351		0.003313936	3.170805E-07	3.158411E-05	4.112463E-06
0.4105572	8.838604	0.3073805	2.097949	0.02189763	0.0001364797	2.097949	83.2689	26.73544	2.097949	101.0962	0.3205634	2.097949	1.16724407285156	0.9356374	2.097949	47.9216702962524	15.3863822421792	0.4105572	8.838604	0.3073805	0.4105572	-4.353019		2.097949	0.2121462		0.002189109	2.004034E-07	1.929298E-05	6.184624E-06
0.4301075	8.667768	0.3024471	2.197851	0.04913073	0.0003706541	2.197851	89.75057	20.84993	2.197851	105.2912	0.2541368	2.197851	0.854060195096221	0.9863725	2.197851	50.7690862369244	11.7941505586007	0.4301075	8.667768	0.3024471	0.4301075	-0.3269787		2.197851	0.06465235		0.003395053	3.020668E-07	3.082514E-05	7.833802E-06
0.4496579	8.858989	0.3018306	2.297754	0.01228105	0.0002035787	2.297754	78.80416	31.9779	2.297754	97.8157	0.4143078	2.297754	1.30033337340024	0.9335416	2.297754	46.2633688583228	18.7731898100091	0.4496579	8.858989	0.3018306	0.4496579	5.825336		2.297754	0.0975557		0.0009145217	8.922991E-08	8.063433E-06	3.340743E-06
0.4692082	9.092917	0.3073805	2.397656	0.02232488	0.0003734757	2.397656	41.63715	43.81445	2.397656	66.69331	1.156292	2.397656	2.55367822380359	0.7560587	2.397656	36.5591920590653	38.4709543629616	0.4692082	9.092917	0.3073805	0.4692082	-4.284517		2.397656	0.1004578		0.001738883	2.955707E-07	1.289476E-05	1.49101E-05
0.4887586	8.955085	0.30368	2.497559	0.04973261	0.000456948	2.497559	73.06048	22.686	2.497559	87.37709	0.3211084	2.497559	0.86739399591403	0.8636429	2.497559	43.8365581296396	13.6116870904138	0.4887586	8.955085	0.30368	0.4887586	6.048193		2.497559	0.05069797		0.0006078783	6.876314E-08	5.720628E-06	1.836942E-06
0.5083089	9.175424	0.2959726	2.597461	0.01770535	8.005682E-05	2.597461	79.44044	30.58464	2.597461	97.73158	0.3985543	2.597461	1.09906609685554	0.9027054	2.597461	46.5898201837738	17.9371189292554	0.5083089	9.175424	0.2959726	0.5083089	0.3662527		2.597461	0.1102159		0.0009041494	8.545084E-08	7.757799E-06	3.091904E-06
0.5278592	9.393823	0.3070714	2.697363	0.03228535	0.0002052901	2.697363	86.33561	22.39099	2.697363	103.1454	0.2903901	2.697363	0.753796475671897	0.9655201	2.697363	49.2595155326559	12.7753670769768	0.5278592	9.393823	0.3070714	0.5278592	1.293301		2.697363	0.1666767		0.001673325	1.518593E-07	1.50422E-05	4.368107E-06
0.5474096	9.661725	0.3067631	2.797266	0.01694589	0.0002637248	2.797266	72.45854	10.2623	2.797266	84.20896	0.1546232	2.797266	0.352435818558034	0.9595299	2.797266	43.735929020644	6.19431925618363	0.5474096	9.661725	0.3067631	0.5474096	3.391263		2.797266	0.05054492		0.0005328012	7.209533E-08	5.999774E-06	9.277041E-07
0.5669599	9.913126	0.3126212	2.897168	0.0220234	0.0002292298	2.897168	79.69276	23.84434	2.897168	95.12222	0.319359	2.897168	0.767484056118931	0.9716924	2.897168	46.6934989388963	13.970852673604	0.5669599	9.913126	0.3126212	0.5669599	-3.775782		2.897168	0.162344		0.001451372	1.558632E-07	1.412332E-05	4.510409E-06
0.5865102	9.8015	0.3046056	2.99707	0.03092985	0.0003651798	2.99707	71.82389	25.87439	2.99707	87.75819	0.3741269	2.99707	0.834769639689613	0.7238176	2.99707	43.6357387187175	15.7196707540996	0.5865102	9.8015	0.3046056	0.5865102	4.143862		2.99707	0.05870819		0.0004332426	4.071786E-08	3.346769E-06	1.252116E-06
0.6060606	10.03737	0.312313	3.096972	0.0310528	0.0003759054	3.096972	78.77275	35.84332	3.096972	99.68523	0.4845407	3.096972	1.08157896450874	0.9712844	3.096972	46.2533500850332	21.0462858272813	0.6060606	10.03737	0.312313	0.6060606	-3.04145		3.096972	0.09872694		0.001331856	1.301793E-07	1.167826E-05	5.658591E-06
0.6256109	9.820913	0.3101545	3.196875	0.007108219	0.00010294	3.196875	76.50694	16.13171	3.196875	87.06731	0.23152	3.196875	0.47232176262621	0.8850499	3.196875	44.9949541656351	9.48731819073705	0.6256109	9.820913	0.3101545	0.6256109	-2.992129		3.196875	0.1689478		0.0009853478	1.150395E-07	9.758071E-06	2.259189E-06
0.6451613	9.574366	0.3101545	3.296777	0.04596728	0.0005180304	3.296777	71.9491	25.85173	3.296777	87.39485	0.3749892	3.296777	0.757526189514425	0.9907925	3.296777	43.6719805237905	15.6915959680289	0.6451613	9.574366	0.3101545	0.6451613	-5.530324		3.296777	0.1771735		0.001325573	1.71955E-07	1.407118E-05	5.276541E-06
0.6647117	9.401587	0.300906	3.39668	0.05579151	0.0004922524	3.39668	92.00953	20.33351	3.39668	108.6734	0.2693688	3.39668	0.535591165132156	0.9408189	3.39668	51.7235432382083	11.4305697946119	0.6647117	9.401587	0.300906	0.6647117	2.354612		3.39668	0.180498		0.0009801164	7.807954E-08	8.193128E-06	2.206973E-06
0.684262	9.629694	0.3042973	3.496582	0.02148077	0.0002579044	3.496582	71.38416	24.4836	3.496582	86.05524	0.3724388	3.496582	0.678916045817202	0.9663811	3.496582	43.4876731687431	14.9155636274691	0.684262	9.629694	0.3042973	0.684262	2.764706		3.496582	0.03945794		0.0004989281	6.510761E-08	5.250521E-06	1.955498E-06
0.7038123	9.861681	0.3061467	3.596484	0.01439237	0.0002459878	3.596484	20.46911	4.765884	3.596484	23.71771	0.2830183	3.596484		0.1687058	3.596484			0.7038123	9.861681	0.3061467	0.7038123	5.468217		3.596484	0.01289998		0.000686043	2.057481E-07	4.695446E-06	1.328897E-06
0.7233627	10.01893	0.3153961	3.696387	0.02564519	0.0002357068	3.696387	79.41286	30.7526	3.696387	97.2888	0.4227041	3.696387	0.776639124836104	0.9458258	3.696387	46.5784973229244	18.0375076674105	0.7233627	10.01893	0.3153961	0.7233627	-2.882528		3.696387	0.04981123		0.0007238701	7.233459E-08	6.482032E-06	2.739981E-06
0.742913	9.813148	0.3107719	3.796289	0.007329152	9.637372E-05	3.796289	79.32452	22.68786	3.796289	93.00512	0.3215129	3.796289	0.558077114715775	0.8516546	3.796289	46.5422430981022	13.3116945568361	0.742913	9.813148	0.3107719	0.742913	-0.4155735		3.796289	0.02415023		0.0005161476	5.081872E-08	4.499559E-06	1.446666E-06
0.7624633	9.736465	0.3092298	3.896191	0.01755033	0.0002525637	3.896191	65.67713	11.72847	3.896191	78.20167	0.1933846	3.896191	0.299308959136208	0.9660119	3.896191	41.0310583934398	7.32723047136738	0.7624633	9.736465	0.3092298	0.7624633	3.723722		3.896191	0.2181358		0.0004919219	7.770458E-08	5.966093E-06	1.15375E-06
0.7820137	9.933511	0.3135459	3.996094	0.05390117	0.0005148917	3.996094	65.8004	41.29275	3.996094	88.67838	0.6875752	3.996094	1.02653542368974	0.8052695	3.996094	41.0718463319574	25.7744528843505	0.7820137	9.933511	0.3135459	0.7820137	-2.095221		3.996094	0.1195197		0.0009919786	1.0158E-07	7.422665E-06	5.10364E-06
0.801564	9.684051	0.3070714	4.095996	0.008231161	0.0002008224	4.095996	60.81211	11.11035	4.095996	70.98127	0.2073163	4.095996	0.281883512717961	0.6544745	4.095996	39.7073826145113	7.25452614270736	0.801564	9.684051	0.3070714	0.801564	-0.6137701		4.095996	0.08036759		0.0007553307	9.811655E-08	6.81943E-06	1.413779E-06
0.8211144	9.405471	0.3104627	4.195899	0.02301467	0.0003353714	4.195899	77.43021	29.13918	4.195899	92.56286	0.4168515	4.195899	0.650965454071961	0.9035226	4.195899	45.6032507310276	17.1617976664228	0.8211144	9.405471	0.3104627	0.8211144	-1.915292		4.195899	0.03702032		0.0008013038	8.450117E-08	7.219529E-06	3.009471E-06
0.8406647	9.123008	0.3039891	4.295801	0.02966933	0.00035952	4.295801	69.56634	23.63276	4.295801	82.65982	0.3637306	4.295801	0.537842001484227	0.9226412	4.295801	42.73300455728	14.5170612832749	0.8406647	9.123008	0.3039891	0.8406647	-3.290794		4.295801	0.2386611		0.0006796277	9.177303E-08	7.129002E-06	2.593036E-06
0.8602151	8.987116	0.3033718	4.395703	0.0231001	0.0002747834	4.395703	49.66393	27.28481	4.395703	66.06622	0.5848548	4.395703	0.720879712660386	0.6899356	4.395703	36.2402438247484	19.9099874097271	0.8602151	8.987116	0.3033718	0.8602151	1.395596		4.395703	0.06338518		0.0006028253	9.528863E-08	5.434197E-06	3.178216E-06
0.8797654	9.221045	0.2999804	4.495605	0.01096429	0.000172145	4.495605	43.71754	27.58824	4.495605	59.19546	0.6239124	4.495605	0.768941728474113	0.7695043	4.495605	34.4186053616007	21.7200841419518	0.8797654	9.221045	0.2999804	0.8797654	2.304378		4.495605	0.08060415		0.0001803019	3.959446E-08	1.98852E-06	1.240663E-06
0.8993157	9.4045	0.3042973	4.595508	0.005576814	0.0001312762	4.595508	63.42145	35.27229	4.595508	83.3508	0.6233067	4.595508	0.780016595402725	0.8787252	4.595508	40.4967101599986	22.522531375414	0.8993157	9.4045	0.3042973	0.8993157	-0.0301405		4.595508	0.09446615		0.0004129868	5.223598E-08	3.694918E-06	2.303067E-06
0.9188661	9.620956	0.3070714	4.69541	0.01316786	5.287984E-05	4.69541	62.1651	37.41081	4.69541	82.06739	0.6006508	4.69541	0.821036517658468	0.8369663	4.69541	40.2499510366794	24.2223264961411	0.9188661	9.620956	0.3070714	0.9188661	4.813346		4.69541	0.1941906		0.0002976368	3.698737E-08	2.602135E-06	1.562975E-06
0.9384164	9.8743	0.3049138	4.795312	0.01083504	0.0003305655	4.795312	4.800273	22.90563	4.795312	25.48447	4.10382	4.795312		0.4106192	4.795312			0.9384164	9.8743	0.3049138	0.9384164	2.530889		4.795312	0.1338562		0.0004111113	2.599245E-07	1.568228E-06	6.435726E-06
0.9579667	10.01505	0.3129294	4.895215	0.01930188	0.0002597371	4.895215	52.14827	33.15726	4.895215	71.04339	0.6969382	4.895215	0.767133109687052	0.9079815	4.895215	37.1093669106044	23.5951271140851	0.9579667	10.01505	0.3129294	0.9579667	-2.110748		4.895215	0.1342667		0.000730377	1.313944E-07	7.658286E-06	5.337351E-06
0.9775171	9.99272	0.3079969	4.995117	0.01427665	0.0002795892	4.995117	53.98312	34.33055	4.995117	73.30205	0.7025187	4.995117	0.761996161330015	0.8966025	4.995117	37.6058622737015	23.915437185361	0.9775171	9.99272	0.3079969	0.9775171	3.62782		4.995117	0.02606664		0.0003869435	6.45677E-08	3.872791E-06	2.720708E-06
0.9970675	10.25771	0.3073805	5.095019	0.001618978	0.0001099012	5.095019	32.01115	36.64844	5.095019	55.14917	1.221687	5.095019	1.37474272567187	0.76595	5.095019	38.4408462645285	44.0095713732397	0.9970675	10.25771	0.3073805	0.9970675	0.6092034		5.095019	0.07026093		0.000100355	2.527328E-08	8.828385E-07	1.078552E-06
1.016618	10.32566	0.316629	5.194921	0.01725631	0.0001999387	5.194921	68.66785	19.32812	5.194921	83.02523	0.3228065	5.194921	0.364835109118927	0.961004	5.194921	42.307695035409	11.9084571174689	1.016618	10.32566	0.316629	1.016618	-1.528032		5.194921	0.1340309		0.0004022209	5.607505E-08	4.430524E-06	1.430202E-06
1.036168	10.26451	0.3101545	5.294824	0.0208256	0.0002499837	5.294824	55.61895	23.79753	5.294824	68.54179	0.5061935	5.294824	0.482433502204055	0.8816862	5.294824	37.5110956498661	16.0497714939319	1.036168	10.26451	0.3101545	1.036168	0.3781262		5.294824	0.03937714		0.0002286562	4.291272E-08	2.624259E-06	1.328383E-06
1.055718	10.50814	0.3240282	5.394726	0.0114534	0.0002478476	5.394726	45.66451	22.43239	5.394726	57.16307	0.5000759	5.394726	0.525783386945417	0.7982865	5.394726	36.2793440136105	17.8219877327406	1.055718	10.50814	0.3240282	1.055718	5.186906		5.394726	0.01187727		0.000204181	4.98819E-08	2.550295E-06	1.275341E-06
1.075269	10.5955	0.3234117	5.494629	0.002513497	5.906029E-05	5.494629	29.86548	40.38571	5.494629	58.0257	1.479002	5.494629	1.73700786499015	0.8464075	5.494629	44.3467505699779	59.9680655660014	1.075269	10.5955	0.3234117	1.075269	-1.769156		5.494629	0.1637493		0.0001649532	4.146669E-08	1.347716E-06	1.993274E-06
1.094819	10.33342	0.3153961	5.594531	0.03192617	0.0004160938	5.594531	56.18219	35.93847	5.594531	77.90765	0.6689898	5.594531	0.688148126419457	0.8664792	5.594531	37.8150393898472	24.1894209733102	1.094819	10.33342	0.3153961	1.094819	-0.4210536		5.594531	0.1072784		0.0004083093	5.828908E-08	3.774426E-06	2.525053E-06
1.11437	10.29654	0.3110801	5.694433	0.009700378	0.0001039079	5.694433	27.83226	30.26291	5.694433	47.14091	1.125144	5.694433	1.4694351602739	0.8314345	5.694433	48.3524712176646	52.5751830690442	1.11437	10.29654	0.3110801	1.11437	1.473231		5.694433	0.1588933		0.000106867	3.998305E-08	1.252128E-06	1.408824E-06
1.13392	10.34507	0.3150879	5.794336	0.02523797	0.0003720879	5.794336	52.07298	25.36424	5.794336	66.73439	0.5087943	5.794336	0.49611136532395	0.9087783	5.794336	37.0811490133657	18.0618704437747	1.13392	10.34507	0.3150879	1.13392	-3.623253		5.794336	0.06923084		0.0002674319	5.457224E-08	3.245867E-06	1.651479E-06
1.15347	10.09852	0.3147797	5.894238	0.01167568	0.0001623476	5.894238	43.69874	24.50508	5.894238	57.80165	0.6287843	5.894238	0.521229378072608	0.7673345	5.894238	34.4230363151197	19.3035151974991	1.15347	10.09852	0.3147797	1.15347	-0.01552692		5.894238	0.1966601		0.0001413646	3.246721E-08	1.588695E-06	9.989463E-07
1.17302	10.08493	0.3064549	5.994141	0.01428976	0.0003421958	5.994141	20.02599	-8.207966	5.994141	25.93473	-0.4298773	5.994141		0.2859663	5.994141			1.17302	10.08493	0.3064549	1.17302	2.642317		5.994141	0.2137221		0.0004663257	1.982626E-07	4.723903E-06	-2.030699E-06
1.192571	10.30527	0.3157043	6.094043	0.01159596	0.0001384711	6.094043	42.98534	31.05079	6.094043	59.89436	0.7699519	6.094043	0.655044575136525	0.7959129	6.094043	34.7219282076912	25.0816573816888	1.192571	10.30527	0.3157043	1.192571	1.992013		6.094043	0.1907232		0.0001484587	3.293817E-08	1.563152E-06	1.203552E-06
1.212121	10.53823	0.3132376	6.193945	0.01288156	0.0001827798	6.193945	46.81018	13.87275	6.193945	56.48083	0.3185887	6.193945	0.273732266069461	0.8531312	6.193945	35.9460225780667	10.6530317265628	1.212121	10.53823	0.3132376	1.212121	5.661847		6.193945	0.03126739		0.0002842473	7.601689E-08	4.090903E-06	1.303315E-06
1.231672	10.54211	0.3175537	6.293848	0.0006699488	5.266822E-05	6.293848	24.50039	41.65543	6.293848	56.01751	1.878602	6.293848		0.7182644	6.293848			1.231672	10.54211	0.3175537	1.231672	-0.7251986		6.293848	0.0252566		7.483082E-05	1.712842E-08	4.508509E-07	8.469694E-07
1.251222	10.31983	0.3086134	6.39375	0.01447002	0.0002594856	6.39375	38.82882	5.906077	6.39375	44.63958	0.1866039	6.39375	0.133574617193054	0.8058438	6.39375	35.2788557120573	5.36610842773847	1.251222	10.31983	0.3086134	1.251222	-2.069648		6.39375	0.02414137		0.0001266086	5.120048E-08	2.246785E-06	4.192589E-07
1.270772	10.37128	0.3076887	6.493652	0.005680077	8.984635E-05	6.493652	54.52903	31.94158	6.493652	70.52908	0.6417113	6.493652	0.536105903863227	0.8423687	6.493652	37.341414700806	21.8735601611743	1.270772	10.37128	0.3076887	1.270772	1.337142		6.493652	0.08062319		0.0001554366	2.6322E-08	1.562434E-06	1.002631E-06
1.290323	10.35089	0.3147797	6.593554	0.01081572	0.0001257761	6.593554	30.58727	9.52242	6.593554	35.92595	0.3388801	6.593554	0.336265627990314	0.6298131	6.593554	44.748183141914	13.9309886454006	1.290323	10.35089	0.3147797	1.290323	-2.161896		6.593554	0.1242087		8.757148E-05	4.273245E-08	1.453985E-06	4.927265E-07
1.309873	10.06358	0.312313	6.693457	0.0107196	9.012963E-05	6.693457	39.0953	18.6964	6.693457	48.35407	0.49994	6.693457	0.400980155071753	0.8192734	6.693457	35.2630379545317	16.8637130808762	1.309873	10.06358	0.312313	1.309873	-0.9407489		6.693457	0.2237297		0.0001713869	6.005381E-08	2.597341E-06	1.298515E-06
1.329423	9.797617	0.3042973	6.793359	0.01734583	0.0003546728	6.793359	51.84929	19.55633	6.793359	57.72118	0.3742589	6.793359	0.326932268301347	0.9220657	6.793359	36.9979513528483	13.9547563672274	1.329423	9.797617	0.3042973	1.329423	-0.9197419		6.793359	0.05197992		0.0002218922	6.140923E-08	3.319733E-06	1.242439E-06
1.348974	9.855857	0.3076887	6.893261	0.0103927	0.0002304733	6.893261	34.82927	26.06089	6.893261	49.54326	0.788148	6.893261	0.64546593029523	0.8554386	6.893261	37.3622565206677	27.9561866358032	1.348974	9.855857	0.3076887	1.348974	2.853301		6.893261	0.1170405		0.000145246	5.062018E-08	1.969668E-06	1.55239E-06
1.368524	10.06358	0.3120047	6.993164	0.007728686	3.279281E-05	6.993164	28.78508	29.83244	6.993164	48.58317	1.131501	6.993164	1.0973175376535	0.9149641	6.993164	46.5226735607	48.2154153028084	1.368524	10.06358	0.3120047	1.368524	0.280398		6.993164	0.05827475		0.0001750557	6.78592E-08	2.183228E-06	2.470325E-06
1.388074	9.955834	0.3055303	7.093066	0.00365233	0.0001412814	7.093066	38.12821	24.70068	7.093066	50.65445	0.7326108	7.093066	0.53523299289184	0.8933686	7.093066	36.8208932091924	23.8537560556811	1.388074	9.955834	0.3055303	1.388074	-1.757282		7.093066	0.02286644		0.0001035599	3.605677E-08	1.473355E-06	1.079395E-06
1.407625	10.01602	0.3135459	7.192968	0.00419097	0.0003414541	7.192968	9.395738	6.267939	7.192968	13.23603	0.7228894	7.192968		0.4626772	7.192968			1.407625	10.01602	0.3135459	1.407625	2.981169		7.192968	0.1349096		9.234601E-05	2.438825E-07	2.616074E-06	1.891132E-06
1.427175	9.946129	0.3184792	7.292871	0.002776424	0.0001150172	7.292871	52.39865	21.57715	7.292871	59.92742	0.4576376	7.292871	0.334775159772079	0.8022345	7.292871	37.2526873852282	15.3402214260882	1.427175	9.946129	0.3184792	1.427175	-0.5955032		7.292871	0.0312337		0.0001508574	3.369898E-08	1.836334E-06	8.403754E-07
1.446725	9.69958	0.3092298	7.392773	0.001638922	0.0001064745	7.392773	18.23347	0.7012687	7.392773	20.86403	0.06529196	7.392773		0.3850984	7.392773			1.446725	9.69958	0.3092298	1.446725	-1.700655		7.392773	0.04674447		1.54852E-05	1.36991E-08	2.852112E-07	1.8622E-08
1.466276	9.444297	0.3079969	7.492675	0.001906011	4.772806E-05	7.492675	41.24021	21.21348	7.492675	52.18166	0.5228355	7.492675	0.392022005376501	0.7664788	7.492675	35.8786526208324	18.4555592815871	1.466276	9.444297	0.3079969	1.466276	-2.403933		7.492675	0.03676541		0.0001302804	3.667275E-08	1.695845E-06	8.866482E-07
1.485826	9.416148	0.3092298	7.592578	0.001713138	6.131113E-05	7.592578	25.95728	27.16752	7.592578	42.24057	1.106993	7.592578	1.46211628067583	0.780191	7.592578	66.643884357161	69.7510964765018	1.485826	9.416148	0.3092298	1.485826	-0.5105618		7.592578	0.1175526		0.0001189746	5.202305E-08	1.473053E-06	1.630659E-06
1.505376	9.212309	0.2987475	7.69248	0.01350897	0.0002227844	7.69248	28.87029	15.49425	7.69248	35.26048	0.5889438	7.69248	0.512284964603738	0.6445241	7.69248	46.1358535885698	24.7604119454746	1.505376	9.212309	0.2987475	1.505376	-2.331779		7.69248	0.06032224		7.560864E-05	3.919532E-08	1.190864E-06	7.013517E-07
1.524927	9.320053	0.305222	7.792383	0.008471039	0.0001342767	7.792383	32.24169	22.46655	7.792383	43.90944	0.723061	7.792383	0.560888985139235	0.81336	7.792383	39.4101948727468	27.4616762213007	1.524927	9.320053	0.305222	1.524927	0.19911		7.792383	0.1648707		6.49668E-05	2.740682E-08	9.751975E-07	7.051273E-07
1.544477	9.564659	0.3104627	7.892285	0.002698132	4.657659E-05	7.892285	36.57484	33.20389	7.892285	56.02759	0.9383007	7.892285	0.6776639650177	0.8340466	7.892285	37.0160871699972	33.6044668601223	1.544477	9.564659	0.3104627	1.544477	5.111098		7.892285	0.105462		7.28036E-05	1.934369E-08	7.903423E-07	7.415787E-07
1.564027	9.421002	0.3089216	7.992187	0.011899	0.000342859	7.992187	15.92246	3.898957	7.992187	18.00638	0.2471903	7.992187		0.2222676	7.992187			1.564027	9.421002	0.3089216	1.564027	-3.80501		7.992187	0.1303344		7.65156E-05	5.245336E-08	9.168979E-07	2.266483E-07
1.583578	9.16863	0.2993639	8.09209	0.006764227	4.585142E-05	8.09209	40.14516	29.49641	8.09209	54.29619	0.8022007	8.09209	0.523837336763058	0.8486126	8.09209	36.2494149033763	26.6340364346046	1.583578	9.16863	0.2993639	1.583578	-3.114518		8.09209	0.02096446		9.531245E-05	2.743597E-08	1.161987E-06	9.321472E-07
1.603128	9.310346	0.3070714	8.191992	0.006529742	0.0001028148	8.191992	40.64606	24.78743	8.191992	52.05722	0.6967253	8.191992	0.418549516417348	0.9636687	8.191992	35.326703118874	21.543497734862	1.603128	9.310346	0.3070714	1.603128	2.762879		8.191992	0.09691527		8.672873E-05	3.084102E-08	1.317298E-06	9.177952E-07
1.622678	9.133685	0.3086134	8.291894	0.002493926	9.591394E-05	8.291894	30.01288	36.73157	8.291894	55.40422	1.268628	8.291894	1.06428714831465	0.8808876	8.291894	45.3065089287614	55.4488350718274	1.622678	9.133685	0.3086134	1.622678	-1.551779		8.291894	0.129112		8.143023E-05	2.336794E-08	8.014778E-07	1.016778E-06
1.642229	8.89005	0.2990557	8.391797	0.01112849	0.0004239861	8.391797	2.74669	0.4002693	8.391797	3.162648	0.3367635	8.391797		0.01948001	8.391797			1.642229	8.89005	0.2990557	1.642229	-2.164636		8.391797	0.1479722		7.440781E-05	1.449125E-07	4.343395E-07	1.462697E-07
1.661779	9.055062	0.3039891	8.491699	0.01380086	0.0001809564	8.491699	39.64382	17.22054	8.491699	48.06675	0.4529538	8.491699	0.294148092158325	0.677482	8.491699	36.1301087669192	15.6942477586527	1.661779	9.055062	0.3039891	1.661779	-0.6941448		8.491699	0.1758824		9.106773E-05	2.670378E-08	1.169214E-06	5.295998E-07
1.681329	9.25696	0.3030635	8.591601	0.01469314	0.0003060139	8.591601	27.2759	26.67673	8.591601	43.16784	0.9961637	8.591601	1.00332684696523	0.8561305	8.591601	55.3787194421526	54.1622159829639	1.681329	9.25696	0.3030635	1.681329	-0.2712645		8.591601	0.1488961		9.493962E-05	4.361812E-08	1.333967E-06	1.32885E-06
1.70088	9.462739	0.3005978	8.691504	0.009757463	0.0002668007	8.691504	15.36399	7.835614	8.691504	19.39074	0.6190828	8.691504		0.2146397	8.691504			1.70088	9.462739	0.3005978	1.70088	-0.2146369		8.691504	0.01711527		4.829881E-05	2.757132E-08	4.545687E-07	2.814157E-07
1.72043	9.729671	0.3061467	8.791406	0.003298633	1.375882E-05	8.791406	28.59525	16.69648	8.791406	35.07832	0.582131	8.791406	0.50183946524987	0.7299479	8.791406	47.4757621268897	27.7206231756899	1.72043	9.729671	0.3061467	1.72043	6.239083		8.791406	0.1013673		0.0001002447	5.946695E-08	1.802786E-06	1.049458E-06
1.73998	10.00922	0.3079969	8.891309	0.007566505	9.659556E-05	8.891309	23.74125	26.41104	8.891309	40.97572	1.313467	8.891309		0.8598839	8.891309			1.73998	10.00922	0.3079969	1.73998	0.2721778		8.891309	0.126207		0.0001047731	5.365823E-08	1.331877E-06	1.749376E-06
1.759531	10.29848	0.316629	8.991211	0.005060598	0.000154185	8.991211	20.6417	20.1224	8.991211	31.94298	1.094037	8.991211		0.4476978	8.991211			1.759531	10.29848	0.316629	1.759531	4.180396		8.991211	0.1336302		0.0001285107	5.638627E-08	1.215184E-06	1.329456E-06
1.779081	10.16064	0.3079969	9.091113	0.007296986	0.0003030235	9.091113	4.112151	-0.4025466	9.091113	4.543383	0.002424755	9.091113		0.09502768	9.091113			1.779081	10.16064	0.3079969	1.779081	-2.157329		9.091113	0.1189654		3.254375E-05	1.498163E-07	6.806707E-07	1.65046E-09
1.798631	10.38195	0.3150879	9.191015	0.002866583	0.0001368759	9.191015	15.95257	-0.8503494	9.191015	18.15877	-0.0435087	9.191015		0.2174586	9.191015			1.798631	10.38195	0.3150879	1.798631	0.9005616		9.191015	0.1265224		2.412738E-05	1.59116E-08	2.88662E-07	-1.255931E-08
1.818182	10.19753	0.3126212	9.290917	0.009829996	0.0002138094	9.290917	36.13395	16.73214	9.290917	44.68756	0.5373275	9.290917	0.295331962450079	0.7467834	9.290917	37.2316948457037	17.2404629616514	1.818182	10.19753	0.3126212	1.818182	-1.681474		9.290917	0.06426271		7.959116E-05	2.976365E-08	1.171638E-06	6.295533E-07
1.837732	9.973307	0.3098463	9.39082	0.004835344	0.0001432903	9.39082	26.64904	12.15765	9.39082	32.17878	0.467113	9.39082	0.377915912223762	0.882834	9.39082	48.8776626871077	22.2986491272702	1.837732	9.973307	0.3098463	1.837732	-0.8950815		9.39082	0.1361097		6.177564E-05	5.266925E-08	1.535566E-06	7.172827E-07
1.857283	9.773351	0.3076887	9.490723	0.003373989	3.781519E-05	9.490723	35.93778	10.65041	9.490723	40.49315	0.3878674	9.490723	0.183778358761171	0.8454819	9.490723	36.97928267251	10.9590654755672	1.857283	9.773351	0.3076887	1.857283	-0.644824		9.490723	0.08536819		3.848514E-05	1.984423E-08	7.491756E-07	2.905808E-07
1.876833	9.976219	0.3073805	9.590625	0.008071445	0.0003385286	9.590625	0.08461133	9.696623	9.590625	10.29898	-47.69167	9.590625		0.1070029	9.590625			1.876833	9.976219	0.3073805	1.876833	0.3351989		9.590625	0.1671568		0.0001280216	1.291488E-07	-2.788345E-08	1.329808E-06
1.896383	10.13541	0.3268031	9.690527	0.003853173	6.812079E-05	9.690527	46.40723	26.71361	9.690527	53.65599	0.4971541	9.690527	0.346315840332383	0.7132131	9.690527	36.6313328049686	21.086262396483	1.896383	10.13541	0.3268031	1.896383	3.84337		9.690527	0.06183846		8.262286E-05	2.046836E-08	9.834218E-07	4.889122E-07
1.915933	9.967483	0.3110801	9.790429	0.01061611	0.0003033417	9.790429	33.34498	13.11608	9.790429	39.49112	0.4306118	9.790429	0.246594372474141	0.7837372	9.790429	38.5648134311839	15.1692724265779	1.915933	9.967483	0.3110801	1.915933	-1.173653		9.790429	0.1205726		7.64862E-05	3.843745E-08	1.394173E-06	6.003475E-07
1.935484	10.2315	0.3098463	9.890331	0.001398551	6.313685E-05	9.890331	18.56301	15.90215	9.890331	27.38444	0.873435	9.890331		0.5524103	9.890331			1.935484	10.2315	0.3098463	1.935484	1.00651		9.890331	0.08148282		3.902037E-05	2.874389E-08	5.928392E-07	5.178065E-07
1.955034	10.42563	0.3187875	9.990234	0.0132061	0.0003470273	9.990234	29.53175	24.13268	9.990234	41.24995	0.9227109	9.990234	0.626714651923311	0.7358568	9.990234	48.1403211618689	39.3391873918537	1.955034	10.42563	0.3187875	1.955034	4.100935		9.990234	0.08160125		9.045229E-05	3.911705E-08	1.185878E-06	1.094222E-06
1.974585	10.26256	0.3073805	10.09014	0.004848368	0.0001395549	10.09014	42.18016	20.34988	10.09014	52.82158	0.5058858	10.09014	0.272396235805861	0.699639	10.09014	35.7951694287351	17.2694302670951	1.974585	10.26256	0.3073805	1.974585	-3.04145		10.09014	0.05425315		7.18175E-05	1.800867E-08	8.488126E-07	4.294023E-07
1.994135	10.44116	0.318171	10.19004	0.007080112	9.945226E-05	10.19004	34.22513	5.349049	10.19004	39.82176	0.3006388	10.19004	0.0932158756850609	0.7710353	10.19004	38.1868756550431	5.96823050229384	1.994135	10.44116	0.318171	1.994135	0.566276		10.19004	0.2113499		3.770919E-05	1.833498E-08	6.992159E-07	2.102115E-07
2.013685	10.21597	0.3144715	10.28994	0.006917573	6.134696E-05	10.28994	24.34463	16.75941	10.28994	32.43391	0.7032687	10.28994		0.5872861	10.28994			2.013685	10.21597	0.3144715	2.013685	-3.513651		10.28994	0.06578618		6.451099E-05	3.601513E-08	9.554844E-07	6.719623E-07
2.033236	9.97719	0.3110801	10.38984	0.005122897	0.0001019666	10.38984	28.76588	-1.591565	10.38984	32.76928	-0.002934411	10.38984	-0.0395063465932616	0.5519863	10.38984	46.6132085431338	-2.5790260998174	2.033236	9.97719	0.3110801	2.033236	-1.231194		10.38984	0.2045934		6.08338E-05	3.127083E-08	1.024718E-06	-3.006944E-09
2.052786	9.788881	0.3138541	10.48975	0.008630844	0.0001867864	10.48975	32.59028	14.99323	10.48975	40.93496	0.5377924	10.48975	0.273014973091287	0.8276286	10.48975	39.1132792014049	17.9941491771338	2.052786	9.788881	0.3138541	2.052786	-0.07946131		10.48975	0.03983699		6.351271E-05	3.136949E-08	1.130936E-06	6.08209E-07
2.072336	9.510302	0.3089216	10.58965	0.01026631	0.0002202876	10.58965	31.73305	11.1041	10.58965	36.92019	0.4175779	10.58965	0.213799130520935	0.7509573	10.58965	40.6533118012248	14.2254929426975	2.072336	9.510302	0.3089216	2.072336	-4.003206		10.58965	0.0279848		7.378199E-05	4.064787E-08	1.384838E-06	5.782777E-07
2.091887	9.336555	0.305222	10.68955	0.002099936	3.917616E-05	10.68955	31.30109	26.20172	10.68955	44.05079	0.9039479	10.68955	0.50858910852442	0.7431878	10.68955	40.8071223219499	34.1590969226477	2.091887	9.336555	0.305222	2.091887	-2.774753		10.68955	0.08059462		2.308587E-05	8.841734E-09	2.889343E-07	2.611816E-07
2.111437	9.444297	0.3101545	10.78945	0.002349377	0.0003697694	10.78945	3.031487	8.755713	10.78945	8.7033	2.019862	10.78945		0.2348984	10.78945			2.111437	9.444297	0.3101545	2.111437	1.526205		10.78945	0.2079416		4.62595E-05	1.434541E-07	5.539516E-07	1.118906E-06
2.130987	9.171541	0.305222	10.88935	0.004376676	0.0001095836	10.88935	26.27925	15.37272	10.88935	35.0027	0.6999469	10.88935	0.506546411177583	0.8826565	10.88935	59.2466028720853	34.6578195031229	2.130987	9.171541	0.305222	2.130987	-3.392176		10.88935	0.08957449		4.922841E-05	3.546537E-08	1.017006E-06	7.118505E-07
2.150538	9.161835	0.3018306	10.98926	0.008773381	0.000222146	10.98926	30.38566	22.40521	10.98926	42.50226	0.765882	10.98926	0.456627929984447	0.6781111	10.98926	42.7592829835921	31.5290381770725	2.150538	9.161835	0.3018306	2.150538	-0.8165335		10.98926	0.140668		4.534498E-05	1.702182E-08	5.743647E-07	4.398956E-07
2.170088	9.240458	0.3049138	11.08916	0.01419961	0.0003942437	11.08916	26.80833	19.88426	11.08916	35.87624	0.8636185	11.08916	0.547228269866328	0.8536553	11.08916	51.4052347633037	38.1282649735964	2.170088	9.240458	0.3049138	2.170088	3.546532		11.08916	0.17946		6.389552E-05	4.237788E-08	1.150653E-06	9.937249E-07
2.189638	8.974498	0.3083051	11.18906	0.005005949	0.0001658508	11.18906	4.34094	21.993	11.18906	23.99633	5.753452	11.18906		0.2640363	11.18906			2.189638	8.974498	0.3083051	2.189638	-3.786742		11.18906	0.2237767		2.268056E-05	1.039987E-08	4.273477E-08	2.458725E-07
2.209189	8.753186	0.3039891	11.28896	0.01158975	0.0003681131	11.28896	24.19982	16.33671	11.28896	32.02757	0.7665498	11.28896		0.9416672	11.28896			2.209189	8.753186	0.3039891	2.209189	-1.107892		11.28896	0.05023493		4.101369E-05	3.765116E-08	9.570441E-07	7.33622E-07
2.228739	8.482371	0.30368	11.38887	0.01209583	0.0002957824	11.38887	29.86547	13.71348	11.38887	36.4975	0.5611839	11.38887	0.284564704804937	0.7420976	11.38887	44.3468834697823	20.3629828039767	2.228739	8.482371	0.30368	2.228739	-2.876134		11.38887	0.03990105		8.339185E-05	4.645777E-08	1.478668E-06	8.298046E-07
2.248289	8.357157	0.2953561	11.48877	0.003747283	0.0001955937	11.48877	19.66762	20.75089	11.48877	32.32085	1.165809	11.48877		0.6771994	11.48877			2.248289	8.357157	0.2953561	2.248289	-3.118171		11.48877	0.05763574		6.952792E-05	4.507235E-08	9.484596E-07	1.105723E-06
2.26784	8.56779	0.2956644	11.58867	0.002937404	5.973918E-05	11.58867	18.32753	11.57522	11.58867	24.40636	0.7259278	11.58867		0.563747	11.58867			2.26784	8.56779	0.2956644	2.26784	2.4496		11.58867	0.03644028		3.507478E-05	3.319505E-08	6.556331E-07	4.759423E-07
2.28739	8.610499	0.3076887	11.68857	0.008200144	0.0001950629	11.68857	18.16722	17.20995	11.68857	27.24869	0.9970559	11.68857		0.6780729	11.68857			2.28739	8.610499	0.3076887	2.28739	3.662527		11.68857	0.09256944		3.418972E-05	3.122343E-08	6.02491E-07	6.007173E-07
2.30694	8.572642	0.2931977	11.78848	0.004235607	0.0001541556	11.78848	20.00047	12.23479	11.78848	25.76617	0.7328304	11.78848		0.622269	11.78848			2.30694	8.572642	0.2931977	2.30694	-7.087584		11.78848	0.1365149		4.831903E-05	4.52894E-08	9.412475E-07	6.897748E-07
2.326491	8.627	0.30368	11.88838	0.003165064	0.0001483969	11.88838	12.44795	23.6533	11.88838	30.86089	2.27711	11.88838		0.7222888	11.88838			2.326491	8.627	0.30368	2.326491	6.076507		11.88838	0.2176085		3.832242E-05	2.906343E-08	3.606429E-07	8.212237E-07
2.346041	8.570702	0.2959726	11.98828	0.0005463865	0.0004032843	11.98828	-4.711884	8.693861	11.98828	10.89415	-1.81064	11.98828		0.2407809	11.98828			2.346041	8.570702	0.2959726	2.346041	-3.352902		11.98828	0.1737176		4.852326E-05	9.844318E-08	-5.184862E-07	9.387919E-07
2.365591	8.820162	0.2990557	12.08818	0.007915615	0.0003077353	12.08818	14.63763	12.0662	12.08818	20.59609	0.9128569	12.08818		0.5991812	12.08818			2.365591	8.820162	0.2990557	2.365591	2.79302		12.08818	0.08303823		2.290169E-05	3.234866E-08	4.920659E-07	4.491858E-07
2.385142	8.867724	0.3039891	12.18809	0.0118579	0.000323296	12.18809	33.53395	11.77846	12.18809	37.99988	0.3847006	12.18809	0.172671703243015	0.8765792	12.18809	37.6472120563976	13.2231993505214	2.385142	8.867724	0.3039891	2.385142	6.25461		12.18809	0.06880847		5.798023E-05	3.519707E-08	1.2483E-06	4.802216E-07
2.404692	8.629912	0.2978228	12.28799	0.00299435	0.000284026	12.28799	11.23647	19.86697	12.28799	23.11677	2.052306	12.28799		0.6992751	12.28799			2.404692	8.629912	0.2978228	2.404692	-3.880817		12.28799	0.06421924		2.545847E-05	3.331394E-08	3.373282E-07	6.923007E-07
2.424242	8.631853	0.2984393	12.38789	0.003236298	5.028778E-05	12.38789	10.48563	8.507812	12.38789	14.62567	0.7864248	12.38789		0.5265108	12.38789			2.424242	8.631853	0.2984393	2.424242	-1.854097		12.38789	0.2061425		2.275723E-05	5.601381E-08	6.439608E-07	5.064268E-07
2.443793	8.868694	0.2972064	12.48779	0.001750793	0.0001343209	12.48779	22.36459	9.712026	12.48779	27.59716	0.4788483	12.48779		0.7944722	12.48779			2.443793	8.868694	0.2972064	2.443793	0.7224586		12.48779	0.02785817		4.491219E-05	4.685049E-08	1.166139E-06	5.584038E-07
2.463343	9.086123	0.3015224	12.5877	0.005105642	0.0001517562	12.5877	20.72534	9.118274	12.5877	24.76805	0.5389807	12.5877		0.7427819	12.5877			2.463343	9.086123	0.3015224	2.463343	1.043044		12.5877	0.05207325		4.188532E-05	5.071535E-08	1.105738E-06	5.959714E-07
2.482893	9.105537	0.3086134	12.6876	0.003141613	8.719769E-05	12.6876	19.13103	15.44851	12.6876	27.54073	0.8938681	12.6876		0.6856567	12.6876			2.482893	9.105537	0.3086134	2.482893	-0.144309		12.6876	0.06602484		3.975402E-05	3.593659E-08	7.378987E-07	6.595841E-07
2.502444	9.157952	0.2993639	12.7875	0.0001952048	5.901512E-05	12.7875	35.3313	13.23972	12.7875	42.23034	0.5030546	12.7875	0.176716110878622	0.8221211	12.7875	37.8898131570561	14.1984732104065	2.502444	9.157952	0.2993639	2.502444	-3.280747		12.7875	0.2221736		2.332528E-05	1.07526E-08	4.0565E-07	2.040641E-07
2.521994	9.417119	0.3042973	12.8874	0.004922607	0.000142534	12.8874	27.01345	20.65726	12.8874	37.29876	0.8981641	12.8874	0.511618215053642	0.6065072	12.8874	54.1749536400628	41.4277377160916	2.521994	9.417119	0.3042973	2.521994	1.541732		12.8874	0.221659		2.933885E-05	1.279058E-08	3.549293E-07	3.187847E-07
2.541544	9.630664	0.3015224	12.9873	0.007171005	0.0001860613	12.9873	17.80869	16.32532	12.9873	26.70049	0.9945808	12.9873		0.7324319	12.9873			2.541544	9.630664	0.3015224	2.541544	1.048524		12.9873	0.03455979		4.945604E-05	5.080987E-08	9.618982E-07	9.566855E-07
2.561095	9.843239	0.312313	13.08721	0.01201201	0.0003138493	13.08721	27.59946	3.796698	13.08721	32.09076	0.1840521	13.08721	0.0830108636766401	0.8244666	13.08721	49.6199502814701	6.82592913304595	2.561095	9.843239	0.312313	2.561095	-0.4676344		13.08721	0.01181916		5.70292E-05	4.565731E-08	1.440974E-06	2.652143E-07
2.580645	9.836444	0.3049138	13.18711	0.003399266	0.0003446913	13.18711	5.906043	6.155218	13.18711	10.57949	1.050887	13.18711		0.237299	13.18711			2.580645	9.836444	0.3049138	2.580645	1.920772		13.18711	0.1722176		5.7011E-05	1.208718E-07	8.815144E-07	9.263722E-07
2.600195	9.926715	0.3113883	13.28701	0.006887782	0.0002514674	13.28701	17.47837	14.85056	13.28701	24.89269	0.9135878	13.28701		0.574912	13.28701			2.600195	9.926715	0.3113883	2.600195	-4.395946		13.28701	0.05296723		2.869867E-05	2.662684E-08	4.893456E-07	4.470601E-07
2.619746	9.893713	0.309538	13.38691	0.01413657	0.0004869144	13.38691	17.49428	11.56375	13.38691	23.20304	0.6799551	13.38691		0.7801002	13.38691			2.619746	9.893713	0.309538	2.619746	5.176859		13.38691	0.1177767		5.766072E-05	8.354886E-08	1.603103E-06	1.090038E-06
2.639296	10.00243	0.3116965	13.48682	0.003406037	5.351636E-05	13.48682	24.94052	22.11679	13.48682	39.5555	0.9861419	13.48682	1.41988451026917	0.638339	13.48682	135.683101452281	120.321248689909	2.639296	10.00243	0.3116965	2.639296	-0.626557		13.48682	0.04183004		3.386078E-05	1.381448E-08	3.89077E-07	3.836851E-07
2.658847	9.952923	0.3086134	13.58672	0.002847256	0.0001659422	13.58672	21.80361	9.577143	13.58672	25.7167	0.527424	13.58672		0.6607907	13.58672			2.658847	9.952923	0.3086134	2.658847	2.963816		13.58672	0.1096127		2.136169E-05	2.134367E-08	4.854997E-07	2.560642E-07
2.678397	10.03155	0.3144715	13.68662	0.003674797	0.0001601822	13.68662	21.69302	9.634686	13.68662	25.37416	0.4873694	13.68662		0.7084567	13.68662			2.678397	10.03155	0.3144715	2.678397	-4.328358		13.68662	0.04094408		1.734171E-05	1.908191E-08	4.35247E-07	2.121261E-07
2.697947	9.94807	0.3055303	13.78652	0.00563436	0.000180163	13.78652	20.31319	22.01335	13.78652	33.31761	1.376734	13.78652		0.9261493	13.78652			2.697947	9.94807	0.3055303	2.697947	4.857187		13.78652	0.09102579		5.559383E-05	4.638312E-08	9.081962E-07	1.250345E-06
2.717498	9.710258	0.3150879	13.88643	0.004691642	4.375004E-05	13.88643	32.17687	20.34385	13.88643	41.52768	0.7220715	13.88643	0.282775307261602	0.5990038	13.88643	39.0231509436008	24.6724238637401	2.717498	9.710258	0.3150879	2.717498	-0.7242853		13.88643	0.2200286		2.888769E-05	1.003384E-08	3.378196E-07	2.439299E-07
2.737048	9.788881	0.3104627	13.98633	0.001705949	0.000128167	13.98633	-1.208051	6.565831	13.98633	7.220647	-3.791648	13.98633		0.03386252	13.98633			2.737048	9.788881	0.3104627	2.737048	-0.3552925		13.98633	0.12243		1.654223E-05	1.074388E-08	-1.978368E-08	7.501275E-08
2.756598	10.01408	0.3178628	14.08623	0.006174495	0.0001236781	14.08623	28.52147	3.917872	14.08623	33.24459	0.1997394	14.08623	0.0743164611669241	0.8486648	14.08623	47.8829888877668	6.5774819505596	2.756598	10.01408	0.3178628	2.756598	-0.07763462		14.08623	0.09786545		1.96046E-05	1.505401E-08	4.907703E-07	9.802617E-08
2.776149	9.872359	0.3058385	14.18613	0.003865467	0.0001006915	14.18613	21.61577	1.073453	14.18613	23.92486	0.1081826	14.18613		0.65617	14.18613			2.776149	9.872359	0.3058385	2.776149	6.949668		14.18613	0.1171069		5.543384E-05	6.354663E-08	1.511525E-06	1.635207E-07
2.795699	10.01116	0.3120047	14.28603	0.003256797	9.323138E-05	14.28603	19.68953	10.55592	14.28603	24.22001	0.6579282	14.28603		0.851074	14.28603			2.795699	10.01116	0.3120047	2.795699	-6.271964		14.28603	0.07606894		2.46729E-05	3.579637E-08	7.242858E-07	4.76528E-07
2.815249	9.957777	0.3089216	14.38594	0.008696326	0.0003031847	14.38594	3.537231	3.145498	14.38594	4.359152	1.104974	14.38594		0.05836994	14.38594			2.815249	9.957777	0.3089216	2.815249	2.62679		14.38594	0.1469441		3.553436E-05	1.091525E-07	3.192747E-07	3.527903E-07
2.8348	10.13929	0.3132376	14.48584	0.003420209	0.0001530588	14.48584	20.24218	16.86228	14.48584	22.55501	1.416389	14.48584		0.6850181	14.48584			2.8348	10.13929	0.3132376	2.8348	-0.1169086		14.48584	0.1626479		2.251058E-05	3.031116E-08	3.943117E-07	5.584989E-07
2.85435	9.987866	0.3163208	14.58574	0.004712393	0.0001376042	14.58574	37.52825	11.97754	14.58574	35.12736	0.4365263	14.58574	0.129258928290725	0.7808461	14.58574	37.1158681944118	11.8459241876163	2.85435	9.987866	0.3163208	2.85435	2.41124		14.58574	0.1703113		3.632281E-05	2.29855E-08	7.39988E-07	3.230242E-07
2.8739	9.721906	0.3021389	14.68564	0.004935714	3.186554E-05	14.68564	13.50521	21.31583	14.68564	27.25045	0.8169687	14.68564		0.4247848	14.68564			2.8739	9.721906	0.3021389	2.8739	-3.094424		14.68564	0.1919685		1.754888E-05	1.003855E-08	2.118457E-07	1.730713E-07
2.893451	9.890801	0.3098463	14.78555	0.008027956	0.0002006566	14.78555	38.81798	19.31004	14.78555	35.76568	0.6778948	14.78555	0.188946204165115	0.7021863	14.78555	35.2862243394876	17.5531646416891	2.893451	9.890801	0.3098463	2.893451	-5.467304		14.78555	0.0517319		3.393612E-05	1.862866E-08	5.51493E-07	3.738542E-07
2.913001	9.764615	0.3058385	14.88545	0.008289972	0.0002631918	14.88545	24.79927	17.09802	14.88545	28.83	0.5709595	14.88545	2.34162202117534	0.8179982	14.88545	317.651967344513	219.007295571277	2.913001	9.764615	0.3058385	2.913001	3.014963		14.88545	0.04887859		2.342887E-05	2.305762E-08	5.772823E-07	3.296048E-07
2.932551	9.9471	0.312313	14.98535	0.005007276	0.0001067825	14.98535	29.03537	13.79482	14.98535	31.88115	0.5656654	14.98535	0.22934945866036	0.7915456	14.98535	45.4522874617884	21.5945659807591	2.932551	9.9471	0.312313	2.932551	-0.3333722		14.98535	0.07440939		5.881161E-05	4.58006E-08	1.270931E-06	7.189216E-07
2.952102	9.77141	0.3055303	15.08525	0.005680136	0.0002422256	15.08525	8.307247	12.37209	15.08525	17.5916	1.415187	15.08525		0.6673226	15.08525			2.952102	9.77141	0.3055303	2.952102	1.969179		15.08525	0.1057648		1.696215E-05	3.657684E-08	3.713228E-07	5.254911E-07
2.971652	9.952923	0.3070714	15.18516	0.003344741	0.0001732255	15.18516	20.08141	15.52519	15.18516	26.58234	0.8986552	15.18516		0.6825228	15.18516			2.971652	9.952923	0.3070714	2.971652	-2.04864		15.18516	0.009914907		2.34685E-05	2.266815E-08	4.481881E-07	4.027665E-07
2.991202	10.19559	0.3110801	15.28506	0.002218484	4.816489E-05	15.28506	22.52628	5.821959	15.28506	25.39152	0.3444309	15.28506		0.9354895	15.28506			2.991202	10.19559	0.3110801	2.991202	4.464447		15.28506	0.03459958		3.574203E-05	5.1861E-08	1.245047E-06	4.288327E-07
3.010753	10.43049	0.3163208	15.38496	0.005089446	0.0002671401	15.38496	10.91079	3.879903	15.38496	12.61893	0.4166076	15.38496		0.4003707	15.38496			3.010753	10.43049	0.3163208	3.010753	3.682621		15.38496	0.06808873		1.287484E-05	3.237118E-08	3.770755E-07	1.570925E-07
3.030303	10.29459	0.3058385	15.48486	0.001403121	5.547772E-05	15.48486	10.00674	11.64094	15.48486	17.74453	1.375754	15.48486		0.2712515	15.48486			3.030303	10.29459	0.3058385	3.030303	3.923745		15.48486	0.06139901		7.634402E-06	6.57685E-09	6.861687E-08	9.439994E-08
3.049853	10.54697	0.3135459	15.58477	0.001296875	0.0003101557	15.58477	4.453146	-2.957989	15.58477	5.606758	-0.485256	15.58477		0.2550129	15.58477			3.049853	10.54697	0.3135459	3.049853	-2.409413		15.58477	0.1116737		1.444924E-05	1.172151E-07	5.912601E-07	-2.869126E-07
3.069404	10.75857	0.3184792	15.68467	0.001749493	0.000129463	15.68467	23.32525	0.8858908	15.68467	24.69769	0.1695134	15.68467		0.8241382	15.68467			3.069404	10.75857	0.3184792	3.069404	2.391146		15.68467	0.1186895		2.499598E-05	3.377206E-08	8.223604E-07	1.394011E-07
3.088954	10.55764	0.3197121	15.78457	0.004491207	0.0002319133	15.78457	17.49416	2.939038	15.78457	19.35302	0.06394894	15.78457		0.6616421	15.78457			3.088954	10.55764	0.3197121	3.088954	1.695175		15.78457	0.1146366		1.706618E-05	3.014824E-08	5.8227E-07	3.723555E-08
3.108504	10.33148	0.3150879	15.88447	0.005726528	0.0002981329	15.88447	18.32915	6.297029	15.88447	22.15975	0.4311676	15.88447		0.675036	15.88447			3.108504	10.33148	0.3150879	3.108504	-1.087798		15.88447	0.1732863		4.543317E-05	6.245544E-08	1.270896E-06	5.479693E-07
3.128055	10.11017	0.3120047	15.98437	0.00963389	0.0001814394	15.98437	11.06138	4.920253	15.98437	13.61598	0.4565696	15.98437		0.290648	15.98437			3.128055	10.11017	0.3120047	3.128055	-1.850444		15.98437	0.1251785		2.64965E-05	4.153921E-08	5.145075E-07	2.349085E-07
3.147605	9.876241	0.3132376	16.08428	0.002622725	1.076539E-05	16.08428	16.88531	6.032997	16.08428	19.30617	0.4689121	16.08428		0.6700956	16.08428			3.147605	9.876241	0.3132376	3.147605	-5.470957		16.08428	0.08175205		2.796603E-05	5.027773E-08	8.788471E-07	4.121021E-07
3.167156	9.622899	0.3005978	16.18418	0.001643837	0.0002152171	16.18418	13.33777	4.449978	16.18418	15.52472	0.4234678	16.18418		0.3408364	16.18418			3.167156	9.622899	0.3005978	3.167156	-1.444004		16.18418	0.1567221		2.215284E-05	3.132763E-08	4.478522E-07	1.89651E-07
3.186706	9.757821	0.3187875	16.28408	0.001201515	8.244573E-05	16.28408	21.21418	9.17028	16.28408	26.08866	0.5489035	16.28408		0.5533147	16.28408			3.186706	9.757821	0.3187875	3.186706	-3.03871		16.28408	0.2747086		2.228502E-05	1.811681E-08	4.143292E-07	2.274268E-07
3.206256	9.4938	0.3076887	16.38398	0.004699484	0.0001091239	16.38398	26.15918	11.99974	16.38398	32.10093	0.3299623	16.38398	0.313294957675901	0.7698128	16.38398	70.3080574704357	32.2517119064325	3.206256	9.4938	0.3076887	3.206256	0.9380088		16.38398	0.0867774		3.652649E-05	2.728714E-08	8.318293E-07	2.744723E-07
3.225806	9.310346	0.3005978	16.48389	0.002702147	5.414882E-05	16.48389	11.46624	4.869477	16.48389	12.58972	0.3661143	16.48389		0.5794494	16.48389			3.225806	9.310346	0.3005978	3.225806	-1.433044		16.48389	0.07952454		7.759811E-06	2.836839E-08	3.353795E-07	1.227872E-07
3.245357	9.511272	0.3018306	16.58379	0.007469908	0.0003022372	16.58379	22.11079	8.864209	16.58379	26.54579	0.4227619	16.58379		0.7178218	16.58379			3.245357	9.511272	0.3018306	3.245357	-3.752949		16.58379	0.1299503		3.404647E-05	3.468146E-08	8.479814E-07	3.584942E-07
3.264907	9.611251	0.3083051	16.68369	0.003125845	0.0001151994	16.68369	14.42109	7.548451	16.68369	17.64195	0.5525853	16.68369		0.6818736	16.68369			3.264907	9.611251	0.3083051	3.264907	4.309178		16.68369	0.2311413		2.826924E-05	6.19334E-08	9.563303E-07	5.284541E-07
3.284457	9.450121	0.3061467	16.78359	0.002692686	0.000246282	16.78359	0.6010478	-4.144458	16.78359	4.443142	-3.055851	16.78359		0.02298198	16.78359			3.284457	9.450121	0.3061467	3.284457	1.214753		16.78359	0.03824872		2.659515E-05	3.096061E-08	4.278354E-08	-1.307401E-07
3.304008	9.663666	0.3042973	16.8835	0.006167458	0.0002522641	16.8835	16.85716	13.33411	16.8835	21.14575	0.6632234	16.8835		0.4050972	16.8835			3.304008	9.663666	0.3042973	3.304008	-4.721098		16.8835	0.1204165		2.302657E-05	2.086134E-08	3.676244E-07	2.438171E-07
3.323558	9.66949	0.3104627	16.9834	0.004816247	0.0001106083	16.9834	29.96562	-11.76385	16.9834	35.04671	-0.2555106	16.9834	-0.163174752831635	0.7222785	16.9834	44.3538332449518	-17.412351581857	3.323558	9.66949	0.3104627	3.323558	1.188266		16.9834	0.1877664		2.312265E-05	1.359715E-08	4.617023E-07	-1.179698E-07
3.343108	9.545246	0.3021389	17.0833	0.002823762	0.0001481809	17.0833	15.39886	9.217288	17.0833	19.77702	0.6719011	17.0833		0.6121069	17.0833			3.343108	9.545246	0.3021389	3.343108	-0.2995783		17.0833	0.09125385		9.974073E-06	1.560911E-08	2.562346E-07	1.721643E-07
3.362659	9.667549	0.3107719	17.1832	0.00449161	0.0001340524	17.1832	10.12193	18.24129	17.1832	24.95301	1.275541	17.1832		0.8615419	17.1832			3.362659	9.667549	0.3107719	3.362659	-3.172972		17.1832	0.1660886		2.468988E-05	3.41625E-08	5.259472E-07	6.708669E-07
3.382209	9.395763	0.3089216	17.28311	0.005613987	0.0002558344	17.28311	19.27444	6.78147	17.28311	22.56652	0.5434474	17.28311		0.763687	17.28311			3.382209	9.395763	0.3089216	3.382209	0.9233953		17.28311	0.02214893		2.549071E-05	3.822681E-08	7.579519E-07	4.119071E-07
3.40176	9.283168	0.3005978	17.38301	0.006720453	0.0002045284	17.38301	21.11671	11.64955	17.38301	24.43184	0.6342841	17.38301		0.7475902	17.38301			3.40176	9.283168	0.3005978	3.40176	-2.096135		17.38301	0.05374343		3.773926E-05	4.726555E-08	9.751644E-07	6.185313E-07
3.42131	9.398676	0.3079969	17.48291	0.006910886	0.0003519581	17.48291	14.81127	-0.3684803	17.48291	16.32195	0.08869531	17.48291		0.7387004	17.48291			3.42131	9.398676	0.3079969	3.42131	-2.722692		17.48291	0.04076176		1.749406E-05	4.850815E-08	7.886516E-07	6.99497E-08
3.44086	9.129804	0.3055303	17.58281	0.005201059	0.0001031938	17.58281	26.20515	5.282771	17.58281	27.80659	0.2521828	17.58281	0.109134512909107	0.608456	17.58281	59.8074429174327	12.0567508827131	3.44086	9.129804	0.3055303	3.44086	-0.2657844		17.58281	0.0351432		2.510745E-05	1.97577E-08	5.32716E-07	1.343418E-07
3.460411	8.849281	0.3015224	17.68271	0.002419561	0.0001222071	17.68271	17.82084	7.633281	17.68271	20.54874	0.4741038	17.68271		0.6217508	17.68271			3.460411	8.849281	0.3015224	3.460411	-1.1837		17.68271	0.2054918		2.10024E-05	3.092537E-08	5.742118E-07	2.72236E-07
3.479961	8.724066	0.2968982	17.78262	0.002332204	6.722288E-05	17.78262	18.6545	4.81048	17.78262	21.79303	0.3965779	17.78262		0.7129431	17.78262			3.479961	8.724066	0.2968982	3.479961	-2.00754		17.78262	0.08226213		2.368267E-05	3.555088E-08	7.201946E-07	2.856133E-07
3.499511	8.953142	0.2978228	17.88252	0.001930346	9.492896E-05	17.88252	21.71479	7.920592	17.88252	22.04459	0.4767339	17.88252		0.6436569	17.88252			3.499511	8.953142	0.2978228	3.499511	-2.84782		17.88252	0.2384833		2.183138E-05	2.891555E-08	5.753903E-07	2.743081E-07
3.519062	9.024971	0.3092298	17.98242	0.005905856	0.0002520184	17.98242	6.792545	8.974524	17.98242	12.87051	1.009012	17.98242		0.6080415	17.98242			3.519062	9.024971	0.3092298	3.519062	6.784352		17.98242	0.1936004		2.741259E-05	1.006217E-07	9.116238E-07	9.198391E-07
3.538612	8.959938	0.2978228	18.08232	0.002599983	4.886558E-05	18.08232	19.59704	10.91479	18.08232	23.88768	0.495961	18.08232		0.596939	18.08232			3.538612	8.959938	0.2978228	3.538612	2.841427		18.08232	0.1287074		1.193664E-05	1.248717E-08	2.672287E-07	1.32535E-07
3.558162	9.02109	0.3175537	18.18223	0.003045545	0.0002724066	18.18223	7.843442	12.11283	18.18223	15.36093	1.220688	18.18223		0.5496213	18.18223			3.558162	9.02109	0.3175537	3.558162	-4.768592		18.18223	0.1609709		1.795771E-05	4.182921E-08	4.071837E-07	4.970444E-07
3.577713	8.946347	0.3070714	18.28213	0.006348155	0.0001851581	18.28213	25.8491	2.345737	18.28213	28.65207	-0.003998648	18.28213	0.0541135476531188	0.8002989	18.28213	68.498128213414	6.21602295468745	3.577713	8.946347	0.3070714	3.577713	3.076158		18.28213	0.1123377		3.64667E-05	3.554977E-08	1.018566E-06	-4.072888E-09
3.597263	9.210368	0.3021389	18.38203	0.001618466	0.00017322	18.38203	24.16335	5.099771	18.38203	25.56256	0.2461476	18.38203		0.8121018	18.38203			3.597263	9.210368	0.3021389	3.597263	-6.126741		18.38203	0.1821779		2.605135E-05	3.237665E-08	8.036424E-07	1.978146E-07
3.616813	9.255018	0.3086134	18.48193	0.001641863	7.614973E-05	18.48193	11.89186	14.63332	18.48193	18.45975	1.009524	18.48193		0.6913937	18.48193			3.616813	9.255018	0.3086134	3.616813	0.4329272		18.48193	0.003687688		2.353213E-05	4.774578E-08	6.202657E-07	6.261731E-07
3.636364	9.026914	0.3061467	18.58183	0.002778256	0.0001438884	18.58183	6.815396	6.20903	18.58183	9.452624	1.136969	18.58183		0.2209758	18.58183			3.636364	9.026914	0.3061467	3.636364	2.20665		18.58183	0.2013254		1.062098E-05	2.626665E-08	1.639773E-07	1.86437E-07
3.655914	9.02206	0.3046056	18.68174	0.002853133	0.000251555	18.68174	6.262682	7.179496	18.68174	10.17894	1.29198	18.68174		0.4708083	18.68174			3.655914	9.02206	0.3046056	3.655914	-1.59288		18.68174	0.09544891		5.915105E-06	2.687829E-08	1.674606E-07	2.163557E-07
3.675464	9.22784	0.3012142	18.78164	0.001333908	0.00012881	18.78164	16.81831	-1.731261	18.78164	16.6258	-0.07720632	18.78164		0.700581	18.78164			3.675464	9.22784	0.3012142	3.675464	-2.592996		18.78164	0.07342042		1.206345E-05	3.057487E-08	5.068234E-07	-3.912997E-08
3.695015	9.467593	0.3018306	18.88154	0.005560378	0.0003244677	18.88154	14.82523	0.9887952	18.88154	15.03412	0.0835932	18.88154		0.6346606	18.88154			3.695015	9.467593	0.3018306	3.695015	2.761052		18.88154	0.0328991		2.120137E-05	5.953187E-08	8.918984E-07	7.455665E-08
3.714565	9.481182	0.3116965	18.98145	0.005188381	1.004879E-05	18.98145	27.07876	15.43901	18.98145	30.07991	0.5530501	18.98145	0.341593028957372	0.4662441	18.98145	71.4541550520638	40.739730135539	3.714565	9.481182	0.3116965	3.714565	-0.09498823		18.98145	0.0958956		1.749374E-05	9.014527E-09	2.372851E-07	1.312305E-07
3.734115	9.528745	0.3033718	19.08135	0.001412502	0.0001500561	19.08135	9.431138	0.4021269	19.08135	12.62531	0.2223936	19.08135		0.2600662	19.08135			3.734115	9.528745	0.3033718	3.734115	-0.04840747		19.08135	0.2639115		1.236482E-05	2.017381E-08	2.486263E-07	5.52929E-08
3.753666	9.809265	0.3104627	19.18125	0.002053442	0.0002976139	19.18125	4.588239	-0.7913847	19.18125	4.584772	-0.07663023	19.18125		0.2448281	19.18125			3.753666	9.809265	0.3104627	3.753666	-1.787423		19.18125	0.2110833		5.324376E-06	6.201469E-08	2.834921E-07	-2.172406E-08
3.773216	10.03252	0.3083051	19.28115	0.003815349	0.0001837446	19.28115	14.15028	7.212963	19.28115	16.23977	0.3855555	19.28115		0.7312589	19.28115			3.773216	10.03252	0.3083051	3.773216	0.768126		19.28115	0.0828614		1.383748E-05	3.836795E-08	5.813719E-07	2.241512E-07
3.792766	10.31207	0.3135459	19.38105	0.007689249	0.0002993759	19.38105	15.97618	11.5777	19.38105	24.02888	0.7852192	19.38105		0.7182463	19.38105			3.792766	10.31207	0.3135459	3.792766	2.377446		19.38105	0.1473587		1.937055E-05	2.40962E-08	4.553914E-07	3.575821E-07
3.812317	10.32274	0.3209451	19.48096	0.004953147	0.000162383	19.48096	10.67105	3.606927	19.48096	12.61391	0.4229233	19.48096		0.2801619	19.48096			3.812317	10.32274	0.3209451	3.812317	0.9955498		19.48096	0.007167838		1.7682E-05	3.113442E-08	3.617085E-07	1.52975E-07
3.831867	10.11891	0.3129294	19.58086	0.002693284	7.088919E-05	19.58086	18.02132	10.9081	19.58086	21.3262	0.6338835	19.58086		0.8633451	19.58086			3.831867	10.11891	0.3129294	3.831867	4.557609		19.58086	0.1089734		1.311351E-05	2.489295E-08	4.483792E-07	2.842202E-07
3.851417	9.899537	0.3033718	19.68076	0.006589501	0.0002595687	19.68076	12.6846	6.178861	19.68076	14.61473	0.5742602	19.68076		0.627009	19.68076			3.851417	9.899537	0.3033718	3.851417	-1.751802		19.68076	0.1087127		1.899134E-05	5.575034E-08	7.065605E-07	4.057496E-07
3.870968	9.967483	0.3129294	19.78066	0.0005173348	4.234288E-05	19.78066	23.45081	10.55935	19.78066	25.04133	0.3774714	19.78066		0.9423125	19.78066			3.870968	9.967483	0.3129294	3.870968	-0.3680794		19.78066	0.1805592		1.492588E-05	2.242953E-08	5.254754E-07	1.983519E-07
3.890518	9.923803	0.3116965	19.88057	0.004885284	0.0003101109	19.88057	12.39288	10.83836	19.88057	17.5765	0.8864897	19.88057		0.6687232	19.88057			3.890518	9.923803	0.3116965	3.890518	-2.885268		19.88057	0.1603569		2.117351E-05	4.58326E-08	6.028131E-07	5.343876E-07
3.910069	9.701523	0.3073805	19.98047	0.001630079	0.0001049923	19.98047	19.59373	7.359744	19.98047	20.96646	0.4080139	19.98047		0.5712947	19.98047			3.910069	9.701523	0.3073805	3.910069	0.505995		19.98047	0.08751025		2.40072E-05	3.119977E-08	6.056738E-07	2.471233E-07
3.929619	9.436532	0.2999804	20.08037	0.00403135	4.194739E-05	20.08037	10.73034	-2.384272	20.08037	12.51194	-0.1125531	20.08037		0.4884953	20.08037			3.929619	9.436532	0.2999804	3.929619	-0.1479625		20.08037	0.06883182		9.670954E-06	3.017731E-08	3.752075E-07	-4.223076E-08
3.949169	9.529715	0.3076887	20.18027	0.0007280732	3.510282E-05	20.18027	16.82644	1.809854	20.18027	17.82896	0.1531354	20.18027		0.7725062	20.18027			3.949169	9.529715	0.3076887	3.949169	-0.4776812		20.18027	0.1171648		2.851004E-05	6.928639E-08	1.22107E-06	1.869889E-07
3.968719	9.740349	0.3083051	20.28017	0.001576287	0.0001138479	20.28017	7.951351	-9.656451	20.28017	12.87675	-1.202999	20.28017		0.3213026	20.28017			3.968719	9.740349	0.3083051	3.968719	-4.755805		20.28017	0.1225462		1.096136E-05	2.124056E-08	1.748385E-07	-2.103305E-07
3.98827	9.59572	0.3116965	20.38008	0.001381661	0.0002880103	20.38008	2.121989	3.798808	20.38008	4.287234	1.873769	20.38008		0.1541552	20.38008			3.98827	9.59572	0.3116965	3.98827	3.787656		20.38008	0.04759067		5.845704E-06	4.902758E-08	9.89648E-08	1.854372E-07
4.00782	9.355968	0.2993639	20.47998	0.001558708	0.0001652741	20.47998	15.29984	6.122731	20.47998	17.36128	0.4133805	20.47998		0.3816524	20.47998			4.00782	9.355968	0.2993639	4.00782	5.734915		20.47998	0.1518237		2.119149E-05	2.68328E-08	4.305177E-07	1.779676E-07
4.02737	9.50739	0.3058385	20.57988	0.003328292	0.0001110939	20.57988	13.73918	0.9021127	20.57988	13.71262	0.1579787	20.57988		0.762076	20.57988			4.02737	9.50739	0.3058385	4.02737	-4.84714		20.57988	0.08053719		1.297636E-05	5.259087E-08	7.123244E-07	1.125321E-07
4.046921	9.358878	0.30368	20.67978	0.002404219	0.0002075026	20.67978	14.73562	1.606455	20.67978	17.79558	0.1056137	20.67978		0.8305724	20.67978			4.046921	9.358878	0.30368	4.046921	-2.276064		20.67978	0.2391855		1.434848E-05	3.763217E-08	6.659822E-07	7.033683E-08
4.066471	9.4773	0.3058385	20.77969	0.004286277	0.0001937478	20.77969	14.68102	3.891698	20.77969	17.15765	0.2407222	20.77969		0.5656497	20.77969			4.066471	9.4773	0.3058385	4.066471	0.5224353		20.77969	0.1153936		1.413098E-05	2.715213E-08	4.529288E-07	1.0903E-07
4.086021	9.710258	0.312313	20.87959	0.001219606	0.0002019917	20.87959	7.447011	4.028309	20.87959	8.94556	0.4972109	20.87959		0.1753736	20.87959			4.086021	9.710258	0.312313	4.086021	-1.828524		20.87959	0.1076507		1.207608E-05	2.646521E-08	2.119881E-07	1.054028E-07
4.105572	9.581161	0.3021389	20.97949	0.00600606	0.0004016565	20.97949	12.77007	-2.548901	20.97949	13.44686	-0.06600858	20.97949		0.6623521	20.97949			4.105572	9.581161	0.3021389	4.105572	1.763676		20.97949	0.03645471		2.075572E-05	7.603001E-08	1.020145E-06	-6.733831E-08
4.125122	9.684051	0.3076887	21.07939	0.002167301	0.0008343174	21.07939	-1.034492	2.57566	21.07939	3.066569	-2.564959	21.07939		0.3009359	21.07939			4.125122	9.684051	0.3076887	4.125122	2.752832		21.07939	0.2584266		1.335174E-05	4.272739E-07	-4.759406E-07	1.220768E-06
4.144672	9.505448	0.3021389	21.1793	0.00511482	0.0002747731	21.1793	2.237879	2.342784	21.1793	3.462877	0.9201749	21.1793		0.4125752	21.1793			4.144672	9.505448	0.3021389	4.144672	-0.7726927		21.1793	0.1296705		1.44129E-05	4.958844E-07	1.263621E-06	1.162752E-06
4.164223	9.666578	0.3012142	21.2792	0.001224152	4.682618E-05	21.2792	6.960669	-1.913042	21.2792	6.945807	-0.2405038	21.2792		0.2779575	21.2792			4.164223	9.666578	0.3012142	4.164223	-0.3205853		21.2792	0.1081446		1.606276E-05	9.254506E-08	6.249791E-07	-1.503098E-07
4.183773	9.883035	0.3086134	21.3791	0.004262264	0.0001368515	21.3791	9.426304	-0.650226	21.3791	9.200417	0.002315249	21.3791		0.6075667	21.3791			4.183773	9.883035	0.3086134	4.183773	-1.178219		21.3791	0.08937247		6.851915E-06	4.918027E-08	4.524778E-07	1.047599E-09
4.203323	10.13735	0.3058385	21.479	0.00207417	0.0001816975	21.479	14.11335	-6.902534	21.479	16.75303	-0.410703	21.479		0.8440437	21.479			4.203323	10.13735	0.3058385	4.203323	4.765852		21.479	0.1588587		1.41739E-05	4.262531E-08	6.60562E-07	-2.712948E-07
4.222874	10.41593	0.312313	21.57891	0.001061102	0.0002111355	21.57891	11.80949	0.9983442	21.57891	12.02655	-0.05391139	21.57891		0.6761133	21.57891			4.222874	10.41593	0.312313	4.222874	0.7023649		21.57891	0.1434219		8.425737E-06	3.93863E-08	4.729945E-07	-2.549979E-08
4.242424	10.71392	0.3104627	21.67881	0.004181559	1.969547E-05	21.67881	13.49579	11.56822	21.67881	18.42064	0.8518332	21.67881		0.6006004	21.67881			4.242424	10.71392	0.3104627	4.242424	1.710702		21.67881	0.03329926		1.114329E-05	1.972376E-08	2.765806E-07	2.356006E-07
4.261975	10.98862	0.3086134	21.77871	0.004759919	5.307611E-05	21.77871	19.66966	1.623809	21.77871	19.59571	0.1107249	21.77871		0.5423463	21.77871			4.261975	10.98862	0.3086134	4.261975	0.8941681		21.77871	0.141683		1.717823E-05	2.426237E-08	4.725505E-07	5.23231E-08
4.281525	11.25069	0.3246455	21.87861	0.005634929	0.0001160922	21.87861	22.06995	8.562511	21.87861	24.45838	0.4359294	21.87861		0.790063	21.87861			4.281525	11.25069	0.3246455	4.281525	4.203229		21.87861	0.1187882		2.855138E-05	3.770798E-08	8.454371E-07	3.685508E-07
4.301075	11.14586	0.3113883	21.97852	0.001511086	8.431116E-05	21.97852	20.79402	0.2078054	21.97852	24.25125	0.01244926	21.97852		0.6641543	21.97852			4.301075	11.14586	0.3113883	4.301075	2.154589		21.97852	0.193926		1.059642E-05	1.19663E-08	2.901752E-07	3.612468E-09
4.320626	11.41376	0.3240282	22.07842	0.003259061	8.984111E-05	22.07842	16.37012	-2.927451	22.07842	17.31354	-0.1496865	22.07842		0.4307456	22.07842			4.320626	11.41376	0.3240282	4.320626	2.694378		22.07842	0.1332835		1.370843E-05	1.969866E-08	3.372957E-07	-5.048861E-08
4.340176	11.2371	0.3190957	22.17832	0.002402651	3.963906E-05	22.17832	14.68645	-3.386209	22.17832	16.59454	-0.05497834	22.17832		0.4836392	22.17832			4.340176	11.2371	0.3190957	4.340176	-0.2794846		22.17832	0.1255647		1.897896E-05	3.333215E-08	5.522977E-07	-3.036441E-08
4.359726	11.02841	0.309538	22.27822	0.004957116	0.0001487278	22.27822	10.8156	1.464814	22.27822	12.2053	0.08714093	22.27822		0.4379111	22.27822			4.359726	11.02841	0.309538	4.359726	1.793816		22.27822	0.1170306		9.52873E-06	2.801072E-08	3.405884E-07	2.967919E-08
4.379277	11.24778	0.3169372	22.37812	0.005314558	0.0003950464	22.37812	7.720701	5.464464	22.37812	10.50587	0.6449481	22.37812		0.6461977	22.37812			4.379277	11.24778	0.3169372	4.379277	-2.544589		22.37812	0.03089384		1.006879E-05	5.894937E-08	5.204582E-07	3.356685E-07
4.398827	11.45162	0.3308109	22.47803	0.001403664	0.0001084796	22.47803	17.68228	-0.1435619	22.47803	16.97309	-0.008889412	22.47803		0.6829612	22.47803			4.398827	11.45162	0.3308109	4.398827	-2.027633		22.47803	0.1494578		1.500799E-05	3.557926E-08	6.038659E-07	-5.368013E-09
4.418377	11.30796	0.3197121	22.57793	0.002622637	0.0001919217	22.57793	15.20905	5.40692	22.57793	17.23973	0.3412524	22.57793		0.8132549	22.57793			4.418377	11.30796	0.3197121	4.418377	1.519812		22.57793	0.1249735		1.309177E-05	3.58232E-08	5.844865E-07	1.994574E-07
4.437928	11.50986	0.3212542	22.67783	0.001705059	0.000109628	22.67783	12.97317	0.2181421	22.67783	13.40771	0.1446496	22.67783		0.672407	22.67783			4.437928	11.50986	0.3212542	4.437928	3.836063		22.67783	0.1331062		6.22061E-06	2.326784E-08	3.08755E-07	4.466128E-08
4.457478	11.34679	0.3160126	22.77773	0.0007384415	0.0001014313	22.77773	6.794999	5.705679	22.77773	10.44472	0.4201921	22.77773		0.330622	22.77773			4.457478	11.34679	0.3160126	4.457478	-3.756602		22.77773	0.2856887		9.871113E-06	2.991607E-08	2.880673E-07	1.210436E-07
4.477028	11.56033	0.3144715	22.87764	0.002935362	0.0002542343	22.87764	11.09823	-0.08548933	22.87764	11.50483	-0.03972762	22.87764		0.7428345	22.87764			4.477028	11.56033	0.3144715	4.477028	2.330865		22.87764	0.01044083		6.489641E-06	3.642103E-08	4.186875E-07	-1.663346E-08
4.496579	11.74864	0.3224871	22.97754	0.002839145	0.0001746876	22.97754	13.23717	0.3786513	22.97754	12.94741	0.07768489	22.97754		0.8195595	22.97754			4.496579	11.74864	0.3224871	4.496579	-2.530889		22.97754	0.04597364		5.488565E-06	2.683326E-08	3.463776E-07	2.690831E-08
4.516129	11.54868	0.3234117	23.07744	0.0005230337	9.097585E-05	23.07744	13.0311	-3.073766	23.07744	13.65914	-0.372084	23.07744		0.5244052	23.07744			4.516129	11.54868	0.3234117	4.516129	1.825783		23.07744	0.1464383		6.698016E-06	1.882636E-08	2.410091E-07	-8.967562E-08
4.535679	11.30699	0.3187875	23.17734	0.004393206	0.0001686693	23.17734	23.18502	-2.333524	23.17734	20.43983	-0.04262813	23.17734		0.8140738	23.17734			4.535679	11.30699	0.3187875	4.535679	3.018616		23.17734	0.1395131		2.128685E-05	4.147825E-08	8.470394E-07	-3.610771E-08
4.55523	11.02744	0.3212542	23.27724	0.003005637	0.0002208552	23.27724	12.07173	1.282471	23.27724	13.10745	0.0415101	23.27724		0.6781241	23.27724			4.55523	11.02744	0.3212542	4.55523	-0.3872597		23.27724	0.02257689		8.147903E-06	3.216017E-08	4.211753E-07	1.748303E-08
4.57478	10.72751	0.3138541	23.37715	0.002862756	0.0001050512	23.37715	11.54826	6.197668	23.37715	13.20876	0.4907949	23.37715		0.4659579	23.37715			4.57478	10.72751	0.3138541	4.57478	-0.007306787		23.37715	0.1449936		8.361651E-06	2.233135E-08	2.647964E-07	1.299607E-07
4.59433	10.45281	0.3138541	23.47705	0.004610936	0.0001882653	23.47705	11.16634	-3.808393	23.47705	11.33086	-0.3965417	23.47705		0.1957501	23.47705			4.59433	10.45281	0.3138541	4.59433	-0.4146602		23.47705	0.1341395		9.230086E-06	1.407285E-08	1.482287E-07	-5.877884E-08
4.613881	10.30333	0.3086134	23.57695	0.002849843	0.000178118	23.57695	17.0667	-3.154548	23.57695	17.47197	0.04688161	23.57695		0.8075406	23.57695			4.613881	10.30333	0.3086134	4.613881	0.9033016		23.57695	0.09091367		2.298468E-05	6.080216E-08	1.061168E-06	4.974927E-08
4.633431	10.39263	0.3141632	23.67686	0.002726163	0.0001827998	23.67686	17.78569	-0.772961	23.67686	19.32043	0.03726722	23.67686		0.7483778	23.67686			4.633431	10.39263	0.3141632	4.633431	-1.532599		23.67686	0.1623554		1.106269E-05	2.21793E-08	4.282165E-07	1.595844E-08
4.652981	10.21597	0.3101545	23.77676	0.003684206	0.0002120851	23.77676	8.584429	-5.218455	23.77676	12.26511	-0.4698144	23.77676		0.5858796	23.77676			4.652981	10.21597	0.3101545	4.652981	-5.64084		23.77676	0.1711192		8.848589E-06	3.446191E-08	3.82562E-07	-1.797331E-07
4.672532	10.29459	0.3110801	23.87666	0.0021881	7.658594E-05	23.87666	12.98718	6.15624	23.87666	15.21982	0.3904578	23.87666		0.8265993	23.87666			4.672532	10.29459	0.3110801	4.672532	2.01302		23.87666	0.05350424		1.317025E-05	4.699701E-08	6.66296E-07	2.601605E-07
4.692082	10.02378	0.3073805	23.97656	0.002006925	0.0001027879	23.97656	10.28841	1.195752	23.97656	10.38799	0.1540145	23.97656		0.4320987	23.97656			4.692082	10.02378	0.3073805	4.692082	-2.003886		23.97656	0.2856051		1.4619E-05	5.853801E-08	6.010057E-07	9.256358E-08
4.711632	9.774323	0.3110801	24.07646	0.001124602	0.0002047445	24.07646	13.91143	-1.259028	24.07646	15.4231	-0.05383414	24.07646		0.6876163	24.07646			4.711632	9.774323	0.3110801	4.711632	3.583066		24.07646	0.1255805		1.589725E-05	4.595414E-08	7.077307E-07	-3.810007E-08
4.731183	9.664638	0.3002886	24.17637	0.002592711	0.0001551353	24.17637	11.80088	-2.405848	24.17637	13.22509	-0.07033101	24.17637		0.4880569	24.17637			4.731183	9.664638	0.3002886	4.731183	-4.904681		24.17637	0.1288913		6.935409E-06	1.935285E-08	2.553126E-07	-1.795639E-08
4.750733	9.849063	0.3046056	24.27627	0.004077597	0.0002348672	24.27627	12.68014	1.41817	24.27627	13.8891	0.2905596	24.27627		0.6822694	24.27627			4.750733	9.849063	0.3046056	4.750733	-4.917468		24.27627	0.1468191		1.12508E-05	3.979157E-08	5.307199E-07	1.542058E-07
4.770284	9.882065	0.3116965	24.37617	0.001746966	0.00020589	24.37617	10.45797	-0.5899883	24.37617	11.58134	-0.05958406	24.37617		0.8051929	24.37617			4.770284	9.882065	0.3116965	4.770284	-1.6422		24.37617	0.1232665		9.682817E-06	5.81278E-08	6.720061E-07	-4.004085E-08
4.789834	9.621928	0.3101545	24.47607	0.003287493	0.0001687186	24.47607	9.137119	6.393334	24.47607	11.77959	0.6201006	24.47607		0.4157524	24.47607			4.789834	9.621928	0.3101545	4.789834	4.658077		24.47607	0.05396489		5.971292E-06	1.789133E-08	1.791111E-07	1.110669E-07
4.809384	9.369556	0.3092298	24.57598	0.002922481	0.0001598783	24.57598	14.71389	-3.830501	24.57598	14.97544	-0.2281644	24.57598		0.6380472	24.57598			4.809384	9.369556	0.3092298	4.809384	0.5589693		24.57598	0.201513		7.785765E-06	2.215107E-08	3.234107E-07	-7.379082E-08
4.828935	9.313258	0.3005978	24.67588	0.0003767073	9.412123E-05	24.67588	13.21371	7.572726	24.67588	16.57219	0.5789772	24.67588		0.7487595	24.67588			4.828935	9.313258	0.3005978	4.828935	-2.966556		24.67588	0.1587777		1.445998E-05	3.942305E-08	5.653985E-07	3.273528E-07
4.848485	9.332671	0.3086134	24.77578	0.0009113558	0.0001097042	24.77578	11.77847	0.1983682	24.77578	12.2477	-0.00145193	24.77578		0.6526859	24.77578			4.848485	9.332671	0.3086134	4.848485	-2.636837		24.77578	0.138328		7.833532E-06	3.408416E-08	4.174522E-07	-6.061114E-10
4.868035	9.034678	0.3027553	24.87568	0.0026292	0.0001286223	24.87568	21.13128	0.3734387	24.87568	22.54918	0.003339625	24.87568		0.6413362	24.87568			4.868035	9.034678	0.3027553	4.868035	-4.048873		24.87568	0.02685109		1.535594E-05	1.936871E-08	4.36746E-07	1.458568E-09
4.887586	8.974498	0.2993639	24.97559	0.004525385	0.0003619351	24.97559	11.11727	-2.697975	24.97559	12.22635	-0.07582431	24.97559		0.7092686	24.97559			4.887586	8.974498	0.2993639	4.887586	2.073301		24.97559	0.0601756		1.721472E-05	8.168022E-08	9.957928E-07	-7.55053E-08
4.907136	8.960909	0.3018306	25.07549	0.006113458	0.0003075922	25.07549	15.53252	0.465478	25.07549	15.66935	0.04650301	25.07549		0.7407758	25.07549			4.907136	8.960909	0.3018306	4.907136	-1.253114		25.07549	0.1167922		1.407408E-05	4.24624E-08	6.646402E-07	3.090777E-08
4.926686	8.924994	0.2990557	25.17539	0.002760705	0.0002549811	25.17539	11.85351	-4.554659	25.17539	12.67243	-0.34531	25.17539		0.5088345	25.17539			4.926686	8.924994	0.2990557	4.926686	-4.995102		25.17539	0.02105055		1.116314E-05	3.537064E-08	4.236835E-07	-1.463021E-07
4.946237	9.165717	0.3049138	25.27529	0.003155829	9.669924E-05	25.27529	14.13275	4.480519	25.27529	16.63797	0.3798636	25.27529		0.5583985	25.27529			4.946237	9.165717	0.3049138	4.946237	-0.6941448		25.27529	0.08128983		8.295268E-06	1.673302E-08	2.602587E-07	9.886279E-08
4.965787	9.385087	0.2996722	25.37519	0.003270845	0.0001292484	25.37519	13.13692	10.84496	25.37519	18.22206	0.7018101	25.37519		0.7602347	25.37519			4.965787	9.385087	0.2996722	4.965787	-1.549039		25.37519	0.175305		1.637991E-05	3.750284E-08	5.593699E-07	3.925715E-07
4.985337	9.647165	0.3064549	25.4751	0.0008354331	0.0001834846	25.4751	10.19025	-0.9809403	25.4751	11.12968	-0.192256	25.4751		0.5440643	25.4751			4.985337	9.647165	0.3064549	4.985337	0.9608425		25.4751	0.2612621		4.243413E-06	1.863803E-08	2.037048E-07	-3.916347E-08
5.004888	9.906331	0.3104627	25.575	0.001294846	3.915996E-05	25.575	16.51576	4.10466E-12	25.575	18.87337	3.049795E-13	25.575		0.611455	25.575			5.004888	9.906331	0.3104627	5.004888	2.008453		25.575	0.2583276		1.387389E-05	2.381572E-08	4.49483E-07	1.370831E-19
5.024438	9.934481	0.309538	25.6749	0.0008354331	0.0001834846	25.6749	10.19025	0.9809403	25.6749	11.12968	0.192256	25.6749		0.5440643	25.6749			5.024438	9.934481	0.309538	5.024438	1.540819		25.6749	0.2612621		4.243413E-06	1.863803E-08	2.037048E-07	3.916347E-08
5.043988	9.718993	0.3126212	25.7748	0.003270845	0.0001292484	25.7748	13.13692	-10.84496	25.7748	18.22206	-0.7018101	25.7748		0.7602347	25.7748			5.043988	9.718993	0.3126212	5.043988	5.335782		25.7748	0.175305		1.637991E-05	3.750284E-08	5.593699E-07	-3.925715E-07
5.063539	9.510302	0.3086134	25.87471	0.003155829	9.669924E-05	25.87471	14.13275	-4.480519	25.87471	16.63797	-0.3798636	25.87471		0.5583985	25.87471			5.063539	9.510302	0.3086134	5.063539	1.503371		25.87471	0.08128983		8.295268E-06	1.673302E-08	2.602587E-07	-9.886279E-08
5.083089	9.265696	0.3098463	25.97461	0.002760705	0.0002549811	25.97461	11.85351	4.554659	25.97461	12.67243	0.34531	25.97461		0.5088345	25.97461			5.083089	9.265696	0.3098463	5.083089	-1.892458		25.97461	0.02105055		1.116314E-05	3.537064E-08	4.236835E-07	1.463021E-07
5.102639	8.99294	0.2956644	26.07451	0.006113458	0.0003075922	26.07451	15.53252	-0.465478	26.07451	15.66935	-0.04650301	26.07451		0.7407758	26.07451			5.102639	8.99294	0.2956644	5.102639	-5.736742		26.07451	0.1167922		1.407408E-05	4.24624E-08	6.646402E-07	-3.090777E-08
5.12219	9.049238	0.3015224	26.17441	0.004525385	0.0003619351	26.17441	11.11727	2.697975	26.17441	12.22635	0.07582431	26.17441		0.7092686	26.17441			5.12219	9.049238	0.3015224	5.12219	-2.581123		26.17441	0.0601756		1.721472E-05	8.168022E-08	9.957928E-07	7.55053E-08
5.14174	8.94829	0.3021389	26.27431	0.0026292	0.0001286223	26.27431	21.13128	-0.3734387	26.27431	22.54918	-0.003339625	26.27431		0.6413362	26.27431			5.14174	8.94829	0.3021389	5.14174	-1.529859		26.27431	0.02685109		1.535594E-05	1.936871E-08	4.36746E-07	-1.458568E-09
5.16129	8.659033	0.2993639	26.37422	0.0009113558	0.0001097042	26.37422	11.77847	-0.1983682	26.37422	12.2477	0.00145193	26.37422		0.6526859	26.37422			5.16129	8.659033	0.2993639	5.16129	-1.828524		26.37422	0.138328		7.833532E-06	3.408416E-08	4.174522E-07	6.061114E-10
5.18084	8.380451	0.2944315	26.47412	0.0003767073	9.412123E-05	26.47412	13.21371	-7.572726	26.47412	16.57219	-0.5789772	26.47412		0.7487595	26.47412			5.18084	8.380451	0.2944315	5.18084	3.724635		26.47412	0.1587777		1.445998E-05	3.942305E-08	5.653985E-07	-3.273528E-07
5.200391	8.45131	0.2996722	26.57402	0.002922481	0.0001598783	26.57402	14.71389	3.830501	26.57402	14.97544	0.2281644	26.57402		0.6380472	26.57402			5.200391	8.45131	0.2996722	5.200391	-1.316135		26.57402	0.201513		7.785765E-06	2.215107E-08	3.234107E-07	7.379082E-08
5.219941	8.328036	0.2987475	26.67393	0.003287493	0.0001687186	26.67393	9.137119	-6.393334	26.67393	11.77959	-0.6201006	26.67393		0.4157524	26.67393			5.219941	8.328036	0.2987475	5.219941	-1.317048		26.67393	0.05396489		5.971292E-06	1.789133E-08	1.791111E-07	-1.110669E-07
5.239491	8.414425	0.3120047	26.77383	0.001746966	0.00020589	26.77383	10.45797	0.5899883	26.77383	11.58134	0.05958406	26.77383		0.8051929	26.77383			5.239491	8.414425	0.3120047	5.239491	-2.481568		26.77383	0.1232665		9.682817E-06	5.81278E-08	6.720061E-07	4.004085E-08
5.259042	8.272708	0.293815	26.87373	0.004077597	0.0002348672	26.87373	12.68014	-1.41817	26.87373	13.8891	-0.2905596	26.87373		0.6822694	26.87373			5.259042	8.272708	0.293815	5.259042	1.607493		26.87373	0.1468191		1.12508E-05	3.979157E-08	5.307199E-07	-1.542058E-07
5.278593	8.384335	0.2972064	26.97363	0.002592711	0.0001551353	26.97363	11.80088	2.405848	26.97363	13.22509	0.07033101	26.97363		0.4880569	26.97363			5.278593	8.384335	0.2972064	5.278593	-5.744048		26.97363	0.1288913		6.935409E-06	1.935285E-08	2.553126E-07	1.795639E-08
5.298143	8.627	0.2947397	27.07353	0.001124602	0.0002047445	27.07353	13.91143	1.259028	27.07353	15.4231	0.05383414	27.07353		0.6876163	27.07353			5.298143	8.627	0.2947397	5.298143	2.971123		27.07353	0.1255805		1.589725E-05	4.595414E-08	7.077307E-07	3.810007E-08
5.317693	8.860929	0.3083051	27.17344	0.002006925	0.0001027879	27.17344	10.28841	-1.195752	27.17344	10.38799	-0.1540145	27.17344		0.4320987	27.17344			5.317693	8.860929	0.3083051	5.317693	-5.83995		27.17344	0.2856051		1.4619E-05	5.853801E-08	6.010057E-07	-9.256358E-08
5.337244	8.745421	0.298131	27.27334	0.0021881	7.658594E-05	27.27334	12.98718	-6.15624	27.27334	15.21982	-0.3904578	27.27334		0.8265993	27.27334			5.337244	8.745421	0.298131	5.337244	1.144426		27.27334	0.05350424		1.317025E-05	4.699701E-08	6.66296E-07	-2.601605E-07
5.356794	8.720184	0.2959726	27.37324	0.003684206	0.0002120851	27.37324	8.584429	5.218455	27.37324	12.26511	0.4698144	27.37324		0.5858796	27.37324			5.356794	8.720184	0.2959726	5.356794	2.483394		27.37324	0.1711192		8.848589E-06	3.446191E-08	3.82562E-07	1.797331E-07
5.376344	8.924994	0.3002886	27.47314	0.002726163	0.0001827998	27.47314	17.78569	0.772961	27.47314	19.32043	-0.03726722	27.47314		0.7483778	27.47314			5.376344	8.924994	0.3002886	5.376344	1.533512		27.47314	0.1623554		1.106269E-05	2.21793E-08	4.282165E-07	-1.595844E-08
5.395895	9.177365	0.3049138	27.57305	0.002849843	0.000178118	27.57305	17.0667	3.154548	27.57305	17.47197	-0.04688161	27.57305		0.8075406	27.57305			5.395895	9.177365	0.3049138	5.395895	-1.84405		27.57305	0.09091367		2.298468E-05	6.080216E-08	1.061168E-06	-4.974927E-08
5.415445	9.053121	0.3033718	27.67295	0.004610936	0.0001882653	27.67295	11.16634	3.808393	27.67295	11.33086	0.3965417	27.67295		0.1957501	27.67295			5.415445	9.053121	0.3033718	5.415445	-1.317962		27.67295	0.1341395		9.230086E-06	1.407285E-08	1.482287E-07	5.877884E-08
5.434995	9.259871	0.309538	27.77285	0.002862756	0.0001050512	27.77285	11.54826	-6.197668	27.77285	13.20876	-0.4907949	27.77285		0.4659579	27.77285			5.434995	9.259871	0.309538	5.434995	1.456791		27.77285	0.1449936		8.361651E-06	2.233135E-08	2.647964E-07	-1.299607E-07
5.454545	9.096801	0.2978228	27.87275	0.003005637	0.0002208552	27.87275	12.07173	-1.282471	27.87275	13.10745	-0.0415101	27.87275		0.6781241	27.87275			5.454545	9.096801	0.2978228	5.454545	4.851707		27.87275	0.02257689		8.147903E-06	3.216017E-08	4.211753E-07	-1.748303E-08
5.474096	9.278315	0.3039891	27.97266	0.004393206	0.0001686693	27.97266	23.18502	2.333524	27.97266	20.43983	0.04262813	27.97266		0.8140738	27.97266			5.474096	9.278315	0.3039891	5.474096	-1.981053		27.97266	0.1395131		2.128685E-05	4.147825E-08	8.470394E-07	3.610771E-08
5.493646	9.524862	0.3049138	28.07256	0.0005230337	9.097585E-05	28.07256	13.0311	3.073766	28.07256	13.65914	0.372084	28.07256		0.5244052	28.07256			5.493646	9.524862	0.3049138	5.493646	0.4055267		28.07256	0.1464383		6.698016E-06	1.882636E-08	2.410091E-07	8.967562E-08
5.513196	9.796646	0.3067631	28.17246	0.002839145	0.0001746876	28.17246	13.23717	-0.3786513	28.17246	12.94741	-0.07768489	28.17246		0.8195595	28.17246			5.513196	9.796646	0.3067631	5.513196	-1.746322		28.17246	0.04597364		5.488565E-06	2.683326E-08	3.463776E-07	-2.690831E-08
5.532747	10.0694	0.305222	28.27236	0.002935362	0.0002542343	28.27236	11.09823	0.08548933	28.27236	11.50483	0.03972762	28.27236		0.7428345	28.27236			5.532747	10.0694	0.305222	5.532747	3.700888		28.27236	0.01044083		6.489641E-06	3.642103E-08	4.186875E-07	1.663346E-08
5.552297	10.34022	0.3083051	28.37226	0.0007384415	0.0001014313	28.37226	6.794999	-5.705679	28.37226	10.44472	-0.4201921	28.37226		0.330622	28.37226			5.552297	10.34022	0.3083051	5.552297	0.220117		28.37226	0.2856887		9.871113E-06	2.991607E-08	2.880673E-07	-1.210436E-07
5.571847	10.60812	0.3104627	28.47217	0.001705059	0.000109628	28.47217	12.97317	-0.2181421	28.47217	13.40771	-0.1446496	28.47217		0.672407	28.47217			5.571847	10.60812	0.3104627	5.571847	2.174683		28.47217	0.1331062		6.22061E-06	2.326784E-08	3.08755E-07	-4.466128E-08
5.591398	10.88864	0.3218706	28.57207	0.002622637	0.0001919217	28.57207	15.20905	-5.40692	28.57207	17.23973	-0.3412524	28.57207		0.8132549	28.57207			5.591398	10.88864	0.3218706	5.591398	1.363629		28.57207	0.1249735		1.309177E-05	3.58232E-08	5.844865E-07	-1.994574E-07
5.610948	10.75275	0.3218706	28.67197	0.001403664	0.0001084796	28.67197	17.68228	0.1435619	28.67197	16.97309	0.008889412	28.67197		0.6829612	28.67197			5.610948	10.75275	0.3218706	5.610948	6.405313		28.67197	0.1494578		1.500799E-05	3.557926E-08	6.038659E-07	5.368013E-09
5.630498	10.54599	0.3135459	28.77187	0.005314558	0.0003950464	28.77187	7.720701	-5.464464	28.77187	10.50587	-0.6449481	28.77187		0.6461977	28.77187			5.630498	10.54599	0.3135459	5.630498	1.02295		28.77187	0.03089384		1.006879E-05	5.894937E-08	5.204582E-07	-3.356685E-07
5.650049	10.31013	0.3132376	28.87178	0.004957116	0.0001487278	28.87178	10.8156	-1.464814	28.87178	12.2053	-0.08714093	28.87178		0.4379111	28.87178			5.650049	10.31013	0.3132376	5.650049	3.636953		28.87178	0.1170306		9.52873E-06	2.801072E-08	3.405884E-07	-2.967919E-08
5.669599	10.04417	0.3055303	28.97168	0.002402651	3.963906E-05	28.97168	14.68645	3.386209	28.97168	16.59454	0.05497834	28.97168		0.4836392	28.97168			5.669599	10.04417	0.3055303	5.669599	-2.704425		28.97168	0.1255647		1.897896E-05	3.333215E-08	5.522977E-07	3.036441E-08
5.689149	9.839355	0.3027553	29.07158	0.003259061	8.984111E-05	29.07158	16.37012	2.927451	29.07158	17.31354	0.1496865	29.07158		0.4307456	29.07158			5.689149	9.839355	0.3027553	5.689149	-0.2109835		29.07158	0.1332835		1.370843E-05	1.969866E-08	3.372957E-07	5.048861E-08
5.7087	9.994662	0.3110801	29.17148	0.001511086	8.431116E-05	29.17148	20.79402	-0.2078054	29.17148	24.25125	-0.01244926	29.17148		0.6641543	29.17148			5.7087	9.994662	0.3110801	5.7087	-1.959132		29.17148	0.193926		1.059642E-05	1.19663E-08	2.901752E-07	-3.612468E-09
5.72825	9.792765	0.3021389	29.27139	0.005634929	0.0001160922	29.27139	22.06995	-8.562511	29.27139	24.45838	-0.4359294	29.27139		0.790063	29.27139			5.72825	9.792765	0.3021389	5.72825	-2.420373		29.27139	0.1187882		2.855138E-05	3.770798E-08	8.454371E-07	-3.685508E-07
5.7478	9.924773	0.312313	29.37129	0.004759919	5.307611E-05	29.37129	19.66966	-1.623809	29.37129	19.59571	-0.1107249	29.37129		0.5423463	29.37129			5.7478	9.924773	0.312313	5.7478	-4.753979		29.37129	0.141683		1.717823E-05	2.426237E-08	4.725505E-07	-5.23231E-08
5.767351	9.751026	0.3042973	29.47119	0.004181559	1.969547E-05	29.47119	13.49579	-11.56822	29.47119	18.42064	-0.8518332	29.47119		0.6006004	29.47119			5.767351	9.751026	0.3042973	5.767351	1.63672		29.47119	0.03329926		1.114329E-05	1.972376E-08	2.765806E-07	-2.356006E-07
5.786901	9.906331	0.3089216	29.57109	0.001061102	0.0002111355	29.57109	11.80949	-0.9983442	29.57109	12.02655	0.05391139	29.57109		0.6761133	29.57109			5.786901	9.906331	0.3089216	5.786901	-3.106298		29.57109	0.1434219		8.425737E-06	3.93863E-08	4.729945E-07	2.549979E-08
5.806452	9.753938	0.305222	29.671	0.00207417	0.0001816975	29.671	14.11335	6.902534	29.671	16.75303	0.410703	29.671		0.8440437	29.671			5.806452	9.753938	0.305222	5.806452	0.8156201		29.671	0.1588587		1.41739E-05	4.262531E-08	6.60562E-07	2.712948E-07
5.826002	9.893713	0.3104627	29.7709	0.004262264	0.0001368515	29.7709	9.426304	0.650226	29.7709	9.200417	-0.002315249	29.7709		0.6075667	29.7709			5.826002	9.893713	0.3104627	5.826002	-6.69941		29.7709	0.08937247		6.851915E-06	4.918027E-08	4.524778E-07	-1.047599E-09
5.845552	9.633575	0.3101545	29.8708	0.001224152	4.682618E-05	29.8708	6.960669	1.913042	29.8708	6.945807	0.2405038	29.8708		0.2779575	29.8708			5.845552	9.633575	0.3101545	5.845552	2.059601		29.8708	0.1081446		1.606276E-05	9.254506E-08	6.249791E-07	1.503098E-07
5.865103	9.481182	0.2972064	29.9707	0.00511482	0.0002747731	29.9707	2.237879	-2.342784	29.9707	3.462877	-0.9201749	29.9707		0.4125752	29.9707			5.865103	9.481182	0.2972064	5.865103	-3.682621		29.9707	0.1296705		1.44129E-05	4.958844E-07	1.263621E-06	-1.162752E-06
5.884653	9.735495	0.3061467	30.0706	0.002167301	0.0008343174	30.0706	-1.034492	-2.57566	30.0706	3.066569	2.564959	30.0706		0.3009359	30.0706			5.884653	9.735495	0.3061467	5.884653	1.275948		30.0706	0.2584266		1.335174E-05	4.272739E-07	-4.759406E-07	-1.220768E-06
5.904203	9.944186	0.3061467	30.17051	0.00600606	0.0004016565	30.17051	12.77007	2.548901	30.17051	13.44686	0.06600858	30.17051		0.6623521	30.17051			5.904203	9.944186	0.3061467	5.904203	-1.900678		30.17051	0.03645471		2.075572E-05	7.603001E-08	1.020145E-06	6.733831E-08
5.923754	10.0529	0.3113883	30.27041	0.001219606	0.0002019917	30.27041	7.447011	-4.028309	30.27041	8.94556	-0.4972109	30.27041		0.1753736	30.27041			5.923754	10.0529	0.3113883	5.923754	-2.681591		30.27041	0.1076507		1.207608E-05	2.646521E-08	2.119881E-07	-1.054028E-07
5.943304	9.859739	0.3116965	30.37031	0.004286277	0.0001937478	30.37031	14.68102	-3.891698	30.37031	17.15765	-0.2407222	30.37031		0.5656497	30.37031			5.943304	9.859739	0.3116965	5.943304	0.4265337		30.37031	0.1153936		1.413098E-05	2.715213E-08	4.529288E-07	-1.0903E-07
5.962854	9.670461	0.3058385	30.47021	0.002404219	0.0002075026	30.47021	14.73562	-1.606455	30.47021	17.79558	-0.1056137	30.47021		0.8305724	30.47021			5.962854	9.670461	0.3058385	5.962854	0.7799996		30.47021	0.2391855		1.434848E-05	3.763217E-08	6.659822E-07	-7.033683E-08
5.982405	9.59669	0.3030635	30.57012	0.003328292	0.0001110939	30.57012	13.73918	-0.9021127	30.57012	13.71262	-0.1579787	30.57012		0.762076	30.57012			5.982405	9.59669	0.3030635	5.982405	0.4466274		30.57012	0.08053719		1.297636E-05	5.259087E-08	7.123244E-07	-1.125321E-07
6.001955	9.837415	0.3012142	30.67002	0.001558708	0.0001652741	30.67002	15.29984	-6.122731	30.67002	17.36128	-0.4133805	30.67002		0.3816524	30.67002			6.001955	9.837415	0.3012142	6.001955	-0.7516857		30.67002	0.1518237		2.119149E-05	2.68328E-08	4.305177E-07	-1.779676E-07
6.021505	10.07037	0.3030635	30.76992	0.001381661	0.0002880103	30.76992	2.121989	-3.798808	30.76992	4.287234	-1.873769	30.76992		0.1541552	30.76992			6.021505	10.07037	0.3030635	6.021505	-0.3151052		30.76992	0.04759067		5.845704E-06	4.902758E-08	9.89648E-08	-1.854372E-07
6.041056	10.33925	0.3113883	30.86982	0.001576287	0.0001138479	30.86982	7.951351	9.656451	30.86982	12.87675	1.202999	30.86982		0.3213026	30.86982			6.041056	10.33925	0.3113883	6.041056	-1.193746		30.86982	0.1225462		1.096136E-05	2.124056E-08	1.748385E-07	2.103305E-07
6.060606	10.45961	0.3209451	30.96972	0.0007280732	3.510282E-05	30.96972	16.82644	-1.809854	30.96972	17.82896	-0.1531354	30.96972		0.7725062	30.96972			6.060606	10.45961	0.3209451	6.060606	3.83789		30.96972	0.1171648		2.851004E-05	6.928639E-08	1.22107E-06	-1.869889E-07
6.080156	10.48582	0.3212542	31.06963	0.00403135	4.194739E-05	31.06963	10.73034	2.384272	31.06963	12.51194	0.1125531	31.06963		0.4884953	31.06963			6.080156	10.48582	0.3212542	6.080156	6.520394		31.06963	0.06883182		9.670954E-06	3.017731E-08	3.752075E-07	4.223076E-08
6.099707	10.56832	0.3147797	31.16953	0.001630079	0.0001049923	31.16953	19.59373	-7.359744	31.16953	20.96646	-0.4080139	31.16953		0.5712947	31.16953			6.099707	10.56832	0.3147797	6.099707	2.736392		31.16953	0.08751025		2.40072E-05	3.119977E-08	6.056738E-07	-2.471233E-07
6.119257	10.4334	0.3147797	31.26943	0.004885284	0.0003101109	31.26943	12.39288	-10.83836	31.26943	17.5765	-0.8864897	31.26943		0.6687232	31.26943			6.119257	10.4334	0.3147797	6.119257	2.19569		31.26943	0.1603569		2.117351E-05	4.58326E-08	6.028131E-07	-5.343876E-07
6.138807	10.23733	0.3150879	31.36934	0.0005173348	4.234288E-05	31.36934	23.45081	-10.55935	31.36934	25.04133	-0.3774714	31.36934		0.9423125	31.36934			6.138807	10.23733	0.3150879	6.138807	0.2776579		31.36934	0.1805592		1.492588E-05	2.242953E-08	5.254754E-07	-1.983519E-07
6.158358	10.22665	0.3107719	31.46924	0.006589501	0.0002595687	31.46924	12.6846	-6.178861	31.46924	14.61473	-0.5742602	31.46924		0.627009	31.46924			6.158358	10.22665	0.3107719	6.158358	4.981402		31.46924	0.1087127		1.899134E-05	5.575034E-08	7.065605E-07	-4.057496E-07
6.177908	10.23441	0.318171	31.56914	0.002693284	7.088919E-05	31.56914	18.02132	-10.9081	31.56914	21.3262	-0.6338835	31.56914		0.8633451	31.56914			6.177908	10.23441	0.318171	6.177908	-3.720068		31.56914	0.1089734		1.311351E-05	2.489295E-08	4.483792E-07	-2.842202E-07
6.197458	10.08105	0.3086134	31.66904	0.004953147	0.000162383	31.66904	10.67105	-3.606927	31.66904	12.61391	-0.4229233	31.66904		0.2801619	31.66904			6.197458	10.08105	0.3086134	6.197458	0.325152		31.66904	0.007167838		1.7682E-05	3.113442E-08	3.617085E-07	-1.52975E-07
6.217009	10.11988	0.3107719	31.76894	0.007689249	0.0002993759	31.76894	15.97618	-11.5777	31.76894	24.02888	-0.7852192	31.76894		0.7182463	31.76894			6.217009	10.11988	0.3107719	6.217009	-2.518102		31.76894	0.1473587		1.937055E-05	2.40962E-08	4.553914E-07	-3.575821E-07
6.236559	10.00922	0.3129294	31.86885	0.003815349	0.0001837446	31.86885	14.15028	-7.212963	31.86885	16.23977	-0.3855555	31.86885		0.7312589	31.86885			6.236559	10.00922	0.3129294	6.236559	3.889951		31.86885	0.0828614		1.383748E-05	3.836795E-08	5.813719E-07	-2.241512E-07
6.256109	10.00049	0.3104627	31.96875	0.002053442	0.0002976139	31.96875	4.588239	0.7913847	31.96875	4.584772	0.07663023	31.96875		0.2448281	31.96875			6.256109	10.00049	0.3104627	6.256109	-1.383723		31.96875	0.2110833		5.324376E-06	6.201469E-08	2.834921E-07	2.172406E-08
6.27566	9.971366	0.3116965	32.06865	0.001412502	0.0001500561	32.06865	9.431138	-0.4021269	32.06865	12.62531	-0.2223936	32.06865		0.2600662	32.06865			6.27566	9.971366	0.3116965	6.27566	0.1123419		32.06865	0.2639115		1.236482E-05	2.017381E-08	2.486263E-07	-5.52929E-08
6.29521	9.689875	0.3083051	32.16855	0.005188381	1.004879E-05	32.16855	27.07876	-15.43901	32.16855	30.07991	-0.5530501	32.16855	-0.201561123504302	0.4662441	32.16855	71.4541550520638	-40.739730135539	6.29521	9.689875	0.3083051	6.29521	0.1187353		32.16855	0.0958956		1.749374E-05	9.014527E-09	2.372851E-07	-1.312305E-07
6.314761	9.434591	0.3030635	32.26846	0.005560378	0.0003244677	32.26846	14.82523	-0.9887952	32.26846	15.03412	-0.0835932	32.26846		0.6346606	32.26846			6.314761	9.434591	0.3030635	6.314761	-3.827843		32.26846	0.0328991		2.120137E-05	5.953187E-08	8.918984E-07	-7.455665E-08
6.334311	9.475358	0.3046056	32.36836	0.001333908	0.00012881	32.36836	16.81831	1.731261	32.36836	16.6258	0.07720632	32.36836		0.700581	32.36836			6.334311	9.475358	0.3046056	6.334311	1.916205		32.36836	0.07342042		1.206345E-05	3.057487E-08	5.068234E-07	3.912997E-08
6.353861	9.387029	0.3073805	32.46826	0.002853133	0.000251555	32.46826	6.262682	-7.179496	32.46826	10.17894	-1.29198	32.46826		0.4708083	32.46826			6.353861	9.387029	0.3073805	6.353861	-4.549388		32.46826	0.09544891		5.915105E-06	2.687829E-08	1.674606E-07	-2.163557E-07
6.373412	9.098742	0.2984393	32.56816	0.002778256	0.0001438884	32.56816	6.815396	-6.20903	32.56816	9.452624	-1.136969	32.56816		0.2209758	32.56816			6.373412	9.098742	0.2984393	6.373412	-2.4222		32.56816	0.2013254		1.062098E-05	2.626665E-08	1.639773E-07	-1.86437E-07
6.392962	9.153098	0.2972064	32.66806	0.001641863	7.614973E-05	32.66806	11.89186	-14.63332	32.66806	18.45975	-1.009524	32.66806		0.6913937	32.66806			6.392962	9.153098	0.2972064	6.392962	-3.051497		32.66806	0.003687688		2.353213E-05	4.774578E-08	6.202657E-07	-6.261731E-07
6.412512	9.362761	0.30368	32.76797	0.001618466	0.00017322	32.76797	24.16335	-5.099771	32.76797	25.56256	-0.2461476	32.76797		0.8121018	32.76797			6.412512	9.362761	0.30368	6.412512	2.070561		32.76797	0.1821779		2.605135E-05	3.237665E-08	8.036424E-07	-1.978146E-07
6.432063	9.603485	0.3005978	32.86787	0.006348155	0.0001851581	32.86787	25.8491	-2.345737	32.86787	28.65207	0.003998648	32.86787	-0.0300996308717449	0.8002989	32.86787	68.498128213414	-6.21602295468745	6.432063	9.603485	0.3005978	6.432063	-1.514332		32.86787	0.1123377		3.64667E-05	3.554977E-08	1.018566E-06	4.072888E-09
6.451613	9.852944	0.3083051	32.96777	0.003045545	0.0002724066	32.96777	7.843442	-12.11283	32.96777	15.36093	-1.220688	32.96777		0.5496213	32.96777			6.451613	9.852944	0.3083051	6.451613	-1.328009		32.96777	0.1609709		1.795771E-05	4.182921E-08	4.071837E-07	-4.970444E-07
6.471163	10.08882	0.3086134	33.06768	0.002599983	4.886558E-05	33.06768	19.59704	-10.91479	33.06768	23.88768	-0.495961	33.06768		0.596939	33.06768			6.471163	10.08882	0.3086134	6.471163	7.052876		33.06768	0.1287074		1.193664E-05	1.248717E-08	2.672287E-07	-1.32535E-07
6.490714	10.0762	0.3058385	33.16758	0.005905856	0.0002520184	33.16758	6.792545	-8.974524	33.16758	12.87051	-1.009012	33.16758		0.6080415	33.16758			6.490714	10.0762	0.3058385	6.490714	1.262248		33.16758	0.1936004		2.741259E-05	1.006217E-07	9.116238E-07	-9.198391E-07
6.510264	10.27033	0.3169372	33.26748	0.001930346	9.492896E-05	33.26748	21.71479	-7.920592	33.26748	22.04459	-0.4767339	33.26748		0.6436569	33.26748			6.510264	10.27033	0.3169372	6.510264	5.218873		33.26748	0.2384833		2.183138E-05	2.891555E-08	5.753903E-07	-2.743081E-07
6.529814	10.16841	0.3061467	33.36738	0.002332204	6.722288E-05	33.36738	18.6545	-4.81048	33.36738	21.79303	-0.3965779	33.36738		0.7129431	33.36738			6.529814	10.16841	0.3061467	6.529814	3.062457		33.36738	0.08226213		2.368267E-05	3.555088E-08	7.201946E-07	-2.856133E-07
6.549365	10.32469	0.3116965	33.46729	0.002419561	0.0001222071	33.46729	17.82084	-7.633281	33.46729	20.54874	-0.4741038	33.46729		0.6217508	33.46729			6.549365	10.32469	0.3116965	6.549365	0.162576		33.46729	0.2054918		2.10024E-05	3.092537E-08	5.742118E-07	-2.72236E-07
6.568915	10.57706	0.3178628	33.56719	0.005201059	0.0001031938	33.56719	26.20515	-5.282771	33.56719	27.80659	-0.2521828	33.56719	-0.0571656919743435	0.608456	33.56719	59.8074429174327	-12.0567508827131	6.568915	10.57706	0.3178628	6.568915	-0.06576109		33.56719	0.0351432		2.510745E-05	1.97577E-08	5.32716E-07	-1.343418E-07
6.588465	10.44213	0.3172455	33.66709	0.006910886	0.0003519581	33.66709	14.81127	0.3684803	33.66709	16.32195	-0.08869531	33.66709		0.7387004	33.66709			6.588465	10.44213	0.3172455	6.588465	2.031287		33.66709	0.04076176		1.749406E-05	4.850815E-08	7.886516E-07	-6.99497E-08
6.608016	10.23733	0.3076887	33.76699	0.006720453	0.0002045284	33.76699	21.11671	-11.64955	33.76699	24.43184	-0.6342841	33.76699		0.7475902	33.76699			6.608016	10.23733	0.3076887	6.608016	-6.208029		33.76699	0.05374343		3.773926E-05	4.726555E-08	9.751644E-07	-6.185313E-07
6.627566	10.40234	0.312313	33.86689	0.005613987	0.0002558344	33.86689	19.27444	-6.78147	33.86689	22.56652	-0.5434474	33.86689		0.763687	33.86689			6.627566	10.40234	0.312313	6.627566	1.023864		33.86689	0.02214893		2.549071E-05	3.822681E-08	7.579519E-07	-4.119071E-07
6.647116	10.21888	0.3150879	33.9668	0.00449161	0.0001340524	33.9668	10.12193	-18.24129	33.9668	24.95301	-1.275541	33.9668		0.8615419	33.9668			6.647116	10.21888	0.3150879	6.647116	0.8211002		33.9668	0.1660886		2.468988E-05	3.41625E-08	5.259472E-07	-6.708669E-07
6.666667	9.971366	0.3067631	34.0667	0.002823762	0.0001481809	34.0667	15.39886	-9.217288	34.0667	19.77702	-0.6719011	34.0667		0.6121069	34.0667			6.666667	9.971366	0.3067631	6.666667	-2.996696		34.0667	0.09125385		9.974073E-06	1.560911E-08	2.562346E-07	-1.721643E-07
6.686217	10.14608	0.3073805	34.1666	0.004816247	0.0001106083	34.1666	29.96562	11.76385	34.1666	35.04671	0.2555106	34.1666	0.0811102603754807	0.7222785	34.1666	44.3538332449518	17.412351581857	6.686217	10.14608	0.3073805	6.686217	-3.014963		34.1666	0.1877664		2.312265E-05	1.359715E-08	4.617023E-07	1.179698E-07
6.705767	10.37322	0.309538	34.2665	0.006167458	0.0002522641	34.2665	16.85716	-13.33411	34.2665	21.14575	-0.6632234	34.2665		0.4050972	34.2665			6.705767	10.37322	0.309538	6.705767	0.7736061		34.2665	0.1204165		2.302657E-05	2.086134E-08	3.676244E-07	-2.438171E-07
6.725317	10.54211	0.3101545	34.36641	0.002692686	0.000246282	34.36641	0.6010478	4.144458	34.36641	4.443142	3.055851	34.36641		0.02298198	34.36641			6.725317	10.54211	0.3101545	6.725317	-1.784683		34.36641	0.03824872		2.659515E-05	3.096061E-08	4.278354E-08	1.307401E-07
6.744868	10.79351	0.3144715	34.46631	0.003125845	0.0001151994	34.46631	14.42109	-7.548451	34.46631	17.64195	-0.5525853	34.46631		0.6818736	34.46631			6.744868	10.79351	0.3144715	6.744868	-1.953652		34.46631	0.2311413		2.826924E-05	6.19334E-08	9.563303E-07	-5.284541E-07
6.764419	11.07209	0.3135459	34.56621	0.007469908	0.0003022372	34.56621	22.11079	-8.864209	34.56621	26.54579	-0.4227619	34.56621		0.7178218	34.56621			6.764419	11.07209	0.3135459	6.764419	2.445947		34.56621	0.1299503		3.404647E-05	3.468146E-08	8.479814E-07	-3.584942E-07
6.783969	11.3497	0.316629	34.66611	0.002702147	5.414882E-05	34.66611	11.46624	-4.869477	34.66611	12.58972	-0.3661143	34.66611		0.5794494	34.66611			6.783969	11.3497	0.316629	6.783969	1.915292		34.66611	0.07952454		7.759811E-06	2.836839E-08	3.353795E-07	-1.227872E-07
6.803519	11.61275	0.3255702	34.76601	0.004699484	0.0001091239	34.76601	26.15918	-11.99974	34.76601	32.10093	-0.3299623	34.76601	-0.147644743628876	0.7698128	34.76601	70.3080574704357	-32.2517119064325	6.803519	11.61275	0.3255702	6.803519	0.5069084		34.76601	0.0867774		3.652649E-05	2.728714E-08	8.318293E-07	-2.744723E-07
6.82307	11.46327	0.3218706	34.86592	0.001201515	8.244573E-05	34.86592	21.21418	-9.17028	34.86592	26.08866	-0.5489035	34.86592		0.5533147	34.86592			6.82307	11.46327	0.3218706	6.82307	3.755689		34.86592	0.2747086		2.228502E-05	1.811681E-08	4.143292E-07	-2.274268E-07
6.84262	11.26234	0.3209451	34.96582	0.001643837	0.0002152171	34.96582	13.33777	-4.449978	34.96582	15.52472	-0.4234678	34.96582		0.3408364	34.96582			6.84262	11.26234	0.3209451	6.84262	3.745642		34.96582	0.1567221		2.215284E-05	3.132763E-08	4.478522E-07	-1.89651E-07
6.86217	11.02841	0.3138541	35.06572	0.002622725	1.076539E-05	35.06572	16.88531	-6.032997	35.06572	19.30617	-0.4689121	35.06572		0.6700956	35.06572			6.86217	11.02841	0.3138541	6.86217	1.580093		35.06572	0.08175205		2.796603E-05	5.027773E-08	8.788471E-07	-4.121021E-07
6.881721	10.76439	0.3172455	35.16562	0.00963389	0.0001814394	35.16562	11.06138	-4.920253	35.16562	13.61598	-0.4565696	35.16562		0.290648	35.16562			6.881721	10.76439	0.3172455	6.881721	3.635127		35.16562	0.1251785		2.64965E-05	4.153921E-08	5.145075E-07	-2.349085E-07
6.901271	10.47125	0.3206368	35.26553	0.005726528	0.0002981329	35.26553	18.32915	-6.297029	35.26553	22.15975	-0.4311676	35.26553		0.675036	35.26553			6.901271	10.47125	0.3206368	6.901271	0.2356439		35.26553	0.1732863		4.543317E-05	6.245544E-08	1.270896E-06	-5.479693E-07
6.920821	10.23441	0.3163208	35.36543	0.004491207	0.0002319133	35.36543	17.49416	-2.939038	35.36543	19.35302	-0.06394894	35.36543		0.6616421	35.36543			6.920821	10.23441	0.3163208	6.920821	-0.2036767		35.36543	0.1146366		1.706618E-05	3.014824E-08	5.8227E-07	-3.723555E-08
6.940372	10.38098	0.3120047	35.46533	0.001749493	0.000129463	35.46533	23.32525	-0.8858908	35.46533	24.69769	-0.1695134	35.46533		0.8241382	35.46533			6.940372	10.38098	0.3120047	6.940372	-2.553722		35.46533	0.1186895		2.499598E-05	3.377206E-08	8.223604E-07	-1.394011E-07
6.959922	10.52755	0.3147797	35.56524	0.001296875	0.0003101557	35.56524	4.453146	2.957989	35.56524	5.606758	0.485256	35.56524		0.2550129	35.56524			6.959922	10.52755	0.3147797	6.959922	-1.648594		35.56524	0.1116737		1.444924E-05	1.172151E-07	5.912601E-07	2.869126E-07
6.979472	10.25577	0.3157043	35.66513	0.001403121	5.547772E-05	35.66513	10.00674	-11.64094	35.66513	17.74453	-1.375754	35.66513		0.2712515	35.66513			6.979472	10.25577	0.3157043	6.979472	0.4539342		35.66513	0.06139901		7.634402E-06	6.57685E-09	6.861687E-08	-9.439994E-08
6.999022	10.03737	0.3104627	35.76504	0.005089446	0.0002671401	35.76504	10.91079	-3.879903	35.76504	12.61893	-0.4166076	35.76504		0.4003707	35.76504			6.999022	10.03737	0.3104627	6.999022	-1.390116		35.76504	0.06808873		1.287484E-05	3.237118E-08	3.770755E-07	-1.570925E-07
7.018573	10.15191	0.3083051	35.86494	0.002218484	4.816489E-05	35.86494	22.52628	-5.821959	35.86494	25.39152	-0.3444309	35.86494		0.9354895	35.86494			7.018573	10.15191	0.3083051	7.018573	0.4411473		35.86494	0.03459958		3.574203E-05	5.1861E-08	1.245047E-06	-4.288327E-07
7.038123	10.3111	0.3169372	35.96484	0.003344741	0.0001732255	35.96484	20.08141	-15.52519	35.96484	26.58234	-0.8986552	35.96484		0.6825228	35.96484			7.038123	10.3111	0.3169372	7.038123	2.318078		35.96484	0.009914907		2.34685E-05	2.266815E-08	4.481881E-07	-4.027665E-07
7.057673	10.1655	0.305222	36.06474	0.005680136	0.0002422256	36.06474	8.307247	-12.37209	36.06474	17.5916	-1.415187	36.06474		0.6673226	36.06474			7.057673	10.1655	0.305222	7.057673	0.07580792		36.06474	0.1057648		1.696215E-05	3.657684E-08	3.713228E-07	-5.254911E-07
7.077224	10.40234	0.3064549	36.16465	0.005007276	0.0001067825	36.16465	29.03537	-13.79482	36.16465	31.88115	-0.5656654	36.16465	-0.095034303096608	0.7915456	36.16465	45.4522874617884	-21.5945659807591	7.077224	10.40234	0.3064549	7.077224	-3.045104		36.16465	0.07440939		5.881161E-05	4.58006E-08	1.270931E-06	-7.189216E-07
7.096774	10.53241	0.3203286	36.26455	0.008289972	0.0002631918	36.26455	24.79927	-17.09802	36.26455	28.83	-0.5709595	36.26455	-0.961161620652003	0.8179982	36.26455	317.651967344513	-219.007295571277	7.096774	10.53241	0.3203286	7.096774	0.1296955		36.26455	0.04887859		2.342887E-05	2.305762E-08	5.772823E-07	-3.296048E-07
7.116324	10.30818	0.3132376	36.36445	0.008027956	0.0002006566	36.36445	38.81798	-19.31004	36.36445	35.76568	-0.6778948	36.36445	-0.0768242827556664	0.7021863	36.36445	35.2862243394876	-17.5531646416891	7.116324	10.30818	0.3132376	7.116324	4.316484		36.36445	0.0517319		3.393612E-05	1.862866E-08	5.51493E-07	-3.738542E-07
7.135875	10.08008	0.3135459	36.46436	0.004935714	3.186554E-05	36.46436	13.50521	-21.31583	36.46436	27.25045	-0.8169687	36.46436		0.4247848	36.46436			7.135875	10.08008	0.3135459	7.135875	-1.817563		36.46436	0.1919685		1.754888E-05	1.003855E-08	2.118457E-07	-1.730713E-07
7.155425	9.955834	0.3046056	36.56425	0.004712393	0.0001376042	36.56425	37.52825	-11.97754	36.56425	35.12736	-0.4365263	36.56425	-0.0515623082230106	0.7808461	36.56425	37.1158681944118	-11.8459241876163	7.155425	9.955834	0.3046056	7.155425	2.674284		36.56425	0.1703113		3.632281E-05	2.29855E-08	7.39988E-07	-3.230242E-07
7.174975	10.04902	0.3157043	36.66416	0.003420209	0.0001530588	36.66416	20.24218	-16.86228	36.66416	22.55501	-1.416389	36.66416		0.6850181	36.66416			7.174975	10.04902	0.3157043	7.174975	6.482034		36.66416	0.1626479		2.251058E-05	3.031116E-08	3.943117E-07	-5.584989E-07
7.194526	9.765586	0.3086134	36.76406	0.008696326	0.0003031847	36.76406	3.537231	-3.145498	36.76406	4.359152	-1.104974	36.76406		0.05836994	36.76406			7.194526	9.765586	0.3086134	7.194526	-4.719271		36.76406	0.1469441		3.553436E-05	1.091525E-07	3.192747E-07	-3.527903E-07
7.214076	9.50739	0.3092298	36.86396	0.003256797	9.323138E-05	36.86396	19.68953	-10.55592	36.86396	24.22001	-0.6579282	36.86396		0.851074	36.86396			7.214076	9.50739	0.3092298	7.214076	-4.046134		36.86396	0.07606894		2.46729E-05	3.579637E-08	7.242858E-07	-4.76528E-07
7.233626	9.22881	0.3055303	36.96387	0.003865467	0.0001006915	36.96387	21.61577	-1.073453	36.96387	23.92486	-0.1081826	36.96387		0.65617	36.96387			7.233626	9.22881	0.3055303	7.233626	-3.43967		36.96387	0.1171069		5.543384E-05	6.354663E-08	1.511525E-06	-1.635207E-07
7.253177	8.931788	0.3027553	37.06377	0.006174495	0.0001236781	37.06377	28.52147	-3.917872	37.06377	33.24459	-0.1997394	37.06377	-0.0282442633460465	0.8486648	37.06377	47.8829888877668	-6.5774819505596	7.253177	8.931788	0.3027553	7.253177	4.952175		37.06377	0.09786545		1.96046E-05	1.505401E-08	4.907703E-07	-9.802617E-08
7.272727	8.807543	0.2993639	37.16367	0.001705949	0.000128167	37.16367	-1.208051	-6.565831	37.16367	7.220647	3.791648	37.16367		0.03386252	37.16367			7.272727	8.807543	0.2993639	7.272727	-0.705105		37.16367	0.12243		1.654223E-05	1.074388E-08	-1.978368E-08	-7.501275E-08
7.292278	8.996823	0.2950479	37.26357	0.004691642	4.375004E-05	37.26357	32.17687	-20.34385	37.26357	41.52768	-0.7220715	37.26357	-0.105377397645799	0.5990038	37.26357	39.0231509436008	-24.6724238637401	7.292278	8.996823	0.2950479	7.292278	-3.976719		37.26357	0.2200286		2.888769E-05	1.003384E-08	3.378196E-07	-2.439299E-07
7.311828	9.206485	0.3015224	37.36348	0.00563436	0.000180163	37.36348	20.31319	-22.01335	37.36348	33.31761	-1.376734	37.36348		0.9261493	37.36348			7.311828	9.206485	0.3015224	7.311828	-1.483278		37.36348	0.09102579		5.559383E-05	4.638312E-08	9.081962E-07	-1.250345E-06
7.331378	9.242399	0.305222	37.46338	0.003674797	0.0001601822	37.46338	21.69302	-9.634686	37.46338	25.37416	-0.4873694	37.46338		0.7084567	37.46338			7.331378	9.242399	0.305222	7.331378	-2.591169		37.46338	0.04094408		1.734171E-05	1.908191E-08	4.35247E-07	-2.121261E-07
7.350929	9.010412	0.3039891	37.56328	0.002847256	0.0001659422	37.56328	21.80361	-9.577143	37.56328	25.7167	-0.527424	37.56328		0.6607907	37.56328			7.350929	9.010412	0.3039891	7.350929	-7.488544		37.56328	0.1096127		2.136169E-05	2.134367E-08	4.854997E-07	-2.560642E-07
7.370479	9.005558	0.2968982	37.66318	0.003406037	5.351636E-05	37.66318	24.94052	-22.11679	37.66318	39.5555	-0.9861419	37.66318	-0.508446738398768	0.638339	37.66318	135.683101452281	-120.321248689909	7.370479	9.005558	0.2968982	7.370479	2.931849		37.66318	0.04183004		3.386078E-05	1.381448E-08	3.89077E-07	-3.836851E-07
7.390029	9.249194	0.2959726	37.76308	0.01413657	0.0004869144	37.76308	17.49428	-11.56375	37.76308	23.20304	-0.6799551	37.76308		0.7801002	37.76308			7.390029	9.249194	0.2959726	7.390029	0.08311471		37.76308	0.1177767		5.766072E-05	8.354886E-08	1.603103E-06	-1.090038E-06
7.40958	9.261812	0.309538	37.86299	0.006887782	0.0002514674	37.86299	17.47837	-14.85056	37.86299	24.89269	-0.9135878	37.86299		0.574912	37.86299			7.40958	9.261812	0.309538	7.40958	1.698828		37.86299	0.05296723		2.869867E-05	2.662684E-08	4.893456E-07	-4.470601E-07
7.42913	9.242399	0.2996722	37.96289	0.003399266	0.0003446913	37.96289	5.906043	-6.155218	37.96289	10.57949	-1.050887	37.96289		0.237299	37.96289			7.42913	9.242399	0.2996722	7.42913	-6.367865		37.96289	0.1722176		5.7011E-05	1.208718E-07	8.815144E-07	-9.263722E-07
7.44868	9.519038	0.30368	38.06279	0.01201201	0.0003138493	38.06279	27.59946	-3.796698	38.06279	32.09076	-0.1840521	38.06279	-0.0285417952955086	0.8244666	38.06279	49.6199502814701	-6.82592913304595	7.44868	9.519038	0.30368	7.44868	-3.887211		38.06279	0.01181916		5.70292E-05	4.565731E-08	1.440974E-06	-2.652143E-07
7.468231	9.532627	0.3120047	38.16269	0.007171005	0.0001860613	38.16269	17.80869	-16.32532	38.16269	26.70049	-0.9945808	38.16269		0.7324319	38.16269			7.468231	9.532627	0.3120047	7.468231	3.489904		38.16269	0.03455979		4.945604E-05	5.080987E-08	9.618982E-07	-9.566855E-07
7.487781	9.451091	0.3046056	38.2626	0.004922607	0.000142534	38.2626	27.01345	-20.65726	38.2626	37.29876	-0.8981641	38.2626	-0.172320489178101	0.6065072	38.2626	54.1749536400628	-41.4277377160916	7.487781	9.451091	0.3046056	7.487781	3.290794		38.2626	0.221659		2.933885E-05	1.279058E-08	3.549293E-07	-3.187847E-07
7.507331	9.33073	0.3073805	38.3625	0.0001952048	5.901512E-05	38.3625	35.3313	-13.23972	38.3625	42.23034	-0.5030546	38.3625	-0.058905368428392	0.8221211	38.3625	37.8898131570561	-14.1984732104065	7.507331	9.33073	0.3073805	7.507331	-3.193066		38.3625	0.2221736		2.332528E-05	1.07526E-08	4.0565E-07	-2.040641E-07
7.526882	9.060885	0.3046056	38.4624	0.003141613	8.719769E-05	38.4624	19.13103	-15.44851	38.4624	27.54073	-0.8938681	38.4624		0.6856567	38.4624			7.526882	9.060885	0.3046056	7.526882	0.9060416		38.4624	0.06602484		3.975402E-05	3.593659E-08	7.378987E-07	-6.595841E-07
7.546432	8.809485	0.296589	38.5623	0.005105642	0.0001517562	38.5623	20.72534	-9.118274	38.5623	24.76805	-0.5389807	38.5623		0.7427819	38.5623			7.546432	8.809485	0.296589	7.546432	1.414777		38.5623	0.05207325		4.188532E-05	5.071535E-08	1.105738E-06	-5.959714E-07
7.565982	8.828898	0.2990557	38.6622	0.001750793	0.0001343209	38.6622	22.36459	-9.712026	38.6622	27.59716	-0.4788483	38.6622		0.7944722	38.6622			7.565982	8.828898	0.2990557	7.565982	-5.236227		38.6622	0.02785817		4.491219E-05	4.685049E-08	1.166139E-06	-5.584038E-07
7.585533	8.75998	0.2947397	38.76211	0.003236298	5.028778E-05	38.76211	10.48563	-8.507812	38.76211	14.62567	-0.7864248	38.76211		0.5265108	38.76211			7.585533	8.75998	0.2947397	7.585533	-0.5744962		38.76211	0.2061425		2.275723E-05	5.601381E-08	6.439608E-07	-5.064268E-07
7.605083	8.794925	0.2999804	38.86201	0.00299435	0.000284026	38.86201	11.23647	-19.86697	38.86201	23.11677	-2.052306	38.86201		0.6992751	38.86201			7.605083	8.794925	0.2999804	7.605083	-1.096931		38.86201	0.06421924		2.545847E-05	3.331394E-08	3.373282E-07	-6.923007E-07
7.624633	9.024001	0.2947397	38.96191	0.0118579	0.000323296	38.96191	33.53395	-11.77846	38.96191	37.99988	-0.3847006	38.96191	-0.0540152490470787	0.8765792	38.96191	37.6472120563976	-13.2231993505214	7.624633	9.024001	0.2947397	7.624633	-5.467304		38.96191	0.06880847		5.798023E-05	3.519707E-08	1.2483E-06	-4.802216E-07
7.644184	9.234634	0.3021389	39.06181	0.007915615	0.0003077353	39.06181	14.63763	-12.0662	39.06181	20.59609	-0.9128569	39.06181		0.5991812	39.06181			7.644184	9.234634	0.3021389	7.644184	-2.689811		39.06181	0.08303823		2.290169E-05	3.234866E-08	4.920659E-07	-4.491858E-07
7.663734	9.503508	0.3064549	39.16172	0.0005463865	0.0004032843	39.16172	-4.711884	-8.693861	39.16172	10.89415	1.81064	39.16172		0.2407809	39.16172			7.663734	9.503508	0.3064549	7.663734	-0.2310771		39.16172	0.1737176		4.852326E-05	9.844318E-08	-5.184862E-07	-9.387919E-07
7.683284	9.440415	0.3061467	39.26162	0.003165064	0.0001483969	39.26162	12.44795	-23.6533	39.26162	30.86089	-2.27711	39.26162		0.7222888	39.26162			7.683284	9.440415	0.3061467	7.683284	-5.828076		39.26162	0.2176085		3.832242E-05	2.906343E-08	3.606429E-07	-8.212237E-07
7.702835	9.224928	0.3061467	39.36152	0.004235607	0.0001541556	39.36152	20.00047	-12.23479	39.36152	25.76617	-0.7328304	39.36152		0.622269	39.36152			7.702835	9.224928	0.3061467	7.702835	1.648594		39.36152	0.1365149		4.831903E-05	4.52894E-08	9.412475E-07	-6.897748E-07
7.722385	9.013323	0.3024471	39.46143	0.008200144	0.0001950629	39.46143	18.16722	-17.20995	39.46143	27.24869	-0.9970559	39.46143		0.6780729	39.46143			7.722385	9.013323	0.3024471	7.722385	1.706135		39.46143	0.09256944		3.418972E-05	3.122343E-08	6.02491E-07	-6.007173E-07
7.741935	8.99294	0.3092298	39.56133	0.002937404	5.973918E-05	39.56133	18.32753	-11.57522	39.56133	24.40636	-0.7259278	39.56133		0.563747	39.56133			7.741935	8.99294	0.3092298	7.741935	0.4301871		39.56133	0.03644028		3.507478E-05	3.319505E-08	6.556331E-07	-4.759423E-07
7.761486	9.190955	0.2975146	39.66123	0.003747283	0.0001955937	39.66123	19.66762	-20.75089	39.66123	32.32085	-1.165809	39.66123		0.6771994	39.66123			7.761486	9.190955	0.2975146	7.761486	0.8439339		39.66123	0.05763574		6.952792E-05	4.507235E-08	9.484596E-07	-1.105723E-06
7.781036	9.424884	0.309538	39.76113	0.01209583	0.0002957824	39.76113	29.86547	-13.71348	39.76113	36.4975	-0.5611839	39.76113	-0.0815084807093286	0.7420976	39.76113	44.3468834697823	-20.3629828039767	7.781036	9.424884	0.309538	7.781036	-4.539341		39.76113	0.03990105		8.339185E-05	4.645777E-08	1.478668E-06	-8.298046E-07
7.800587	9.305493	0.3098463	39.86103	0.01158975	0.0003681131	39.86103	24.19982	-16.33671	39.86103	32.02757	-0.7665498	39.86103		0.9416672	39.86103			7.800587	9.305493	0.3098463	7.800587	-5.609786		39.86103	0.05023493		4.101369E-05	3.765116E-08	9.570441E-07	-7.33622E-07
7.820137	9.074474	0.2947397	39.96094	0.005005949	0.0001658508	39.96094	4.34094	-21.993	39.96094	23.99633	-5.753452	39.96094		0.2640363	39.96094			7.820137	9.074474	0.2947397	7.820137	-3.570279		39.96094	0.2237767		2.268056E-05	1.039987E-08	4.273477E-08	-2.458725E-07
7.839687	9.230752	0.3067631	40.06084	0.01419961	0.0003942437	40.06084	26.80833	-19.88426	40.06084	35.87624	-0.8636185	40.06084	-0.151477164665032	0.8536553	40.06084	51.4052347633037	-38.1282649735964	7.839687	9.230752	0.3067631	7.839687	-0.9754561		40.06084	0.17946		6.389552E-05	4.237788E-08	1.150653E-06	-9.937249E-07
7.859238	9.074474	0.3012142	40.16074	0.008773381	0.000222146	40.16074	30.38566	-22.40521	40.16074	42.50226	-0.765882	40.16074	-0.124947953404191	0.6781111	40.16074	42.7592829835921	-31.5290381770725	7.859238	9.074474	0.3012142	7.859238	-0.524262		40.16074	0.140668		4.534498E-05	1.702182E-08	5.743647E-07	-4.398956E-07
7.878788	8.83278	0.2984393	40.26064	0.004376676	0.0001095836	40.26064	26.27925	-15.37272	40.26064	35.0027	-0.6999469	40.26064	-0.137006334716465	0.8826565	40.26064	59.2466028720853	-34.6578195031229	7.878788	8.83278	0.2984393	7.878788	1.817563		40.26064	0.08957449		4.922841E-05	3.546537E-08	1.017006E-06	-7.118505E-07
7.898338	8.967703	0.3055303	40.36055	0.002349377	0.0003697694	40.36055	3.031487	-8.755713	40.36055	8.7033	-2.019862	40.36055		0.2348984	40.36055			7.898338	8.967703	0.3055303	7.898338	-1.924425		40.36055	0.2079416		4.62595E-05	1.434541E-07	5.539516E-07	-1.118906E-06
7.917889	8.78813	0.293815	40.46045	0.002099936	3.917616E-05	40.46045	31.30109	-26.20172	40.46045	44.05079	-0.9039479	40.46045	-0.134367984812225	0.7431878	40.46045	40.8071223219499	-34.1590969226477	7.917889	8.78813	0.293815	7.917889	-2.156416		40.46045	0.08059462		2.308587E-05	8.841734E-09	2.889343E-07	-2.611816E-07
7.937439	8.946347	0.3089216	40.56035	0.01026631	0.0002202876	40.56035	31.73305	-11.1041	40.56035	36.92019	-0.4175779	40.56035	-0.0558194779626511	0.7509573	40.56035	40.6533118012248	-14.2254929426975	7.937439	8.946347	0.3089216	7.937439	0.09681493		40.56035	0.0279848		7.378199E-05	4.064787E-08	1.384838E-06	-5.782777E-07
7.956989	8.75901	0.2993639	40.66025	0.008630844	0.0001867864	40.66025	32.59028	-14.99323	40.66025	40.93496	-0.5377924	40.66025	-0.0704338444567944	0.8276286	40.66025	39.1132792014049	-17.9941491771338	7.956989	8.75901	0.2993639	7.956989	-1.584659		40.66025	0.03983699		6.351271E-05	3.136949E-08	1.130936E-06	-6.08209E-07
7.97654	8.518286	0.2925812	40.76015	0.005122897	0.0001019666	40.76015	28.76588	1.591565	40.76015	32.76928	0.002934411	40.76015	0.0100702451177408	0.5519863	40.76015	46.6132085431338	2.5790260998174	7.97654	8.518286	0.2925812	7.97654	-4.003206		40.76015	0.2045934		6.08338E-05	3.127083E-08	1.024718E-06	3.006944E-09
7.99609	8.68524	0.3015224	40.86006	0.006917573	6.134696E-05	40.86006	24.34463	-16.75941	40.86006	32.43391	-0.7032687	40.86006		0.5872861	40.86006			7.99609	8.68524	0.3015224	7.99609	0.08037466		40.86006	0.06578618		6.451099E-05	3.601513E-08	9.554844E-07	-6.719623E-07
8.01564	8.464899	0.298131	40.95996	0.007080112	9.945226E-05	40.95996	34.22513	-5.349049	40.95996	39.82176	-0.3006388	40.95996	-0.0231902890155832	0.7710353	40.95996	38.1868756550431	-5.96823050229384	8.01564	8.464899	0.298131	8.01564	-2.346392		40.95996	0.2113499		3.770919E-05	1.833498E-08	6.992159E-07	-2.102115E-07
8.035191	8.207674	0.2987475	41.05986	0.004848368	0.0001395549	41.05986	42.18016	-20.34988	41.05986	52.82158	-0.5058858	41.05986	-0.0669392205234615	0.699639	41.05986	35.7951694287351	-17.2694302670951	8.035191	8.207674	0.2987475	8.035191	3.775782		41.05986	0.05425315		7.18175E-05	1.800867E-08	8.488126E-07	-4.294023E-07
8.054741	7.96792	0.2882652	41.15976	0.0132061	0.0003470273	41.15976	29.53175	-24.13268	41.15976	41.24995	-0.9227109	41.15976	-0.152115217906644	0.7358568	41.15976	48.1403211618689	-39.3391873918537	8.054741	7.96792	0.2882652	8.054741	-1.40747		41.15976	0.08160125		9.045229E-05	3.911705E-08	1.185878E-06	-1.094222E-06
8.074291	8.160111	0.292273	41.25967	0.001398551	6.313685E-05	41.25967	18.56301	-15.90215	41.25967	27.38444	-0.873435	41.25967		0.5524103	41.25967			8.074291	8.160111	0.292273	8.074291	-3.866204		41.25967	0.08148282		3.902037E-05	2.874389E-08	5.928392E-07	-5.178065E-07
8.093842	8.367833	0.2913483	41.35957	0.01061611	0.0003033417	41.35957	33.34498	-13.11608	41.35957	39.49112	-0.4306118	41.35957	-0.0583725771291365	0.7837372	41.35957	38.5648134311839	-15.1692724265779	8.093842	8.367833	0.2913483	8.093842	4.910161		41.35957	0.1205726		7.64862E-05	3.843745E-08	1.394173E-06	-6.003475E-07
8.113392	8.569732	0.296589	41.45947	0.003853173	6.812079E-05	41.45947	46.40723	-26.71361	41.45947	53.65599	-0.4971541	41.45947	-0.0809461037190272	0.7132131	41.45947	36.6313328049686	-21.086262396483	8.113392	8.569732	0.296589	8.113392	-2.530889		41.45947	0.06183846		8.262286E-05	2.046836E-08	9.834218E-07	-4.889122E-07
8.132942	8.780365	0.3012142	41.55937	0.008071445	0.0003385286	41.55937	0.08461133	-9.696623	41.55937	10.29898	47.69167	41.55937		0.1070029	41.55937			8.132942	8.780365	0.3012142	8.132942	-4.055267		41.55937	0.1671568		0.0001280216	1.291488E-07	-2.788345E-08	-1.329808E-06
8.152493	8.706595	0.2968982	41.65928	0.003373989	3.781519E-05	41.65928	35.93778	-10.65041	41.65928	40.49315	-0.3878674	41.65928	-0.0418679763724173	0.8454819	41.65928	36.97928267251	-10.9590654755672	8.152493	8.706595	0.2968982	8.152493	-1.901591		41.65928	0.08536819		3.848514E-05	1.984423E-08	7.491756E-07	-2.905808E-07
8.172043	8.957026	0.3015224	41.75918	0.004835344	0.0001432903	41.75918	26.64904	-12.15765	41.75918	32.17878	-0.467113	41.75918	-0.0849858763910151	0.882834	41.75918	48.8776626871077	-22.2986491272702	8.172043	8.957026	0.3015224	8.172043	1.543559		41.75918	0.1361097		6.177564E-05	5.266925E-08	1.535566E-06	-7.172827E-07
8.191593	9.211339	0.3005978	41.85908	0.009829996	0.0002138094	41.85908	36.13395	-16.73214	41.85908	44.68756	-0.5373275	41.85908	-0.0655510069816191	0.7467834	41.85908	37.2316948457037	-17.2404629616514	8.191593	9.211339	0.3005978	8.191593	2.986649		41.85908	0.06426271		7.959116E-05	2.976365E-08	1.171638E-06	-6.295533E-07
8.211143	9.288021	0.3030635	41.95898	0.002866583	0.0001368759	41.95898	15.95257	0.8503494	41.95898	18.15877	0.0435087	41.95898		0.2174586	41.95898			8.211143	9.288021	0.3030635	8.211143	-0.06576109		41.95898	0.1265224		2.412738E-05	1.59116E-08	2.88662E-07	1.255931E-08
8.230694	9.544275	0.3018306	42.05888	0.007296986	0.0003030235	42.05888	4.112151	0.4025466	42.05888	4.543383	-0.002424755	42.05888		0.09502768	42.05888			8.230694	9.544275	0.3018306	8.230694	-0.5050817		42.05888	0.1189654		3.254375E-05	1.498163E-07	6.806707E-07	-1.65046E-09
8.250244	9.832561	0.3046056	42.15879	0.005060598	0.000154185	42.15879	20.6417	-20.1224	42.15879	31.94298	-1.094037	42.15879		0.4476978	42.15879			8.250244	9.832561	0.3046056	8.250244	-1.411123		42.15879	0.1336302		0.0001285107	5.638627E-08	1.215184E-06	-1.329456E-06
8.269794	10.05581	0.3113883	42.25869	0.007566505	9.659556E-05	42.25869	23.74125	-26.41104	42.25869	40.97572	-1.313467	42.25869		0.8598839	42.25869			8.269794	10.05581	0.3113883	8.269794	2.645057		42.25869	0.126207		0.0001047731	5.365823E-08	1.331877E-06	-1.749376E-06
8.289345	9.966512	0.3042973	42.35859	0.003298633	1.375882E-05	42.35859	28.59525	-16.69648	42.35859	35.07832	-0.582131	42.35859	-0.104155356097929	0.7299479	42.35859	47.4757621268897	-27.7206231756899	8.289345	9.966512	0.3042973	8.289345	-0.08768145		42.35859	0.1013673		0.0001002447	5.946695E-08	1.802786E-06	-1.049458E-06
8.308895	10.24897	0.3113883	42.4585	0.009757463	0.0002668007	42.4585	15.36399	-7.835614	42.4585	19.39074	-0.6190828	42.4585		0.2146397	42.4585			8.308895	10.24897	0.3113883	8.308895	-0.8759012		42.4585	0.01711527		4.829881E-05	2.757132E-08	4.545687E-07	-2.814157E-07
8.328445	10.4266	0.3147797	42.5584	0.01469314	0.0003060139	42.5584	27.2759	-26.67673	42.5584	43.16784	-0.9961637	42.5584	-0.202549564772123	0.8561305	42.5584	55.3787194421526	-54.1622159829639	8.328445	10.4266	0.3147797	8.328445	1.5874		42.5584	0.1488961		9.493962E-05	4.361812E-08	1.333967E-06	-1.32885E-06
8.347996	10.32857	0.3061467	42.6583	0.01380086	0.0001809564	42.6583	39.64382	-17.22054	42.6583	48.06675	-0.4529538	42.6583	-0.0585540716715661	0.677482	42.6583	36.1301087669192	-15.6942477586527	8.347996	10.32857	0.3061467	8.347996	0.566276		42.6583	0.1758824		9.106773E-05	2.670378E-08	1.169214E-06	-5.295998E-07
8.367546	10.5159	0.3138541	42.7582	0.01112849	0.0004239861	42.7582	2.74669	-0.4002693	42.7582	3.162648	-0.3367635	42.7582		0.01948001	42.7582			8.367546	10.5159	0.3138541	8.367546	2.708078		42.7582	0.1479722		7.440781E-05	1.449125E-07	4.343395E-07	-1.462697E-07
8.387096	10.32566	0.3098463	42.8581	0.002493926	9.591394E-05	42.8581	30.01288	-36.73157	42.8581	55.40422	-1.268628	42.8581	-0.205911033392057	0.8808876	42.8581	45.3065089287614	-55.4488350718274	8.387096	10.32566	0.3098463	8.387096	-0.4484541		42.8581	0.129112		8.143023E-05	2.336794E-08	8.014778E-07	-1.016778E-06
8.406647	10.14803	0.312313	42.95801	0.006529742	0.0001028148	42.95801	40.64606	-24.78743	42.95801	52.05722	-0.6967253	42.95801	-0.0798164165484249	0.9636687	42.95801	35.326703118874	-21.543497734862	8.406647	10.14803	0.312313	8.406647	3.711848		42.95801	0.09691527		8.672873E-05	3.084102E-08	1.317298E-06	-9.177952E-07
8.426197	9.881094	0.3083051	43.05791	0.006764227	4.585142E-05	43.05791	40.14516	-29.49641	43.05791	54.29619	-0.8022007	43.05791	-0.0984473921771414	0.8486126	43.05791	36.2494149033763	-26.6340364346046	8.426197	9.881094	0.3083051	8.426197	6.321284		43.05791	0.02096446		9.531245E-05	2.743597E-08	1.161987E-06	-9.321472E-07
8.445747	9.759762	0.3055303	43.15781	0.011899	0.000342859	43.15781	15.92246	-3.898957	43.15781	18.00638	-0.2471903	43.15781		0.2222676	43.15781			8.445747	9.759762	0.3055303	8.445747	-4.621543		43.15781	0.1303344		7.65156E-05	5.245336E-08	9.168979E-07	-2.266483E-07
8.465298	9.974277	0.3061467	43.25771	0.002698132	4.657659E-05	43.25771	36.57484	-33.20389	43.25771	56.02759	-0.9383007	43.25771	-0.123638456461994	0.8340466	43.25771	37.0160871699972	-33.6044668601223	8.465298	9.974277	0.3061467	8.465298	2.790279		43.25771	0.105462		7.28036E-05	1.934369E-08	7.903423E-07	-7.415787E-07
8.484848	10.19365	0.3046056	43.35762	0.008471039	0.0001342767	43.35762	32.24169	-22.46655	43.35762	43.90944	-0.723061	43.35762	-0.100804926298191	0.81336	43.35762	39.4101948727468	-27.4616762213007	8.484848	10.19365	0.3046056	8.484848	-1.652247		43.35762	0.1648707		6.49668E-05	2.740682E-08	9.751975E-07	-7.051273E-07
8.504398	10.43825	0.3076887	43.45752	0.01350897	0.0002227844	43.45752	28.87029	-15.49425	43.45752	35.26048	-0.5889438	43.45752	-0.0906803282030256	0.6445241	43.45752	46.1358535885698	-24.7604119454746	8.504398	10.43825	0.3076887	8.504398	0.183583		43.45752	0.06032224		7.560864E-05	3.919532E-08	1.190864E-06	-7.013517E-07
8.52395	10.52367	0.3104627	43.55742	0.001713138	6.131113E-05	43.55742	25.95728	-27.16752	43.55742	42.24057	-1.106993	43.55742	-0.254864328616301	0.780191	43.55742	66.643884357161	-69.7510964765018	8.52395	10.52367	0.3104627	8.52395	-1.558172		43.55742	0.1175526		0.0001189746	5.202305E-08	1.473053E-06	-1.630659E-06
8.5435	10.47902	0.3061467	43.65732	0.001906011	4.772806E-05	43.65732	41.24021	-21.21348	43.65732	52.18166	-0.5228355	43.65732	-0.0672806627917545	0.7664788	43.65732	35.8786526208324	-18.4555592815871	8.5435	10.47902	0.3061467	8.5435	-1.191006		43.65732	0.03676541		0.0001302804	3.667275E-08	1.695845E-06	-8.866482E-07
8.56305	10.77313	0.3255702	43.75723	0.001638922	0.0001064745	43.75723	18.23347	-0.7012687	43.75723	20.86403	-0.06529196	43.75723		0.3850984	43.75723			8.56305	10.77313	0.3255702	8.56305	1.424824		43.75723	0.04674447		1.54852E-05	1.36991E-08	2.852112E-07	-1.8622E-08
8.582601	10.86049	0.3246455	43.85713	0.002776424	0.0001150172	43.85713	52.39865	-21.57715	43.85713	59.92742	-0.4576376	43.85713	-0.0556687616238204	0.8022345	43.85713	37.2526873852282	-15.3402214260882	8.582601	10.86049	0.3246455	8.582601	0.2447774		43.85713	0.0312337		0.0001508574	3.369898E-08	1.836334E-06	-8.403754E-07
8.602151	10.63141	0.3144715	43.95703	0.00419097	0.0003414541	43.95703	9.395738	-6.267939	43.95703	13.23603	-0.7228894	43.95703		0.4626772	43.95703			8.602151	10.63141	0.3144715	8.602151	1.262248		43.95703	0.1349096		9.234601E-05	2.438825E-07	2.616074E-06	-1.891132E-06
8.621701	10.38778	0.309538	44.05693	0.00365233	0.0001412814	44.05693	38.12821	-24.70068	44.05693	50.65445	-0.7326108	44.05693	-0.0861713008680807	0.8933686	44.05693	36.8208932091924	-23.8537560556811	8.621701	10.38778	0.309538	8.621701	1.940865		44.05693	0.02286644		0.0001035599	3.605677E-08	1.473355E-06	-1.079395E-06
8.641252	10.34701	0.3086134	44.15683	0.007728686	3.279281E-05	44.15683	28.78508	-29.83244	44.15683	48.58317	-1.131501	44.15683	-0.173783339285054	0.9149641	44.15683	46.5226735607	-48.2154153028084	8.641252	10.34701	0.3086134	8.641252	-2.83686		44.15683	0.05827475		0.0001750557	6.78592E-08	2.183228E-06	-2.470325E-06
8.660802	10.3538	0.3116965	44.25674	0.0103927	0.0002304733	44.25674	34.82927	-26.06089	44.25674	49.54326	-0.788148	44.25674	-0.100535324246905	0.8554386	44.25674	37.3622565206677	-27.9561866358032	8.660802	10.3538	0.3116965	8.660802	0.7434656		44.25674	0.1170405		0.000145246	5.062018E-08	1.969668E-06	-1.55239E-06
8.680352	10.33827	0.3092298	44.35664	0.01734583	0.0003546728	44.35664	51.84929	-19.55633	44.35664	57.72118	-0.3742589	44.35664	-0.0500707099348224	0.9220657	44.35664	36.9979513528483	-13.9547563672274	8.680352	10.33827	0.3092298	8.680352	2.075128		44.35664	0.05197992		0.0002218922	6.140923E-08	3.319733E-06	-1.242439E-06
8.699903	10.35672	0.312313	44.45654	0.0107196	9.012963E-05	44.45654	39.0953	-18.6964	44.45654	48.35407	-0.49994	44.45654	-0.06037228823618	0.8192734	44.45654	35.2630379545317	-16.8637130808762	8.699903	10.35672	0.312313	8.699903	-0.4448007		44.45654	0.2237297		0.0001713869	6.005381E-08	2.597341E-06	-1.298515E-06
8.719453	10.32274	0.3046056	44.55644	0.01081572	0.0001257761	44.55644	30.58727	-9.52242	44.55644	35.92595	-0.3388801	44.55644	-0.0497612811282806	0.6298131	44.55644	44.748183141914	-13.9309886454006	8.719453	10.32274	0.3046056	8.719453	-0.5206086		44.55644	0.1242087		8.757148E-05	4.273245E-08	1.453985E-06	-4.927265E-07
8.739003	10.37904	0.3113883	44.65635	0.005680077	8.984635E-05	44.65635	54.52903	-31.94158	44.65635	70.52908	-0.6417113	44.65635	-0.0779572315705544	0.8423687	44.65635	37.341414700806	-21.8735601611743	8.739003	10.37904	0.3113883	8.739003	-1.444917		44.65635	0.08062319		0.0001554366	2.6322E-08	1.562434E-06	-1.002631E-06
8.758554	10.19462	0.3104627	44.75625	0.01447002	0.0002594856	44.75625	38.82882	-5.906077	44.75625	44.63958	-0.1866039	44.75625	-0.0190820889469939	0.8058438	44.75625	35.2788557120573	-5.36610842773847	8.758554	10.19462	0.3104627	8.758554	0.8293204		44.75625	0.02414137		0.0001266086	5.120048E-08	2.246785E-06	-4.192589E-07
8.778104	10.23635	0.3049138	44.85615	0.0006699488	5.266822E-05	44.85615	24.50039	-41.65543	44.85615	56.01751	-1.878602	44.85615		0.7182644	44.85615			8.778104	10.23635	0.3049138	8.778104	-5.86461		44.85615	0.0252566		7.483082E-05	1.712842E-08	4.508509E-07	-8.469694E-07
8.797654	10.50037	0.3092298	44.95605	0.01288156	0.0001827798	44.95605	46.81018	-13.87275	44.95605	56.48083	-0.3185887	44.95605	-0.0377142224543399	0.8531312	44.95605	35.9460225780667	-10.6530317265628	8.797654	10.50037	0.3092298	8.797654	2.0322		44.95605	0.03126739		0.0002842473	7.601689E-08	4.090903E-06	-1.303315E-06
8.817204	10.73042	0.3092298	45.05595	0.01159596	0.0001384711	45.05595	42.98534	-31.05079	45.05595	59.89436	-0.7699519	45.05595	-0.0885980514842393	0.7959129	45.05595	34.7219282076912	-25.0816573816888	8.817204	10.73042	0.3092298	8.817204	-1.63398		45.05595	0.1907232		0.0001484587	3.293817E-08	1.563152E-06	-1.203552E-06
8.836755	10.72557	0.318171	45.15586	0.01428976	0.0003421958	45.15586	20.02599	8.207966	45.15586	25.93473	0.4298773	45.15586		0.2859663	45.15586			8.836755	10.72557	0.318171	8.836755	1.645854		45.15586	0.2137221		0.0004663257	1.982626E-07	4.723903E-06	2.030699E-06
8.856305	10.51493	0.3113883	45.25576	0.01167568	0.0001623476	45.25576	43.69874	-24.50508	45.25576	57.80165	-0.6287843	45.25576	-0.0678863794413462	0.7673345	45.25576	34.4230363151197	-19.3035151974991	8.856305	10.51493	0.3113883	8.856305	0.3452457		45.25576	0.1966601		0.0001413646	3.246721E-08	1.588695E-06	-9.989463E-07
8.875855	10.2878	0.3027553	45.35566	0.02523797	0.0003720879	45.35566	52.07298	-25.36424	45.35566	66.73439	-0.5087943	45.35566	-0.0633798704136157	0.9087783	45.35566	37.0811490133657	-18.0618704437747	8.875855	10.2878	0.3027553	8.875855	-3.394916		45.35566	0.06923084		0.0002674319	5.457224E-08	3.245867E-06	-1.651479E-06
8.895406	10.36836	0.3089216	45.45557	0.009700378	0.0001039079	45.45557	27.83226	-30.26291	45.45557	47.14091	-1.125144	45.45557	-0.184083073546252	0.8314345	45.45557	48.3524712176646	-52.5751830690442	8.895406	10.36836	0.3089216	8.895406	5.607959		45.45557	0.1588933		0.000106867	3.998305E-08	1.252128E-06	-1.408824E-06
8.914956	10.612	0.3110801	45.55547	0.03192617	0.0004160938	45.55547	56.18219	-35.93847	45.55547	77.90765	-0.6689898	45.55547	-0.0845094196775547	0.8664792	45.55547	37.8150393898472	-24.1894209733102	8.914956	10.612	0.3110801	8.914956	7.306787		45.55547	0.1072784		0.0004083093	5.828908E-08	3.774426E-06	-2.525053E-06
8.934506	10.84107	0.3172455	45.65537	0.002513497	5.906029E-05	45.65537	29.86548	-40.38571	45.65537	58.0257	-1.479002	45.65537	-0.20904910479221	0.8464075	45.65537	44.3467505699779	-59.9680655660014	8.934506	10.84107	0.3172455	8.934506	3.847937		45.65537	0.1637493		0.0001649532	4.146669E-08	1.347716E-06	-1.993274E-06
8.954057	10.7576	0.3135459	45.75527	0.0114534	0.0002478476	45.75527	45.66451	-22.43239	45.75527	57.16307	-0.5000759	45.75527	-0.0619919243672339	0.7982865	45.75527	36.2793440136105	-17.8219877327406	8.954057	10.7576	0.3135459	8.954057	0.5644493		45.75527	0.01187727		0.000204181	4.98819E-08	2.550295E-06	-1.275341E-06
8.973607	10.55473	0.3120047	45.85518	0.0208256	0.0002499837	45.85518	55.61895	-23.79753	45.85518	68.54179	-0.5061935	45.85518	-0.055705824540818	0.8816862	45.85518	37.5110956498661	-16.0497714939319	8.973607	10.55473	0.3120047	8.973607	0.2128102		45.85518	0.03937714		0.0002286562	4.291272E-08	2.624259E-06	-1.328383E-06
8.993157	10.30042	0.3027553	45.95508	0.01725631	0.0001999387	45.95508	68.66785	-19.32812	45.95508	83.02523	-0.3228065	45.95508	-0.0412422293911859	0.961004	45.95508	42.307695035409	-11.9084571174689	8.993157	10.30042	0.3027553	8.993157	-0.9380088		45.95508	0.1340309		0.0004022209	5.607505E-08	4.430524E-06	-1.430202E-06
9.012708	10.40525	0.3144715	46.05498	0.001618978	0.0001099012	46.05498	32.01115	-36.64844	46.05498	55.14917	-1.221687	46.05498	-0.152086515782125	0.76595	46.05498	38.4408462645285	-44.0095713732397	9.012708	10.40525	0.3144715	9.012708	1.504285		46.05498	0.07026093		0.000100355	2.527328E-08	8.828385E-07	-1.078552E-06
9.032258	10.24994	0.3021389	46.15488	0.01427665	0.0002795892	46.15488	53.98312	-34.33055	46.15488	73.30205	-0.7025187	46.15488	-0.0824671202380195	0.8966025	46.15488	37.6058622737015	-23.915437185361	9.032258	10.24994	0.3021389	9.032258	4.217843		46.15488	0.02606664		0.0003869435	6.45677E-08	3.872791E-06	-2.720708E-06
9.051808	10.39845	0.3076887	46.25478	0.01930188	0.0002597371	46.25478	52.14827	-33.15726	46.25478	71.04339	-0.6969382	46.25478	-0.0811868691929755	0.9079815	46.25478	37.1093669106044	-23.5951271140851	9.051808	10.39845	0.3076887	9.051808	4.4133		46.25478	0.1342667		0.000730377	1.313944E-07	7.658286E-06	-5.337351E-06
9.071359	10.25674	0.3030635	46.35469	0.01083504	0.0003305655	46.35469	4.800273	-22.90563	46.35469	25.48447	-4.10382	46.35469		0.4106192	46.35469			9.071359	10.25674	0.3030635	9.071359	-1.874191		46.35469	0.1338562		0.0004111113	2.599245E-07	1.568228E-06	-6.435726E-06
9.090909	10.39845	0.3067631	46.45459	0.01316786	5.287984E-05	46.45459	62.1651	-37.41081	46.45459	82.06739	-0.6006508	46.45459	-0.0829864863272404	0.8369663	46.45459	40.2499510366794	-24.2223264961411	9.090909	10.39845	0.3067631	9.090909	-0.09042149		46.45459	0.1941906		0.0002976368	3.698737E-08	2.602135E-06	-1.562975E-06
9.110459	10.62268	0.3153961	46.55449	0.005576814	0.0001312762	46.55449	63.42145	-35.27229	46.55449	83.3508	-0.6233067	46.55449	-0.0769973518064213	0.8787252	46.55449	40.4967101599986	-22.522531375414	9.110459	10.62268	0.3153961	9.110459	-0.3982199		46.55449	0.09446615		0.0004129868	5.223598E-08	3.694918E-06	-2.303067E-06
9.13001	10.4732	0.3086134	46.65439	0.01096429	0.000172145	46.65439	43.71754	-27.58824	46.65439	59.19546	-0.6239124	46.65439	-0.074095035575621	0.7695043	46.65439	34.4186053616007	-21.7200841419518	9.13001	10.4732	0.3086134	9.13001	0.8813812		46.65439	0.08060415		0.0001803019	3.959446E-08	1.98852E-06	-1.240663E-06
9.14956	10.66247	0.3129294	46.7543	0.0231001	0.0002747834	46.7543	49.66393	-27.28481	46.7543	66.06622	-0.5848548	46.7543	-0.0677750121198288	0.6899356	46.7543	36.2402438247484	-19.9099874097271	9.14956	10.66247	0.3129294	9.14956	-6.334071		46.7543	0.06338518		0.0006028253	9.528863E-08	5.434197E-06	-3.178216E-06
9.16911	10.50523	0.3120047	46.8542	0.02966933	0.00035952	46.8542	69.56634	-23.63276	46.8542	82.65982	-0.3637306	46.8542	-0.0493117394806251	0.9226412	46.8542	42.73300455728	-14.5170612832749	9.16911	10.50523	0.3120047	9.16911	5.243533		46.8542	0.2386611		0.0006796277	9.177303E-08	7.129002E-06	-2.593036E-06
9.188661	10.24218	0.3104627	46.9541	0.02301467	0.0003353714	46.9541	77.43021	-29.13918	46.9541	92.56286	-0.4168515	46.9541	-0.0581713788710267	0.9035226	46.9541	45.6032507310276	-17.1617976664228	9.188661	10.24218	0.3104627	9.188661	-0.01461357		46.9541	0.03702032		0.0008013038	8.450117E-08	7.219529E-06	-3.009471E-06
9.208211	9.976219	0.3101545	47.054	0.008231161	0.0002008224	47.054	60.81211	-11.11035	47.054	70.98127	-0.2073163	47.054	-0.0245376298156681	0.6544745	47.054	39.7073826145113	-7.25452614270736	9.208211	9.976219	0.3101545	9.208211	3.021357		47.054	0.08036759		0.0007553307	9.811655E-08	6.81943E-06	-1.413779E-06
9.227761	9.722877	0.2990557	47.1539	0.05390117	0.0005148917	47.1539	65.8004	-41.29275	47.1539	88.67838	-0.6875752	47.1539	-0.0869945312396537	0.8052695	47.1539	41.0718463319574	-25.7744528843505	9.227761	9.722877	0.2990557	9.227761	3.659787		47.1539	0.1195197		0.0009919786	1.0158E-07	7.422665E-06	-5.10364E-06
9.247312	9.90536	0.300906	47.25381	0.01755033	0.0002525637	47.25381	65.67713	-11.72847	47.25381	78.20167	-0.1933846	47.25381	-0.0246787518265836	0.9660119	47.25381	41.0310583934398	-7.32723047136738	9.247312	9.90536	0.300906	9.247312	-0.6073767		47.25381	0.2181358		0.0004919219	7.770458E-08	5.966093E-06	-1.15375E-06
9.266862	10.10046	0.3055303	47.35371	0.007329152	9.637372E-05	47.35371	79.32452	-22.68786	47.35371	93.00512	-0.3215129	47.35371	-0.0447403590754969	0.8516546	47.35371	46.5422430981022	-13.3116945568361	9.266862	10.10046	0.3055303	9.266862	1.958219		47.35371	0.02415023		0.0005161476	5.081872E-08	4.499559E-06	-1.446666E-06
9.286412	10.3043	0.3067631	47.45361	0.02564519	0.0002357068	47.45361	79.41286	-30.7526	47.45361	97.2888	-0.4227041	47.45361	-0.0604960983258625	0.9458258	47.45361	46.5784973229244	-18.0375076674105	9.286412	10.3043	0.3067631	9.286412	-0.2630444		47.45361	0.04981123		0.0007238701	7.233459E-08	6.482032E-06	-2.739981E-06
9.305963	10.11697	0.3055303	47.55351	0.01439237	0.0002459878	47.55351	20.46911	-4.765884	47.55351	23.71771	-0.2830183	47.55351		0.1687058	47.55351			9.305963	10.11697	0.3055303	9.305963	-1.279601		47.55351	0.01289998		0.000686043	2.057481E-07	4.695446E-06	-1.328897E-06
9.325513	10.33439	0.3113883	47.65342	0.02148077	0.0002579044	47.65342	71.38416	-24.4836	47.65342	86.05524	-0.3724388	47.65342	-0.0498156439716642	0.9663811	47.65342	43.4876731687431	-14.9155636274691	9.325513	10.33439	0.3113883	9.325513	-3.910045		47.65342	0.03945794		0.0004989281	6.510761E-08	5.250521E-06	-1.955498E-06
9.345063	10.13152	0.3083051	47.75332	0.05579151	0.0004922524	47.75332	92.00954	-20.3335	47.75332	108.6734	-0.2693686	47.75332	-0.0380964281930841	0.940819	47.75332	51.7235475271044	-11.4305642512134	9.345063	10.13152	0.3083051	9.345063	-0.6128568		47.75332	0.180498		0.0009801164	7.807954E-08	8.193129E-06	-2.206972E-06
9.364614	9.937392	0.3042973	47.85322	0.04596728	0.0005180304	47.85322	71.9491	-25.85173	47.85322	87.39485	-0.3749892	47.85322	-0.0521886514156962	0.9907925	47.85322	43.6719805237905	-15.6915959680289	9.364614	9.937392	0.3042973	9.364614	3.562059		47.85322	0.1771735		0.001325573	1.71955E-07	1.407118E-05	-5.276541E-06
9.384164	10.16064	0.2968982	47.95313	0.007108219	0.00010294	47.95313	76.50694	-16.13171	47.95313	87.06731	-0.23152	47.95313	-0.0314881165117472	0.8850499	47.95313	44.9949541656351	-9.48731819073705	9.384164	10.16064	0.2968982	9.384164	1.226627		47.95313	0.1689478		0.0009853478	1.150395E-07	9.758071E-06	-2.259189E-06
9.403714	10.35283	0.3221788	48.05302	0.0310528	0.0003759054	48.05302	78.77275	-35.84332	48.05302	99.68523	-0.4845407	48.05302	-0.0697067557285623	0.9712844	48.05302	46.2533500850332	-21.0462858272813	9.403714	10.35283	0.3221788	9.403714	8.978215		48.05302	0.09872694		0.001331856	1.301793E-07	1.167826E-05	-5.658591E-06
9.423265	10.34507	0.3153961	48.15293	0.03092985	0.0003651798	48.15293	71.82389	-25.87439	48.15293	87.75819	-0.3741269	48.15293	-0.0519566179975448	0.7238176	48.15293	43.6357387187175	-15.7196707540996	9.423265	10.34507	0.3153961	9.423265	-1.680561		48.15293	0.05870819		0.0004332426	4.071786E-08	3.346769E-06	-1.252116E-06
9.442815	10.17423	0.3064549	48.25283	0.0220234	0.0002292298	48.25283	79.69276	-23.84434	48.25283	95.12222	-0.319359	48.25283	-0.046080823615108	0.9716924	48.25283	46.6934989388963	-13.970852673604	9.442815	10.17423	0.3064549	9.442815	1.915292		48.25283	0.162344		0.001451372	1.558632E-07	1.412332E-05	-4.510409E-06
9.462365	10.40428	0.3076887	48.35273	0.01694589	0.0002637248	48.35273	72.45854	-10.2623	48.35273	84.20896	-0.1546232	48.35273	-0.0203888486417652	0.9595299	48.35273	43.735929020644	-6.19431925618363	9.462365	10.40428	0.3076887	9.462365	-4.171262		48.35273	0.05054492		0.0005328012	7.209533E-08	5.999774E-06	-9.277041E-07
9.481915	10.46737	0.30368	48.45264	0.03228535	0.0002052901	48.45264	86.33561	-22.39099	48.45264	103.1454	-0.2903901	48.45264	-0.041963925895215	0.9655201	48.45264	49.2595155326559	-12.7753670769768	9.481915	10.46737	0.30368	9.481915	-2.04316		48.45264	0.1666767		0.001673325	1.518593E-07	1.50422E-05	-4.368107E-06
9.501466	10.64112	0.316629	48.55254	0.01770535	8.005682E-05	48.55254	79.44044	-30.58464	48.55254	97.73158	-0.3985543	48.55254	-0.0587977772174022	0.9027054	48.55254	46.5898201837738	-17.9371189292554	9.501466	10.64112	0.316629	9.501466	5.616179		48.55254	0.1102159		0.0009041494	8.545084E-08	7.757799E-06	-3.091904E-06
9.521017	10.50329	0.3039891	48.65244	0.04973261	0.000456948	48.65244	73.06048	-22.686	48.65244	87.37709	-0.3211084	48.65244	-0.0445274136103325	0.8636429	48.65244	43.8365581296396	-13.6116870904138	9.521017	10.50329	0.3039891	9.521017	2.8396		48.65244	0.05069797		0.0006078783	6.876314E-08	5.720628E-06	-1.836942E-06
9.540567	10.75857	0.3110801	48.75234	0.02232488	0.0003734757	48.75234	41.63715	-43.81445	48.75234	66.69331	-1.156292	48.75234	-0.125590733360889	0.7560587	48.75234	36.5591920590653	-38.4709543629616	9.540567	10.75857	0.3110801	9.540567	0.3479857		48.75234	0.1004578		0.001738883	2.955707E-07	1.289476E-05	-1.49101E-05
9.560118	10.92358	0.3169372	48.85225	0.01228105	0.0002035787	48.85225	78.80416	-31.9779	48.85225	97.8157	-0.4143078	48.85225	-0.0611608700098993	0.9335416	48.85225	46.2633688583228	-18.7731898100091	9.560118	10.92358	0.3169372	9.560118	-1.248547		48.85225	0.0975557		0.0009145217	8.922991E-08	8.063433E-06	-3.340743E-06
9.579668	10.71295	0.3135459	48.95215	0.04913073	0.0003706541	48.95215	89.75057	-20.84993	48.95215	105.2912	-0.2541368	48.95215	-0.0383455575964859	0.9863725	48.95215	50.7690862369244	-11.7941505586007	9.579668	10.71295	0.3135459	9.579668	3.098078		48.95215	0.06465235		0.003395053	3.020668E-07	3.082514E-05	-7.833802E-06
9.599218	10.46543	0.3126212	49.05205	0.02189763	0.0001364797	49.05205	83.2689	-26.73544	49.05205	101.0962	-0.3205634	49.05205	-0.0499228674780769	0.9356374	49.05205	47.9216702962524	-15.3863822421792	9.599218	10.46543	0.3126212	9.599218	0.4073534		49.05205	0.2121462		0.002189109	2.004034E-07	1.929298E-05	-6.184624E-06
9.618769	10.32954	0.3021389	49.15195	0.02286928	0.0003182564	49.15195	87.15209	-10.36743	49.15195	100.4499	-0.1302067	49.15195	-0.0191124993658268	0.9654389	49.15195	49.618650126324	-5.90252867072491	9.618769	10.32954	0.3021389	9.618769	2.333605		49.15195	0.1446351		0.003313936	3.170805E-07	3.158411E-05	-4.112463E-06
9.638319	10.55473	0.3098463	49.25185	0.03115117	0.0002078534	49.25185	100.9031	-36.11182	49.25185	123.3621	-0.377262	49.25185	-0.0641855972699843	0.9311603	49.25185	55.5002740011937	-19.8627803608374	9.638319	10.55473	0.3098463	9.638319	-3.391263		49.25185	0.09964073		0.001928827	1.180197E-07	1.3622E-05	-5.139064E-06
9.657869	10.7741	0.3104627	49.35176	0.06822795	0.0006301873	49.35176	97.06362	-22.8341	49.35176	113.9421	-0.2450494	49.35176	-0.0411250472991345	0.955791	49.35176	54.2077623175899	-12.7523113968524	9.657869	10.7741	0.3104627	9.657869	2.346392		49.35176	0.1242981		0.003870976	2.849803E-07	3.153814E-05	-7.728401E-06
9.67742	10.976	0.3113883	49.45166	0.08934576	0.0007769904	49.45166	97.29803	-3.674246	49.45166	111.4615	-0.04648609	49.45166	-0.00659865668089095	0.9529573	49.45166	54.2940392343176	-2.05029473968732	9.67742	10.976	0.3113883	9.67742	3.889038		49.45166	0.09335501		0.0040995	3.144519E-07	3.501149E-05	-1.627547E-06
9.69697	11.03618	0.3086134	49.55156	0.09175453	0.0007220817	49.55156	111.0977	-16.49773	49.55156	128.3748	-0.1531959	49.55156	-0.0281842242026738	0.9505022	49.55156	59.0913944654482	-8.77492270621702	9.69697	11.03618	0.3086134	9.69697	-3.299928		49.55156	0.1733862		0.005643933	3.255182E-07	4.130644E-05	-6.327977E-06
9.71652	11.15848	0.3172455	49.65146	0.07027211	0.000424543	49.65146	129.7499	-4.526432	49.65146	149.8696	-0.04336884	49.65146	-0.00752571640931762	0.9812982	49.65146	67.2993339798587	-2.34779270473544	9.71652	11.15848	0.3172455	9.71652	0.364426		49.65146	0.1589146		0.003858559	1.685773E-07	2.524088E-05	-1.094668E-06
9.736071	11.10412	0.3116965	49.75137	0.08112811	0.0005850375	49.75137	111.8618	-17.86988	49.75137	129.3409	-0.1664106	49.75137	-0.0304652854946034	0.9827707	49.75137	59.6142807595368	-9.52335824806554	9.736071	11.10412	0.3116965	9.736071	-1.479624		49.75137	0.153088		0.0106418	6.251656E-07	7.976264E-05	-1.327335E-05
9.755621	11.23031	0.3160126	49.85127	0.07738713	0.0005621517	49.85127	106.4772	-10.83823	49.85127	123.4828	-0.1069444	49.85127	-0.0186203770258172	0.9440325	49.85127	57.298433863945	-5.83236316157086	9.755621	11.23031	0.3160126	9.755621	1.925339		49.85127	0.07904831		0.006428393	3.979939E-07	4.886675E-05	-5.226023E-06
9.775171	11.17983	0.3089216	49.95117	0.06514972	0.000936497	49.95117	64.70686	-18.46227	49.95117	76.79298	-0.2957902	49.95117	-0.0370121169295663	0.8146908	49.95117	40.7131586911559	-11.6163446153822	9.775171	11.17983	0.3089216	9.775171	0.8174468		49.95117	0.03878056		0.00581118	8.028123E-07	5.911839E-05	-1.748664E-05
9.794722	11.42929	0.3153961	50.05107	0.02130022	0.0002828942	50.05107	102.4946	-10.79581	50.05107	118.2175	-0.1106284	50.05107	-0.0187640104555181	0.9472942	50.05107	56.0227685839674	-5.90090907735967	9.794722	11.42929	0.3153961	9.794722	3.984026		50.05107	0.1307084		0.004353804	2.951143E-07	3.467613E-05	-3.836163E-06
9.814272	11.48559	0.3172455	50.15097	0.1170411	0.0008213867	50.15097	123.3604	-27.46817	50.15097	145.3547	-0.2244563	50.15097	-0.0458706334041585	0.9627368	50.15097	64.9142474021151	-14.4541980296672	9.814272	11.48559	0.3172455	9.814272	0.9060416		50.15097	0.01731797		0.006499863	2.961786E-07	4.200581E-05	-9.428471E-06
9.833822	11.2439	0.3169372	50.25088	0.09452353	0.0005938368	50.25088	109.9944	-14.51706	50.25088	127.8027	-0.1364054	50.25088	-0.0245256911593466	0.9784974	50.25088	58.672788893424	-7.74363295976247	9.833822	11.2439	0.3169372	9.833822	5.109271		50.25088	0.09242361		0.01100093	6.590361E-07	8.345378E-05	-1.138354E-05
9.853373	10.99832	0.3110801	50.35078	0.1380587	0.0009236298	50.35078	118.8989	-10.84398	50.35078	137.3112	-0.09570106	50.35078	-0.0181477026616739	0.9892653	50.35078	62.9501615297669	-5.74126676119652	9.853373	10.99832	0.3110801	9.853373	-2.088828		50.35078	0.1098601		0.0123375	6.473335E-07	8.848186E-05	-8.467808E-06
9.872923	10.73819	0.3163208	50.45068	0.178379	0.001264517	50.45068	119.5897	-3.169684	50.45068	138.0841	-0.03273283	50.45068	-0.00528604329310205	0.9892541	50.45068	63.2201522807679	-1.6756281353278	9.872923	10.73819	0.3163208	9.872923	3.900911		50.45068	0.2131731		0.01513713	7.853514E-07	0.0001083865	-3.547797E-06
9.892473	10.45087	0.3135459	50.55058	0.1141905	0.000556864	50.55058	110.7068	-16.91516	50.55058	128.9423	-0.1608642	50.55058	-0.0283548717184388	0.9188089	50.55058	58.9429574236398	-9.00603700791245	9.892473	10.45087	0.3135459	9.892473	0.8530674		50.55058	0.09179156		0.007829575	4.326858E-07	5.508334E-05	-8.860937E-06
9.912024	10.16453	0.3070714	50.65049	0.1060997	0.0008353927	50.65049	108.4889	-10.97384	50.65049	126.0489	-0.1084843	50.65049	-0.0185521720531143	0.9671909	50.65049	58.3693903136086	-5.90416194815514	9.912024	10.16453	0.3070714	9.912024	3.330068		50.65049	0.1215938		0.01330434	8.098929E-07	0.0001014906	-1.101014E-05
9.931574	9.891771	0.3107719	50.75039	0.2484979	0.001578174	50.75039	126.2524	7.449041	50.75039	146.1278	0.0551605	50.75039	0.0122480772788938	0.9787514	50.75039	66.1951915362444	3.9055944288576	9.931574	9.891771	0.3107719	9.931574	1.6148		50.75039	0.2288978		0.02618176	1.200068E-06	0.000175097	9.65844E-06
9.951124	9.560776	0.3015224	50.85029	0.08994821	0.0005467055	50.85029	109.4408	-20.92228	50.85029	128.5578	-0.1913347	50.85029	-0.0351417614861969	0.9021245	50.85029	58.7309670694737	-11.2278560688856	9.951124	9.560776	0.3015224	9.951124	-1.651334		50.85029	0.1507176		0.01237556	6.755137E-07	8.529533E-05	-1.631995E-05
9.970675	9.253078	0.3021389	50.9502	0.09991558	0.0004236011	50.9502	125.8197	-9.755239	50.9502	145.0889	-0.08434452	50.9502	-0.0159905096150768	0.9323285	50.9502	66.0235534876112	-5.11903411328717	9.970675	9.253078	0.3021389	9.970675	-0.03105385		50.9502	0.1232389		0.03104366	1.374907E-06	0.000198778	-1.676583E-05
9.990225	8.9347	0.3024471	51.05009	0.04878218	0.0002822145	51.05009	108.0257	12.2818	51.05009	124.5751	0.1053198	51.05009	0.0206269334386022	0.7197464	51.05009	58.1936945696734	6.61623745866808	9.990225	8.9347	0.3024471	9.990225	-2.668804		51.05009	0.1063917		0.0157955	7.325721E-07	9.075829E-05	9.558644E-06
