# Supplementary material for: Nanomechanical Properties of Rib Bones in Diabetic vs. Healthy Rat Models
Source: Nanomaterials (Basel). 2025 Oct 17;15(20):1582. doi: 10.3390/nano15201582 (PMC12566810; doi:10.3390/nano15201582)
Supplement: Supplementary file 1 [file nanomaterials-15-01582-s001.zip › Nanoindentation data/raw static/sample 23/BERK_10mN_DB_OX.000]

TD;BERK_10mN_DB_OX.000;0;0.06037218;0;0.02707845;1.108274;0:0:0;25/04/25:12:50:07;True;0.000258;; ;2;0;0;41.36716;Poly2/70%;1.024342;	t (sec)	P (raw)	ht (raw)	S	Lateral Force (mN)	Lateral Distance (um)	P (mN)	ht (um)	ADC 4/0	hc	a	dP/dh	E*(GPa)	H (GPa)	Position(um)	Friction	E (GPa)	Up (nJ)	Ue (nJ)	E1	E2	n1	n2	AE/C	AE/S	h corr	HV	HM	-	-
IC	0	0.02645	0.0008476148	0			0.02645	0.0612198	0									0	0					0	0
Loading	0.704	0.04659219	0.02293002	0			0.04659219	0.08329018	0									0.0008060345	0					0	0
Loading	1.472	0.1232792	0.06146794	0			0.1232792	0.1218083	0									0.004077598	0					0	0
Loading	2.112	0.2453425	0.1087549	0			0.2453425	0.1690638	0									0.0127873	0					0	0
Loading	3.136	0.4193411	0.1751952	0			0.4193411	0.2354592	0									0.03485326	0					0	0
Loading	4.16	0.6462397	0.2503836	0			0.6462397	0.310589	0									0.0748817	0					0	0
Loading	5.184	0.9186401	0.3319296	0			0.9186401	0.3920648	0									0.1386316	0					0	0
Loading	6.208	1.245399	0.4046132	0			1.245399	0.4646641	0									0.2171855	0					0	0
Loading	7.232	1.617049	0.4756388	0			1.617049	0.5355938	0									0.3187018	0					0	0
Loading	8.32	2.043546	0.554603	0			2.043546	0.6144479	0									0.4630282	0					0	0
Loading	9.408	2.519669	0.644937	0			2.519669	0.7046591	0									0.6688548	0					0	0
Loading	10.432	3.044687	0.7404718	0			3.044687	0.8000584	0									0.9342726	0					0	0
Loading	11.52	3.61654	0.8419816	0			3.61654	0.9014207	0									1.271871	0					0	0
Loading	12.672	4.242509	0.9434515	0			4.242509	1.002729	0									1.669965	0					0	0
Loading	13.76	4.915795	1.046888	0			4.915795	1.105992	0									2.142821	0					0	0
Loading	14.912	5.642224	1.153329	0			5.642224	1.212246	0									2.703737	0					0	0
Loading	16.064	6.419248	1.26031	0			6.419248	1.319026	0									3.347699	0					0	0
Loading	17.152	7.240193	1.366558	0			7.240193	1.425062	0									4.071895	0					0	0
Loading	18.304	8.112582	1.469609	0			8.112582	1.527888	0									4.861228	0					0	0
Loading	19.456	9.038112	1.574007	0			9.038112	1.632047	0									5.754428	0					0	0
Maximum	21.696	10.01278	1.710777	0			10.01278	1.768566	0	1.520957	4.304235	31.3595	3.523081	0.1720334	0		3.21674374197805	4.142117	2.912716					0	0	1.786966	16.26551	0.1159812
Unloading	22.848	9.518954	1.708349	0			9.518954	1.766265	0															0	0
Unloading	23.936	9.031075	1.6991	0			9.031075	1.757142	0															0	0
Unloading	25.024	8.539796	1.68303	0			8.539796	1.741199	0															0	0
Unloading	26.112	8.052886	1.66457	0			8.052886	1.722865	0															0	0
Unloading	27.2	7.563427	1.644685	0			7.563427	1.703106	0															0	0
Unloading	28.288	7.073724	1.622642	0			7.073724	1.681189	0															0	0
Unloading	29.376	6.586204	1.599326	0			6.586204	1.657999	0															0	0
Unloading	30.4	6.094559	1.574354	0			6.094559	1.633154	0															0	0
Unloading	31.488	5.604854	1.545528	0			5.604854	1.604454	0															0	0
Unloading	32.576	5.117453	1.51489	0			5.117453	1.573942	0															0	0
Unloading	33.664	4.623864	1.479243	0			4.623864	1.538422	0															0	0
Unloading	34.752	4.138644	1.439973	0			4.138644	1.499277	0															0	0
Unloading	35.84	3.648211	1.390722	0			3.648211	1.450153	0															0	0
Unloading	36.864	3.159107	1.335998	0			3.159107	1.395555	0															0	0
Unloading	37.952	2.671339	1.274222	0			2.671339	1.333905	0															0	0
Unloading	38.976	2.181019	1.204122	0			2.181019	1.263932	0															0	0
Unloading	40.064	1.690822	1.123501	0			1.690822	1.183437	0															0	0
Unloading	41.088	1.198684	1.027233	0			1.198684	1.087296	0															0	0
Unloading	42.176	0.7098202	0.9129682	0			0.7098202	0.9731573	0															0	0
Unloading	43.392	0.2211959	0.7481801	0			0.2211959	0.8084952	0															0	0
