# Supplementary material for: Nanomechanical Properties of Rib Bones in Diabetic vs. Healthy Rat Models
Source: Nanomaterials (Basel). 2025 Oct 17;15(20):1582. doi: 10.3390/nano15201582 (PMC12566810; doi:10.3390/nano15201582)
Supplement: Supplementary file 1 [file nanomaterials-15-01582-s001.zip › Nanoindentation data/raw static/sample 23/BERK_10mN_DB_OX.001]

TD;BERK_10mN_DB_OX.001;0;0.01094669;0;0.01516729;0.9578846;-20:0:0;25/04/25:12:51:53;True;0.000258;; ;2;0;0;45.94287;Poly2/70%;1.024342;	t (sec)	P (raw)	ht (raw)	S	Lateral Force (mN)	Lateral Distance (um)	P (mN)	ht (um)	ADC 4/0	hc	a	dP/dh	E*(GPa)	H (GPa)	Position(um)	Friction	E (GPa)	Up (nJ)	Ue (nJ)	E1	E2	n1	n2	AE/C	AE/S	h corr	HV	HM	-	-
IC	0	0.01516729	-0.0002701489	0			0.01516729	0.01067654	0									0	0					0	0
Loading	0.704	0.03919406	0.01113684	0			0.03919406	0.02207342	0									0.0003097749	0					0	0
Loading	1.408	0.11418	0.05422287	0			0.11418	0.0651401	0									0.003612431	0					0	0
Loading	2.368	0.2393972	0.120432	0			0.2393972	0.1313169	0									0.01531173	0					0	0
Loading	3.392	0.4137582	0.2010542	0			0.4137582	0.2118941	0									0.04162645	0					0	0
Loading	4.416	0.6396864	0.2628304	0			0.6396864	0.2736121	0									0.07413471	0					0	0
Loading	5.376	0.9099034	0.3278067	0			0.9099034	0.3385186	0									0.1244239	0					0	0
Loading	6.4	1.236177	0.3987552	0			1.236177	0.4093829	0									0.2004642	0					0	0
Loading	7.424	1.612805	0.4749453	0			1.612805	0.4854759	0									0.3088579	0					0	0
Loading	8.512	2.039059	0.5546411	0			2.039059	0.5650617	0									0.4541762	0					0	0
Loading	9.6	2.511055	0.639233	0			2.511055	0.6495318	0									0.6463504	0					0	0
Loading	10.688	3.039107	0.7223981	0			3.039107	0.7325607	0									0.8767624	0					0	0
Loading	11.776	3.612901	0.806757	0			3.612901	0.8167715	0									1.156848	0					0	0
Loading	12.864	4.235956	0.89393	0			4.235956	0.9037839	0									1.498322	0					0	0
Loading	13.952	4.910335	0.9801781	0			4.910335	0.989858	0									1.891951	0					0	0
Loading	15.104	5.634702	1.073825	0			5.634702	1.083318	0									2.384721	0					0	0
Loading	16.256	6.408814	1.16701	0			6.408814	1.176303	0									2.944654	0					0	0
Loading	17.408	7.238011	1.258499	0			7.238011	1.267578	0									3.567461	0					0	0
Loading	18.56	8.108215	1.35176	0			8.108215	1.360615	0									4.281344	0					0	0
Loading	19.776	9.031681	1.446601	0			9.031681	1.455217	0									5.092079	0					0	0
Maximum	21.952	10.00768	1.572273	0			10.00768	1.580638	0	1.347106	3.812245	33.23287	4.215377	0.2191906	-20		3.85137934041773	3.690247	2.5958					0	0	1.596935	20.72416	0.1451524
Unloading	23.104	9.515315	1.571694	0			9.515315	1.580186	0															0	0
Unloading	24.192	9.028164	1.561713	0			9.028164	1.57033	0															0	0
Unloading	25.28	8.537734	1.547493	0			8.537734	1.556237	0															0	0
Unloading	26.368	8.043423	1.530922	0			8.043423	1.539793	0															0	0
Unloading	27.456	7.557967	1.512655	0			7.557967	1.521652	0															0	0
Unloading	28.48	7.06778	1.492615	0			7.06778	1.501738	0															0	0
Unloading	29.568	6.579775	1.468529	0			6.579775	1.477778	0															0	0
Unloading	30.656	6.092011	1.444443	0			6.092011	1.453818	0															0	0
Unloading	31.744	5.598908	1.418276	0			5.598908	1.427778	0															0	0
Unloading	32.768	5.108475	1.388718	0			5.108475	1.398347	0															0	0
Unloading	33.856	4.618526	1.357618	0			4.618526	1.367373	0															0	0
Unloading	34.944	4.130395	1.324745	0			4.130395	1.334626	0															0	0
Unloading	35.968	3.639596	1.287441	0			3.639596	1.297449	0															0	0
Unloading	37.056	3.151706	1.243161	0			3.151706	1.253294	0															0	0
Unloading	38.144	2.66333	1.195258	0			2.66333	1.205518	0															0	0
Unloading	39.232	2.171072	1.135216	0			2.171072	1.145602	0															0	0
Unloading	40.32	1.684757	1.062958	0			1.684757	1.07347	0															0	0
Unloading	41.408	1.194195	0.9772881	0			1.194195	0.9879267	0															0	0
Unloading	42.56	0.70436	0.8621367	0			0.70436	0.8729017	0															0	0
Unloading	43.776	0.2170715	0.6790809	0			0.2170715	0.6899716	0															0	0
