# Supplementary material for: Nanomechanical Properties of Rib Bones in Diabetic vs. Healthy Rat Models
Source: Nanomaterials (Basel). 2025 Oct 17;15(20):1582. doi: 10.3390/nano15201582 (PMC12566810; doi:10.3390/nano15201582)
Supplement: Supplementary file 1 [file nanomaterials-15-01582-s001.zip › Nanoindentation data/raw static/sample 23/BERK_10mN_DB_OX.002]

TD;BERK_10mN_DB_OX.002;0;0.04719987;0;0.02783581;1.035614;-40:0:0;25/04/25:12:53:38;True;0.000258;; ;2;0;0;45.46636;Poly2/70%;1.024342;	t (sec)	P (raw)	ht (raw)	S	Lateral Force (mN)	Lateral Distance (um)	P (mN)	ht (um)	ADC 4/0	hc	a	dP/dh	E*(GPa)	H (GPa)	Position(um)	Friction	E (GPa)	Up (nJ)	Ue (nJ)	E1	E2	n1	n2	AE/C	AE/S	h corr	HV	HM	-	-
IC	0	0.01868368	-0.0006554283	0			0.01868368	0.04654444	0									0	0					0	0
Loading	0.704	0.04222524	0.01275592	0			0.04222524	0.0599449	0									0.0004081038	0					0	0
Loading	1.408	0.1121164	0.06670955	0			0.1121164	0.1138805	0									0.004570358	0					0	0
Loading	2.368	0.2391546	0.1355386	0			0.2391546	0.1826768	0									0.01665343	0					0	0
Loading	3.328	0.4136355	0.1998975	0			0.4136355	0.2469907	0									0.03764516	0					0	0
Loading	4.352	0.6382307	0.2676097	0			0.6382307	0.3146449	0									0.07322675	0					0	0
Loading	5.376	0.9151209	0.3367089	0			0.9151209	0.3836727	0									0.126839	0					0	0
Loading	6.4	1.239211	0.4106245	0			1.239211	0.4575047	0									0.2063683	0					0	0
Loading	7.488	1.615354	0.493058	0			1.615354	0.5398411	0									0.3238856	0					0	0
Loading	8.512	2.037481	0.5756837	0			2.037481	0.6223579	0									0.4745957	0					0	0
Loading	9.6	2.515059	0.6546487	0			2.515059	0.7011997	0									0.6540609	0					0	0
Loading	10.688	3.036558	0.7398943	0			3.036558	0.7863107	0									0.8903126	0					0	0
Loading	11.776	3.613629	0.8281079	0			3.613629	0.8743754	0									1.183136	0					0	0
Loading	12.864	4.239717	0.9176314	0			4.239717	0.9637374	0									1.534032	0					0	0
Loading	14.016	4.911427	1.006809	0			4.911427	1.052742	0									1.941278	0					0	0
Loading	15.104	5.636521	1.097334	0			5.636521	1.14308	0									2.417719	0					0	0
Loading	16.256	6.410877	1.192022	0			6.410877	1.237568	0									2.986886	0					0	0
Loading	17.408	7.2334	1.287788	0			7.2334	1.333122	0									3.638769	0					0	0
Loading	18.56	8.107728	1.387716	0			8.107728	1.432824	0									4.403539	0					0	0
Loading	19.776	9.033501	1.486912	0			9.033501	1.531781	0									5.251661	0					0	0
Maximum	22.016	10.01011	1.616206	0			10.01011	1.660823	0	1.42637	4.03656	33.1104	3.966455	0.1955538	-40		3.62309350980696	3.827425	2.652949					0	0	1.678079	18.48933	0.131486
Unloading	23.104	9.517862	1.61478	0			9.517862	1.659524	0															0	0
Unloading	24.256	9.026828	1.604298	0			9.026828	1.649169	0															0	0
Unloading	25.344	8.537855	1.590039	0			8.537855	1.635036	0															0	0
Unloading	26.432	8.049003	1.572389	0			8.049003	1.617512	0															0	0
Unloading	27.52	7.560878	1.554623	0			7.560878	1.599872	0															0	0
Unloading	28.608	7.070448	1.531924	0			7.070448	1.5773	0															0	0
Unloading	29.696	6.581593	1.510536	0			6.581593	1.556038	0															0	0
Unloading	30.72	6.09286	1.486797	0			6.09286	1.532425	0															0	0
Unloading	31.872	5.601092	1.460822	0			5.601092	1.506577	0															0	0
Unloading	32.96	5.109809	1.432111	0			5.109809	1.477993	0															0	0
Unloading	33.984	4.620952	1.399201	0			4.620952	1.445209	0															0	0
Unloading	35.072	4.133307	1.363091	0			4.133307	1.409224	0															0	0
Unloading	36.096	3.64287	1.32382	0			3.64287	1.37008	0															0	0
Unloading	37.184	3.152919	1.27773	0			3.152919	1.324116	0															0	0
Unloading	38.272	2.662844	1.225356	0			2.662844	1.271869	0															0	0
Unloading	39.296	2.173013	1.165275	0			2.173013	1.211914	0															0	0
Unloading	40.32	1.683906	1.092323	0			1.683906	1.139088	0															0	0
Unloading	41.408	1.195288	1.006192	0			1.195288	1.053083	0															0	0
Unloading	42.56	0.7055731	0.894162	0			0.7055731	0.9411798	0															0	0
Unloading	43.776	0.2159784	0.7202016	0			0.2159784	0.7673457	0															0	0
