# Supplementary material for: Nanomechanical Properties of Rib Bones in Diabetic vs. Healthy Rat Models
Source: Nanomaterials (Basel). 2025 Oct 17;15(20):1582. doi: 10.3390/nano15201582 (PMC12566810; doi:10.3390/nano15201582)
Supplement: Supplementary file 1 [file nanomaterials-15-01582-s001.zip › Nanoindentation data/raw static/sample 23/BERK_10mN_DB_OX.003]

TD;BERK_10mN_DB_OX.003;0;0.01692202;0;0.02014219;0.9720959;-60:0:0;25/04/25:12:55:22;True;0.000258;; ;2;0;0;42.66461;Poly2/70%;1.024342;	t (sec)	P (raw)	ht (raw)	S	Lateral Force (mN)	Lateral Distance (um)	P (mN)	ht (um)	ADC 4/0	hc	a	dP/dh	E*(GPa)	H (GPa)	Position(um)	Friction	E (GPa)	Up (nJ)	Ue (nJ)	E1	E2	n1	n2	AE/C	AE/S	h corr	HV	HM	-	-
IC	0	0.02014219	-0.0001921865	0			0.02014219	0.01672983	0									0	0					0	0
Loading	0.704	0.04537915	0.01306505	0			0.04537915	0.02997536	0									0.0004339325	0					0	0
Loading	1.408	0.1219434	0.06840569	0			0.1219434	0.08529624	0									0.005062148	0					0	0
Loading	2.368	0.2435244	0.1561569	0			0.2435244	0.1730161	0									0.02109154	0					0	0
Loading	3.456	0.4203115	0.2464528	0			0.4203115	0.2632664	0									0.05104724	0					0	0
Loading	4.416	0.6442988	0.3217174	0			0.6442988	0.3384732	0									0.0910802	0					0	0
Loading	5.44	0.9177924	0.4001041	0			0.9177924	0.4167894	0									0.1522487	0					0	0
Loading	6.528	1.245157	0.4776812	0			1.245157	0.494282	0									0.236055	0					0	0
Loading	7.552	1.619721	0.553255	0			1.619721	0.5697591	0									0.3441713	0					0	0
Loading	8.576	2.044034	0.6323732	0			2.044034	0.6487678	0									0.4889056	0					0	0
Loading	9.664	2.51785	0.7145365	0			2.51785	0.7308089	0									0.6760366	0					0	0
Loading	10.688	3.041776	0.7935778	0			3.041776	0.809715	0									0.8953807	0					0	0
Loading	11.776	3.617391	0.871309	0			3.617391	0.8872977	0									1.153699	0					0	0
Loading	12.864	4.244573	0.9482317	0			4.244573	0.9640586	0									1.455444	0					0	0
Loading	14.016	4.918829	1.028159	0			4.918829	1.043812	0									1.820851	0					0	0
Loading	15.104	5.640769	1.109898	0			5.640769	1.125365	0									2.251434	0					0	0
Loading	16.256	6.414639	1.196029	0			6.414639	1.211296	0									2.769401	0					0	0
Loading	17.408	7.238375	1.282739	0			7.238375	1.297794	0									3.35988	0					0	0
Loading	18.624	8.111247	1.374652	0			8.111247	1.389481	0									4.06356	0					0	0
Loading	19.776	9.034837	1.465794	0			9.034837	1.480385	0									4.842884	0					0	0
Maximum	21.952	10.01157	1.585492	0			10.01157	1.599831	0	1.36443	3.861274	32.98195	4.13043	0.2137426	-60		3.77346217050556	3.4202	2.560193					0	0	1.616338	20.20906	0.1417436
Unloading	23.104	9.519682	1.582486	0			9.519682	1.596952	0															0	0
Unloading	24.192	9.031681	1.569267	0			9.031681	1.583859	0															0	0
Unloading	25.28	8.542345	1.555355	0			8.542345	1.570073	0															0	0
Unloading	26.368	8.053493	1.537782	0			8.053493	1.552626	0															0	0
Unloading	27.456	7.56549	1.518436	0			7.56549	1.533406	0															0	0
Unloading	28.544	7.073604	1.499167	0			7.073604	1.514264	0															0	0
Unloading	29.568	6.581352	1.476623	0			6.581352	1.491847	0															0	0
Unloading	30.656	6.09468	1.4535	0			6.09468	1.46885	0															0	0
Unloading	31.744	5.605461	1.427565	0			5.605461	1.443041	0															0	0
Unloading	32.768	5.117211	1.400126	0			5.117211	1.415728	0															0	0
Unloading	33.856	4.624229	1.370875	0			4.624229	1.386604	0															0	0
Unloading	34.88	4.137431	1.33939	0			4.137431	1.355245	0															0	0
Unloading	35.968	3.644691	1.303666	0			3.644691	1.319648	0															0	0
Unloading	36.992	3.155953	1.263856	0			3.155953	1.279964	0															0	0
Unloading	38.016	2.666001	1.215954	0			2.666001	1.232188	0															0	0
Unloading	39.168	2.17823	1.158687	0			2.17823	1.175047	0															0	0
Unloading	40.192	1.687911	1.091631	0			1.687911	1.108118	0															0	0
Unloading	41.28	1.200143	1.010546	0			1.200143	1.027158	0															0	0
Unloading	42.368	0.7111559	0.9074193	0			0.7111559	0.9241579	0															0	0
Unloading	43.584	0.2258083	0.7292579	0			0.2258083	0.7461216	0															0	0
