# Supplementary material for: Nanomechanical Properties of Rib Bones in Diabetic vs. Healthy Rat Models
Source: Nanomaterials (Basel). 2025 Oct 17;15(20):1582. doi: 10.3390/nano15201582 (PMC12566810; doi:10.3390/nano15201582)
Supplement: Supplementary file 1 [file nanomaterials-15-01582-s001.zip › Nanoindentation data/raw static/sample 23/BERK_10mN_DB_OX.004]

TD;BERK_10mN_DB_OX.004;0;0.05444187;0;0.03363362;1.029748;-80:0:0;25/04/25:12:57:05;True;0.000258;; ;2;0;0;37.31226;Poly2/70%;1.024342;	t (sec)	P (raw)	ht (raw)	S	Lateral Force (mN)	Lateral Distance (um)	P (mN)	ht (um)	ADC 4/0	hc	a	dP/dh	E*(GPa)	H (GPa)	Position(um)	Friction	E (GPa)	Up (nJ)	Ue (nJ)	E1	E2	n1	n2	AE/C	AE/S	h corr	HV	HM	-	-
IC	0	0.02317622	0.00119482	0			0.02317622	0.05563669	0									0	0					0	0
Loading	0.704	0.04902112	0.01468323	0			0.04902112	0.06911245	0									0.0004864571	0					0	0
Loading	1.408	0.1254627	0.05622723	0			0.1254627	0.1106367	0									0.004109112	0					0	0
Loading	2.112	0.2506827	0.1127627	0			0.2506827	0.1671399	0									0.01473582	0					0	0
Loading	3.072	0.4226149	0.1833268	0			0.4226149	0.2376596	0									0.0384762	0					0	0
Loading	4.096	0.6495163	0.253775	0			0.6495163	0.3080493	0									0.07620969	0					0	0
Loading	5.12	0.9217941	0.3276525	0			0.9217941	0.3818566	0									0.1341968	0					0	0
Loading	6.144	1.246489	0.4089682	0			1.246489	0.4630885	0									0.2222637	0					0	0
Loading	7.168	1.619598	0.4922874	0			1.619598	0.5463114	0									0.3415257	0					0	0
Loading	8.192	2.04658	0.5767624	0			2.04658	0.6306762	0									0.4961739	0					0	0
Loading	9.28	2.522945	0.6659406	0			2.522945	0.7197315	0									0.6996441	0					0	0
Loading	10.368	3.044444	0.7532286	0			3.044444	0.806885	0									0.9422528	0					0	0
Loading	11.456	3.62091	0.8409028	0			3.62091	0.8944105	0									1.233947	0					0	0
Loading	12.544	4.246148	0.9305415	0			4.246148	0.9838879	0									1.585909	0					0	0
Loading	13.696	4.917493	1.023187	0			4.917493	1.07636	0									2.009599	0					0	0
Loading	14.784	5.644894	1.115525	0			5.644894	1.16851	0									2.496261	0					0	0
Loading	15.936	6.417065	1.213641	0			6.417065	1.266427	0									3.086797	0					0	0
Loading	17.088	7.241407	1.31357	0			7.241407	1.366144	0									3.767787	0					0	0
Loading	18.24	8.113673	1.416157	0			8.113673	1.468506	0									4.553676	0					0	0
Loading	19.392	9.037991	1.52333	0			9.037991	1.57544	0									5.470725	0					0	0
Maximum	21.568	10.01581	1.670082	0			10.01581	1.72194	0	1.462368	4.138433	29.92334	3.49642	0.1861506	-80		3.19232066983191	3.972383	2.894032					0	0	1.739631	17.60027	0.1224157
Unloading	22.72	9.526113	1.666421	0			9.526113	1.718405	0															0	0
Unloading	23.872	9.033501	1.655784	0			9.033501	1.707895	0															0	0
Unloading	24.96	8.540646	1.640408	0			8.540646	1.692647	0															0	0
Unloading	26.048	8.052279	1.623143	0			8.052279	1.675507	0															0	0
Unloading	27.136	7.562576	1.602178	0			7.562576	1.654669	0															0	0
Unloading	28.224	7.075301	1.578362	0			7.075301	1.630978	0															0	0
Unloading	29.312	6.588995	1.55339	0			6.588995	1.606132	0															0	0
Unloading	30.4	6.096863	1.526028	0			6.096863	1.578897	0															0	0
Unloading	31.424	5.606067	1.494581	0			5.606067	1.547576	0															0	0
Unloading	32.512	5.117089	1.462556	0			5.117089	1.515678	0															0	0
Unloading	33.536	4.630537	1.427949	0			4.630537	1.481196	0															0	0
Unloading	34.56	4.139252	1.389142	0			4.139252	1.442516	0															0	0
Unloading	35.648	3.651364	1.345286	0			3.651364	1.398786	0															0	0
Unloading	36.672	3.159715	1.296959	0			3.159715	1.350586	0															0	0
Unloading	37.76	2.671458	1.240579	0			2.671458	1.294332	0															0	0
Unloading	38.784	2.181627	1.176915	0			2.181627	1.230794	0															0	0
Unloading	39.872	1.690094	1.100455	0			1.690094	1.154461	0															0	0
Unloading	40.896	1.203536	1.01282	0			1.203536	1.066951	0															0	0
Unloading	41.984	0.7130968	0.9001352	0			0.7130968	0.9543931	0															0	0
Unloading	43.136	0.2244725	0.7287185	0			0.2244725	0.7831025	0															0	0
