# Supplementary material for: Nanomechanical Properties of Rib Bones in Diabetic vs. Healthy Rat Models
Source: Nanomaterials (Basel). 2025 Oct 17;15(20):1582. doi: 10.3390/nano15201582 (PMC12566810; doi:10.3390/nano15201582)
Supplement: Supplementary file 1 [file nanomaterials-15-01582-s001.zip › Nanoindentation data/raw static/sample 23/BERK_10mN_DB_OX.005]

TD;BERK_10mN_DB_OX.005;0;0.00961628;0;0.01698543;1.168558;-100:0:0;25/04/25:12:58:49;True;0.000258;; ;2;0;0;36.79074;Poly2/70%;1.024342;	t (sec)	P (raw)	ht (raw)	S	Lateral Force (mN)	Lateral Distance (um)	P (mN)	ht (um)	ADC 4/0	hc	a	dP/dh	E*(GPa)	H (GPa)	Position(um)	Friction	E (GPa)	Up (nJ)	Ue (nJ)	E1	E2	n1	n2	AE/C	AE/S	h corr	HV	HM	-	-
IC	0	0.01698543	0.0005393912	0			0.01698543	0.01015567	0									0	0					0	0
Loading	0.704	0.04962622	0.01325724	0			0.04962622	0.02286072	0									0.0004231522	0					0	0
Loading	1.472	0.1250973	0.04798044	0			0.1250973	0.05756444	0									0.00345493	0					0	0
Loading	2.112	0.2472834	0.103167	0			0.2472834	0.1127195	0									0.01372427	0					0	0
Loading	3.072	0.4235853	0.1670635	0			0.4235853	0.1765705	0									0.03514209	0					0	0
Loading	4.096	0.646117	0.2334268	0			0.646117	0.2428764	0									0.07060587	0					0	0
Loading	5.056	0.9207008	0.3042593	0			0.9207008	0.313638	0									0.1260411	0					0	0
Loading	6.144	1.24188	0.3825698	0			1.24188	0.3918657	0									0.210628	0					0	0
Loading	7.168	1.621054	0.4682016	0			1.621054	0.4773996	0									0.333067	0					0	0
Loading	8.256	2.045244	0.5563372	0			2.045244	0.5654258	0									0.4944322	0					0	0
Loading	9.344	2.521487	0.6470945	0			2.521487	0.6560602	0									0.7013837	0					0	0
Loading	10.432	3.043716	0.7418606	0			3.043716	0.7506916	0									0.964705	0					0	0
Loading	11.52	3.618726	0.8400933	0			3.618726	0.8487759	0									1.291446	0					0	0
Loading	12.608	4.244935	0.9429511	0			4.244935	0.9514722	0									1.69523	0					0	0
Loading	13.76	4.9164	1.05367	0			4.9164	1.062018	0									2.201604	0					0	0
Loading	14.912	5.640646	1.172675	0			5.640646	1.180836	0									2.828787	0					0	0
Loading	16.064	6.413667	1.296074	0			6.413667	1.304036	0									3.571333	0					0	0
Loading	17.216	7.238616	1.426023	0			7.238616	1.433772	0									4.456929	0					0	0
Loading	18.432	8.109669	1.554391	0			8.109669	1.561915	0									5.440317	0					0	0
Loading	19.584	9.037019	1.68619	0			9.037019	1.693475	0									6.568225	0					0	0
Maximum	21.824	10.00938	1.866315	0			10.00938	1.873349	0	1.609052	4.553543	29.36957	3.118873	0.1536592	-100		2.84658804325019	5.310512	2.975307					0	0	1.892815	14.52825	0.1033371
Unloading	22.976	9.52041	1.866662	0			9.52041	1.873822	0															0	0
Unloading	24.128	9.033379	1.857798	0			9.033379	1.865084	0															0	0
Unloading	25.152	8.542829	1.842075	0			8.542829	1.849487	0															0	0
Unloading	26.24	8.0524	1.821226	0			8.0524	1.828765	0															0	0
Unloading	27.328	7.565853	1.800878	0			7.565853	1.808542	0															0	0
Unloading	28.416	7.074572	1.777871	0			7.074572	1.785662	0															0	0
Unloading	29.504	6.586932	1.752436	0			6.586932	1.760353	0															0	0
Unloading	30.592	6.097834	1.723495	0			6.097834	1.731538	0															0	0
Unloading	31.68	5.604731	1.694861	0			5.604731	1.703031	0															0	0
Unloading	32.768	5.115147	1.660833	0			5.115147	1.669129	0															0	0
Unloading	33.792	4.624226	1.623991	0			4.624226	1.632414	0															0	0
Unloading	34.88	4.140465	1.58368	0			4.140465	1.592228	0															0	0
Unloading	35.904	3.649906	1.537474	0			3.649906	1.546149	0															0	0
Unloading	36.992	3.159349	1.485101	0			3.159349	1.493902	0															0	0
Unloading	38.016	2.671944	1.423325	0			2.671944	1.432252	0															0	0
Unloading	39.104	2.178835	1.354574	0			2.178835	1.363628	0															0	0
Unloading	40.128	1.690945	1.273914	0			1.690945	1.283094	0															0	0
Unloading	41.216	1.199412	1.178147	0			1.199412	1.187454	0															0	0
Unloading	42.368	0.7096974	1.055752	0			0.7096974	1.065185	0															0	0
Unloading	43.584	0.2245924	0.8705385	0			0.2245924	0.8800968	0															0	0
