# Supplementary material for: Nanomechanical Properties of Rib Bones in Diabetic vs. Healthy Rat Models
Source: Nanomaterials (Basel). 2025 Oct 17;15(20):1582. doi: 10.3390/nano15201582 (PMC12566810; doi:10.3390/nano15201582)
Supplement: Supplementary file 1 [file nanomaterials-15-01582-s001.zip › Nanoindentation data/raw static/sample 23/BERK_10mN_DB_OX.006]

TD;BERK_10mN_DB_OX.006;0;0.01609856;0;0.02293075;1.109661;-120:0:0;25/04/25:01:00:30;True;0.000258;; ;2;0;0;54.02773;Poly2/70%;1.024342;	t (sec)	P (raw)	ht (raw)	S	Lateral Force (mN)	Lateral Distance (um)	P (mN)	ht (um)	ADC 4/0	hc	a	dP/dh	E*(GPa)	H (GPa)	Position(um)	Friction	E (GPa)	Up (nJ)	Ue (nJ)	E1	E2	n1	n2	AE/C	AE/S	h corr	HV	HM	-	-
IC	0	0.02293075	0.002196546	0			0.02293075	0.01829511	0									0	0					0	0
Loading	0.704	0.05156708	0.01321826	0			0.05156708	0.02930352	0									0.0004100514	0					0	0
Loading	1.408	0.1266757	0.05121769	0			0.1266757	0.06728357	0									0.003794886	0					0	0
Loading	2.176	0.2509225	0.1121843	0			0.2509225	0.1282181	0									0.01529927	0					0	0
Loading	3.136	0.425041	0.1728826	0			0.425041	0.1888715	0									0.03579902	0					0	0
Loading	4.096	0.6474499	0.232309	0			0.6474499	0.2482405	0									0.06763537	0					0	0
Loading	5.12	0.9225219	0.2994428	0			0.9225219	0.3153034	0									0.1202788	0					0	0
Loading	6.144	1.248188	0.3759403	0			1.248188	0.3917168	0									0.2032145	0					0	0
Loading	7.168	1.624207	0.4598768	0			1.624207	0.4755563	0									0.3236246	0					0	0
Loading	8.256	2.046822	0.5426185	0			2.046822	0.558189	0									0.475298	0					0	0
Loading	9.344	2.522337	0.6213905	0			2.522337	0.6368383	0									0.6549787	0					0	0
Loading	10.432	3.045049	0.7028594	0			3.045049	0.7181723	0									0.8813875	0					0	0
Loading	11.52	3.622123	0.7908418	0			3.622123	0.8060059	0									1.174188	0					0	0
Loading	12.608	4.246268	0.8894226	0			4.246268	0.9044256	0									1.561391	0					0	0
Loading	13.76	4.920284	0.9905453	0			4.920284	1.005374	0									2.024065	0					0	0
Loading	14.848	5.642223	1.104155	0			5.642223	1.118798	0									2.623086	0					0	0
Loading	16	6.417184	1.221465	0			6.417184	1.235908	0									3.329225	0					0	0
Loading	17.152	7.244197	1.335304	0			7.244197	1.349534	0									4.105369	0					0	0
Loading	18.304	8.115736	1.449453	0			8.115736	1.463458	0									4.980301	0					0	0
Loading	19.52	9.041388	1.555895	0			9.041388	1.569661	0									5.891371	0					0	0
Maximum	21.696	10.0163	1.683763	0			10.0163	1.697277	0	1.476921	4.179616	35.25042	4.078283	0.1825091	-120		3.72563704423351	4.450101	2.657302					0	0	1.715144	17.25597	0.1259422
Unloading	22.784	9.525626	1.68357	0			9.525626	1.697211	0															0	0
Unloading	23.936	9.033864	1.67513	0			9.033864	1.688898	0															0	0
Unloading	25.024	8.545861	1.661449	0			8.545861	1.675343	0															0	0
Unloading	26.048	8.052521	1.647422	0			8.052521	1.661443	0															0	0
Unloading	27.2	7.567308	1.63008	0			7.567308	1.644226	0															0	0
Unloading	28.288	7.076635	1.610425	0			7.076635	1.624698	0															0	0
Unloading	29.312	6.587538	1.589037	0			6.587538	1.603436	0															0	0
Unloading	30.4	6.098319	1.564103	0			6.098319	1.578628	0															0	0
Unloading	31.488	5.610191	1.538167	0			5.610191	1.552818	0															0	0
Unloading	32.512	5.121092	1.507992	0			5.121092	1.522769	0															0	0
Unloading	33.6	4.628958	1.4767	0			4.628958	1.491604	0															0	0
Unloading	34.624	4.140585	1.43928	0			4.140585	1.45431	0															0	0
Unloading	35.712	3.651969	1.398006	0			3.651969	1.413162	0															0	0
Unloading	36.736	3.163596	1.350874	0			3.163596	1.366156	0															0	0
Unloading	37.824	2.672672	1.294648	0			2.672672	1.310057	0															0	0
Unloading	38.848	2.183565	1.229364	0			2.183565	1.244899	0															0	0
Unloading	39.936	1.693613	1.151132	0			1.693613	1.166794	0															0	0
Unloading	41.024	1.202323	1.058565	0			1.202323	1.074353	0															0	0
Unloading	42.112	0.7121235	0.9328541	0			0.7121235	0.948769	0															0	0
Unloading	43.328	0.2265332	0.7425541	0			0.2265332	0.7585942	0															0	0
