# Supplementary material for: Nanomechanical Properties of Rib Bones in Diabetic vs. Healthy Rat Models
Source: Nanomaterials (Basel). 2025 Oct 17;15(20):1582. doi: 10.3390/nano15201582 (PMC12566810; doi:10.3390/nano15201582)
Supplement: Supplementary file 1 [file nanomaterials-15-01582-s001.zip › Nanoindentation data/raw static/sample 23/BERK_10mN_DB_OX.007]

TD;BERK_10mN_DB_OX.007;0;0.02075952;0;0.01468208;1.159491;-140:0:0;25/04/25:01:02:09;True;0.000258;; ;2;0;0;79.71358;Poly2/70%;1.024342;	t (sec)	P (raw)	ht (raw)	S	Lateral Force (mN)	Lateral Distance (um)	P (mN)	ht (um)	ADC 4/0	hc	a	dP/dh	E*(GPa)	H (GPa)	Position(um)	Friction	E (GPa)	Up (nJ)	Ue (nJ)	E1	E2	n1	n2	AE/C	AE/S	h corr	HV	HM	-	-
IC	0	0.01468208	-0.0003472048	0			0.01468208	0.02041231	0									0	0					0	0
Loading	0.704	0.04210251	0.01807369	0			0.04210251	0.03882235	0									0.0005227033	0					0	0
Loading	1.728	0.1176964	0.1124155	0			0.1176964	0.1331446	0									0.008059	0					0	0
Loading	2.816	0.241338	0.2331176	0			0.241338	0.2538148	0									0.02972137	0					0	0
Loading	3.84	0.4155764	0.3345504	0			0.4155764	0.3552027	0									0.06302296	0					0	0
Loading	4.864	0.6390784	0.4196047	0			0.6390784	0.4401993	0									0.107844	0					0	0
Loading	5.888	0.9122067	0.4905523	0			0.9122067	0.5110765	0									0.1628194	0					0	0
Loading	6.912	1.239451	0.5593823	0			1.239451	0.5798221	0									0.2367779	0					0	0
Loading	7.936	1.612925	0.629213	0			1.612925	0.6495563	0									0.3362319	0					0	0
Loading	8.96	2.035902	0.7044005	0			2.035902	0.7246348	0									0.4732062	0					0	0
Loading	10.048	2.513963	0.7931916	0			2.513963	0.8133025	0									0.6749192	0					0	0
Loading	11.136	3.038864	0.8864537	0			3.038864	0.9064292	0									0.9334773	0					0	0
Loading	12.224	3.610957	0.9806795	0			3.610957	1.000507	0									1.246278	0					0	0
Loading	13.376	4.238382	1.073209	0			4.238382	1.092875	0									1.608792	0					0	0
Loading	14.528	4.910697	1.154832	0			4.910697	1.174325	0									1.981388	0					0	0
Loading	15.616	5.635913	1.228053	0			5.635913	1.247358	0									2.366513	0					0	0
Loading	16.768	6.410754	1.303087	0			6.410754	1.322192	0									2.817263	0					0	0
Loading	17.856	7.23279	1.374767	0			7.23279	1.39366	0									3.304801	0					0	0
Loading	19.008	8.107848	1.445715	0			8.107848	1.464383	0									3.84727	0					0	0
Loading	20.16	9.034227	1.517434	0			9.034227	1.535863	0									4.459928	0					0	0
Maximum	22.336	10.00744	1.612043	0			10.00744	1.630221	0	1.453697	4.113895	43.96449	5.167711	0.1882204	-140		4.72576129536764	3.290842	2.067452					0	0	1.647808	17.79597	0.136325
Unloading	23.488	9.517376	1.609153	0			9.517376	1.627457	0															0	0
Unloading	24.576	9.025007	1.602293	0			9.025007	1.620724	0															0	0
Unloading	25.664	8.538096	1.591349	0			8.538096	1.609906	0															0	0
Unloading	26.752	8.047303	1.578053	0			8.047303	1.596736	0															0	0
Unloading	27.776	7.561119	1.564141	0			7.561119	1.58295	0															0	0
Unloading	28.864	7.070567	1.548572	0			7.070567	1.567507	0															0	0
Unloading	29.952	6.579651	1.531307	0			6.579651	1.550369	0															0	0
Unloading	31.04	6.090796	1.513695	0			6.090796	1.532883	0															0	0
Unloading	32.128	5.603761	1.49354	0			5.603761	1.512854	0															0	0
Unloading	33.152	5.109444	1.469801	0			5.109444	1.489242	0															0	0
Unloading	34.24	4.620101	1.446794	0			4.620101	1.466362	0															0	0
Unloading	35.264	4.132822	1.42001	0			4.132822	1.439703	0															0	0
Unloading	36.288	3.643113	1.39184	0			3.643113	1.411659	0															0	0
Unloading	37.312	3.154614	1.359429	0			3.154614	1.379375	0															0	0
Unloading	38.336	2.664543	1.321777	0			2.664543	1.341849	0															0	0
Unloading	39.36	2.173255	1.27507	0			2.173255	1.295269	0															0	0
Unloading	40.448	1.683421	1.217032	0			1.683421	1.237357	0															0	0
Unloading	41.472	1.192981	1.137528	0			1.192981	1.15798	0															0	0
Unloading	42.56	0.7053276	1.023456	0			0.7053276	1.044033	0															0	0
Unloading	43.776	0.2164636	0.851192	0			0.2164636	0.8718957	0															0	0
