# Supplementary material for: Nanomechanical Properties of Rib Bones in Diabetic vs. Healthy Rat Models
Source: Nanomaterials (Basel). 2025 Oct 17;15(20):1582. doi: 10.3390/nano15201582 (PMC12566810; doi:10.3390/nano15201582)
Supplement: Supplementary file 1 [file nanomaterials-15-01582-s001.zip › Nanoindentation data/raw static/sample 23/BERK_10mN_DB_OX.008]

TD;BERK_10mN_DB_OX.008;0;0.01265572;0;0.01601499;1.229716;-160:0:0;25/04/25:01:03:52;True;0.000258;; ;2;0;0;53.91386;Poly2/70%;1.024342;	t (sec)	P (raw)	ht (raw)	S	Lateral Force (mN)	Lateral Distance (um)	P (mN)	ht (um)	ADC 4/0	hc	a	dP/dh	E*(GPa)	H (GPa)	Position(um)	Friction	E (GPa)	Up (nJ)	Ue (nJ)	E1	E2	n1	n2	AE/C	AE/S	h corr	HV	HM	-	-
IC	0	0.01601499	0.0005013166	0			0.01601499	0.01315704	0									0	0					0	0
Loading	0.704	0.04355816	0.01345033	0			0.04355816	0.02609481	0									0.0003853719	0					0	0
Loading	1.408	0.1213355	0.05468611	0			0.1213355	0.06731053	0									0.003783477	0					0	0
Loading	2.368	0.2481339	0.1121471	0			0.2481339	0.1247388	0									0.01439247	0					0	0
Loading	3.328	0.4187303	0.1717268	0			0.4187303	0.1842745	0									0.03424358	0					0	0
Loading	4.352	0.6427176	0.2330025	0			0.6427176	0.2454924	0									0.06673339	0					0	0
Loading	5.376	0.9170617	0.2948566	0			0.9170617	0.3072757	0									0.1149176	0					0	0
Loading	6.4	1.239816	0.3649575	0			1.239816	0.3772933	0									0.1904272	0					0	0
Loading	7.424	1.615108	0.4399919	0			1.615108	0.4522309	0									0.2973978	0					0	0
Loading	8.512	2.042938	0.5172599	0			2.042938	0.5293885	0									0.4385208	0					0	0
Loading	9.6	2.518698	0.6021211	0			2.518698	0.614127	0									0.6317939	0					0	0
Loading	10.688	3.043474	0.6971555	0			3.043474	0.709026	0									0.8957162	0					0	0
Loading	11.84	3.616297	0.7991276	0			3.616297	0.8108503	0									1.23478	0					0	0
Loading	12.928	4.240931	0.9101552	0			4.240931	0.9217167	0									1.670331	0					0	0
Loading	14.08	4.916159	1.031396	0			4.916159	1.042783	0									2.224638	0					0	0
Loading	15.232	5.640405	1.159534	0			5.640405	1.170735	0									2.900005	0					0	0
Loading	16.448	6.415123	1.298694	0			6.415123	1.309695	0									3.737623	0					0	0
Loading	17.6	7.238009	1.436274	0			7.238009	1.447062	0									4.675368	0					0	0
Loading	18.752	8.110761	1.568728	0			8.110761	1.579291	0									5.690145	0					0	0
Loading	19.968	9.037991	1.685111	0			9.037991	1.695435	0									6.686007	0					0	0
Maximum	22.144	10.01278	1.812247	0			10.01278	1.82232	0	1.600093	4.528189	34.9414	3.731344	0.1554375	-160		3.40757257405816	5.156154	2.743853					0	0	1.841678	14.69639	0.1091925
Unloading	23.296	9.521623	1.812671	0			9.521623	1.82287	0															0	0
Unloading	24.448	9.029012	1.803499	0			9.029012	1.813825	0															0	0
Unloading	25.536	8.542101	1.791475	0			8.542101	1.801927	0															0	0
Unloading	26.624	8.050337	1.777062	0			8.050337	1.787641	0															0	0
Unloading	27.712	7.563547	1.759951	0			7.563547	1.770655	0															0	0
Unloading	28.8	7.072388	1.739873	0			7.072388	1.750704	0															0	0
Unloading	29.888	6.582442	1.716905	0			6.582442	1.727862	0															0	0
Unloading	30.976	6.094923	1.693127	0			6.094923	1.70421	0															0	0
Unloading	32	5.604246	1.66619	0			5.604246	1.6774	0															0	0
Unloading	33.152	5.114663	1.635783	0			5.114663	1.647119	0															0	0
Unloading	34.176	4.626654	1.600251	0			4.626654	1.611713	0															0	0
Unloading	35.2	4.137188	1.561945	0			4.137188	1.573533	0															0	0
Unloading	36.288	3.647725	1.516471	0			3.647725	1.528186	0															0	0
Unloading	37.312	3.157043	1.465177	0			3.157043	1.477018	0															0	0
Unloading	38.4	2.668182	1.405135	0			2.668182	1.417102	0															0	0
Unloading	39.488	2.178227	1.335228	0			2.178227	1.347322	0															0	0
Unloading	40.512	1.688881	1.253913	0			1.688881	1.266133	0															0	0
Unloading	41.6	1.199289	1.158571	0			1.199289	1.170917	0															0	0
Unloading	42.752	0.7089696	1.035635	0			0.7089696	1.048108	0															0	0
Unloading	43.904	0.2239873	0.8475314	0			0.2239873	0.8601293	0															0	0
