# Supplementary material for: Nanomechanical Properties of Rib Bones in Diabetic vs. Healthy Rat Models
Source: Nanomaterials (Basel). 2025 Oct 17;15(20):1582. doi: 10.3390/nano15201582 (PMC12566810; doi:10.3390/nano15201582)
Supplement: Supplementary file 1 [file nanomaterials-15-01582-s001.zip › Nanoindentation data/raw static/sample 23/BERK_10mN_DB_OX.009]

TD;BERK_10mN_DB_OX.009;0;0.01927293;0;0.01868368;1.541771;-180:0:0;25/04/25:01:05:35;True;0.000258;; ;2;0;0;37.87373;Poly2/70%;1.024342;	t (sec)	P (raw)	ht (raw)	S	Lateral Force (mN)	Lateral Distance (um)	P (mN)	ht (um)	ADC 4/0	hc	a	dP/dh	E*(GPa)	H (GPa)	Position(um)	Friction	E (GPa)	Up (nJ)	Ue (nJ)	E1	E2	n1	n2	AE/C	AE/S	h corr	HV	HM	-	-
IC	0	0.01868368	0.000886596	0			0.01868368	0.02015953	0									0	0					0	0
Loading	0.64	0.04452859	0.01591703	0			0.04452859	0.03517847	0									0.0004746907	0					0	0
Loading	1.664	0.1246121	0.07919623	0			0.1246121	0.09843701	0									0.005824488	0					0	0
Loading	2.624	0.247526	0.1472166	0			0.247526	0.1664257	0									0.01847508	0					0	0
Loading	3.584	0.4234654	0.2256804	0			0.4234654	0.2448441	0									0.04478411	0					0	0
Loading	4.608	0.6468447	0.3048385	0			0.6468447	0.3239445	0									0.0871151	0					0	0
Loading	5.632	0.9181549	0.387233	0			0.9181549	0.406269	0									0.151534	0					0	0
Loading	6.72	1.241634	0.4836164	0			1.241634	0.502569	0									0.2555279	0					0	0
Loading	7.808	1.619598	0.5782274	0			1.619598	0.5970825	0									0.3907403	0					0	0
Loading	8.896	2.044154	0.6794671	0			2.044154	0.6982126	0									0.5759982	0					0	0
Loading	9.984	2.519669	0.7841752	0			2.519669	0.8027981	0									0.814653	0					0	0
Loading	11.072	3.041653	0.898556	0			3.041653	0.9170442	0									1.132333	0					0	0
Loading	12.224	3.618604	1.019103	0			3.618604	1.037442	0									1.533273	0					0	0
Loading	13.376	4.244812	1.143888	0			4.244812	1.162066	0									2.023258	0					0	0
Loading	14.464	4.9164	1.271795	0			4.9164	1.2898	0									2.608357	0					0	0
Loading	15.68	5.641131	1.407795	0			5.641131	1.425612	0									3.325277	0					0	0
Loading	16.832	6.414152	1.548226	0			6.414152	1.565844	0									4.170546	0					0	0
Loading	17.984	7.235461	1.699294	0			7.235461	1.7167	0									5.200108	0					0	0
Loading	19.264	8.11064	1.857914	0			8.11064	1.875094	0									6.415474	0					0	0
Loading	20.416	9.03532	2.022932	0			9.03532	2.039874	0									7.82813	0					0	0
Maximum	22.656	10.00756	2.234541	0			10.00756	2.251232	0	1.985184	5.617977	29.17093	2.510844	0.1009296	-180		2.29031785595298	6.844654	3.047179					0	0	2.275248	9.542747	0.07150496
Unloading	23.808	9.52041	2.239666	0			9.52041	2.256483	0															0	0
Unloading	24.96	9.030588	2.232113	0			9.030588	2.249056	0															0	0
Unloading	26.048	8.540766	2.217584	0			8.540766	2.234653	0															0	0
Unloading	27.136	8.050337	2.198007	0			8.050337	2.215203	0															0	0
Unloading	28.224	7.567551	2.177004	0			7.567551	2.194325	0															0	0
Unloading	29.376	7.073724	2.154614	0			7.073724	2.172062	0															0	0
Unloading	30.464	6.584626	2.127985	0			6.584626	2.145559	0															0	0
Unloading	31.488	6.096257	2.098889	0			6.096257	2.116589	0															0	0
Unloading	32.576	5.605944	2.06698	0			5.605944	2.084807	0															0	0
Unloading	33.664	5.115268	2.033337	0			5.115268	2.051291	0															0	0
Unloading	34.688	4.626047	1.99557	0			4.626047	2.013649	0															0	0
Unloading	35.776	4.135248	1.953834	0			4.135248	1.97204	0															0	0
Unloading	36.864	3.646147	1.907435	0			3.646147	1.925767	0															0	0
Unloading	37.888	3.160925	1.852403	0			3.160925	1.87086	0															0	0
Unloading	38.976	2.669152	1.789356	0			2.669152	1.80794	0															0	0
Unloading	40.064	2.17835	1.71652	0			2.17835	1.735231	0															0	0
Unloading	41.152	1.690945	1.631159	0			1.690945	1.649996	0															0	0
Unloading	42.304	1.199169	1.52572	0			1.199169	1.544684	0															0	0
Unloading	43.392	0.7127314	1.391725	0			0.7127314	1.410814	0															0	0
Unloading	44.672	0.2249577	1.185008	0			0.2249577	1.204223	0															0	0
