# Supplementary material for: Nanomechanical Properties of Rib Bones in Diabetic vs. Healthy Rat Models
Source: Nanomaterials (Basel). 2025 Oct 17;15(20):1582. doi: 10.3390/nano15201582 (PMC12566810; doi:10.3390/nano15201582)
Supplement: Supplementary file 1 [file nanomaterials-15-01582-s001.zip › Nanoindentation data/raw static/sample 23/BERK_10mN_DB_OX.010]

TD;BERK_10mN_DB_OX.010;0;0.02604873;0;0.01989958;1.317331;-200:0:0;25/04/25:01:07:23;True;0.000258;; ;2;0;0;33.44022;Poly2/70%;1.024342;	t (sec)	P (raw)	ht (raw)	S	Lateral Force (mN)	Lateral Distance (um)	P (mN)	ht (um)	ADC 4/0	hc	a	dP/dh	E*(GPa)	H (GPa)	Position(um)	Friction	E (GPa)	Up (nJ)	Ue (nJ)	E1	E2	n1	n2	AE/C	AE/S	h corr	HV	HM	-	-
IC	0	0.01989958	-0.0001151306	0			0.01989958	0.0259336	0									0	0					0	0
Loading	0.704	0.04501666	0.01803561	0			0.04501666	0.04407272	0									0.0005887618	0					0	0
Loading	1.728	0.1203651	0.1334581	0			0.1203651	0.1594758	0									0.01013154	0					0	0
Loading	2.816	0.2453425	0.2619447	0			0.2453425	0.2879301	0									0.0336199	0					0	0
Loading	3.904	0.4211592	0.3970599	0			0.4211592	0.4229999	0									0.07863202	0					0	0
Loading	4.992	0.6421125	0.5365293	0			0.6421125	0.5624124	0									0.1527487	0					0	0
Loading	6.08	0.9163339	0.6711813	0			0.9163339	0.6969936	0									0.2576175	0					0	0
Loading	7.104	1.241152	0.773885	0			1.241152	0.7996135	0									0.368318	0					0	0
Loading	8.192	1.617049	0.8574734	0			1.617049	0.8831049	0									0.4876357	0					0	0
Loading	9.216	2.04209	0.9341259	0			2.04209	0.9596478	0									0.6276761	0					0	0
Loading	10.24	2.518941	1.01047	0			2.518941	1.035869	0									0.8014998	0					0	0
Loading	11.328	3.041048	1.086775	0			3.041048	1.112039	0									1.013252	0					0	0
Loading	12.416	3.616663	1.16597	0			3.616663	1.191086	0									1.276388	0					0	0
Loading	13.504	4.242386	1.250252	0			4.242386	1.275206	0									1.606939	0					0	0
Loading	14.592	4.917251	1.340623	0			4.917251	1.365403	0									2.020026	0					0	0
Loading	15.744	5.638705	1.435194	0			5.638705	1.459788	0									2.518187	0					0	0
Loading	16.832	6.413303	1.534815	0			6.413303	1.559209	0									3.117299	0					0	0
Loading	17.984	7.240558	1.639483	0			7.240558	1.663664	0									3.830406	0					0	0
Loading	19.2	8.111976	1.748351	0			8.111976	1.772307	0									4.664379	0					0	0
Loading	20.352	9.034107	1.864234	0			9.034107	1.887952	0									5.655807	0					0	0
Maximum	22.592	10.00987	2.024203	0			10.00987	2.047669	0	1.773792	5.01975	28.34362	2.730378	0.1264487	-200		2.49108978936104	4.176654	2.999977					0	0	2.069128	11.95555	0.0864807
Unloading	23.744	9.519803	2.021621	0			9.519803	2.045213	0															0	0
Unloading	24.832	9.031318	2.010214	0			9.031318	2.033933	0															0	0
Unloading	25.92	8.538705	1.994799	0			8.538705	2.018645	0															0	0
Unloading	27.072	8.048517	1.974336	0			8.048517	1.998308	0															0	0
Unloading	28.16	7.560393	1.950635	0			7.560393	1.974733	0															0	0
Unloading	29.248	7.07336	1.927435	0			7.07336	1.951659	0															0	0
Unloading	30.336	6.584021	1.901114	0			6.584021	1.925464	0															0	0
Unloading	31.36	6.092739	1.872867	0			6.092739	1.897344	0															0	0
Unloading	32.448	5.604248	1.84273	0			5.604248	1.867333	0															0	0
Unloading	33.536	5.113327	1.808547	0			5.113327	1.833277	0															0	0
Unloading	34.624	4.623257	1.76947	0			4.623257	1.794326	0															0	0
Unloading	35.648	4.137434	1.728428	0			4.137434	1.753409	0															0	0
Unloading	36.736	3.646509	1.682568	0			3.646509	1.707676	0															0	0
Unloading	37.824	3.156923	1.628885	0			3.156923	1.654119	0															0	0
Unloading	38.912	2.667939	1.570424	0			2.667939	1.595784	0															0	0
Unloading	39.936	2.179443	1.505603	0			2.179443	1.531089	0															0	0
Unloading	41.024	1.687911	1.427526	0			1.687911	1.453139	0															0	0
Unloading	42.112	1.199412	1.343437	0			1.199412	1.369176	0															0	0
Unloading	43.136	0.708727	1.238189	0			0.708727	1.264055	0															0	0
Unloading	44.352	0.2214413	1.082227	0			0.2214413	1.108219	0															0	0
