# Supplementary material for: Nanomechanical Properties of Rib Bones in Diabetic vs. Healthy Rat Models
Source: Nanomaterials (Basel). 2025 Oct 17;15(20):1582. doi: 10.3390/nano15201582 (PMC12566810; doi:10.3390/nano15201582)
Supplement: Supplementary file 1 [file nanomaterials-15-01582-s001.zip › Nanoindentation data/raw static/sample 23/BERK_10mN_DB_OX.011]

TD;BERK_10mN_DB_OX.011;0;0.01482068;0;0.02256827;1.018207;-220:0:0;25/04/25:01:09:08;True;0.000258;; ;2;0;0;29.74564;Poly2/70%;1.024342;	t (sec)	P (raw)	ht (raw)	S	Lateral Force (mN)	Lateral Distance (um)	P (mN)	ht (um)	ADC 4/0	hc	a	dP/dh	E*(GPa)	H (GPa)	Position(um)	Friction	E (GPa)	Up (nJ)	Ue (nJ)	E1	E2	n1	n2	AE/C	AE/S	h corr	HV	HM	-	-
IC	0	0.02256827	0.000886596	0			0.02256827	0.01570728	0									0	0					0	0
Loading	0.768	0.04865578	0.01067541	0			0.04865578	0.02548354	0									0.0003481524	0					0	0
Loading	1.472	0.1232763	0.04902205	0			0.1232763	0.06381092	0									0.003643005	0					0	0
Loading	2.176	0.24498	0.1022813	0			0.24498	0.1170388	0									0.01344376	0					0	0
Loading	3.136	0.4229802	0.1547319	0			0.4229802	0.1694434	0									0.03094585	0					0	0
Loading	4.096	0.6438107	0.2064889	0			0.6438107	0.2211435	0									0.05852244	0					0	0
Loading	5.056	0.9203384	0.2691136	0			0.9203384	0.2836968	0									0.1074438	0					0	0
Loading	6.144	1.246732	0.3360933	0			1.246732	0.3505923	0									0.1799274	0					0	0
Loading	7.168	1.618628	0.410125	0			1.618628	0.4245281	0									0.2858537	0					0	0
Loading	8.256	2.044882	0.4929819	0			2.044882	0.507275	0									0.4374258	0					0	0
Loading	9.344	2.517605	0.581966	0			2.517605	0.5961371	0									0.6401419	0					0	0
Loading	10.432	3.045295	0.6760376	0			3.045295	0.6900726	0									0.9014187	0					0	0
Loading	11.52	3.620179	0.7730383	0			3.620179	0.786925	0									1.224202	0					0	0
Loading	12.608	4.242506	0.8796728	0			4.242506	0.8933989	0									1.642788	0					0	0
Loading	13.76	4.915187	0.9880415	0			4.915187	1.001594	0									2.138196	0					0	0
Loading	14.848	5.640647	1.100225	0			5.640647	1.11359	0									2.729302	0					0	0
Loading	16	6.414637	1.216917	0			6.414637	1.230083	0									3.43148	0					0	0
Loading	17.216	7.238131	1.33758	0			7.238131	1.350533	0									4.253718	0					0	0
Loading	18.368	8.113067	1.462364	0			8.113067	1.475091	0									5.209775	0					0	0
Loading	19.584	9.035806	1.593971	0			9.035806	1.60646	0									6.336191	0					0	0
Maximum	21.824	10.00987	1.769972	0			10.00987	1.78221	0	1.495709	4.232786	27.09468	3.095331	0.1778385	-220		2.82503861829444	4.972473	3.037356					0	0	1.800305	16.81438	0.1142357
Unloading	22.912	9.522836	1.766889	0			9.522836	1.779253	0															0	0
Unloading	24.064	9.031924	1.753979	0			9.031924	1.766469	0															0	0
Unloading	25.152	8.542707	1.735173	0			8.542707	1.74779	0															0	0
Unloading	26.24	8.053371	1.714593	0			8.053371	1.727336	0															0	0
Unloading	27.328	7.56464	1.692088	0			7.56464	1.704957	0															0	0
Unloading	28.416	7.075058	1.667154	0			7.075058	1.680149	0															0	0
Unloading	29.504	6.584991	1.638828	0			6.584991	1.65195	0															0	0
Unloading	30.592	6.097106	1.610658	0			6.097106	1.623906	0															0	0
Unloading	31.68	5.604246	1.579018	0			5.604246	1.592393	0															0	0
Unloading	32.768	5.116482	1.544219	0			5.116482	1.55772	0															0	0
Unloading	33.856	4.624228	1.506799	0			4.624228	1.520427	0															0	0
Unloading	34.88	4.138282	1.465602	0			4.138282	1.479355	0															0	0
Unloading	35.968	3.647722	1.419665	0			3.647722	1.433545	0															0	0
Unloading	36.992	3.157894	1.368641	0			3.157894	1.382647	0															0	0
Unloading	38.08	2.670003	1.313069	0			2.670003	1.327201	0															0	0
Unloading	39.104	2.178473	1.248403	0			2.178473	1.262662	0															0	0
Unloading	40.128	1.692158	1.179035	0			1.692158	1.193419	0															0	0
Unloading	41.216	1.200868	1.094406	0			1.200868	1.108917	0															0	0
Unloading	42.304	0.712369	0.9884267	0			0.712369	1.003064	0															0	0
Unloading	43.456	0.2244725	0.8380898	0			0.2244725	0.8528526	0															0	0
