# Supplementary material for: Nanomechanical Properties of Rib Bones in Diabetic vs. Healthy Rat Models
Source: Nanomaterials (Basel). 2025 Oct 17;15(20):1582. doi: 10.3390/nano15201582 (PMC12566810; doi:10.3390/nano15201582)
Supplement: Supplementary file 1 [file nanomaterials-15-01582-s001.zip › Nanoindentation data/raw static/sample 23/BERK_10mN_DB_OX.012]

TD;BERK_10mN_DB_OX.012;0;0.007656979;0;0.00958445;0.9975457;-240:0:0;25/04/25:01:10:52;True;0.000258;; ;2;0;0;26.44434;Poly2/70%;1.024342;	t (sec)	P (raw)	ht (raw)	S	Lateral Force (mN)	Lateral Distance (um)	P (mN)	ht (um)	ADC 4/0	hc	a	dP/dh	E*(GPa)	H (GPa)	Position(um)	Friction	E (GPa)	Up (nJ)	Ue (nJ)	E1	E2	n1	n2	AE/C	AE/S	h corr	HV	HM	-	-
IC	0	0.00958445	0.0003472048	0			0.00958445	0.008004184	0									0	0					0	0
Loading	0.704	0.03919121	0.01429795	0			0.03919121	0.02194482	0									0.0003399819	0					0	0
Loading	1.408	0.1109005	0.05919524	0			0.1109005	0.0668236	0									0.003707948	0					0	0
Loading	2.368	0.2373364	0.1286027	0			0.2373364	0.1361984	0									0.01578738	0					0	0
Loading	3.392	0.413273	0.2034058	0			0.413273	0.2109562	0									0.04010644	0					0	0
Loading	4.352	0.6364098	0.2818695	0			0.6364098	0.2893623	0									0.08125722	0					0	0
Loading	5.376	0.9119641	0.3520856	0			0.9119641	0.3595073	0									0.1355626	0					0	0
Loading	6.464	1.230837	0.4192965	0			1.230837	0.426636	0									0.2074843	0					0	0
Loading	7.488	1.612197	0.4893974	0			1.612197	0.4966384	0									0.3069939	0					0	0
Loading	8.512	2.035297	0.5687087	0			2.035297	0.5758406	0									0.4514386	0					0	0
Loading	9.6	2.509719	0.652182	0			2.509719	0.6591915	0									0.6408542	0					0	0
Loading	10.688	3.035588	0.7429004	0			3.035588	0.7497742	0									0.8920087	0					0	0
Loading	11.776	3.609504	0.835469	0			3.609504	0.8421947	0									1.19908	0					0	0
Loading	12.864	4.236684	0.9347423	0			4.236684	0.9413062	0									1.587904	0					0	0
Loading	14.016	4.907786	1.036136	0			4.907786	1.042527	0									2.050709	0					0	0
Loading	15.104	5.636279	1.139379	0			5.636279	1.145582	0									2.594018	0					0	0
Loading	16.256	6.409057	1.247401	0			6.409057	1.253404	0									3.243395	0					0	0
Loading	17.408	7.232428	1.365403	0			7.232428	1.371194	0									4.04681	0					0	0
Loading	18.624	8.10603	1.489918	0			8.10603	1.495484	0									5.000019	0					0	0
Loading	19.776	9.029496	1.619443	0			9.029496	1.62477	0									6.107711	0					0	0
Maximum	22.016	10.00453	1.798104	0			10.00453	1.80318	0	1.501067	4.24795	25.68084	2.92334	0.176477	-240		2.66763001014141	4.613883	3.191757					0	0	1.82134	16.68565	0.1115528
Unloading	23.104	9.517741	1.794944	0			9.517741	1.800145	0															0	0
Unloading	24.192	9.023915	1.780569	0			9.023915	1.785898	0															0	0
Unloading	25.28	8.535672	1.760645	0			8.535672	1.7661	0															0	0
Unloading	26.368	8.044271	1.738178	0			8.044271	1.74376	0															0	0
Unloading	27.456	7.558573	1.713745	0			7.558573	1.719452	0															0	0
Unloading	28.544	7.06887	1.68727	0			7.06887	1.693103	0															0	0
Unloading	29.632	6.577226	1.660062	0			6.577226	1.666022	0															0	0
Unloading	30.72	6.088856	1.62927	0			6.088856	1.635356	0															0	0
Unloading	31.744	5.595632	1.597708	0			5.595632	1.603921	0															0	0
Unloading	32.832	5.107868	1.560481	0			5.107868	1.56682	0															0	0
Unloading	33.856	4.619374	1.520633	0			4.619374	1.527098	0															0	0
Unloading	34.944	4.129545	1.479243	0			4.129545	1.485835	0															0	0
Unloading	35.968	3.64287	1.429722	0			3.64287	1.436439	0															0	0
Unloading	37.056	3.152919	1.377735	0			3.152919	1.384578	0															0	0
Unloading	38.08	2.661389	1.318927	0			2.661389	1.325897	0															0	0
Unloading	39.168	2.1718	1.250753	0			2.1718	1.25785	0															0	0
Unloading	40.192	1.681118	1.173677	0			1.681118	1.1809	0															0	0
Unloading	41.28	1.190313	1.085426	0			1.190313	1.092776	0															0	0
Unloading	42.368	0.7032669	0.9745141	0			0.7032669	0.9819897	0															0	0
Unloading	43.52	0.2140375	0.8197451	0			0.2140375	0.8273469	0															0	0
