# Supplementary material for: Nanomechanical Properties of Rib Bones in Diabetic vs. Healthy Rat Models
Source: Nanomaterials (Basel). 2025 Oct 17;15(20):1582. doi: 10.3390/nano15201582 (PMC12566810; doi:10.3390/nano15201582)
Supplement: Supplementary file 1 [file nanomaterials-15-01582-s001.zip › Nanoindentation data/raw static/sample 23/BERK_10mN_DB_OX.013]

TD;BERK_10mN_DB_OX.013;0;0.01953984;0;0.02075014;1.287735;-260:0:0;25/04/25:01:12:39;True;0.000258;; ;2;0;0;28.24694;Poly2/70%;1.024342;	t (sec)	P (raw)	ht (raw)	S	Lateral Force (mN)	Lateral Distance (um)	P (mN)	ht (um)	ADC 4/0	hc	a	dP/dh	E*(GPa)	H (GPa)	Position(um)	Friction	E (GPa)	Up (nJ)	Ue (nJ)	E1	E2	n1	n2	AE/C	AE/S	h corr	HV	HM	-	-
IC	0	0.02075014	7.705589E-05	0			0.02075014	0.0196169	0									0	0					0	0
Loading	0.704	0.045382	0.01383561	0			0.045382	0.03336374	0									0.000454554	0					0	0
Loading	1.408	0.1181844	0.06863686	0			0.1181844	0.0881462	0									0.004934839	0					0	0
Loading	2.368	0.2425539	0.1478721	0			0.2425539	0.1673494	0									0.01922065	0					0	0
Loading	3.392	0.416915	0.2263358	0			0.416915	0.2457681	0									0.045078	0					0	0
Loading	4.416	0.6396893	0.2997121	0			0.6396893	0.3190869	0									0.08381248	0					0	0
Loading	5.376	0.9165794	0.3730892	0			0.9165794	0.3923925	0									0.1408541	0					0	0
Loading	6.464	1.239696	0.4591833	0			1.239696	0.4784033	0									0.2335856	0					0	0
Loading	7.552	1.615839	0.5523303	0			1.615839	0.5714533	0									0.3664393	0					0	0
Loading	8.576	2.041122	0.6520669	0			2.041122	0.6710801	0									0.548605	0					0	0
Loading	9.664	2.515182	0.7555801	0			2.515182	0.774471	0									0.7841451	0					0	0
Loading	10.816	3.038259	0.8616363	0			3.038259	0.8803923	0									1.078259	0					0	0
Loading	11.904	3.617999	0.9673071	0			3.617999	0.9859135	0									1.429447	0					0	0
Loading	12.992	4.240325	1.07294	0			4.240325	1.091386	0									1.843866	0					0	0
Loading	14.144	4.911065	1.184276	0			4.911065	1.202549	0									2.352514	0					0	0
Loading	15.232	5.635189	1.304745	0			5.635189	1.322831	0									2.986776	0					0	0
Loading	16.384	6.41282	1.436544	0			6.41282	1.454429	0									3.779523	0					0	0
Loading	17.6	7.234735	1.573468	0			7.234735	1.591141	0									4.712415	0					0	0
Loading	18.816	8.108459	1.717599	0			8.108459	1.735047	0									5.816404	0					0	0
Loading	19.968	9.034351	1.866045	0			9.034351	1.883254	0									7.086747	0					0	0
Maximum	22.208	10.00744	2.064167	0			10.00744	2.081125	0	1.783604	5.047515	26.08476	2.498956	0.1250311	-260		2.27944876548131	5.705256	3.268884					0	0	2.102703	11.82151	0.08372068
Unloading	23.36	9.517743	2.064398	0			9.517743	2.081482	0															0	0
Unloading	24.448	9.029499	2.049715	0			9.029499	2.066925	0															0	0
Unloading	25.536	8.539433	2.032219	0			8.539433	2.049556	0															0	0
Unloading	26.624	8.049491	2.009598	0			8.049491	2.027061	0															0	0
Unloading	27.712	7.56173	1.986359	0			7.56173	2.003948	0															0	0
Unloading	28.8	7.068629	1.960616	0			7.068629	1.978332	0															0	0
Unloading	29.888	6.5839	1.931482	0			6.5839	1.949323	0															0	0
Unloading	30.976	6.092012	1.901539	0			6.092012	1.919507	0															0	0
Unloading	32	5.6034	1.869051	0			5.6034	1.887145	0															0	0
Unloading	33.088	5.114058	1.831439	0			5.114058	1.849659	0															0	0
Unloading	34.176	4.623016	1.791398	0			4.623016	1.809745	0															0	0
Unloading	35.2	4.134523	1.746425	0			4.134523	1.764898	0															0	0
Unloading	36.288	3.645179	1.698638	0			3.645179	1.717237	0															0	0
Unloading	37.312	3.156075	1.641371	0			3.156075	1.660097	0															0	0
Unloading	38.4	2.666001	1.57632	0			2.666001	1.595172	0															0	0
Unloading	39.424	2.176047	1.502828	0			2.176047	1.521806	0															0	0
Unloading	40.512	1.684394	1.419818	0			1.684394	1.438923	0															0	0
Unloading	41.536	1.196623	1.320661	0			1.196623	1.339892	0															0	0
Unloading	42.624	0.7053333	1.193447	0			0.7053333	1.212805	0															0	0
Unloading	43.84	0.2165892	0.9996026	0			0.2165892	1.019087	0															0	0
