# Supplementary material for: Nanomechanical Properties of Rib Bones in Diabetic vs. Healthy Rat Models
Source: Nanomaterials (Basel). 2025 Oct 17;15(20):1582. doi: 10.3390/nano15201582 (PMC12566810; doi:10.3390/nano15201582)
Supplement: Supplementary file 1 [file nanomaterials-15-01582-s001.zip › Nanoindentation data/raw static/sample 23/BERK_10mN_DB_OX.014]

TD;BERK_10mN_DB_OX.014;0;0.01124178;0;0.02014219;1.273173;-280:0:0;25/04/25:01:14:22;True;0.000258;; ;2;0;0;28.11908;Poly2/70%;1.024342;	t (sec)	P (raw)	ht (raw)	S	Lateral Force (mN)	Lateral Distance (um)	P (mN)	ht (um)	ADC 4/0	hc	a	dP/dh	E*(GPa)	H (GPa)	Position(um)	Friction	E (GPa)	Up (nJ)	Ue (nJ)	E1	E2	n1	n2	AE/C	AE/S	h corr	HV	HM	-	-
IC	0	0.02014219	-0.0008476148	0			0.02014219	0.01039417	0									0	0					0	0
Loading	0.704	0.04343828	0.009326482	0			0.04343828	0.02055705	0									0.0003230803	0					0	0
Loading	1.408	0.1167288	0.05025404	0			0.1167288	0.0614657	0									0.003599189	0					0	0
Loading	2.112	0.2430392	0.1073679	0			0.2430392	0.118547	0									0.0138672	0					0	0
Loading	3.136	0.4187331	0.1833658	0			0.4187331	0.1944996	0									0.03899886	0					0	0
Loading	4.16	0.6365325	0.2573975	0			0.6365325	0.2684751	0									0.07803076	0					0	0
Loading	5.12	0.9153664	0.3356681	0			0.9153664	0.3466737	0									0.1387089	0					0	0
Loading	6.208	1.240547	0.4150956	0			1.240547	0.4260173	0									0.2242379	0					0	0
Loading	7.296	1.614991	0.5010355	0			1.614991	0.5118606	0									0.3468023	0					0	0
Loading	8.32	2.043063	0.5914847	0			2.043063	0.6021994	0									0.5120344	0					0	0
Loading	9.408	2.517242	0.6883303	0			2.517242	0.6989226	0									0.732578	0					0	0
Loading	10.496	3.041656	0.7898791	0			3.041656	0.8003361	0									1.014452	0					0	0
Loading	11.584	3.6163	0.8955109	0			3.6163	0.9058197	0									1.365604	0					0	0
Loading	12.736	4.23996	1.004111	0			4.23996	1.014259	0									1.791568	0					0	0
Loading	13.824	4.914705	1.121305	0			4.914705	1.131279	0									2.327207	0					0	0
Loading	14.976	5.637493	1.246783	0			5.637493	1.25657	0									2.988255	0					0	0
Loading	16.192	6.412819	1.377658	0			6.412819	1.387245	0									3.775593	0					0	0
Loading	17.344	7.236798	1.51859	0			7.236798	1.527965	0									4.735979	0					0	0
Loading	18.496	8.111128	1.670506	0			8.111128	1.679655	0									5.900043	0					0	0
Loading	19.712	9.035686	1.840187	0			9.035686	1.849097	0									7.352738	0					0	0
Maximum	21.952	10.01132	2.077809	0			10.01132	2.086468	0	1.781482	5.041511	25.4562	2.441644	0.1253776	-280		2.2270490185215	6.27846	3.375633					0	0	2.10802	11.85427	0.08333115
Unloading	23.04	9.518956	2.081855	0			9.518956	2.090641	0															0	0
Unloading	24.192	9.028164	2.07014	0			9.028164	2.079052	0															0	0
Unloading	25.28	8.53907	2.053376	0			8.53907	2.062415	0															0	0
Unloading	26.368	8.04864	2.030909	0			8.04864	2.040074	0															0	0
Unloading	27.456	7.563428	2.007748	0			7.563428	2.017038	0															0	0
Unloading	28.544	7.07421	1.979847	0			7.07421	1.989264	0															0	0
Unloading	29.632	6.581958	1.949903	0			6.581958	1.959447	0															0	0
Unloading	30.656	6.090434	1.918033	0			6.090434	1.927703	0															0	0
Unloading	31.744	5.602428	1.883079	0			5.602428	1.892875	0															0	0
Unloading	32.832	5.111145	1.843039	0			5.111145	1.852962	0															0	0
Unloading	33.92	4.622167	1.800956	0			4.622167	1.811005	0															0	0
Unloading	34.944	4.136583	1.755096	0			4.136583	1.76527	0															0	0
Unloading	36.032	3.643721	1.703494	0			3.643721	1.713796	0															0	0
Unloading	37.056	3.157651	1.644454	0			3.157651	1.654881	0															0	0
Unloading	38.144	2.66867	1.575588	0			2.66867	1.586141	0															0	0
Unloading	39.168	2.17617	1.496971	0			2.17617	1.507651	0															0	0
Unloading	40.256	1.689004	1.406446	0			1.689004	1.417252	0															0	0
Unloading	41.344	1.193104	1.301585	0			1.193104	1.312519	0															0	0
Unloading	42.432	0.7101855	1.170325	0			0.7101855	1.181384	0															0	0
Unloading	43.648	0.2208334	0.9863064	0			0.2208334	0.9974912	0															0	0
