# Supplementary material for: Nanomechanical Properties of Rib Bones in Diabetic vs. Healthy Rat Models
Source: Nanomaterials (Basel). 2025 Oct 17;15(20):1582. doi: 10.3390/nano15201582 (PMC12566810; doi:10.3390/nano15201582)
Supplement: Supplementary file 1 [file nanomaterials-15-01582-s001.zip › Nanoindentation data/raw static/sample 23/BERK_10mN_DB_OX.015]

TD;BERK_10mN_DB_OX.015;0;0.05345161;0;0.03493499;1.166595;-300:0:0;25/04/25:01:16:08;True;0.000258;; ;2;0;0;50.84098;Poly2/70%;1.024342;	t (sec)	P (raw)	ht (raw)	S	Lateral Force (mN)	Lateral Distance (um)	P (mN)	ht (um)	ADC 4/0	hc	a	dP/dh	E*(GPa)	H (GPa)	Position(um)	Friction	E (GPa)	Up (nJ)	Ue (nJ)	E1	E2	n1	n2	AE/C	AE/S	h corr	HV	HM	-	-
IC	0	0.02572217	-0.001078782	0			0.02572217	0.05237283	0									0	0					0	0
Loading	0.704	0.04865578	0.01163907	0			0.04865578	0.06507812	0									0.0004724965	0					0	0
Loading	1.408	0.1237616	0.05075536	0			0.1237616	0.104175	0									0.003842988	0					0	0
Loading	2.112	0.2497095	0.09931326	0			0.2497095	0.1527004	0									0.0129044	0					0	0
Loading	3.072	0.4245557	0.1504158	0			0.4245557	0.2037579	0									0.03011755	0					0	0
Loading	4.032	0.6484231	0.2076448	0			0.6484231	0.2609291	0									0.0607893	0					0	0
Loading	5.056	0.9204583	0.2775526	0			0.9204583	0.3307667	0									0.1155728	0					0	0
Loading	6.08	1.246369	0.3518164	0			1.246369	0.4049464	0									0.19594	0					0	0
Loading	7.104	1.621904	0.4292394	0			1.621904	0.4822725	0									0.3068362	0					0	0
Loading	8.128	2.04658	0.5149863	0			2.04658	0.5679098	0									0.4639157	0					0	0
Loading	9.216	2.52343	0.6060519	0			2.52343	0.6588525	0									0.6717203	0					0	0
Loading	10.304	3.046143	0.695191	0			3.046143	0.7478567	0									0.9195779	0					0	0
Loading	11.392	3.62103	0.7835968	0			3.62103	0.8361142	0									1.213792	0					0	0
Loading	12.48	4.245663	0.8776684	0			4.245663	0.9300246	0									1.583174	0					0	0
Loading	13.568	4.919919	0.9759011	0			4.919919	1.028083	0									2.032555	0					0	0
Loading	14.72	5.642345	1.080339	0			5.642345	1.132335	0									2.583123	0					0	0
Loading	15.872	6.416336	1.189825	0			6.416336	1.241621	0									3.242046	0					0	0
Loading	17.024	7.243105	1.305438	0			7.243105	1.357021	0									4.030196	0					0	0
Loading	18.176	8.11246	1.425252	0			8.11246	1.476611	0									4.948382	0					0	0
Loading	19.392	9.040053	1.54996	0			9.040053	1.601079	0									6.015851	0					0	0
Maximum	21.568	10.01351	1.717946	0			10.01351	1.768814	0	1.542982	4.366565	34.38603	3.807953	0.1671693	-300		3.47778763183299	4.929816	2.695028					0	0	1.787481	15.80562	0.1159229
Unloading	22.72	9.520895	1.718947	0			9.520895	1.769942	0															0	0
Unloading	23.808	9.034836	1.709467	0			9.034836	1.760588	0															0	0
Unloading	24.896	8.541373	1.69386	0			8.541373	1.745108	0															0	0
Unloading	25.984	8.057982	1.682183	0			8.057982	1.733556	0															0	0
Unloading	27.008	7.566338	1.661835	0			7.566338	1.713334	0															0	0
Unloading	28.096	7.075058	1.642181	0			7.075058	1.693807	0															0	0
Unloading	29.184	6.587781	1.618365	0			6.587781	1.670117	0															0	0
Unloading	30.208	6.096499	1.59478	0			6.096499	1.646659	0															0	0
Unloading	31.296	5.607401	1.570308	0			5.607401	1.622313	0															0	0
Unloading	32.384	5.117089	1.542715	0			5.117089	1.594846	0															0	0
Unloading	33.472	4.632964	1.509919	0			4.632964	1.562175	0															0	0
Unloading	34.496	4.138159	1.47169	0			4.138159	1.524074	0															0	0
Unloading	35.52	3.653185	1.427294	0			3.653185	1.479803	0															0	0
Unloading	36.608	3.16117	1.371685	0			3.16117	1.424321	0															0	0
Unloading	37.632	2.671944	1.313262	0			2.671944	1.366024	0															0	0
Unloading	38.72	2.184418	1.246167	0			2.184418	1.299055	0															0	0
Unloading	39.808	1.693128	1.167781	0			1.693128	1.220796	0															0	0
Unloading	40.832	1.203779	1.082227	0			1.203779	1.135368	0															0	0
Unloading	41.92	0.7120036	0.9726257	0			0.7120036	1.025894	0															0	0
Unloading	43.072	0.2273867	0.8145433	0			0.2273867	0.8679363	0															0	0
