# Supplementary material for: Nanomechanical Properties of Rib Bones in Diabetic vs. Healthy Rat Models
Source: Nanomaterials (Basel). 2025 Oct 17;15(20):1582. doi: 10.3390/nano15201582 (PMC12566810; doi:10.3390/nano15201582)
Supplement: Supplementary file 1 [file nanomaterials-15-01582-s001.zip › Nanoindentation data/raw static/sample 23/BERK_10mN_DB_OX.016]

TD;BERK_10mN_DB_OX.016;0;0.08655663;0;0.02008836;1.153154;-320:0:0;25/04/25:01:17:48;True;0.000258;; ;2;0;0;32.87962;Poly2/70%;1.024342;	t (sec)	P (raw)	ht (raw)	S	Lateral Force (mN)	Lateral Distance (um)	P (mN)	ht (um)	ADC 4/0	hc	a	dP/dh	E*(GPa)	H (GPa)	Position(um)	Friction	E (GPa)	Up (nJ)	Ue (nJ)	E1	E2	n1	n2	AE/C	AE/S	h corr	HV	HM	-	-
IC	0	0.01892915	0.0006944095	0			0.01892915	0.08725104	0									0	0					0	0
Loading	0.704	0.04440871	0.03603406	0			0.04440871	0.1225792	0									0.001118805	0					0	0
Loading	1.792	0.1184242	0.1709952	0			0.1184242	0.2575213	0									0.01210531	0					0	0
Loading	2.88	0.2420687	0.3175174	0			0.2420687	0.4040115	0									0.03850965	0					0	0
Loading	3.904	0.418128	0.4250775	0			0.418128	0.5115262	0									0.07400009	0					0	0
Loading	4.928	0.6399319	0.5115188	0			0.6399319	0.5979103	0									0.1196998	0					0	0
Loading	5.888	0.9140306	0.5803478	0			0.9140306	0.6666686	0									0.1731238	0					0	0
Loading	6.912	1.241152	0.6447067	0			1.241152	0.7309431	0									0.2423854	0					0	0
Loading	7.936	1.615962	0.706637	0			1.615962	0.7927767	0									0.3307182	0					0	0
Loading	8.96	2.041728	0.7684902	0			2.041728	0.85452	0									0.4436372	0					0	0
Loading	10.048	2.515421	0.8370491	0			2.515421	0.9229568	0									0.5995756	0					0	0
Loading	11.072	3.040928	0.9080366	0			3.040928	0.9938086	0									0.7964143	0					0	0
Loading	12.224	3.616058	0.9821444	0			3.616058	1.067768	0									1.042587	0					0	0
Loading	13.312	4.239355	1.060954	0			4.239355	1.146417	0									1.351498	0					0	0
Loading	14.4	4.914703	1.143541	0			4.914703	1.22883	0									1.728704	0					0	0
Loading	15.488	5.635189	1.231408	0			5.635189	1.316511	0									2.191217	0					0	0
Loading	16.64	6.410393	1.325555	0			6.410393	1.410458	0									2.75704	0					0	0
Loading	17.792	7.234857	1.426986	0			7.234857	1.511676	0									3.447612	0					0	0
Loading	18.944	8.109672	1.531809	0			8.109672	1.616273	0									4.250109	0					0	0
Loading	20.16	9.036658	1.641256	0			9.036658	1.725481	0									5.186367	0					0	0
Maximum	22.336	10.00878	1.78346	0			10.00878	1.867434	0	1.599579	4.526734	28.97767	3.095479	0.1554753	-320		2.82517443582115	3.722592	2.815553					0	0	1.886785	14.69996	0.1039924
Unloading	23.424	9.518592	1.778797	0			9.518592	1.862898	0															0	0
Unloading	24.576	9.029984	1.766349	0			9.029984	1.850576	0															0	0
Unloading	25.664	8.536886	1.7492	0			8.536886	1.833554	0															0	0
Unloading	26.752	8.046942	1.729623	0			8.046942	1.814103	0															0	0
Unloading	27.84	7.561852	1.707618	0			7.561852	1.792224	0															0	0
Unloading	28.928	7.072512	1.684996	0			7.072512	1.769728	0															0	0
Unloading	29.952	6.580867	1.659985	0			6.580867	1.744844	0															0	0
Unloading	31.04	6.092376	1.632624	0			6.092376	1.717609	0															0	0
Unloading	32.128	5.600608	1.604029	0			5.600608	1.689141	0															0	0
Unloading	33.216	5.113573	1.573314	0			5.113573	1.658551	0															0	0
Unloading	34.24	4.619254	1.538746	0			4.619254	1.624111	0															0	0
Unloading	35.264	4.131974	1.504293	0			4.131974	1.589784	0															0	0
Unloading	36.352	3.643358	1.46406	0			3.643358	1.549677	0															0	0
Unloading	37.376	3.153892	1.4182	0			3.153892	1.503943	0															0	0
Unloading	38.464	2.66418	1.367793	0			2.66418	1.453662	0															0	0
Unloading	39.488	2.17617	1.307134	0			2.17617	1.393129	0															0	0
Unloading	40.512	1.686578	1.237959	0			1.686578	1.324081	0															0	0
Unloading	41.6	1.195165	1.157299	0			1.195165	1.243547	0															0	0
Unloading	42.624	0.70436	1.058373	0			0.70436	1.144748	0															0	0
Unloading	43.84	0.2171943	0.9000201	0			0.2171943	0.9865207	0															0	0
