# Supplementary material for: Nanomechanical Properties of Rib Bones in Diabetic vs. Healthy Rat Models
Source: Nanomaterials (Basel). 2025 Oct 17;15(20):1582. doi: 10.3390/nano15201582 (PMC12566810; doi:10.3390/nano15201582)
Supplement: Supplementary file 1 [file nanomaterials-15-01582-s001.zip › Nanoindentation data/raw static/sample 23/BERK_10mN_DB_OX.017]

TD;BERK_10mN_DB_OX.017;0;0.02289713;0;0.02050467;1.325798;-340:0:0;25/04/25:01:19:38;True;0.000258;; ;2;0;0;26.19254;Poly2/70%;1.024342;	t (sec)	P (raw)	ht (raw)	S	Lateral Force (mN)	Lateral Distance (um)	P (mN)	ht (um)	ADC 4/0	hc	a	dP/dh	E*(GPa)	H (GPa)	Position(um)	Friction	E (GPa)	Up (nJ)	Ue (nJ)	E1	E2	n1	n2	AE/C	AE/S	h corr	HV	HM	-	-
IC	0	0.02050467	0.0004623354	0			0.02050467	0.02335946	0									0	0					0	0
Loading	0.768	0.04392064	0.01653257	0			0.04392064	0.03941837	0									0.0005173001	0					0	0
Loading	1.536	0.1207275	0.07314599	0			0.1207275	0.09601197	0									0.005176316	0					0	0
Loading	2.688	0.2429164	0.2989415	0			0.2429164	0.3217759	0									0.04622516	0					0	0
Loading	3.712	0.4197036	0.3947093	0			0.4197036	0.4174981	0									0.07793888	0					0	0
Loading	4.736	0.6445386	0.4833471	0			0.6445386	0.5060779	0									0.125074	0					0	0
Loading	5.76	0.9183947	0.5595364	0			0.9183947	0.5821966	0									0.1845583	0					0	0
Loading	6.848	1.239936	0.6458235	0			1.239936	0.6684007	0									0.2775868	0					0	0
Loading	7.872	1.618505	0.7329575	0			1.618505	0.755437	0									0.4019808	0					0	0
Loading	8.96	2.042453	0.8262205	0			2.042453	0.8485907	0									0.5724967	0					0	0
Loading	10.048	2.513843	0.9278445	0			2.513843	0.9500931	0									0.8037342	0					0	0
Loading	11.136	3.045415	1.033323	0			3.045415	1.055434	0									1.096543	0					0	0
Loading	12.288	3.617268	1.142539	0			3.617268	1.164503	0									1.459889	0					0	0
Loading	13.376	4.245175	1.251139	0			4.245175	1.272941	0									1.886183	0					0	0
Loading	14.528	4.91543	1.359776	0			4.91543	1.381405	0									2.382981	0					0	0
Loading	15.616	5.639918	1.471574	0			5.639918	1.493016	0									2.972027	0					0	0
Loading	16.768	6.414515	1.584066	0			6.414515	1.605308	0									3.648836	0					0	0
Loading	17.92	7.239828	1.701606	0			7.239828	1.722635	0									4.449847	0					0	0
Loading	19.136	8.111488	1.8198	0			8.111488	1.840604	0									5.355336	0					0	0
Loading	20.288	9.034106	1.944701	0			9.034106	1.965267	0									6.424047	0					0	0
Maximum	22.528	10.00986	2.119044	0			10.00986	2.139359	0	1.834274	5.190908	25.44418	2.370252	0.1182473	-340		2.16178565948781	4.820296	3.261452					0	0	2.16155	11.18012	0.07924338
Unloading	23.68	9.519317	2.11731	0			9.519317	2.137751	0															0	0
Unloading	24.832	9.030587	2.103745	0			9.030587	2.124312	0															0	0
Unloading	25.92	8.539553	2.084168	0			8.539553	2.104862	0															0	0
Unloading	27.008	8.049486	2.061431	0			8.049486	2.082251	0															0	0
Unloading	28.096	7.561483	2.038462	0			7.561483	2.059408	0															0	0
Unloading	29.248	7.07263	2.010831	0			7.07263	2.031904	0															0	0
Unloading	30.272	6.582926	1.982352	0			6.582926	2.003551	0															0	0
Unloading	31.36	6.096255	1.950983	0			6.096255	1.972307	0															0	0
Unloading	32.448	5.602425	1.917031	0			5.602425	1.938483	0															0	0
Unloading	33.472	5.117451	1.881653	0			5.117451	1.90323	0															0	0
Unloading	34.56	4.623498	1.842923	0			4.623498	1.864627	0															0	0
Unloading	35.584	4.13913	1.800377	0			4.13913	1.822206	0															0	0
Unloading	36.672	3.645782	1.752475	0			3.645782	1.774432	0															0	0
Unloading	37.76	3.157406	1.697868	0			3.157406	1.719951	0															0	0
Unloading	38.784	2.668182	1.63563	0			2.668182	1.657839	0															0	0
Unloading	39.872	2.17944	1.56499	0			2.17944	1.587325	0															0	0
Unloading	40.96	1.689366	1.483059	0			1.689366	1.50552	0															0	0
Unloading	41.984	1.197348	1.384595	0			1.197348	1.407183	0															0	0
Unloading	43.072	0.7090895	1.258384	0			0.7090895	1.281098	0															0	0
Unloading	44.288	0.2213157	1.070551	0			0.2213157	1.093391	0															0	0
