# Supplementary material for: Nanomechanical Properties of Rib Bones in Diabetic vs. Healthy Rat Models
Source: Nanomaterials (Basel). 2025 Oct 17;15(20):1582. doi: 10.3390/nano15201582 (PMC12566810; doi:10.3390/nano15201582)
Supplement: Supplementary file 1 [file nanomaterials-15-01582-s001.zip › Nanoindentation data/raw static/sample 23/BERK_10mN_DB_OX.018]

TD;BERK_10mN_DB_OX.018;0;0.06487926;0;0.03462236;1.039644;-360:0:0;25/04/25:01:21:23;True;0.000258;; ;2;0;0;31.74968;Poly2/70%;1.024342;	t (sec)	P (raw)	ht (raw)	S	Lateral Force (mN)	Lateral Distance (um)	P (mN)	ht (um)	ADC 4/0	hc	a	dP/dh	E*(GPa)	H (GPa)	Position(um)	Friction	E (GPa)	Up (nJ)	Ue (nJ)	E1	E2	n1	n2	AE/C	AE/S	h corr	HV	HM	-	-
IC	0	0.02329609	0.0007705589	0			0.02329609	0.06564982	0									0	0					0	0
Loading	0.704	0.04877566	0.01379663	0			0.04877566	0.0786633	0									0.000468952	0					0	0
Loading	1.408	0.1212156	0.0708334	0			0.1212156	0.1356814	0									0.005315242	0					0	0
Loading	2.432	0.2489816	0.1558877	0			0.2489816	0.2207027	0									0.02105256	0					0	0
Loading	3.392	0.421887	0.2272605	0			0.421887	0.2920309	0									0.04497849	0					0	0
Loading	4.416	0.6457545	0.3014082	0			0.6457545	0.3661209	0									0.08452927	0					0	0
Loading	5.44	0.9208236	0.3787542	0			0.9208236	0.4433959	0									0.1450579	0					0	0
Loading	6.464	1.243093	0.4513218	0			1.243093	0.5158803	0									0.223483	0					0	0
Loading	7.488	1.619113	0.5202279	0			1.619113	0.5846894	0									0.3219559	0					0	0
Loading	8.512	2.04743	0.5896353	0			2.04743	0.6539863	0									0.4489959	0					0	0
Loading	9.6	2.522095	0.6632047	0			2.522095	0.7274333	0									0.616805	0					0	0
Loading	10.752	3.046145	0.740935	0			3.046145	0.8050284	0									0.832839	0					0	0
Loading	11.776	3.618484	0.8220196	0			3.618484	0.8859652	0									1.102546	0					0	0
Loading	12.864	4.245055	0.9124297	0			4.245055	0.9762137	0									1.457382	0					0	0
Loading	14.016	4.9181	1.006539	0			4.9181	1.070149	0									1.887754	0					0	0
Loading	15.104	5.642345	1.109435	0			5.642345	1.172858	0									2.43008	0					0	0
Loading	16.32	6.41573	1.219422	0			6.41573	1.282646	0									3.091996	0					0	0
Loading	17.472	7.241165	1.333263	0			7.241165	1.396274	0									3.867899	0					0	0
Loading	18.624	8.11246	1.445947	0			8.11246	1.508733	0									4.731226	0					0	0
Loading	19.84	9.037748	1.561444	0			9.037748	1.623992	0									5.719583	0					0	0
Maximum	22.016	10.01254	1.714708	0			10.01254	1.777004	0	1.500494	4.246327	28.08116	3.197798	0.1767533	-360		2.91884209961282	4.209903	2.967142					0	0	1.795157	16.71177	0.1149225
Unloading	23.168	9.520532	1.711818	0			9.520532	1.774241	0															0	0
Unloading	24.256	9.032044	1.698831	0			9.032044	1.76138	0															0	0
Unloading	25.408	8.542587	1.681836	0			8.542587	1.744511	0															0	0
Unloading	26.496	8.051794	1.662606	0			8.051794	1.725408	0															0	0
Unloading	27.584	7.565489	1.640023	0			7.565489	1.70295	0															0	0
Unloading	28.672	7.077	1.615089	0			7.077	1.678143	0															0	0
Unloading	29.696	6.583292	1.589731	0			6.583292	1.652912	0															0	0
Unloading	30.784	6.097227	1.560635	0			6.097227	1.623941	0															0	0
Unloading	31.872	5.608493	1.530422	0			5.608493	1.593854	0															0	0
Unloading	32.896	5.116603	1.497896	0			5.116603	1.561455	0															0	0
Unloading	33.984	4.625319	1.462634	0			4.625319	1.52632	0															0	0
Unloading	35.072	4.137796	1.423749	0			4.137796	1.487561	0															0	0
Unloading	36.096	3.647968	1.38128	0			3.647968	1.445218	0															0	0
Unloading	37.184	3.161413	1.331914	0			3.161413	1.395978	0															0	0
Unloading	38.208	2.672917	1.276073	0			2.672917	1.340263	0															0	0
Unloading	39.296	2.181384	1.209749	0			2.181384	1.274065	0															0	0
Unloading	40.32	1.689246	1.136565	0			1.689246	1.201008	0															0	0
Unloading	41.408	1.201838	1.047312	0			1.201838	1.111881	0															0	0
Unloading	42.56	0.7107906	0.9360142	0			0.7107906	1.00071	0															0	0
Unloading	43.712	0.2237447	0.7687603	0			0.2237447	0.8335819	0															0	0
