# Supplementary material for: Nanomechanical Properties of Rib Bones in Diabetic vs. Healthy Rat Models
Source: Nanomaterials (Basel). 2025 Oct 17;15(20):1582. doi: 10.3390/nano15201582 (PMC12566810; doi:10.3390/nano15201582)
Supplement: Supplementary file 1 [file nanomaterials-15-01582-s001.zip › Nanoindentation data/raw static/sample 23/BERK_10mN_DB_OX.019]

TD;BERK_10mN_DB_OX.019;0;0.03775788;0;0.0292606;0.9698588;-380:0:0;25/04/25:01:23:11;True;0.000258;; ;2;0;0;28.32632;Poly2/70%;1.024342;	t (sec)	P (raw)	ht (raw)	S	Lateral Force (mN)	Lateral Distance (um)	P (mN)	ht (um)	ADC 4/0	hc	a	dP/dh	E*(GPa)	H (GPa)	Position(um)	Friction	E (GPa)	Up (nJ)	Ue (nJ)	E1	E2	n1	n2	AE/C	AE/S	h corr	HV	HM	-	-
IC	0	0.02511708	-0.0001532052	0			0.02511708	0.03760467	0									0	0					0	0
Loading	0.704	0.04356101	0.01148495	0			0.04356101	0.04923159	0									0.0003992573	0					0	0
Loading	1.408	0.1242496	0.04412674	0			0.1242496	0.08185257	0									0.003136331	0					0	0
Loading	2.112	0.2516532	0.09114352	0			0.2516532	0.1288365	0									0.01196703	0					0	0
Loading	3.136	0.4214047	0.1454443	0			0.4214047	0.1830935	0									0.03022608	0					0	0
Loading	4.096	0.6481805	0.2007469	0			0.6481805	0.2383375	0									0.05977016	0					0	0
Loading	5.12	0.9208236	0.2646045	0			0.9208236	0.3021248	0									0.1098114	0					0	0
Loading	6.144	1.246127	0.3350526	0			1.246127	0.372489	0									0.1860493	0					0	0
Loading	7.168	1.620086	0.4130921	0			1.620086	0.450432	0									0.2977499	0					0	0
Loading	8.192	2.04743	0.4946009	0			2.04743	0.5318305	0									0.4470151	0					0	0
Loading	9.28	2.522583	0.5806171	0			2.522583	0.6177241	0									0.6432826	0					0	0
Loading	10.368	3.044567	0.6750749	0			3.044567	0.7120473	0									0.9058382	0					0	0
Loading	11.52	3.62188	0.7748876	0			3.62188	0.8117111	0									1.23804	0					0	0
Loading	12.608	4.245543	0.8781307	0			4.245543	0.9147932	0									1.643535	0					0	0
Loading	13.76	4.918587	0.9781756	0			4.918587	1.014665	0									2.101154	0					0	0
Loading	14.848	5.644289	1.08269	0			5.644289	1.118992	0									2.652151	0					0	0
Loading	16.064	6.418036	1.192677	0			6.418036	1.228779	0									3.314294	0					0	0
Loading	17.216	7.239588	1.309292	0			7.239588	1.345182	0									4.109188	0					0	0
Loading	18.368	8.115981	1.430262	0			8.115981	1.465926	0									5.036235	0					0	0
Loading	19.52	9.039083	1.554007	0			9.039083	1.589433	0									6.09562	0					0	0
Maximum	21.76	10.01351	1.715634	0			10.01351	1.750808	0	1.457952	4.125936	26.51637	3.107714	0.1872369	-380		2.83637395775155	4.427398	3.205529					0	0	1.768446	17.70299	0.1184318
Unloading	22.848	9.524416	1.711511	0			9.524416	1.746812	0															0	0
Unloading	24.064	9.030226	1.70099	0			9.030226	1.736418	0															0	0
Unloading	25.152	8.544773	1.681104	0			8.544773	1.716657	0															0	0
Unloading	26.24	8.05495	1.660371	0			8.05495	1.696051	0															0	0
Unloading	27.328	7.564884	1.635977	0			7.564884	1.671783	0															0	0
Unloading	28.416	7.077123	1.610812	0			7.077123	1.646744	0															0	0
Unloading	29.504	6.585114	1.583219	0			6.585114	1.619278	0															0	0
Unloading	30.592	6.098322	1.552658	0			6.098322	1.588843	0															0	0
Unloading	31.68	5.60716	1.52125	0			5.60716	1.557561	0															0	0
Unloading	32.704	5.117333	1.486374	0			5.117333	1.522812	0															0	0
Unloading	33.856	4.62787	1.449763	0			4.62787	1.486327	0															0	0
Unloading	34.88	4.141559	1.408103	0			4.141559	1.444792	0															0	0
Unloading	35.968	3.648696	1.362282	0			3.648696	1.399099	0															0	0
Unloading	37.056	3.157289	1.307134	0			3.157289	1.344077	0															0	0
Unloading	38.144	2.670733	1.245435	0			2.670733	1.282504	0															0	0
Unloading	39.232	2.182355	1.173678	0			2.182355	1.210873	0															0	0
Unloading	40.32	1.694221	1.089396	0			1.694221	1.126717	0															0	0
Unloading	41.408	1.201718	0.9889661	0			1.201718	1.026414	0															0	0
Unloading	42.56	0.7141871	0.8590164	0			0.7141871	0.8965901	0															0	0
Unloading	43.84	0.2249606	0.6642064	0			0.2249606	0.7019062	0															0	0
