# Supplementary material for: Nanomechanical Properties of Rib Bones in Diabetic vs. Healthy Rat Models
Source: Nanomaterials (Basel). 2025 Oct 17;15(20):1582. doi: 10.3390/nano15201582 (PMC12566810; doi:10.3390/nano15201582)
Supplement: Supplementary file 1 [file nanomaterials-15-01582-s001.zip › Nanoindentation data/raw static/sample 23/BERK_10mN_DB_OX.020]

TD;BERK_10mN_DB_OX.020;0;0.04640764;0;0.0281677;0.7485629;0:0:0;25/04/25:01:31:00;True;0.000258;; ;2;0;0;26.54618;Poly2/70%;1.026725;	t (sec)	P (raw)	ht (raw)	S	Lateral Force (mN)	Lateral Distance (um)	P (mN)	ht (um)	ADC 4/0	hc	a	dP/dh	E*(GPa)	H (GPa)	Position(um)	Friction	E (GPa)	Up (nJ)	Ue (nJ)	E1	E2	n1	n2	AE/C	AE/S	h corr	HV	HM	-	-
IC	0	0.01929163	-0.0004242607	0			0.01929163	0.04598338	0									0	0					0	0
Loading	0.768	0.04598709	0.01487632	0			0.04598709	0.0612721	0									0.0004990139	0					0	0
Loading	1.472	0.1190321	0.0708334	0			0.1190321	0.1172103	0									0.005114452	0					0	0
Loading	2.432	0.2453425	0.1343447	0			0.2453425	0.180689	0									0.01667947	0					0	0
Loading	3.392	0.4216444	0.2052551	0			0.4216444	0.251554	0									0.04031248	0					0	0
Loading	4.416	0.6458743	0.2758184	0			0.6458743	0.3220594	0									0.07794539	0					0	0
Loading	5.376	0.9188799	0.3422587	0			0.9188799	0.3884293	0									0.1298717	0					0	0
Loading	6.4	1.243821	0.4031872	0			1.243821	0.4492739	0									0.195666	0					0	0
Loading	7.424	1.620326	0.4649643	0			1.620326	0.5109539	0									0.2839963	0					0	0
Loading	8.512	2.045732	0.5295544	0			2.045732	0.5754343	0									0.4021908	0					0	0
Loading	9.536	2.518821	0.5951072	0			2.518821	0.640865	0									0.5515218	0					0	0
Loading	10.624	3.042746	0.6643215	0			3.042746	0.7099441	0									0.7436158	0					0	0
Loading	11.648	3.61569	0.7364268	0			3.61569	0.7819015	0									0.9831775	0					0	0
Loading	12.8	4.242994	0.813926	0			4.242994	0.8592389	0									1.287063	0					0	0
Loading	13.888	4.917251	0.8922356	0			4.917251	0.9373746	0									1.644934	0					0	0
Loading	14.976	5.641375	0.9744751	0			5.641375	1.019427	0									2.078114	0					0	0
Loading	16.128	6.416822	1.061802	0			6.416822	1.106554	0									2.603412	0					0	0
Loading	17.28	7.238616	1.15414	0			7.238616	1.19868	0									3.232422	0					0	0
Loading	18.432	8.110519	1.250715	0			8.110519	1.29503	0									3.971866	0					0	0
Loading	19.584	9.03617	1.352762	0			9.03617	1.396838	0									4.844701	0					0	0
Maximum	21.824	10.01217	1.489456	0			10.01217	1.533281	0	1.239012	3.510421	26.38549	3.634589	0.2586187	0		3.31890846266399	3.254004	2.890204					0	0	1.549728	24.45202	0.1541994
Unloading	22.912	9.521016	1.484831	0			9.521016	1.528782	0															0	0
Unloading	24.064	9.029496	1.470457	0			9.029496	1.514535	0															0	0
Unloading	25.152	8.539311	1.452768	0			8.539311	1.496973	0															0	0
Unloading	26.304	8.051309	1.430262	0			8.051309	1.474592	0															0	0
Unloading	27.392	7.563548	1.407795	0			7.563548	1.452251	0															0	0
Unloading	28.48	7.073602	1.380818	0			7.073602	1.425401	0															0	0
Unloading	29.568	6.583657	1.353726	0			6.583657	1.398435	0															0	0
Unloading	30.656	6.095772	1.324283	0			6.095772	1.369118	0															0	0
Unloading	31.744	5.604126	1.29565	0			5.604126	1.340612	0															0	0
Unloading	32.832	5.113935	1.261698	0			5.113935	1.306786	0															0	0
Unloading	33.92	4.62714	1.227014	0			4.62714	1.272228	0															0	0
Unloading	35.008	4.13889	1.189903	0			4.13889	1.235243	0															0	0
Unloading	36.096	3.649181	1.150054	0			3.649181	1.19552	0															0	0
Unloading	37.12	3.159226	1.107161	0			3.159226	1.152754	0															0	0
Unloading	38.144	2.666484	1.060261	0			2.666484	1.105981	0															0	0
Unloading	39.168	2.180534	1.006269	0			2.180534	1.052114	0															0	0
Unloading	40.192	1.689124	0.9451866	0			1.689124	0.9911585	0															0	0
Unloading	41.28	1.198684	0.8705385	0			1.198684	0.9166368	0															0	0
Unloading	42.368	0.7088497	0.7734227	0			0.7088497	0.8196475	0															0	0
Unloading	43.456	0.2232595	0.6237411	0			0.2232595	0.6700912	0															0	0
