# Supplementary material for: Nanomechanical Properties of Rib Bones in Diabetic vs. Healthy Rat Models
Source: Nanomaterials (Basel). 2025 Oct 17;15(20):1582. doi: 10.3390/nano15201582 (PMC12566810; doi:10.3390/nano15201582)
Supplement: Supplementary file 1 [file nanomaterials-15-01582-s001.zip › Nanoindentation data/raw static/sample 23/BERK_10mN_DB_OX.021]

TD;BERK_10mN_DB_OX.021;0;0.02063449;0;0.02766304;1.407491;-20:0:0;25/04/25:01:32:45;True;0.000258;; ;2;0;0;42.03583;Poly2/70%;1.024342;	t (sec)	P (raw)	ht (raw)	S	Lateral Force (mN)	Lateral Distance (um)	P (mN)	ht (um)	ADC 4/0	hc	a	dP/dh	E*(GPa)	H (GPa)	Position(um)	Friction	E (GPa)	Up (nJ)	Ue (nJ)	E1	E2	n1	n2	AE/C	AE/S	h corr	HV	HM	-	-
IC	0	0.02766304	0.0002311677	0			0.02766304	0.02086566	0									0	0					0	0
Loading	0.704	0.05144721	0.01260272	0			0.05144721	0.03322393	0									0.0004888329	0					0	0
Loading	1.408	0.1242496	0.0624325	0			0.1242496	0.08303493	0									0.00486465	0					0	0
Loading	2.368	0.2528662	0.133381	0			0.2528662	0.1539502	0									0.01823629	0					0	0
Loading	3.392	0.4269847	0.2153903	0			0.4269847	0.2359146	0									0.04609807	0					0	0
Loading	4.352	0.6495163	0.3066108	0			0.6495163	0.3270777	0									0.09516665	0					0	0
Loading	5.44	0.9226446	0.4054608	0			0.9226446	0.4258573	0									0.1728154	0					0	0
Loading	6.464	1.247945	0.5094754	0			1.247945	0.5297879	0									0.2856107	0					0	0
Loading	7.552	1.625546	0.6109462	0			1.625546	0.6311613	0									0.4312584	0					0	0
Loading	8.64	2.047307	0.7039002	0			2.047307	0.7240065	0									0.6017618	0					0	0
Loading	9.664	2.525371	0.8042921	0			2.525371	0.824275	0									0.8310097	0					0	0
Loading	10.816	3.048206	0.9211007	0			3.048206	0.9409487	0									1.156155	0					0	0
Loading	11.904	3.623216	1.051358	0			3.623216	1.071058	0									1.590162	0					0	0
Loading	13.056	4.246391	1.192368	0			4.246391	1.211907	0									2.144375	0					0	0
Loading	14.208	4.917858	1.342897	0			4.917858	1.362263	0									2.833324	0					0	0
Loading	15.424	5.646229	1.489687	0			5.646229	1.508865	0									3.607683	0					0	0
Loading	16.576	6.420461	1.601948	0			6.420461	1.620926	0									4.283785	0					0	0
Loading	17.728	7.24165	1.703571	0			7.24165	1.722337	0									4.97653	0					0	0
Loading	18.88	8.116465	1.801495	0			8.116465	1.820035	0									5.726758	0					0	0
Loading	20.032	9.037869	1.897646	0			9.037869	1.915949	0									6.549428	0					0	0
Maximum	22.272	10.01484	2.032682	0			10.01484	2.050733	0	1.809518	5.12085	32.19737	3.04038	0.1215654	-20		2.77474100554586	5.046174	2.787256					0	0	2.072624	11.49384	0.08623198
Unloading	23.36	9.522594	2.027749	0			9.522594	2.045927	0															0	0
Unloading	24.448	9.035078	2.016689	0			9.035078	2.034992	0															0	0
Unloading	25.536	8.543558	2.002314	0			8.543558	2.020744	0															0	0
Unloading	26.624	8.053493	1.984394	0			8.053493	2.002951	0															0	0
Unloading	27.712	7.56646	1.965203	0			7.56646	1.983885	0															0	0
Unloading	28.8	7.080033	1.944045	0			7.080033	1.962853	0															0	0
Unloading	29.888	6.587053	1.921038	0			6.587053	1.939973	0															0	0
Unloading	30.976	6.097591	1.896567	0			6.097591	1.915628	0															0	0
Unloading	32.064	5.607765	1.869244	0			5.607765	1.888432	0															0	0
Unloading	33.088	5.118666	1.838915	0			5.118666	1.858229	0															0	0
Unloading	34.176	4.629566	1.806698	0			4.629566	1.826138	0															0	0
Unloading	35.2	4.141559	1.772438	0			4.141559	1.792004	0															0	0
Unloading	36.288	3.653063	1.732436	0			3.653063	1.752128	0															0	0
Unloading	37.312	3.161898	1.687925	0			3.161898	1.707744	0															0	0
Unloading	38.336	2.673522	1.638558	0			2.673522	1.658503	0															0	0
Unloading	39.424	2.186964	1.574354	0			2.186964	1.594424	0															0	0
Unloading	40.448	1.692886	1.494158	0			1.692886	1.514356	0															0	0
Unloading	41.536	1.20548	1.395693	0			1.20548	1.416016	0															0	0
Unloading	42.624	0.7162507	1.26324	0			0.7162507	1.28369	0															0	0
Unloading	43.84	0.227869	1.064038	0			0.227869	1.084614	0															0	0
