# Supplementary material for: Nanomechanical Properties of Rib Bones in Diabetic vs. Healthy Rat Models
Source: Nanomaterials (Basel). 2025 Oct 17;15(20):1582. doi: 10.3390/nano15201582 (PMC12566810; doi:10.3390/nano15201582)
Supplement: Supplementary file 1 [file nanomaterials-15-01582-s001.zip › Nanoindentation data/raw static/sample 23/BERK_10mN_DB_OX.022]

TD;BERK_10mN_DB_OX.022;0;0.01230236;0;0.01965697;1.424436;-40:0:0;25/04/25:01:34:27;True;0.000258;; ;2;0;0;56.43112;Poly2/70%;1.024342;	t (sec)	P (raw)	ht (raw)	S	Lateral Force (mN)	Lateral Distance (um)	P (mN)	ht (um)	ADC 4/0	hc	a	dP/dh	E*(GPa)	H (GPa)	Position(um)	Friction	E (GPa)	Up (nJ)	Ue (nJ)	E1	E2	n1	n2	AE/C	AE/S	h corr	HV	HM	-	-
IC	0	0.01965697	0.0004623354	0			0.01965697	0.0127647	0									0	0					0	0
Loading	0.704	0.04295592	0.01144597	0			0.04295592	0.02373725	0									0.0003435116	0					0	0
Loading	1.408	0.1196401	0.05591901	0			0.1196401	0.0681905	0									0.003957472	0					0	0
Loading	2.368	0.2412182	0.1293342	0			0.2412182	0.1415743	0									0.01719805	0					0	0
Loading	3.392	0.4200689	0.2119218	0			0.4200689	0.2241158	0									0.04448986	0					0	0
Loading	4.416	0.6395694	0.3086533	0			0.6395694	0.3207906	0									0.09571002	0					0	0
Loading	5.44	0.9153635	0.4089293	0			0.9153635	0.4209955	0									0.173616	0					0	0
Loading	6.528	1.239819	0.5209985	0			1.239819	0.5329809	0									0.2942905	0					0	0
Loading	7.616	1.618993	0.6338382	0			1.618993	0.6457228	0									0.4554444	0					0	0
Loading	8.704	2.040757	0.7496061	0			2.040757	0.7613819	0									0.6670861	0					0	0
Loading	9.792	2.515544	0.8699601	0			2.515544	0.8816134	0									0.9409915	0					0	0
Loading	10.88	3.038622	0.9940137	0			3.038622	1.005532	0									1.285124	0					0	0
Loading	12.032	3.613871	1.122615	0			3.613871	1.133985	0									1.71239	0					0	0
Loading	13.184	4.240448	1.256264	0			4.240448	1.267472	0									2.236615	0					0	0
Loading	14.336	4.91155	1.37604	0			4.91155	1.387075	0									2.783918	0					0	0
Loading	15.488	5.638829	1.496894	0			5.638829	1.507742	0									3.42046	0					0	0
Loading	16.576	6.412334	1.606071	0			6.412334	1.616719	0									4.077109	0					0	0
Loading	17.728	7.237283	1.700295	0			7.237283	1.71073	0									4.718716	0					0	0
Loading	18.88	8.110764	1.788623	0			8.110764	1.798833	0									5.394821	0					0	0
Loading	20.032	9.03593	1.8741	0			9.03593	1.884071	0									6.125596	0					0	0
Maximum	22.208	10.00768	1.976031	0			10.00768	1.985751	0	1.775258	5.023896	36.87035	3.548837	0.1262125	-40		3.24033954219237	4.556935	2.536838					0	0	2.007228	11.93321	0.09187675
Unloading	23.296	9.520169	1.970944	0			9.520169	1.98079	0															0	0
Unloading	24.384	9.028892	1.962659	0			9.028892	1.972632	0															0	0
Unloading	25.472	8.53907	1.949248	0			8.53907	1.959347	0															0	0
Unloading	26.56	8.049976	1.934912	0			8.049976	1.945138	0															0	0
Unloading	27.712	7.561123	1.917377	0			7.561123	1.927729	0															0	0
Unloading	28.736	7.071542	1.900382	0			7.071542	1.91086	0															0	0
Unloading	29.824	6.581353	1.879649	0			6.581353	1.890253	0															0	0
Unloading	30.912	6.090557	1.85564	0			6.090557	1.866371	0															0	0
Unloading	31.936	5.602671	1.831901	0			5.602671	1.842758	0															0	0
Unloading	33.024	5.114421	1.804347	0			5.114421	1.81533	0															0	0
Unloading	34.112	4.623986	1.774981	0			4.623986	1.78609	0															0	0
Unloading	35.2	4.137311	1.741338	0			4.137311	1.752573	0															0	0
Unloading	36.224	3.646147	1.706461	0			3.646147	1.717823	0															0	0
Unloading	37.248	3.157654	1.664648	0			3.157654	1.676136	0															0	0
Unloading	38.336	2.666364	1.617632	0			2.666364	1.629246	0															0	0
Unloading	39.36	2.172528	1.558939	0			2.172528	1.570681	0															0	0
Unloading	40.448	1.684029	1.486951	0			1.684029	1.498819	0															0	0
Unloading	41.536	1.199535	1.392841	0			1.199535	1.404834	0															0	0
Unloading	42.624	0.7072713	1.264357	0			0.7072713	1.276477	0															0	0
Unloading	43.84	0.2216839	1.046965	0			0.2216839	1.05921	0															0	0
