# Supplementary material for: Nanomechanical Properties of Rib Bones in Diabetic vs. Healthy Rat Models
Source: Nanomaterials (Basel). 2025 Oct 17;15(20):1582. doi: 10.3390/nano15201582 (PMC12566810; doi:10.3390/nano15201582)
Supplement: Supplementary file 1 [file nanomaterials-15-01582-s001.zip › Nanoindentation data/raw static/sample 23/BERK_10mN_DB_OX.023]

TD;BERK_10mN_DB_OX.023;0;0.008465046;0;0.01783598;1.419906;-60:0:0;25/04/25:01:36:12;True;0.000258;; ;2;0;0;64.21621;Poly2/70%;1.024342;	t (sec)	P (raw)	ht (raw)	S	Lateral Force (mN)	Lateral Distance (um)	P (mN)	ht (um)	ADC 4/0	hc	a	dP/dh	E*(GPa)	H (GPa)	Position(um)	Friction	E (GPa)	Up (nJ)	Ue (nJ)	E1	E2	n1	n2	AE/C	AE/S	h corr	HV	HM	-	-
IC	0	0.01783598	0.000386186	0			0.01783598	0.008851232	0									0	0					0	0
Loading	0.704	0.04598424	0.01217846	0			0.04598424	0.02063164	0									0.0003759141	0					0	0
Loading	1.408	0.1192747	0.04990774	0			0.1192747	0.05834201	0									0.003491902	0					0	0
Loading	2.368	0.2421886	0.1234771	0			0.2421886	0.1318797	0									0.01678249	0					0	0
Loading	3.456	0.4182479	0.2541992	0			0.4182479	0.2625563	0									0.05993429	0					0	0
Loading	4.48	0.6423551	0.3603714	0			0.6423551	0.3686707	0									0.1162069	0					0	0
Loading	5.568	0.913905	0.4699739	0			0.913905	0.4782031	0									0.2014374	0					0	0
Loading	6.592	1.239331	0.5856656	0			1.239331	0.5938109	0									0.3259028	0					0	0
Loading	7.68	1.618022	0.6918767	0			1.618022	0.6999243	0									0.4775045	0					0	0
Loading	8.704	2.041485	0.7985111	0			2.041485	0.8064494	0									0.6724192	0					0	0
Loading	9.856	2.516272	0.9108877	0			2.516272	0.9187036	0									0.9282329	0					0	0
Loading	10.88	3.038862	1.016366	0			3.038862	1.024047	0									1.220831	0					0	0
Loading	12.032	3.614842	1.113559	0			3.614842	1.121091	0									1.543682	0					0	0
Loading	13.12	4.238382	1.205471	0			4.238382	1.212843	0									1.903956	0					0	0
Loading	14.208	4.915674	1.302278	0			4.915674	1.309475	0									2.346244	0					0	0
Loading	15.36	5.636521	1.400896	0			5.636521	1.407907	0									2.865581	0					0	0
Loading	16.512	6.41306	1.500401	0			6.41306	1.507211	0									3.463867	0					0	0
Loading	17.728	7.236433	1.600522	0			7.236433	1.60712	0									4.145721	0					0	0
Loading	18.88	8.111004	1.700103	0			8.111004	1.706475	0									4.908143	0					0	0
Loading	20.032	9.035563	1.80296	0			9.035563	1.809094	0									5.787924	0					0	0
Maximum	22.272	10.00962	1.943352	0			10.00962	1.949235	0	1.750737	4.954503	39.10593	3.816735	0.1297979	-60		3.4858377492624	5.0283	2.101757					0	0	1.970415	12.2722	0.09536031
Unloading	23.424	9.520288	1.944007	0			9.520288	1.950016	0															0	0
Unloading	24.512	9.030709	1.938226	0			9.030709	1.944361	0															0	0
Unloading	25.6	8.541009	1.92574	0			8.541009	1.932001	0															0	0
Unloading	26.688	8.049124	1.911096	0			8.049124	1.917484	0															0	0
Unloading	27.776	7.562334	1.89545	0			7.562334	1.901964	0															0	0
Unloading	28.864	7.071903	1.877838	0			7.071903	1.884479	0															0	0
Unloading	29.888	6.580623	1.858184	0			6.580623	1.864951	0															0	0
Unloading	30.976	6.093224	1.836757	0			6.093224	1.84365	0															0	0
Unloading	32	5.602669	1.814675	0			5.602669	1.821694	0															0	0
Unloading	33.088	5.111629	1.792131	0			5.111629	1.799277	0															0	0
Unloading	34.112	4.624349	1.765848	0			4.624349	1.77312	0															0	0
Unloading	35.2	4.136946	1.737446	0			4.136946	1.744844	0															0	0
Unloading	36.224	3.645176	1.706231	0			3.645176	1.713756	0															0	0
Unloading	37.248	3.15583	1.671855	0			3.15583	1.679506	0															0	0
Unloading	38.336	2.667939	1.629926	0			2.667939	1.637703	0															0	0
Unloading	39.36	2.175924	1.583257	0			2.175924	1.591161	0															0	0
Unloading	40.384	1.687911	1.529805	0			1.687911	1.537835	0															0	0
Unloading	41.472	1.196255	1.466218	0			1.196255	1.474374	0															0	0
Unloading	42.56	0.7072713	1.384171	0			0.7072713	1.392454	0															0	0
Unloading	43.648	0.2193749	1.257035	0			0.2193749	1.265443	0															0	0
