# Supplementary material for: Nanomechanical Properties of Rib Bones in Diabetic vs. Healthy Rat Models
Source: Nanomaterials (Basel). 2025 Oct 17;15(20):1582. doi: 10.3390/nano15201582 (PMC12566810; doi:10.3390/nano15201582)
Supplement: Supplementary file 1 [file nanomaterials-15-01582-s001.zip › Nanoindentation data/raw static/sample 23/BERK_10mN_DB_OX.024]

TD;BERK_10mN_DB_OX.024;0;0.02072093;0;0.01917175;1.77971;-80:0:0;25/04/25:01:37:53;True;0.000258;; ;2;0;0;39.21847;Poly2/70%;1.024342;	t (sec)	P (raw)	ht (raw)	S	Lateral Force (mN)	Lateral Distance (um)	P (mN)	ht (um)	ADC 4/0	hc	a	dP/dh	E*(GPa)	H (GPa)	Position(um)	Friction	E (GPa)	Up (nJ)	Ue (nJ)	E1	E2	n1	n2	AE/C	AE/S	h corr	HV	HM	-	-
IC	0	0.01917175	-0.0001151306	0			0.01917175	0.0206058	0									0	0					0	0
Loading	0.768	0.04246785	0.01487632	0			0.04246785	0.03558629	0									0.0004616957	0					0	0
Loading	1.792	0.1214582	0.1326485	0			0.1214582	0.1533381	0									0.01011299	0					0	0
Loading	2.88	0.2429164	0.3005216	0			0.2429164	0.3211799	0									0.04069163	0					0	0
Loading	4.032	0.4189757	0.4638466	0			0.4189757	0.4844594	0									0.09472834	0					0	0
Loading	5.12	0.6410221	0.6044726	0			0.6410221	0.6250281	0									0.1692296	0					0	0
Loading	6.144	0.9171845	0.7333437	0			0.9171845	0.753828	0									0.269578	0					0	0
Loading	7.296	1.241149	0.8657601	0			1.241149	0.8861609	0									0.4123873	0					0	0
Loading	8.384	1.615959	0.9871159	0			1.615959	1.00742	0									0.5856124	0					0	0
Loading	9.472	2.042213	1.114599	0			2.042213	1.134793	0									0.8185887	0					0	0
Loading	10.56	2.516877	1.245088	0			2.516877	1.26516	0									1.115766	0					0	0
Loading	11.712	3.040563	1.382283	0			3.040563	1.402219	0									1.496615	0					0	0
Loading	12.864	3.617148	1.515392	0			3.617148	1.53518	0									1.939222	0					0	0
Loading	14.016	4.241659	1.643376	0			4.241659	1.663003	0									2.441491	0					0	0
Loading	15.104	4.914702	1.771976	0			4.914702	1.791429	0									3.029448	0					0	0
Loading	16.256	5.638341	1.893214	0			5.638341	1.91248	0									3.668176	0					0	0
Loading	17.408	6.41306	1.996996	0			6.41306	2.016062	0									4.29233	0					0	0
Loading	18.56	7.237646	2.092184	0			7.237646	2.111038	0									4.940575	0					0	0
Loading	19.648	8.11246	2.187371	0			8.11246	2.205999	0									5.669405	0					0	0
Loading	20.864	9.033865	2.287183	0			9.033865	2.305573	0									6.52307	0					0	0
Maximum	23.04	10.0095	2.41794	0			10.0095	2.436078	0	2.18994	6.197428	31.53666	2.460672	0.08295442	-80		2.24444559478933	5.127555	2.638143					0	0	2.462572	7.843222	0.06105203
Unloading	24.192	9.51944	2.416052	0			9.51944	2.434317	0															0	0
Unloading	25.28	9.027678	2.404144	0			9.027678	2.422536	0															0	0
Unloading	26.368	8.54016	2.388844	0			8.54016	2.407362	0															0	0
Unloading	27.456	8.049973	2.370809	0			8.049973	2.389453	0															0	0
Unloading	28.544	7.563305	2.351617	0			7.563305	2.370387	0															0	0
Unloading	29.632	7.074209	2.328842	0			7.074209	2.347738	0															0	0
Unloading	30.72	6.583655	2.306606	0			6.583655	2.325629	0															0	0
Unloading	31.744	6.095044	2.282173	0			6.095044	2.301321	0															0	0
Unloading	32.832	5.604369	2.254965	0			5.604369	2.27424	0															0	0
Unloading	33.92	5.113812	2.227103	0			5.113812	2.246505	0															0	0
Unloading	35.008	4.624712	2.197082	0			4.624712	2.21661	0															0	0
Unloading	36.096	4.136949	2.164903	0			4.136949	2.184556	0															0	0
Unloading	37.248	3.648816	2.128602	0			3.648816	2.148382	0															0	0
Unloading	38.272	3.15486	2.08833	0			3.15486	2.108237	0															0	0
Unloading	39.36	2.666484	2.043819	0			2.666484	2.063852	0															0	0
Unloading	40.384	2.177745	1.990714	0			2.177745	2.010873	0															0	0
Unloading	41.472	1.687303	1.925547	0			1.687303	1.945833	0															0	0
Unloading	42.56	1.196621	1.837836	0			1.196621	1.858248	0															0	0
Unloading	43.712	0.7093349	1.710469	0			0.7093349	1.731007	0															0	0
Unloading	45.056	0.2225316	1.47643	0			0.2225316	1.497094	0															0	0
