# Supplementary material for: Nanomechanical Properties of Rib Bones in Diabetic vs. Healthy Rat Models
Source: Nanomaterials (Basel). 2025 Oct 17;15(20):1582. doi: 10.3390/nano15201582 (PMC12566810; doi:10.3390/nano15201582)
Supplement: Supplementary file 1 [file nanomaterials-15-01582-s001.zip › Nanoindentation data/raw static/sample 23/BERK_10mN_DB_OX.log]

Performing Find...
Force sensor: 5.191V Depth sensor: -0.810V
Surface detected. Moving to WorkingD position...
Moved to WorkingD position: 70.0 um
*********************
Preparing to run test: C:\meresek\14_pocok\05_23\RE\BERK_10mN_DB_OX.tst
Software: 1.67 5/8/2019 Semilab
Creating new data files...
Processing script file...C:\Program Files (x86)\Semilab\IND\IND.scp
Testing C:\meresek\14_pocok\05_23\RE\BERK_10mN_DB_OX.tst started.
at: 4/25/2025,12:50:06 PM
Closed Loop method in Force control
********************************************************************************
Indentation No.: 1
Data file: BERK_10mN_DB_OX.000
Total number of load steps: 40
Stage moved to coordinates: 0(0), 0(0), 0
Force sensor: 5.192V Depth sensor: -0.811V
Waiting for indentation delay of 1 secs to expire...
Force: 52.0 mN Depth: 17.8 um
Calibration factors: Force: 1.151 Depth: 1.066
Head position: WorkingD
Force sensor: 5.192V Depth sensor: -0.810V
Approaching surface...
Safety gap time: 8.192 s
Drive HV at nominal working distance: 32.5 V
Surface detected.
Drive HV at surface contact: 37.7 V
Surface achieved at: 0.027 mN
Estimated working distance: 63.1 um
Logging data for IC at Force: 0.026 (0.015) and Depth: 0.00085
Logging data for loading... 
Logging Maximum Force: 10.013 mN (10.000 mN) and Depth: 1.711 um
Force: Range A/52.0 mN Depth: Range B/17.8 um
Logging data for unloading... 
Writing BERK_10mN_DB_OX.000 41 data points
********************************************************************************
Indentation No.: 2
Data file: BERK_10mN_DB_OX.001
Total number of load steps: 40
Stage moved to coordinates: -20(-20), 0(0), 0
Force sensor: 5.191V Depth sensor: -0.803V
Waiting for indentation delay of 1 secs to expire...
Force: 52.0 mN Depth: 17.8 um
Calibration factors: Force: 1.151 Depth: 1.066
Head position: WorkingD
Force sensor: 5.192V Depth sensor: -0.807V
Approaching surface...
Safety gap time: 7.808 s
Drive HV at nominal working distance: 32.5 V
Surface detected.
Drive HV at surface contact: 37.4 V
Surface achieved at: 0.018 mN
Estimated working distance: 63.5 um
Logging data for IC at Force: 0.015 (0.015) and Depth: -0.00027
Logging data for loading... 
Logging Maximum Force: 10.008 mN (10.000 mN) and Depth: 1.572 um
Force: Range A/52.0 mN Depth: Range B/17.8 um
Logging data for unloading... 
Writing BERK_10mN_DB_OX.001 41 data points
********************************************************************************
Indentation No.: 3
Data file: BERK_10mN_DB_OX.002
Total number of load steps: 40
Stage moved to coordinates: -40(-40), 0(0), 0
Force sensor: 5.192V Depth sensor: -0.802V
Waiting for indentation delay of 1 secs to expire...
Force: 52.0 mN Depth: 17.8 um
Calibration factors: Force: 1.151 Depth: 1.066
Head position: WorkingD
Force sensor: 5.192V Depth sensor: -0.806V
Approaching surface...
Safety gap time: 7.808 s
Drive HV at nominal working distance: 32.9 V
Surface detected.
Drive HV at surface contact: 37.6 V
Surface achieved at: 0.018 mN
Estimated working distance: 63.7 um
Logging data for IC at Force: 0.019 (0.015) and Depth: -0.00066
Logging data for loading... 
Logging Maximum Force: 10.010 mN (10.000 mN) and Depth: 1.616 um
Force: Range A/52.0 mN Depth: Range B/17.8 um
Logging data for unloading... 
Writing BERK_10mN_DB_OX.002 41 data points
********************************************************************************
Indentation No.: 4
Data file: BERK_10mN_DB_OX.003
Total number of load steps: 40
Stage moved to coordinates: -60(-60), 0(0), 0
Force sensor: 5.194V Depth sensor: -0.798V
Waiting for indentation delay of 1 secs to expire...
Force: 52.0 mN Depth: 17.8 um
Calibration factors: Force: 1.151 Depth: 1.066
Head position: WorkingD
Force sensor: 5.192V Depth sensor: -0.806V
Approaching surface...
Safety gap time: 7.680 s
Drive HV at nominal working distance: 32.9 V
Surface detected.
Drive HV at surface contact: 37.1 V
Surface achieved at: 0.025 mN
Estimated working distance: 64.1 um
Logging data for IC at Force: 0.020 (0.015) and Depth: -0.00019
Logging data for loading... 
Logging Maximum Force: 10.012 mN (10.000 mN) and Depth: 1.585 um
Force: Range A/52.0 mN Depth: Range B/17.8 um
Logging data for unloading... 
Writing BERK_10mN_DB_OX.003 41 data points
********************************************************************************
Indentation No.: 5
Data file: BERK_10mN_DB_OX.004
Total number of load steps: 40
Stage moved to coordinates: -80(-80), 0(0), 0
Force sensor: 5.194V Depth sensor: -0.796V
Waiting for indentation delay of 1 secs to expire...
Force: 52.0 mN Depth: 17.8 um
Calibration factors: Force: 1.151 Depth: 1.066
Head position: WorkingD
Force sensor: 5.192V Depth sensor: -0.806V
Approaching surface...
Safety gap time: 7.616 s
Drive HV at nominal working distance: 32.6 V
Surface detected.
Drive HV at surface contact: 37.4 V
Surface achieved at: 0.031 mN
Estimated working distance: 63.7 um
Logging data for IC at Force: 0.023 (0.015) and Depth: 0.00119
Logging data for loading... 
Logging Maximum Force: 10.016 mN (10.000 mN) and Depth: 1.670 um
Force: Range A/52.0 mN Depth: Range B/17.8 um
Logging data for unloading... 
Writing BERK_10mN_DB_OX.004 41 data points
********************************************************************************
Indentation No.: 6
Data file: BERK_10mN_DB_OX.005
Total number of load steps: 40
Stage moved to coordinates: -100(-100), 0(0), 0
Force sensor: 5.192V Depth sensor: -0.802V
Waiting for indentation delay of 1 secs to expire...
Force: 52.0 mN Depth: 17.8 um
Calibration factors: Force: 1.151 Depth: 1.066
Head position: WorkingD
Force sensor: 5.192V Depth sensor: -0.806V
Approaching surface...
Safety gap time: 7.680 s
Drive HV at nominal working distance: 32.6 V
Surface detected.
Drive HV at surface contact: 36.5 V
Surface achieved at: 0.025 mN
Estimated working distance: 62.9 um
Logging data for IC at Force: 0.017 (0.015) and Depth: 0.00054
Logging data for loading... 
Logging Maximum Force: 10.009 mN (10.000 mN) and Depth: 1.866 um
Force: Range A/52.0 mN Depth: Range B/17.8 um
Logging data for unloading... 
Writing BERK_10mN_DB_OX.005 41 data points
********************************************************************************
Indentation No.: 7
Data file: BERK_10mN_DB_OX.006
Total number of load steps: 40
Stage moved to coordinates: -120(-120), 0(0), 0
Force sensor: 5.192V Depth sensor: -0.801V
Waiting for indentation delay of 1 secs to expire...
Force: 52.0 mN Depth: 17.8 um
Calibration factors: Force: 1.151 Depth: 1.066
Head position: WorkingD
Force sensor: 5.193V Depth sensor: -0.806V
Approaching surface...
Safety gap time: 7.616 s
Drive HV at nominal working distance: 32.1 V
Surface detected.
Drive HV at surface contact: 36.7 V
Surface achieved at: 0.031 mN
Estimated working distance: 62.9 um
Logging data for IC at Force: 0.023 (0.015) and Depth: 0.00220
Logging data for loading... 
Logging Maximum Force: 10.016 mN (10.000 mN) and Depth: 1.684 um
Force: Range A/52.0 mN Depth: Range B/17.8 um
Logging data for unloading... 
Writing BERK_10mN_DB_OX.006 41 data points
********************************************************************************
Indentation No.: 8
Data file: BERK_10mN_DB_OX.007
Total number of load steps: 40
Stage moved to coordinates: -140(-140), 0(0), 0
Force sensor: 5.194V Depth sensor: -0.797V
Waiting for indentation delay of 1 secs to expire...
Force: 52.0 mN Depth: 17.8 um
Calibration factors: Force: 1.151 Depth: 1.066
Head position: WorkingD
Force sensor: 5.192V Depth sensor: -0.805V
Approaching surface...
Safety gap time: 7.488 s
Drive HV at nominal working distance: 32.5 V
Surface detected.
Drive HV at surface contact: 36.4 V
Surface achieved at: 0.020 mN
Estimated working distance: 62.5 um
Logging data for IC at Force: 0.015 (0.015) and Depth: -0.00035
Logging data for loading... 
Logging Maximum Force: 10.007 mN (10.000 mN) and Depth: 1.612 um
Force: Range A/52.0 mN Depth: Range B/17.8 um
Logging data for unloading... 
Writing BERK_10mN_DB_OX.007 41 data points
********************************************************************************
Indentation No.: 9
Data file: BERK_10mN_DB_OX.008
Total number of load steps: 40
Stage moved to coordinates: -160(-160), 0(0), 0
Force sensor: 5.193V Depth sensor: -0.796V
Waiting for indentation delay of 1 secs to expire...
Force: 52.0 mN Depth: 17.8 um
Calibration factors: Force: 1.151 Depth: 1.066
Head position: WorkingD
Force sensor: 5.192V Depth sensor: -0.804V
Approaching surface...
Safety gap time: 7.488 s
Drive HV at nominal working distance: 32.4 V
Surface detected.
Drive HV at surface contact: 36.5 V
Surface achieved at: 0.023 mN
Estimated working distance: 61.9 um
Logging data for IC at Force: 0.016 (0.015) and Depth: 0.00050
Logging data for loading... 
Logging Maximum Force: 10.013 mN (10.000 mN) and Depth: 1.812 um
Force: Range A/52.0 mN Depth: Range B/17.8 um
Logging data for unloading... 
Writing BERK_10mN_DB_OX.008 41 data points
********************************************************************************
Indentation No.: 10
Data file: BERK_10mN_DB_OX.009
Total number of load steps: 40
Stage moved to coordinates: -180(-180), 0(0), 0
Force sensor: 5.195V Depth sensor: -0.796V
Waiting for indentation delay of 1 secs to expire...
Force: 52.0 mN Depth: 17.8 um
Calibration factors: Force: 1.151 Depth: 1.066
Head position: WorkingD
Force sensor: 5.191V Depth sensor: -0.804V
Approaching surface...
Safety gap time: 7.424 s
Drive HV at nominal working distance: 32.2 V
Surface detected.
Drive HV at surface contact: 36.3 V
Surface achieved at: 0.025 mN
Estimated working distance: 62.2 um
Logging data for IC at Force: 0.019 (0.015) and Depth: 0.00089
Logging data for loading... 
Logging Maximum Force: 10.008 mN (10.000 mN) and Depth: 2.235 um
Force: Range A/52.0 mN Depth: Range B/17.8 um
Logging data for unloading... 
Writing BERK_10mN_DB_OX.009 41 data points
********************************************************************************
Indentation No.: 11
Data file: BERK_10mN_DB_OX.010
Total number of load steps: 40
Stage moved to coordinates: -200(-200), 0(0), 0
Force sensor: 5.193V Depth sensor: -0.801V
Waiting for indentation delay of 1 secs to expire...
Force: 52.0 mN Depth: 17.8 um
Calibration factors: Force: 1.151 Depth: 1.066
Head position: WorkingD
Force sensor: 5.193V Depth sensor: -0.805V
Approaching surface...
Safety gap time: 7.424 s
Drive HV at nominal working distance: 32.5 V
Surface detected.
Drive HV at surface contact: 36.5 V
Surface achieved at: 0.026 mN
Estimated working distance: 63.3 um
Logging data for IC at Force: 0.020 (0.015) and Depth: -0.00012
Logging data for loading... 
Logging Maximum Force: 10.010 mN (10.000 mN) and Depth: 2.024 um
Force: Range A/52.0 mN Depth: Range B/17.8 um
Logging data for unloading... 
Writing BERK_10mN_DB_OX.010 41 data points
********************************************************************************
Indentation No.: 12
Data file: BERK_10mN_DB_OX.011
Total number of load steps: 40
Stage moved to coordinates: -220(-220), 0(0), 0
Force sensor: 5.195V Depth sensor: -0.797V
Waiting for indentation delay of 1 secs to expire...
Force: 52.0 mN Depth: 17.8 um
Calibration factors: Force: 1.151 Depth: 1.066
Head position: WorkingD
Force sensor: 5.194V Depth sensor: -0.805V
Approaching surface...
Safety gap time: 7.360 s
Drive HV at nominal working distance: 32.4 V
Surface detected.
Drive HV at surface contact: 36.3 V
Surface achieved at: 0.025 mN
Estimated working distance: 62.6 um
Logging data for IC at Force: 0.023 (0.015) and Depth: 0.00089
Logging data for loading... 
Logging Maximum Force: 10.010 mN (10.000 mN) and Depth: 1.770 um
Force: Range A/52.0 mN Depth: Range B/17.8 um
Logging data for unloading... 
Writing BERK_10mN_DB_OX.011 41 data points
********************************************************************************
Indentation No.: 13
Data file: BERK_10mN_DB_OX.012
Total number of load steps: 40
Stage moved to coordinates: -240(-240), 0(0), 0
Force sensor: 5.192V Depth sensor: -0.801V
Waiting for indentation delay of 1 secs to expire...
Force: 52.0 mN Depth: 17.8 um
Calibration factors: Force: 1.151 Depth: 1.066
Head position: WorkingD
Force sensor: 5.194V Depth sensor: -0.806V
Approaching surface...
Safety gap time: 7.296 s
Drive HV at nominal working distance: 32.1 V
Surface detected.
Drive HV at surface contact: 36.7 V
Surface achieved at: 0.017 mN
Estimated working distance: 62.5 um
Logging data for IC at Force: 0.010 (0.015) and Depth: 0.00035
Logging data for loading... 
Logging Maximum Force: 10.005 mN (10.000 mN) and Depth: 1.798 um
Force: Range A/52.0 mN Depth: Range B/17.8 um
Logging data for unloading... 
Writing BERK_10mN_DB_OX.012 41 data points
********************************************************************************
Indentation No.: 14
Data file: BERK_10mN_DB_OX.013
Total number of load steps: 40
Stage moved to coordinates: -260(-260), 0(0), 0
Force sensor: 5.196V Depth sensor: -0.802V
Waiting for indentation delay of 1 secs to expire...
Force: 52.0 mN Depth: 17.8 um
Calibration factors: Force: 1.151 Depth: 1.066
Head position: WorkingD
Force sensor: 5.194V Depth sensor: -0.806V
Approaching surface...
Safety gap time: 7.360 s
Drive HV at nominal working distance: 32.0 V
Surface detected.
Drive HV at surface contact: 36.5 V
Surface achieved at: 0.021 mN
Estimated working distance: 62.2 um
Logging data for IC at Force: 0.021 (0.015) and Depth: 0.00008
Logging data for loading... 
Logging Maximum Force: 10.007 mN (10.000 mN) and Depth: 2.064 um
Force: Range A/52.0 mN Depth: Range B/17.8 um
Logging data for unloading... 
Writing BERK_10mN_DB_OX.013 41 data points
********************************************************************************
Indentation No.: 15
Data file: BERK_10mN_DB_OX.014
Total number of load steps: 40
Stage moved to coordinates: -280(-280), 0(0), 0
Force sensor: 5.196V Depth sensor: -0.797V
Waiting for indentation delay of 1 secs to expire...
Force: 52.0 mN Depth: 17.8 um
Calibration factors: Force: 1.151 Depth: 1.066
Head position: WorkingD
Force sensor: 5.194V Depth sensor: -0.805V
Approaching surface...
Safety gap time: 7.360 s
Drive HV at nominal working distance: 32.4 V
Surface detected.
Drive HV at surface contact: 36.2 V
Surface achieved at: 0.023 mN
Estimated working distance: 61.3 um
Logging data for IC at Force: 0.020 (0.015) and Depth: -0.00085
Logging data for loading... 
Logging Maximum Force: 10.011 mN (10.000 mN) and Depth: 2.078 um
Force: Range A/52.0 mN Depth: Range B/17.8 um
Logging data for unloading... 
Writing BERK_10mN_DB_OX.014 41 data points
********************************************************************************
Indentation No.: 16
Data file: BERK_10mN_DB_OX.015
Total number of load steps: 40
Stage moved to coordinates: -300(-300), 0(0), 0
Force sensor: 5.194V Depth sensor: -0.802V
Waiting for indentation delay of 1 secs to expire...
Force: 52.0 mN Depth: 17.8 um
Calibration factors: Force: 1.151 Depth: 1.066
Head position: WorkingD
Force sensor: 5.195V Depth sensor: -0.805V
Approaching surface...
Safety gap time: 7.168 s
Drive HV at nominal working distance: 32.1 V
Surface detected.
Drive HV at surface contact: 36.6 V
Surface achieved at: 0.030 mN
Estimated working distance: 62.4 um
Logging data for IC at Force: 0.026 (0.015) and Depth: -0.00108
Logging data for loading... 
Logging Maximum Force: 10.014 mN (10.000 mN) and Depth: 1.718 um
Force: Range A/52.0 mN Depth: Range B/17.8 um
Logging data for unloading... 
Writing BERK_10mN_DB_OX.015 41 data points
********************************************************************************
Indentation No.: 17
Data file: BERK_10mN_DB_OX.016
Total number of load steps: 40
Stage moved to coordinates: -320(-320), 0(0), 0
Force sensor: 5.195V Depth sensor: -0.796V
Waiting for indentation delay of 1 secs to expire...
Force: 52.0 mN Depth: 17.8 um
Calibration factors: Force: 1.151 Depth: 1.066
Head position: WorkingD
Force sensor: 5.195V Depth sensor: -0.806V
Approaching surface...
Safety gap time: 7.168 s
Drive HV at nominal working distance: 32.1 V
Surface detected.
Drive HV at surface contact: 36.2 V
Surface achieved at: 0.021 mN
Estimated working distance: 63.9 um
Logging data for IC at Force: 0.019 (0.015) and Depth: 0.00069
Logging data for loading... 
Logging Maximum Force: 10.009 mN (10.000 mN) and Depth: 1.783 um
Force: Range A/52.0 mN Depth: Range B/17.8 um
Logging data for unloading... 
Writing BERK_10mN_DB_OX.016 41 data points
********************************************************************************
Indentation No.: 18
Data file: BERK_10mN_DB_OX.017
Total number of load steps: 40
Stage moved to coordinates: -340(-340), 0(0), 0
Force sensor: 5.197V Depth sensor: -0.795V
Waiting for indentation delay of 1 secs to expire...
Force: 52.0 mN Depth: 17.8 um
Calibration factors: Force: 1.151 Depth: 1.066
Head position: WorkingD
Force sensor: 5.195V Depth sensor: -0.804V
Approaching surface...
Safety gap time: 7.168 s
Drive HV at nominal working distance: 31.8 V
Surface detected.
Drive HV at surface contact: 36.7 V
Surface achieved at: 0.025 mN
Estimated working distance: 64.2 um
Logging data for IC at Force: 0.021 (0.015) and Depth: 0.00046
Logging data for loading... 
Logging Maximum Force: 10.010 mN (10.000 mN) and Depth: 2.119 um
Force: Range A/52.0 mN Depth: Range B/17.8 um
Logging data for unloading... 
Writing BERK_10mN_DB_OX.017 41 data points
********************************************************************************
Indentation No.: 19
Data file: BERK_10mN_DB_OX.018
Total number of load steps: 40
Stage moved to coordinates: -360(-360), 0(0), 0
Force sensor: 5.195V Depth sensor: -0.799V
Waiting for indentation delay of 1 secs to expire...
Force: 52.0 mN Depth: 17.8 um
Calibration factors: Force: 1.151 Depth: 1.066
Head position: WorkingD
Force sensor: 5.195V Depth sensor: -0.806V
Approaching surface...
Safety gap time: 7.232 s
Drive HV at nominal working distance: 32.1 V
Surface detected.
Drive HV at surface contact: 37.4 V
Surface achieved at: 0.023 mN
Estimated working distance: 64.8 um
Logging data for IC at Force: 0.023 (0.015) and Depth: 0.00077
Logging data for loading... 
Logging Maximum Force: 10.013 mN (10.000 mN) and Depth: 1.715 um
Force: Range A/52.0 mN Depth: Range B/17.8 um
Logging data for unloading... 
Writing BERK_10mN_DB_OX.018 41 data points
********************************************************************************
Indentation No.: 20
Data file: BERK_10mN_DB_OX.019
Total number of load steps: 40
Stage moved to coordinates: -380(-380), 0(0), 0
Force sensor: 5.194V Depth sensor: -0.799V
Waiting for indentation delay of 1 secs to expire...
Force: 52.0 mN Depth: 17.8 um
Calibration factors: Force: 1.151 Depth: 1.066
Head position: WorkingD
Force sensor: 5.195V Depth sensor: -0.805V
Approaching surface...
Safety gap time: 7.296 s
Drive HV at nominal working distance: 31.8 V
Surface detected.
Drive HV at surface contact: 37.5 V
Surface achieved at: 0.026 mN
Estimated working distance: 64.6 um
Logging data for IC at Force: 0.025 (0.015) and Depth: -0.00015
Logging data for loading... 
Logging Maximum Force: 10.014 mN (10.000 mN) and Depth: 1.716 um
Force: Range A/52.0 mN Depth: Range B/17.8 um
Logging data for unloading... 
Writing BERK_10mN_DB_OX.019 41 data points
Completed at: 4/25/2025,1:24:57 PM
Test completed.
Clear Data Array completed.
Corrections completed.
Unload Analysis completed.
Performing Find...
Force sensor: 5.194V Depth sensor: -0.810V
Surface detected. Moving to WorkingD position...
Moved to WorkingD position: 70.0 um
*********************
Preparing to run test: C:\meresek\14_pocok\05_23\RE\BERK_10mN_DB_OX.tst
Software: 1.67 5/8/2019 Semilab
Appending data files...
Processing script file...C:\Program Files (x86)\Semilab\IND\IND.scp
Testing C:\meresek\14_pocok\05_23\RE\BERK_10mN_DB_OX.tst started.
at: 4/25/2025,1:30:59 PM
Closed Loop method in Force control
********************************************************************************
Indentation No.: 1
Data file: BERK_10mN_DB_OX.020
Total number of load steps: 40
Stage moved to coordinates: 0(0), 0(0), 0
Force sensor: 5.193V Depth sensor: -0.810V
Waiting for indentation delay of 1 secs to expire...
Force: 52.0 mN Depth: 17.8 um
Calibration factors: Force: 1.151 Depth: 1.066
Head position: WorkingD
Force sensor: 5.193V Depth sensor: -0.809V
Approaching surface...
Safety gap time: 7.936 s
Drive HV at nominal working distance: 32.4 V
Surface detected.
Drive HV at surface contact: 37.3 V
Surface achieved at: 0.026 mN
Estimated working distance: 64.9 um
Logging data for IC at Force: 0.019 (0.015) and Depth: -0.00042
Logging data for loading... 
Logging Maximum Force: 10.012 mN (10.000 mN) and Depth: 1.489 um
Force: Range A/52.0 mN Depth: Range B/17.8 um
Logging data for unloading... 
Writing BERK_10mN_DB_OX.020 41 data points
********************************************************************************
Indentation No.: 2
Data file: BERK_10mN_DB_OX.021
Total number of load steps: 40
Stage moved to coordinates: -20(-20), 0(0), 0
Force sensor: 5.194V Depth sensor: -0.801V
Waiting for indentation delay of 1 secs to expire...
Force: 52.0 mN Depth: 17.8 um
Calibration factors: Force: 1.151 Depth: 1.066
Head position: WorkingD
Force sensor: 5.193V Depth sensor: -0.807V
Approaching surface...
Safety gap time: 7.680 s
Drive HV at nominal working distance: 33.0 V
Surface detected.
Drive HV at surface contact: 38.0 V
Surface achieved at: 0.031 mN
Estimated working distance: 64.5 um
Logging data for IC at Force: 0.028 (0.015) and Depth: 0.00023
Logging data for loading... 
Logging Maximum Force: 10.015 mN (10.000 mN) and Depth: 2.033 um
Force: Range A/52.0 mN Depth: Range B/17.8 um
Logging data for unloading... 
Writing BERK_10mN_DB_OX.021 41 data points
********************************************************************************
Indentation No.: 3
Data file: BERK_10mN_DB_OX.022
Total number of load steps: 40
Stage moved to coordinates: -40(-40), 0(0), 0
Force sensor: 5.192V Depth sensor: -0.800V
Waiting for indentation delay of 1 secs to expire...
Force: 52.0 mN Depth: 17.8 um
Calibration factors: Force: 1.151 Depth: 1.066
Head position: WorkingD
Force sensor: 5.192V Depth sensor: -0.803V
Approaching surface...
Safety gap time: 7.744 s
Drive HV at nominal working distance: 32.7 V
Surface detected.
Drive HV at surface contact: 37.3 V
Surface achieved at: 0.020 mN
Estimated working distance: 63.4 um
Logging data for IC at Force: 0.020 (0.015) and Depth: 0.00046
Logging data for loading... 
Logging Maximum Force: 10.008 mN (10.000 mN) and Depth: 1.976 um
Force: Range A/52.0 mN Depth: Range B/17.8 um
Logging data for unloading... 
Writing BERK_10mN_DB_OX.022 41 data points
********************************************************************************
Indentation No.: 4
Data file: BERK_10mN_DB_OX.023
Total number of load steps: 40
Stage moved to coordinates: -60(-60), 0(0), 0
Force sensor: 5.192V Depth sensor: -0.801V
Waiting for indentation delay of 1 secs to expire...
Force: 52.0 mN Depth: 17.8 um
Calibration factors: Force: 1.151 Depth: 1.066
Head position: WorkingD
Force sensor: 5.192V Depth sensor: -0.804V
Approaching surface...
Safety gap time: 7.872 s
Drive HV at nominal working distance: 32.7 V
Surface detected.
Drive HV at surface contact: 35.6 V
Surface achieved at: 0.023 mN
Estimated working distance: 58.4 um
Logging data for IC at Force: 0.018 (0.015) and Depth: 0.00039
Logging data for loading... 
Logging Maximum Force: 10.010 mN (10.000 mN) and Depth: 1.943 um
Force: Range A/52.0 mN Depth: Range B/17.8 um
Logging data for unloading... 
Writing BERK_10mN_DB_OX.023 41 data points
********************************************************************************
Indentation No.: 5
Data file: BERK_10mN_DB_OX.024
Total number of load steps: 40
Stage moved to coordinates: -80(-80), 0(0), 0
Force sensor: 5.193V Depth sensor: -0.796V
Waiting for indentation delay of 1 secs to expire...
Force: 52.0 mN Depth: 17.8 um
Calibration factors: Force: 1.151 Depth: 1.066
Head position: WorkingD
Force sensor: 5.192V Depth sensor: -0.804V
Approaching surface...
Safety gap time: 7.808 s
Drive HV at nominal working distance: 32.5 V
Surface detected.
Drive HV at surface contact: 34.3 V
Surface achieved at: 0.024 mN
Estimated working distance: 55.3 um
Logging data for IC at Force: 0.019 (0.015) and Depth: -0.00012
Logging data for loading... 
Logging Maximum Force: 10.010 mN (10.000 mN) and Depth: 2.418 um
Force: Range A/52.0 mN Depth: Range B/17.8 um
Logging data for unloading... 
Writing BERK_10mN_DB_OX.024 41 data points
********************************************************************************
Indentation No.: 6
Data file: BERK_10mN_DB_OX.025
Total number of load steps: 40
Stage moved to coordinates: -100(-100), 0(0), 0
Force sensor: 5.193V Depth sensor: -0.801V
Waiting for indentation delay of 1 secs to expire...
Force: 52.0 mN Depth: 17.8 um
Calibration factors: Force: 1.151 Depth: 1.066
Unable to zero force sensor at 6
Zero force error. 

Testing C:\meresek\14_pocok\05_23\RE\BERK_10mN_DB_OX.tst Cancelled. 25/04/25,01:39:41
Test CANCELLED.
Clear Data Array completed.
Corrections completed.
Unload Analysis completed.
Clear Data Array completed.
Corrections completed.
Unload Analysis completed.
