# Supplementary material for: Nanomechanical Properties of Rib Bones in Diabetic vs. Healthy Rat Models
Source: Nanomaterials (Basel). 2025 Oct 17;15(20):1582. doi: 10.3390/nano15201582 (PMC12566810; doi:10.3390/nano15201582)
Supplement: Supplementary file 1 [file nanomaterials-15-01582-s001.zip › Nanoindentation data/raw static/sample 24/BERK_10mN_DB_OX.000]

TD;BERK_10mN_DB_OX.000;0;0.0450964;0;0.01210214;1.007131;0:0:0;25/04/25:09:12:22;True;0.000258;; ;2;0;0;70.4288;Poly2/70%;1.024342;	t (sec)	P (raw)	ht (raw)	S	Lateral Force (mN)	Lateral Distance (um)	P (mN)	ht (um)	ADC 4/0	hc	a	dP/dh	E*(GPa)	H (GPa)	Position(um)	Friction	E (GPa)	Up (nJ)	Ue (nJ)	E1	E2	n1	n2	AE/C	AE/S	h corr	HV	HM	-	-
IC	0	0.01177078	-0.0002692424	0			0.01177078	0.04482716	0									0	0					0	0
Loading	0.704	0.04040425	0.0322565	0			0.04040425	0.07734248	0									0.0008482439	0					0	0
Loading	1.664	0.1111431	0.1259819	0			0.1111431	0.1710496	0									0.007948776	0					0	0
Loading	2.368	0.2391546	0.1883754	0			0.2391546	0.2334101	0									0.01887115	0					0	0
Loading	3.328	0.4141236	0.2414043	0			0.4141236	0.2863939	0									0.03617773	0					0	0
Loading	4.288	0.634349	0.2990575	0			0.634349	0.3439902	0									0.06637181	0					0	0
Loading	5.312	0.911359	0.3645723	0			0.911359	0.4094335	0									0.1169499	0					0	0
Loading	6.336	1.235934	0.4341338	0			1.235934	0.4789113	0									0.1915445	0					0	0
Loading	7.36	1.61329	0.5104771	0			1.61329	0.5551573	0									0.3001655	0					0	0
Loading	8.448	2.036025	0.5899045	0			2.036025	0.6344756	0									0.4448942	0					0	0
Loading	9.472	2.512993	0.6639362	0			2.512993	0.7083842	0									0.613	0					0	0
Loading	10.56	3.038742	0.7375826	0			3.038742	0.781895	0									0.8170561	0					0	0
Loading	11.584	3.610472	0.8129243	0			3.610472	0.8570892	0									1.067047	0					0	0
Loading	12.672	4.235833	0.886994	0			4.235833	0.9309976	0									1.357001	0					0	0
Loading	13.824	4.90997	0.9630291	0			4.90997	1.006859	0									1.703908	0					0	0
Loading	14.912	5.635187	1.043035	0			5.635187	1.086678	0									2.12476	0					0	0
Loading	16	6.407358	1.124658	0			6.407358	1.168101	0									2.61503	0					0	0
Loading	17.152	7.233398	1.204006	0			7.233398	1.247236	0									3.154761	0					0	0
Loading	18.304	8.107607	1.281391	0			8.107607	1.324396	0									3.746617	0					0	0
Loading	19.392	9.031074	1.359814	0			9.031074	1.40258	0									4.416602	0					0	0
Maximum	21.568	10.0072	1.462248	0			10.0072	1.504763	0	1.318151	3.730306	41.58677	5.390887	0.2289148	0		4.93089913307259	3.278979	2.110317					0	0	1.52071	21.64357	0.160061
Unloading	22.72	9.516769	1.461054	0			9.516769	1.503695	0															0	0
Unloading	23.872	9.027313	1.451303	0			9.027313	1.49407	0															0	0
Unloading	24.96	8.537248	1.441014	0			8.537248	1.483908	0															0	0
Unloading	26.048	8.048517	1.427449	0			8.048517	1.470469	0															0	0
Unloading	27.136	7.559544	1.412496	0			7.559544	1.455642	0															0	0
Unloading	28.224	7.067779	1.394923	0			7.067779	1.438196	0															0	0
Unloading	29.248	6.576012	1.377389	0			6.576012	1.420789	0															0	0
Unloading	30.336	6.090312	1.359314	0			6.090312	1.402839	0															0	0
Unloading	31.36	5.599392	1.337155	0			5.599392	1.380807	0															0	0
Unloading	32.448	5.109809	1.315227	0			5.109809	1.359005	0															0	0
Unloading	33.472	4.617432	1.29114	0			4.617432	1.335045	0															0	0
Unloading	34.56	4.132942	1.264396	0			4.132942	1.308426	0															0	0
Unloading	35.584	3.64202	1.234413	0			3.64202	1.27857	0															0	0
Unloading	36.608	3.152311	1.198804	0			3.152311	1.243087	0															0	0
Unloading	37.696	2.660296	1.158031	0			2.660296	1.202441	0															0	0
Unloading	38.72	2.167915	1.110476	0			2.167915	1.155013	0															0	0
Unloading	39.744	1.683906	1.054249	0			1.683906	1.098911	0															0	0
Unloading	40.832	1.192374	0.981489	0			1.192374	1.026278	0															0	0
Unloading	41.92	0.7021737	0.881368	0			0.7021737	0.9262832	0															0	0
Unloading	43.136	0.2151278	0.7084473	0			0.2151278	0.7534882	0															0	0
