# Supplementary material for: Nanomechanical Properties of Rib Bones in Diabetic vs. Healthy Rat Models
Source: Nanomaterials (Basel). 2025 Oct 17;15(20):1582. doi: 10.3390/nano15201582 (PMC12566810; doi:10.3390/nano15201582)
Supplement: Supplementary file 1 [file nanomaterials-15-01582-s001.zip › Nanoindentation data/raw static/sample 24/BERK_10mN_DB_OX.001]

TD;BERK_10mN_DB_OX.001;0;0.01317695;0;0.02438926;1.03261;-20:0:0;25/04/25:09:14:11;True;0.000258;; ;2;0;0;44.95114;Poly2/70%;1.024342;	t (sec)	P (raw)	ht (raw)	S	Lateral Force (mN)	Lateral Distance (um)	P (mN)	ht (um)	ADC 4/0	hc	a	dP/dh	E*(GPa)	H (GPa)	Position(um)	Friction	E (GPa)	Up (nJ)	Ue (nJ)	E1	E2	n1	n2	AE/C	AE/S	h corr	HV	HM	-	-
IC	0	0.02438926	0.0004623354	0			0.02438926	0.01363929	0									0	0					0	0
Loading	0.704	0.04889839	0.009904855	0			0.04889839	0.02306919	0									0.0003455476	0					0	0
Loading	1.472	0.1265558	0.04250856	0			0.1265558	0.05565286	0									0.003204018	0					0	0
Loading	2.432	0.2465556	0.1023583	0			0.2465556	0.1154716	0									0.01436354	0					0	0
Loading	3.392	0.4235882	0.1690298	0			0.4235882	0.1820975	0									0.03668801	0					0	0
Loading	4.352	0.6455119	0.2330415	0			0.6455119	0.2460519	0									0.07087483	0					0	0
Loading	5.376	0.9222821	0.2996359	0			0.9222821	0.3125749	0									0.123022	0					0	0
Loading	6.4	1.244549	0.3752477	0			1.244549	0.3881035	0									0.2048509	0					0	0
Loading	7.424	1.621299	0.4526317	0			1.621299	0.4653904	0									0.3155972	0					0	0
Loading	8.512	2.046702	0.5331769	0			2.046702	0.5458258	0									0.4631157	0					0	0
Loading	9.6	2.521004	0.616419	0			2.521004	0.6289456	0									0.6529491	0					0	0
Loading	10.688	3.045175	0.7010101	0			3.045175	0.7134014	0									0.8879972	0					0	0
Loading	11.776	3.617999	0.7907648	0			3.617999	0.8030083	0									1.18653	0					0	0
Loading	12.864	4.245786	0.8822546	0			4.245786	0.8943362	0									1.545622	0					0	0
Loading	13.952	4.917374	0.9780215	0			4.917374	0.9899298	0									1.983592	0					0	0
Loading	15.104	5.64174	1.078336	0			5.64174	1.090057	0									2.512219	0					0	0
Loading	16.192	6.417915	1.181694	0			6.417915	1.193215	0									3.134244	0					0	0
Loading	17.408	7.240679	1.287249	0			7.240679	1.298558	0									3.853662	0					0	0
Loading	18.56	8.112704	1.395077	0			8.112704	1.406161	0									4.679697	0					0	0
Loading	19.712	9.037384	1.507183	0			9.037384	1.518028	0									5.638962	0					0	0
Maximum	21.888	10.01181	1.655361	0			10.01181	1.665955	0	1.42845	4.042448	32.69057	3.910458	0.1950177	-20		3.57175339990851	4.509192	2.541842					0	0	1.683236	18.43864	0.1307037
Unloading	23.04	9.520533	1.655554	0			9.520533	1.666275	0															0	0
Unloading	24.128	9.032896	1.647152	0			9.032896	1.657998	0															0	0
Unloading	25.216	8.540404	1.632315	0			8.540404	1.643288	0															0	0
Unloading	26.368	8.052524	1.616052	0			8.052524	1.627151	0															0	0
Unloading	27.392	7.565612	1.597246	0			7.565612	1.608471	0															0	0
Unloading	28.544	7.075666	1.575202	0			7.075666	1.586553	0															0	0
Unloading	29.568	6.586205	1.552542	0			6.586205	1.56402	0															0	0
Unloading	30.656	6.097471	1.527377	0			6.097471	1.538981	0															0	0
Unloading	31.744	5.604856	1.500401	0			5.604856	1.512132	0															0	0
Unloading	32.768	5.115513	1.471189	0			5.115513	1.483046	0															0	0
Unloading	33.856	4.627748	1.439395	0			4.627748	1.451378	0															0	0
Unloading	34.88	4.140225	1.405674	0			4.140225	1.417783	0															0	0
Unloading	35.904	3.650274	1.368332	0			3.650274	1.380567	0															0	0
Unloading	36.992	3.15911	1.326865	0			3.15911	1.339227	0															0	0
Unloading	38.016	2.672552	1.278231	0			2.672552	1.290718	0															0	0
Unloading	39.04	2.181872	1.223468	0			2.181872	1.236082	0															0	0
Unloading	40.064	1.691918	1.160189	0			1.691918	1.172929	0															0	0
Unloading	41.152	1.201718	1.079723	0			1.201718	1.09259	0															0	0
Unloading	42.24	0.7120036	0.9784448	0			0.7120036	0.9914381	0															0	0
Unloading	43.392	0.2254458	0.8221347	0			0.2254458	0.8352535	0															0	0
