# Supplementary material for: Nanomechanical Properties of Rib Bones in Diabetic vs. Healthy Rat Models
Source: Nanomaterials (Basel). 2025 Oct 17;15(20):1582. doi: 10.3390/nano15201582 (PMC12566810; doi:10.3390/nano15201582)
Supplement: Supplementary file 1 [file nanomaterials-15-01582-s001.zip › Nanoindentation data/raw static/sample 24/BERK_10mN_DB_OX.002]

TD;BERK_10mN_DB_OX.002;0;0.02162277;0;0.02184044;1.405236;-40:0:0;25/04/25:09:15:53;True;0.000258;; ;2;0;0;43.30755;Poly2/70%;1.024342;	t (sec)	P (raw)	ht (raw)	S	Lateral Force (mN)	Lateral Distance (um)	P (mN)	ht (um)	ADC 4/0	hc	a	dP/dh	E*(GPa)	H (GPa)	Position(um)	Friction	E (GPa)	Up (nJ)	Ue (nJ)	E1	E2	n1	n2	AE/C	AE/S	h corr	HV	HM	-	-
IC	0	0.02184044	-0.001850248	0			0.02184044	0.01977252	0									0	0					0	0
Loading	0.704	0.04562175	0.01360354	0			0.04562175	0.03521454	0									0.0005208762	0					0	0
Loading	1.728	0.1236417	0.108986	0			0.1236417	0.1305769	0									0.008591557	0					0	0
Loading	2.752	0.2464357	0.2170084	0			0.2464357	0.2385676	0									0.02857402	0					0	0
Loading	3.84	0.4214018	0.3435297	0			0.4214018	0.3650438	0									0.07080679	0					0	0
Loading	4.864	0.6457545	0.4448844	0			0.6457545	0.4663406	0									0.1248566	0					0	0
Loading	5.888	0.9194907	0.5529459	0			0.9194907	0.5743315	0									0.2093727	0					0	0
Loading	6.976	1.246004	0.6620089	0			1.246004	0.6833102	0									0.3273691	0					0	0
Loading	8.064	1.620206	0.7590087	0			1.620206	0.7802135	0									0.4662416	0					0	0
Loading	9.152	2.046337	0.8542752	0			2.046337	0.87537	0									0.6406894	0					0	0
Loading	10.24	2.522337	0.9439528	0			2.522337	0.9649248	0									0.8452628	0					0	0
Loading	11.328	3.043839	1.030239	0			3.043839	1.051076	0									1.085029	0					0	0
Loading	12.416	3.619697	1.121459	0			3.619697	1.142148	0									1.38846	0					0	0
Loading	13.504	4.244815	1.218304	0			4.244815	1.238832	0									1.768646	0					0	0
Loading	14.656	4.91701	1.320275	0			4.91701	1.340629	0									2.234969	0					0	0
Loading	15.744	5.641983	1.423787	0			5.641983	1.443954	0									2.780473	0					0	0
Loading	16.896	6.414639	1.529342	0			6.414639	1.54931	0									3.415592	0					0	0
Loading	18.048	7.239467	1.638326	0			7.239467	1.658081	0									4.158178	0					0	0
Loading	19.264	8.111611	1.753245	0			8.111611	1.772775	0									5.038516	0					0	0
Loading	20.416	9.037991	1.868395	0			9.037991	1.887686	0									6.023855	0					0	0
Maximum	22.656	10.01363	2.025783	0			10.01363	2.044822	0	1.804977	5.108	32.37747	3.065077	0.122163	-40		2.79734616226668	5.071437	2.473089					0	0	2.066658	11.55034	0.0867201
Unloading	23.808	9.521746	2.028095	0			9.521746	2.047261	0															0	0
Unloading	24.96	9.031681	2.01873	0			9.031681	2.038023	0															0	0
Unloading	26.048	8.540769	2.004471	0			8.540769	2.02389	0															0	0
Unloading	27.072	8.052037	1.986937	0			8.052037	2.006482	0															0	0
Unloading	28.16	7.565247	1.967013	0			7.565247	1.986684	0															0	0
Unloading	29.248	7.075181	1.945933	0			7.075181	1.96573	0															0	0
Unloading	30.336	6.583899	1.922888	0			6.583899	1.942812	0															0	0
Unloading	31.424	6.095894	1.898879	0			6.095894	1.918929	0															0	0
Unloading	32.448	5.608009	1.872557	0			5.608009	1.892733	0															0	0
Unloading	33.536	5.11539	1.843886	0			5.11539	1.864189	0															0	0
Unloading	34.56	4.626655	1.814443	0			4.626655	1.834872	0															0	0
Unloading	35.648	4.13998	1.781647	0			4.13998	1.802202	0															0	0
Unloading	36.672	3.64724	1.74573	0			3.64724	1.766412	0															0	0
Unloading	37.696	3.158259	1.704765	0			3.158259	1.725573	0															0	0
Unloading	38.784	2.668547	1.660447	0			2.668547	1.681381	0															0	0
Unloading	39.808	2.179078	1.609461	0			2.179078	1.630522	0															0	0
Unloading	40.832	1.687911	1.548456	0			1.687911	1.569643	0															0	0
Unloading	41.856	1.200263	1.476198	0			1.200263	1.497511	0															0	0
Unloading	42.944	0.7069088	1.380085	0			0.7069088	1.401525	0															0	0
Unloading	44.096	0.222289	1.236223	0			0.222289	1.257788	0															0	0
