# Supplementary material for: Nanomechanical Properties of Rib Bones in Diabetic vs. Healthy Rat Models
Source: Nanomaterials (Basel). 2025 Oct 17;15(20):1582. doi: 10.3390/nano15201582 (PMC12566810; doi:10.3390/nano15201582)
Supplement: Supplementary file 1 [file nanomaterials-15-01582-s001.zip › Nanoindentation data/raw static/sample 24/BERK_10mN_DB_OX.003]

TD;BERK_10mN_DB_OX.003;0;0.005493348;0;0.002548813;1.513243;-60:0:0;25/04/25:09:17:36;True;0.000258;; ;2;0;0;53.55915;Poly2/70%;1.024342;	t (sec)	P (raw)	ht (raw)	S	Lateral Force (mN)	Lateral Distance (um)	P (mN)	ht (um)	ADC 4/0	hc	a	dP/dh	E*(GPa)	H (GPa)	Position(um)	Friction	E (GPa)	Up (nJ)	Ue (nJ)	E1	E2	n1	n2	AE/C	AE/S	h corr	HV	HM	-	-
IC	0	0.002548813	0.0003462982	0			0.002548813	0.005839646	0									0	0					0	0
Loading	0.768	0.03227545	0.02192829	0			0.03227545	0.02741331	0									0.0003756435	0					0	0
Loading	1.856	0.103137	0.1839043	0			0.103137	0.189371	0									0.01134119	0					0	0
Loading	2.944	0.2319962	0.3407547	0			0.2319962	0.3461882	0									0.03761851	0					0	0
Loading	3.968	0.405872	0.4581426	0			0.405872	0.4635312	0									0.07504319	0					0	0
Loading	4.992	0.6262202	0.5577632	0			0.6262202	0.563095	0									0.1264227	0					0	0
Loading	6.016	0.9022598	0.6572306	0			0.9022598	0.6624912	0									0.2023853	0					0	0
Loading	7.104	1.225865	0.7549238	0			1.225865	0.7601009	0									0.3062481	0					0	0
Loading	8.128	1.601522	0.8572813	0			1.601522	0.8623615	0									0.4508132	0					0	0
Loading	9.216	2.029717	0.9591754	0			2.029717	0.9641451	0									0.6356136	0					0	0
Loading	10.304	2.504744	1.047273	0			2.504744	1.05212	0									0.8350728	0					0	0
Loading	11.328	3.026851	1.130091	0			3.026851	1.134803	0									1.063758	0					0	0
Loading	12.416	3.6055	1.214489	0			3.6055	1.219052	0									1.343142	0					0	0
Loading	13.504	4.229163	1.303934	0			4.229163	1.308336	0									1.692897	0					0	0
Loading	14.592	4.902692	1.394075	0			4.902692	1.398304	0									2.103684	0					0	0
Loading	15.744	5.62803	1.492615	0			5.62803	1.496656	0									2.621543	0					0	0
Loading	16.832	6.400807	1.594085	0			6.400807	1.597927	0									3.230629	0					0	0
Loading	17.984	7.229154	1.700064	0			7.229154	1.703692	0									3.951415	0					0	0
Loading	19.2	8.100086	1.812323	0			8.100086	1.815727	0									4.810122	0					0	0
Loading	20.352	9.026223	1.928899	0			9.026223	1.932064	0									5.806334	0					0	0
Maximum	22.528	9.998706	2.087713	0			9.998706	2.090627	0	1.874108	5.303638	35.8121	3.265167	0.1131478	-60		2.98052473586582	5.081372	2.255936					0	0	2.1133	10.69796	0.08281083
Unloading	23.616	9.511069	2.089909	0			9.511069	2.092949	0															0	0
Unloading	24.768	9.021733	2.083358	0			9.021733	2.086524	0															0	0
Unloading	25.856	8.53179	2.069715	0			8.53179	2.073007	0															0	0
Unloading	26.944	8.038205	2.053029	0			8.038205	2.056449	0															0	0
Unloading	28.032	7.551659	2.035571	0			7.551659	2.039116	0															0	0
Unloading	29.12	7.059892	2.017151	0			7.059892	2.020823	0															0	0
Unloading	30.144	6.574436	1.995107	0			6.574436	1.998904	0															0	0
Unloading	31.232	6.083397	1.973218	0			6.083397	1.977142	0															0	0
Unloading	32.32	5.593814	1.950057	0			5.593814	1.954107	0															0	0
Unloading	33.408	5.10253	1.924776	0			5.10253	1.928953	0															0	0
Unloading	34.496	4.612095	1.897645	0			4.612095	1.901948	0															0	0
Unloading	35.52	4.125544	1.866083	0			4.125544	1.870512	0															0	0
Unloading	36.608	3.632923	1.832671	0			3.632923	1.837227	0															0	0
Unloading	37.696	3.145275	1.794288	0			3.145275	1.79897	0															0	0
Unloading	38.72	2.654353	1.752513	0			2.654353	1.757322	0															0	0
Unloading	39.744	2.163063	1.703223	0			2.163063	1.708158	0															0	0
Unloading	40.832	1.674082	1.646959	0			1.674082	1.65202	0															0	0
Unloading	41.856	1.183274	1.578246	0			1.183274	1.583434	0															0	0
Unloading	42.944	0.6968392	1.490804	0			0.6968392	1.496118	0															0	0
Unloading	44.032	0.2063939	1.354728	0			0.2063939	1.360168	0															0	0
