# Supplementary material for: Nanomechanical Properties of Rib Bones in Diabetic vs. Healthy Rat Models
Source: Nanomaterials (Basel). 2025 Oct 17;15(20):1582. doi: 10.3390/nano15201582 (PMC12566810; doi:10.3390/nano15201582)
Supplement: Supplementary file 1 [file nanomaterials-15-01582-s001.zip › Nanoindentation data/raw static/sample 24/BERK_10mN_DB_OX.004]

TD;BERK_10mN_DB_OX.004;0;0.09717254;0;0.02623881;1.621303;-80:0:0;25/04/25:09:19:24;True;0.000258;; ;2;0;0;51.44023;Poly2/70%;1.024342;	t (sec)	P (raw)	ht (raw)	S	Lateral Force (mN)	Lateral Distance (um)	P (mN)	ht (um)	ADC 4/0	hc	a	dP/dh	E*(GPa)	H (GPa)	Position(um)	Friction	E (GPa)	Up (nJ)	Ue (nJ)	E1	E2	n1	n2	AE/C	AE/S	h corr	HV	HM	-	-
IC	0	0.02450913	0.0006164471	0			0.02450913	0.09778899	0									0	0					0	0
Loading	0.704	0.04829044	0.02782443	0			0.04829044	0.1249845	0									0.0009899108	0					0	0
Loading	1.792	0.1241269	0.19061	0			0.1241269	0.2877505	0									0.01502175	0					0	0
Loading	2.816	0.2492242	0.3058783	0			0.2492242	0.4029865	0									0.03653349	0					0	0
Loading	3.776	0.422495	0.3846893	0			0.422495	0.4817528	0									0.06298792	0					0	0
Loading	4.8	0.6467249	0.4628439	0			0.6467249	0.5598496	0									0.1047392	0					0	0
Loading	5.824	0.9204583	0.5479363	0			0.9204583	0.6448714	0									0.1713616	0					0	0
Loading	6.912	1.247097	0.6358036	0			1.247097	0.7326544	0									0.2664988	0					0	0
Loading	7.936	1.622509	0.7197002	0			1.622509	0.8164542	0									0.386735	0					0	0
Loading	9.024	2.046337	0.8056012	0			2.046337	0.9022458	0									0.5441132	0					0	0
Loading	10.048	2.521975	0.8945863	0			2.521975	0.9911082	0									0.7470886	0					0	0
Loading	11.2	3.043474	0.990122	0			3.043474	1.086509	0									1.012563	0					0	0
Loading	12.288	3.618846	1.088123	0			3.618846	1.184362	0									1.338527	0					0	0
Loading	13.376	4.246876	1.194026	0			4.246876	1.290103	0									1.754391	0					0	0
Loading	14.528	4.916886	1.304475	0			4.916886	1.400379	0									2.259663	0					0	0
Loading	15.68	5.642224	1.419625	0			5.642224	1.515342	0									2.866616	0					0	0
Loading	16.768	6.417307	1.540132	0			6.417307	1.635649	0									3.592039	0					0	0
Loading	17.984	7.242135	1.667384	0			7.242135	1.762688	0									4.459681	0					0	0
Loading	19.136	8.111246	1.801533	0			8.111246	1.896613	0									5.487781	0					0	0
Loading	20.288	9.03799	1.942157	0			9.03799	2.036998	0									6.691529	0					0	0
Maximum	22.528	10.01254	2.143361	0			10.01254	2.23795	0	2.006707	5.678887	33.57827	2.8592	0.09882522	-80		2.60894121742033	6.377054	2.330324					0	0	2.262227	9.343783	0.07236648
Unloading	23.68	9.518712	2.15365	0			9.518712	2.248367	0															0	0
Unloading	24.768	9.033258	2.150451	0			9.033258	2.245293	0															0	0
Unloading	25.856	8.544406	2.139661	0			8.544406	2.234629	0															0	0
Unloading	26.944	8.056282	2.123745	0			8.056282	2.218839	0															0	0
Unloading	28.032	7.565247	2.104438	0			7.565247	2.199659	0															0	0
Unloading	29.12	7.074694	2.083204	0			7.074694	2.178551	0															0	0
Unloading	30.208	6.585719	2.061122	0			6.585719	2.156595	0															0	0
Unloading	31.296	6.092739	2.036689	0			6.092739	2.13229	0															0	0
Unloading	32.32	5.606309	2.010869	0			5.606309	2.106595	0															0	0
Unloading	33.408	5.117453	1.982428	0			5.117453	2.07828	0															0	0
Unloading	34.496	4.62811	1.952061	0			4.62811	2.04804	0															0	0
Unloading	35.52	4.141313	1.921424	0			4.141313	2.017528	0															0	0
Unloading	36.544	3.649786	1.885699	0			3.649786	1.98193	0															0	0
Unloading	37.632	3.160077	1.846815	0			3.160077	1.943172	0															0	0
Unloading	38.656	2.670853	1.804385	0			2.670853	1.900868	0															0	0
Unloading	39.68	2.184053	1.75525	0			2.184053	1.851859	0															0	0
Unloading	40.704	1.690702	1.698908	0			1.690702	1.795644	0															0	0
Unloading	41.792	1.20014	1.630195	0			1.20014	1.727058	0															0	0
Unloading	42.88	0.7103053	1.536973	0			0.7103053	1.633962	0															0	0
Unloading	44.032	0.2239873	1.375268	0			0.2239873	1.472383	0															0	0
