# Supplementary material for: Nanomechanical Properties of Rib Bones in Diabetic vs. Healthy Rat Models
Source: Nanomaterials (Basel). 2025 Oct 17;15(20):1582. doi: 10.3390/nano15201582 (PMC12566810; doi:10.3390/nano15201582)
Supplement: Supplementary file 1 [file nanomaterials-15-01582-s001.zip › Nanoindentation data/raw static/sample 24/BERK_10mN_DB_OX.005]

TD;BERK_10mN_DB_OX.005;0;0.1104572;0;0.03235355;1.841242;-100:0:0;25/04/25:09:21:06;True;0.000258;; ;2;0;0;67.23592;Poly2/70%;1.024342;	t (sec)	P (raw)	ht (raw)	S	Lateral Force (mN)	Lateral Distance (um)	P (mN)	ht (um)	ADC 4/0	hc	a	dP/dh	E*(GPa)	H (GPa)	Position(um)	Friction	E (GPa)	Up (nJ)	Ue (nJ)	E1	E2	n1	n2	AE/C	AE/S	h corr	HV	HM	-	-
IC	0	0.02244839	0.001078782	0			0.02244839	0.111536	0									0	0					0	0
Loading	0.704	0.04440871	0.01707287	0			0.04440871	0.1275186	0									0.0005342748	0					0	0
Loading	1.792	0.1197571	0.1695302	0			0.1197571	0.2799565	0									0.01304682	0					0	0
Loading	2.88	0.2440067	0.3079598	0			0.2440067	0.418354	0									0.03821882	0					0	0
Loading	3.904	0.421282	0.4164826	0			0.421282	0.5268311	0									0.07430311	0					0	0
Loading	4.928	0.6456317	0.5200348	0			0.6456317	0.6303254	0									0.1295128	0					0	0
Loading	5.952	0.9183975	0.6103679	0			0.9183975	0.7205881	0									0.2000996	0					0	0
Loading	7.04	1.245276	0.6962308	0			1.245276	0.8063667	0									0.292898	0					0	0
Loading	8.064	1.616687	0.7899172	0			1.616687	0.8999572	0									0.4268243	0					0	0
Loading	9.152	2.044516	0.886994	0			2.044516	0.9969237	0									0.6043313	0					0	0
Loading	10.24	2.516029	0.991547	0			2.516029	1.101355	0									0.8424631	0					0	0
Loading	11.328	3.043839	1.1035	0			3.043839	1.213172	0									1.153307	0					0	0
Loading	12.416	3.618481	1.216454	0			3.618481	1.325978	0									1.529082	0					0	0
Loading	13.568	4.243114	1.328947	0			4.243114	1.438309	0									1.970632	0					0	0
Loading	14.72	4.915916	1.443442	0			4.915916	1.552631	0									2.494172	0					0	0
Loading	15.872	5.639434	1.565529	0			5.639434	1.674531	0									3.13752	0					0	0
Loading	17.024	6.417186	1.693281	0			6.417186	1.802083	0									3.906444	0					0	0
Loading	18.24	7.239345	1.822729	0			7.239345	1.931318	0									4.788895	0					0	0
Loading	19.392	8.111611	1.951483	0			8.111611	2.059847	0									5.775417	0					0	0
Loading	20.672	9.034957	2.087713	0			9.034957	2.195839	0									6.941313	0					0	0
Maximum	22.848	10.01229	2.272269	0			10.01229	2.380143	0	2.178055	6.163793	38.42155	3.01423	0.0838856	-100		2.75080696328021	6.593058	2.178125					0	0	2.406492	7.931263	0.06394843
Unloading	24	9.521016	2.279783	0			9.521016	2.387784	0															0	0
Unloading	25.088	9.032045	2.274658	0			9.032045	2.382785	0															0	0
Unloading	26.176	8.542587	2.266488	0			8.542587	2.374741	0															0	0
Unloading	27.328	8.052158	2.252152	0			8.052158	2.360532	0															0	0
Unloading	28.416	7.56367	2.236236	0			7.56367	2.344742	0															0	0
Unloading	29.44	7.074937	2.217044	0			7.074937	2.325676	0															0	0
Unloading	30.528	6.584021	2.196311	0			6.584021	2.305069	0															0	0
Unloading	31.616	6.093346	2.174807	0			6.093346	2.283692	0															0	0
Unloading	32.704	5.605461	2.152263	0			5.605461	2.261274	0															0	0
Unloading	33.728	5.115026	2.127483	0			5.115026	2.23662	0															0	0
Unloading	34.816	4.626412	2.100546	0			4.626412	2.20981	0															0	0
Unloading	35.84	4.136341	2.07014	0			4.136341	2.17953	0															0	0
Unloading	36.992	3.64736	2.035764	0			3.64736	2.14528	0															0	0
Unloading	38.08	3.156561	1.998498	0			3.156561	2.108141	0															0	0
Unloading	39.168	2.670245	1.956993	0			2.670245	2.066761	0															0	0
Unloading	40.192	2.179201	1.908282	0			2.179201	2.018177	0															0	0
Unloading	41.216	1.687425	1.850245	0			1.687425	1.960267	0															0	0
Unloading	42.304	1.200382	1.776561	0			1.200382	1.886708	0															0	0
Unloading	43.392	0.7075139	1.681489	0			0.7075139	1.791764	0															0	0
Unloading	44.608	0.2218038	1.528957	0			0.2218038	1.639357	0															0	0
