# Supplementary material for: Nanomechanical Properties of Rib Bones in Diabetic vs. Healthy Rat Models
Source: Nanomaterials (Basel). 2025 Oct 17;15(20):1582. doi: 10.3390/nano15201582 (PMC12566810; doi:10.3390/nano15201582)
Supplement: Supplementary file 1 [file nanomaterials-15-01582-s001.zip › Nanoindentation data/raw static/sample 24/BERK_10mN_DB_OX.006]

TD;BERK_10mN_DB_OX.006;0;0.1101629;0;0.0310531;1.66156;-120:0:0;25/04/25:09:22:48;True;0.000258;; ;2;0;0;58.62168;Poly2/70%;1.024342;	t (sec)	P (raw)	ht (raw)	S	Lateral Force (mN)	Lateral Distance (um)	P (mN)	ht (um)	ADC 4/0	hc	a	dP/dh	E*(GPa)	H (GPa)	Position(um)	Friction	E (GPa)	Up (nJ)	Ue (nJ)	E1	E2	n1	n2	AE/C	AE/S	h corr	HV	HM	-	-
IC	0	0.02208305	-0.001503043	0			0.02208305	0.1086599	0									0	0					0	0
Loading	0.704	0.04634958	0.02196728	0			0.04634958	0.1321182	0									0.0008026564	0					0	0
Loading	1.792	0.1204878	0.1726134	0			0.1204878	0.2827452	0									0.01336776	0					0	0
Loading	2.88	0.2460703	0.3580207	0			0.2460703	0.4681201	0									0.0473431	0					0	0
Loading	3.904	0.4203087	0.4627288	0			0.4203087	0.5727832	0									0.08221573	0					0	0
Loading	4.928	0.6452664	0.5549511	0			0.6452664	0.6649475	0									0.1313197	0					0	0
Loading	5.952	0.9169419	0.6470954	0			0.9169419	0.7570217	0									0.2032393	0					0	0
Loading	7.04	1.242003	0.7373895	0			1.242003	0.847232	0									0.3006188	0					0	0
Loading	8.064	1.6179	0.8215953	0			1.6179	0.9313408	0									0.4208903	0					0	0
Loading	9.152	2.042941	0.909963	0			2.042941	1.019599	0									0.5824398	0					0	0
Loading	10.176	2.518698	0.9976752	0			2.518698	1.107188	0									0.7822146	0					0	0
Loading	11.264	3.042746	1.08901	0			3.042746	1.198388	0									1.035816	0					0	0
Loading	12.352	3.620059	1.18285	0			3.620059	1.292079	0									1.347939	0					0	0
Loading	13.504	4.244812	1.287364	0			4.244812	1.396432	0									1.758301	0					0	0
Loading	14.592	4.917008	1.392726	0			4.917008	1.50162	0									2.240157	0					0	0
Loading	15.744	5.641375	1.505295	0			5.641375	1.614002	0									2.833443	0					0	0
Loading	16.896	6.412696	1.618788	0			6.412696	1.727296	0									3.51627	0					0	0
Loading	18.048	7.237524	1.728813	0			7.237524	1.837109	0									4.265756	0					0	0
Loading	19.2	8.11149	1.839416	0			8.11149	1.947486	0									5.112845	0					0	0
Loading	20.416	9.037263	1.954759	0			9.037263	2.06259	0									6.099789	0					0	0
Maximum	22.592	10.01072	2.115498	0			10.01072	2.223078	0	2.012509	5.695305	36.86824	3.130292	0.09823843	-120		2.85704121966644	5.455999	2.21115					0	0	2.247425	9.288303	0.07330953
Unloading	23.68	9.518833	2.119352	0			9.518833	2.227059	0															0	0
Unloading	24.768	9.029496	2.113456	0			9.029496	2.221289	0															0	0
Unloading	25.856	8.541252	2.101972	0			8.541252	2.209931	0															0	0
Unloading	26.944	8.051552	2.086519	0			8.051552	2.194605	0															0	0
Unloading	28.032	7.56282	2.069716	0			7.56282	2.177928	0															0	0
Unloading	29.12	7.071904	2.050717	0			7.071904	2.159055	0															0	0
Unloading	30.208	6.582686	2.028828	0			6.582686	2.137293	0															0	0
Unloading	31.296	6.093709	2.007594	0			6.093709	2.116185	0															0	0
Unloading	32.32	5.601941	1.984433	0			5.601941	2.093151	0															0	0
Unloading	33.408	5.113571	1.958227	0			5.113571	2.067071	0															0	0
Unloading	34.432	4.621195	1.931675	0			4.621195	2.040646	0															0	0
Unloading	35.456	4.138162	1.901962	0			4.138162	2.011057	0															0	0
Unloading	36.544	3.649304	1.86936	0			3.649304	1.978581	0															0	0
Unloading	37.568	3.157043	1.833211	0			3.157043	1.942559	0															0	0
Unloading	38.656	2.668547	1.793865	0			2.668547	1.903339	0															0	0
Unloading	39.68	2.178958	1.747966	0			2.178958	1.857567	0															0	0
Unloading	40.704	1.690217	1.693705	0			1.690217	1.803432	0															0	0
Unloading	41.792	1.198927	1.625532	0			1.198927	1.735386	0															0	0
Unloading	42.88	0.7083645	1.531346	0			0.7083645	1.641326	0															0	0
Unloading	44.096	0.2247151	1.358775	0			0.2247151	1.46888	0															0	0
