# Supplementary material for: Nanomechanical Properties of Rib Bones in Diabetic vs. Healthy Rat Models
Source: Nanomaterials (Basel). 2025 Oct 17;15(20):1582. doi: 10.3390/nano15201582 (PMC12566810; doi:10.3390/nano15201582)
Supplement: Supplementary file 1 [file nanomaterials-15-01582-s001.zip › Nanoindentation data/raw static/sample 24/BERK_10mN_DB_OX.007]

TD;BERK_10mN_DB_OX.007;0;0.06028746;0;0.01164805;2.761658;-140:0:0;25/04/25:09:24:32;True;0.000258;; ;2;0;0;54.97293;Poly2/70%;1.024342;	t (sec)	P (raw)	ht (raw)	S	Lateral Force (mN)	Lateral Distance (um)	P (mN)	ht (um)	ADC 4/0	hc	a	dP/dh	E*(GPa)	H (GPa)	Position(um)	Friction	E (GPa)	Up (nJ)	Ue (nJ)	E1	E2	n1	n2	AE/C	AE/S	h corr	HV	HM	-	-
IC	0	0.01164805	-0.0003082236	0			0.01164805	0.05997924	0									0	0					0	0
Loading	0.704	0.03652252	0.04640034	0			0.03652252	0.1066784	0									0.001124762	0					0	0
Loading	2.048	0.112359	0.3315062	0			0.112359	0.3917646	0									0.0223468	0					0	0
Loading	3.264	0.2396398	0.7018187	0			0.2396398	0.7620444	0									0.08751582	0					0	0
Loading	4.416	0.413881	0.9069569	0			0.413881	0.9671376	0									0.1545321	0					0	0
Loading	5.504	0.6356819	1.042379	0			0.6356819	1.102502	0									0.2255689	0					0	0
Loading	6.528	0.9092954	1.159148	0			0.9092954	1.219201	0									0.3157175	0					0	0
Loading	7.552	1.235207	1.265975	0			1.235207	1.325944	0									0.4301728	0					0	0
Loading	8.704	1.611349	1.374112	0			1.611349	1.433984	0									0.5839439	0					0	0
Loading	9.728	2.033961	1.480014	0			2.033961	1.539777	0									0.776768	0					0	0
Loading	10.816	2.510569	1.608229	0			2.510569	1.667869	0									1.067827	0					0	0
Loading	11.968	3.032191	1.760336	0			3.032191	1.819841	0									1.488999	0					0	0
Loading	13.12	3.608291	1.928206	0			3.608291	1.987563	0									2.045877	0					0	0
Loading	14.272	4.234258	2.0928	0			4.234258	2.151995	0									2.690659	0					0	0
Loading	15.424	4.907909	2.259474	0			4.907909	2.318495	0									3.451745	0					0	0
Loading	16.576	5.633974	2.430426	0			5.633974	2.48926	0									4.351837	0					0	0
Loading	17.792	6.407116	2.601184	0			6.407116	2.659818	0									5.378689	0					0	0
Loading	18.944	7.229759	2.764158	0			7.229759	2.82258	0									6.488473	0					0	0
Loading	20.16	8.104453	2.925244	0			8.104453	2.983441	0									7.721811	0					0	0
Loading	21.312	9.032652	3.084826	0			9.032652	3.142783	0									9.08714	0					0	0
Maximum	23.616	10.00683	3.303485	0			10.00683	3.361191	0	3.136366	8.875769	34.51707	1.880517	0.04043288	-140		1.71432603084654	8.928741	2.357682					0	0	3.399134	3.822871	0.03203505
Unloading	24.768	9.516286	3.315662	0			9.516286	3.373494	0															0	0
Unloading	25.856	9.025008	3.311462	0			9.025008	3.369421	0															0	0
Unloading	26.944	8.53191	3.299015	0			8.53191	3.357101	0															0	0
Unloading	28.032	8.046941	3.284216	0			8.046941	3.342427	0															0	0
Unloading	29.12	7.557239	3.26753	0			7.557239	3.325868	0															0	0
Unloading	30.208	7.069235	3.245949	0			7.069235	3.304413	0															0	0
Unloading	31.296	6.580867	3.224523	0			6.580867	3.283113	0															0	0
Unloading	32.448	6.089343	3.200437	0			6.089343	3.259154	0															0	0
Unloading	33.536	5.59903	3.175311	0			5.59903	3.234154	0															0	0
Unloading	34.56	5.109324	3.147641	0			5.109324	3.20661	0															0	0
Unloading	35.648	4.61622	3.118237	0			4.61622	3.177334	0															0	0
Unloading	36.672	4.132216	3.084826	0			4.132216	3.144047	0															0	0
Unloading	37.76	3.642508	3.050297	0			3.642508	3.109645	0															0	0
Unloading	38.784	3.15025	3.010449	0			3.15025	3.069924	0															0	0
Unloading	39.808	2.663695	2.965168	0			2.663695	3.024768	0															0	0
Unloading	40.832	2.164399	2.915147	0			2.164399	2.974876	0															0	0
Unloading	41.92	1.682088	2.854027	0			1.682088	2.913881	0															0	0
Unloading	43.008	1.192496	2.775219	0			1.192496	2.835199	0															0	0
Unloading	44.096	0.7007209	2.672594	0			0.7007209	2.732701	0															0	0
Unloading	45.248	0.2153733	2.503146	0			0.2153733	2.563378	0															0	0
