# Supplementary material for: Nanomechanical Properties of Rib Bones in Diabetic vs. Healthy Rat Models
Source: Nanomaterials (Basel). 2025 Oct 17;15(20):1582. doi: 10.3390/nano15201582 (PMC12566810; doi:10.3390/nano15201582)
Supplement: Supplementary file 1 [file nanomaterials-15-01582-s001.zip › Nanoindentation data/raw static/sample 24/BERK_10mN_DB_OX.008]

TD;BERK_10mN_DB_OX.008;0;0.01746361;0;0.02645285;1.425966;-160:0:0;25/04/25:09:26:17;True;0.000258;; ;2;0;0;54.22504;Poly2/70%;1.024342;	t (sec)	P (raw)	ht (raw)	S	Lateral Force (mN)	Lateral Distance (um)	P (mN)	ht (um)	ADC 4/0	hc	a	dP/dh	E*(GPa)	H (GPa)	Position(um)	Friction	E (GPa)	Up (nJ)	Ue (nJ)	E1	E2	n1	n2	AE/C	AE/S	h corr	HV	HM	-	-
IC	0	0.02645285	-0.0003082236	0			0.02645285	0.01715539	0									0	0					0	0
Loading	0.704	0.05144721	0.01132994	0			0.05144721	0.02878028	0									0.0004527898	0					0	0
Loading	1.664	0.1223059	0.0966154	0			0.1223059	0.1140475	0									0.007860512	0					0	0
Loading	2.688	0.2474061	0.2254873	0			0.2474061	0.2428871	0									0.03167728	0					0	0
Loading	3.776	0.421887	0.3866547	0			0.421887	0.4040095	0									0.08559634	0					0	0
Loading	4.928	0.6464823	0.5623113	0			0.6464823	0.5796081	0									0.1793984	0					0	0
Loading	6.08	0.9188827	0.7446736	0			0.9188827	0.7619002	0									0.3220752	0					0	0
Loading	7.168	1.246004	0.8497669	0			1.246004	0.8669091	0									0.4357414	0					0	0
Loading	8.192	1.619963	0.9244151	0			1.619963	0.9414608	0									0.5425728	0					0	0
Loading	9.216	2.046702	0.9969817	0			2.046702	1.013917	0									0.6754091	0					0	0
Loading	10.304	2.518456	1.065772	0			2.518456	1.082586	0									0.8321517	0					0	0
Loading	11.328	3.043716	1.1383	0			3.043716	1.154978	0									1.03348	0					0	0
Loading	12.416	3.620059	1.215221	0			3.620059	1.231751	0									1.289279	0					0	0
Loading	13.504	4.244085	1.294995	0			4.244085	1.311364	0									1.602323	0					0	0
Loading	14.592	4.918706	1.375384	0			4.918706	1.391579	0									1.96982	0					0	0
Loading	15.744	5.643922	1.461285	0			5.643922	1.477292	0									2.422497	0					0	0
Loading	16.832	6.419005	1.552041	0			6.419005	1.567849	0									2.968688	0					0	0
Loading	17.984	7.24262	1.646574	0			7.24262	1.662169	0									3.61297	0					0	0
Loading	19.136	8.110275	1.747196	0			8.110275	1.762567	0									4.383671	0					0	0
Loading	20.288	9.038234	1.848588	0			9.038234	1.86372	0									5.250983	0					0	0
Maximum	22.464	10.01072	1.978036	0			10.01072	1.992917	0	1.78031	5.038195	36.51494	3.504653	0.1255352	-160		3.19986266482115	4.243777	2.237739					0	0	2.014455	11.86917	0.0912464
Unloading	23.552	9.522352	1.976186	0			9.522352	1.991193	0															0	0
Unloading	24.704	9.032773	1.966474	0			9.032773	1.981607	0															0	0
Unloading	25.856	8.541615	1.955106	0			8.541615	1.970366	0															0	0
Unloading	26.88	8.051309	1.939768	0			8.051309	1.955154	0															0	0
Unloading	28.032	7.563912	1.922002	0			7.563912	1.937514	0															0	0
Unloading	29.056	7.075422	1.901577	0			7.075422	1.917215	0															0	0
Unloading	30.144	6.587053	1.882385	0			6.587053	1.898149	0															0	0
Unloading	31.232	6.095772	1.860419	0			6.095772	1.87631	0															0	0
Unloading	32.256	5.607765	1.837643	0			5.607765	1.85366	0															0	0
Unloading	33.344	5.11624	1.811399	0			5.11624	1.827543	0															0	0
Unloading	34.368	4.627747	1.784924	0			4.627747	1.801194	0															0	0
Unloading	35.392	4.13986	1.755674	0			4.13986	1.772069	0															0	0
Unloading	36.48	3.650517	1.720836	0			3.650517	1.737358	0															0	0
Unloading	37.504	3.159229	1.687231	0			3.159229	1.703879	0															0	0
Unloading	38.592	2.670368	1.64773	0			2.670368	1.664505	0															0	0
Unloading	39.616	2.180291	1.600868	0			2.180291	1.617769	0															0	0
Unloading	40.64	1.689974	1.547917	0			1.689974	1.564945	0															0	0
Unloading	41.728	1.200382	1.481016	0			1.200382	1.49817	0															0	0
Unloading	42.752	0.712369	1.394344	0			0.712369	1.411624	0															0	0
Unloading	43.904	0.2250804	1.256611	0			0.2250804	1.274016	0															0	0
