# Supplementary material for: Nanomechanical Properties of Rib Bones in Diabetic vs. Healthy Rat Models
Source: Nanomaterials (Basel). 2025 Oct 17;15(20):1582. doi: 10.3390/nano15201582 (PMC12566810; doi:10.3390/nano15201582)
Supplement: Supplementary file 1 [file nanomaterials-15-01582-s001.zip › Nanoindentation data/raw static/sample 24/BERK_10mN_DB_OX.009]

TD;BERK_10mN_DB_OX.009;0;0.01273052;0;0.02196032;1.429659;-180:0:0;25/04/25:09:28:00;True;0.000258;; ;2;0;0;55.75346;Poly2/70%;1.024342;	t (sec)	P (raw)	ht (raw)	S	Lateral Force (mN)	Lateral Distance (um)	P (mN)	ht (um)	ADC 4/0	hc	a	dP/dh	E*(GPa)	H (GPa)	Position(um)	Friction	E (GPa)	Up (nJ)	Ue (nJ)	E1	E2	n1	n2	AE/C	AE/S	h corr	HV	HM	-	-
IC	0	0.02196032	-0.0009246707	0			0.02196032	0.01180585	0									0	0					0	0
Loading	0.704	0.04525641	0.01133084	0			0.04525641	0.02404968	0									0.0004114951	0					0	0
Loading	1.408	0.1193946	0.07025594	0			0.1193946	0.08295566	0									0.005260959	0					0	0
Loading	2.432	0.2448573	0.1573907	0			0.2448573	0.1700581	0									0.02112458	0					0	0
Loading	3.52	0.4184905	0.2901163	0			0.4184905	0.3027388	0									0.06513129	0					0	0
Loading	4.608	0.6416273	0.4508595	0			0.6416273	0.4634244	0									0.1503041	0					0	0
Loading	5.76	0.9185174	0.6242035	0			0.9185174	0.6366971	0									0.2854694	0					0	0
Loading	6.848	1.244911	0.7354251	0			1.244911	0.7478344	0									0.4056881	0					0	0
Loading	7.872	1.619598	0.8379357	0			1.619598	0.8502484	0									0.5523711	0					0	0
Loading	8.96	2.044031	0.931468	0			2.044031	0.9436712	0									0.7235044	0					0	0
Loading	10.048	2.51821	1.027619	0			2.51821	1.0397	0									0.9425576	0					0	0
Loading	11.136	3.042989	1.127856	0			3.042989	1.139801	0									1.220898	0					0	0
Loading	12.224	3.616783	1.231253	0			3.616783	1.24305	0									1.564706	0					0	0
Loading	13.312	4.241173	1.335382	0			4.241173	1.347018	0									1.973194	0					0	0
Loading	14.4	4.915066	1.434694	0			4.915066	1.446157	0									2.427064	0					0	0
Loading	15.616	5.643316	1.52387	0			5.643316	1.535144	0									2.896843	0					0	0
Loading	16.704	6.415123	1.613779	0			6.415123	1.624854	0									3.437724	0					0	0
Loading	17.792	7.237767	1.700797	0			7.237767	1.71166	0									4.030301	0					0	0
Loading	18.944	8.111732	1.785657	0			8.111732	1.796295	0									4.679853	0					0	0
Loading	20.096	9.037019	1.868011	0			9.037019	1.87841	0									5.383938	0					0	0
Maximum	22.336	10.01011	1.972756	0			10.01011	1.982904	0	1.775437	5.024404	37.41728	3.601116	0.1262176	-180		3.2882380012504	4.154506	2.224587					0	0	2.004383	11.93369	0.09216011
Unloading	23.424	9.521866	1.970521	0			9.521866	1.980795	0															0	0
Unloading	24.576	9.031438	1.960694	0			9.031438	1.971094	0															0	0
Unloading	25.6	8.538582	1.948131	0			8.538582	1.958658	0															0	0
Unloading	26.752	8.052156	1.933101	0			8.052156	1.943754	0															0	0
Unloading	27.776	7.562091	1.915566	0			7.562091	1.926345	0															0	0
Unloading	28.864	7.075422	1.897531	0			7.075422	1.908436	0															0	0
Unloading	29.952	6.581957	1.878763	0			6.581957	1.889795	0															0	0
Unloading	31.04	6.095165	1.855679	0			6.095165	1.866837	0															0	0
Unloading	32.128	5.604974	1.835139	0			5.604974	1.846423	0															0	0
Unloading	33.216	5.115389	1.811168	0			5.115389	1.822579	0															0	0
Unloading	34.304	4.625562	1.785079	0			4.625562	1.796616	0															0	0
Unloading	35.328	4.138764	1.755289	0			4.138764	1.766952	0															0	0
Unloading	36.416	3.647237	1.724613	0			3.647237	1.736402	0															0	0
Unloading	37.44	3.156678	1.691278	0			3.156678	1.703194	0															0	0
Unloading	38.528	2.666969	1.651546	0			2.666969	1.663588	0															0	0
Unloading	39.552	2.179443	1.605763	0			2.179443	1.617931	0															0	0
Unloading	40.576	1.685847	1.551656	0			1.685847	1.563951	0															0	0
Unloading	41.6	1.200868	1.47986	0			1.200868	1.492281	0															0	0
Unloading	42.688	0.7090895	1.380934	0			0.7090895	1.393481	0															0	0
Unloading	43.84	0.2214385	1.213911	0			0.2214385	1.226584	0															0	0
