# Supplementary material for: Nanomechanical Properties of Rib Bones in Diabetic vs. Healthy Rat Models
Source: Nanomaterials (Basel). 2025 Oct 17;15(20):1582. doi: 10.3390/nano15201582 (PMC12566810; doi:10.3390/nano15201582)
Supplement: Supplementary file 1 [file nanomaterials-15-01582-s001.zip › Nanoindentation data/raw static/sample 24/BERK_10mN_DB_OX.010]

TD;BERK_10mN_DB_OX.010;0;0.1765139;0;0.02654184;2.667979;-200:0:0;25/04/25:09:29:43;True;0.000258;; ;2;0;0;50.45587;Poly2/70%;1.024342;	t (sec)	P (raw)	ht (raw)	S	Lateral Force (mN)	Lateral Distance (um)	P (mN)	ht (um)	ADC 4/0	hc	a	dP/dh	E*(GPa)	H (GPa)	Position(um)	Friction	E (GPa)	Up (nJ)	Ue (nJ)	E1	E2	n1	n2	AE/C	AE/S	h corr	HV	HM	-	-
IC	0	0.02450913	-0.0007315777	0			0.02450913	0.1757823	0									0	0					0	0
Loading	0.768	0.04586436	0.04393455	0			0.04586436	0.2204366	0									0.00157124	0					0	0
Loading	2.112	0.1236417	0.3657671	0			0.1236417	0.5422491	0									0.02884582	0					0	0
Loading	3.2	0.2472834	0.5517138	0			0.2472834	0.728164	0									0.06332608	0					0	0
Loading	4.288	0.4229802	0.7279869	0			0.4229802	0.9043916	0									0.1223855	0					0	0
Loading	5.44	0.6456317	0.8947404	0			0.6456317	1.071088	0									0.2114524	0					0	0
Loading	6.528	0.9216713	1.027195	0			0.9216713	1.203471	0									0.3151945	0					0	0
Loading	7.616	1.246852	1.150478	0			1.246852	1.32667	0									0.4487746	0					0	0
Loading	8.704	1.620203	1.2664	0			1.620203	1.442496	0									0.6148142	0					0	0
Loading	9.792	2.043788	1.388487	0			2.043788	1.564474	0									0.8382775	0					0	0
Loading	10.88	2.520154	1.514082	0			2.520154	1.689946	0									1.124601	0					0	0
Loading	12.032	3.046751	1.649889	0			3.046751	1.825617	0									1.502235	0					0	0
Loading	13.184	3.620664	1.792825	0			3.620664	1.968405	0									1.978248	0					0	0
Loading	14.336	4.245418	1.940115	0			4.245418	2.115534	0									2.556913	0					0	0
Loading	15.424	4.916764	2.094727	0			4.916764	2.269972	0									3.264407	0					0	0
Loading	16.64	5.641252	2.254465	0			5.641252	2.429523	0									4.106678	0					0	0
Loading	17.792	6.417671	2.42083	0			6.417671	2.595688	0									5.108564	0					0	0
Loading	19.008	7.23995	2.588275	0			7.23995	2.762921	0									6.250566	0					0	0
Loading	20.16	8.110397	2.750941	0			8.110397	2.925362	0									7.49733	0					0	0
Loading	21.376	9.036898	2.90902	0			9.036898	3.083202	0									8.850593	0					0	0
Maximum	23.552	10.01399	3.110569	0			10.01399	3.284499	0	3.053304	8.640706	33.59002	1.879795	0.04269321	-200		1.71366614425314	8.25908	2.567417					0	0	3.321437	4.036582	0.03357535
Unloading	24.704	9.524899	3.116427	0			9.524899	3.290483	0															0	0
Unloading	25.792	9.032044	3.110724	0			9.032044	3.284908	0															0	0
Unloading	26.88	8.545012	3.098931	0			8.545012	3.27324	0															0	0
Unloading	27.968	8.051187	3.083246	0			8.051187	3.257683	0															0	0
Unloading	29.056	7.565002	3.063708	0			7.565002	3.23827	0															0	0
Unloading	30.144	7.075665	3.042513	0			7.075665	3.217201	0															0	0
Unloading	31.232	6.585232	3.020084	0			6.585232	3.194899	0															0	0
Unloading	32.32	6.098926	2.99542	0			6.098926	3.17036	0															0	0
Unloading	33.344	5.607522	2.96883	0			5.607522	3.143897	0															0	0
Unloading	34.432	5.118059	2.939696	0			5.118059	3.11489	0															0	0
Unloading	35.52	4.626168	2.908596	0			4.626168	3.083916	0															0	0
Unloading	36.544	4.142164	2.873836	0			4.142164	3.049281	0															0	0
Unloading	37.568	3.649663	2.834644	0			3.649663	3.010216	0															0	0
Unloading	38.656	3.158741	2.789015	0			3.158741	2.964714	0															0	0
Unloading	39.744	2.673037	2.738493	0			2.673037	2.914317	0															0	0
Unloading	40.768	2.181142	2.680456	0			2.181142	2.856407	0															0	0
Unloading	41.856	1.691673	2.610897	0			1.691673	2.786974	0															0	0
Unloading	42.88	1.203536	2.524188	0			1.203536	2.700392	0															0	0
Unloading	43.968	0.7140644	2.406071	0			0.7140644	2.582401	0															0	0
Unloading	45.248	0.2276264	2.215735	0			0.2276264	2.39219	0															0	0
