# Supplementary material for: Nanomechanical Properties of Rib Bones in Diabetic vs. Healthy Rat Models
Source: Nanomaterials (Basel). 2025 Oct 17;15(20):1582. doi: 10.3390/nano15201582 (PMC12566810; doi:10.3390/nano15201582)
Supplement: Supplementary file 1 [file nanomaterials-15-01582-s001.zip › Nanoindentation data/raw static/sample 24/BERK_10mN_DB_OX.011]

TD;BERK_10mN_DB_OX.011;0;0.03001786;0;0.02305348;1.9883;-220:0:0;25/04/25:09:31:28;True;0.000258;; ;2;0;0;59.33703;Poly2/70%;1.024342;	t (sec)	P (raw)	ht (raw)	S	Lateral Force (mN)	Lateral Distance (um)	P (mN)	ht (um)	ADC 4/0	hc	a	dP/dh	E*(GPa)	H (GPa)	Position(um)	Friction	E (GPa)	Up (nJ)	Ue (nJ)	E1	E2	n1	n2	AE/C	AE/S	h corr	HV	HM	-	-
IC	0	0.02305348	0.0005402978	0			0.02305348	0.03055816	0									0	0					0	0
Loading	0.704	0.05011429	0.02185124	0			0.05011429	0.05185617	0									0.000779164	0					0	0
Loading	1.728	0.1232792	0.1054025	0			0.1232792	0.1353886	0									0.008021154	0					0	0
Loading	2.688	0.2457079	0.2076067	0			0.2457079	0.2375612	0									0.02687134	0					0	0
Loading	3.712	0.4235882	0.331237	0			0.4235882	0.3611456	0									0.06822861	0					0	0
Loading	4.864	0.6426005	0.4746371	0			0.6426005	0.5044892	0									0.1446443	0					0	0
Loading	5.952	0.9182776	0.5975358	0			0.9182776	0.6273167	0									0.2405037	0					0	0
Loading	6.976	1.243943	0.7084482	0			1.243943	0.7381451	0									0.3603214	0					0	0
Loading	8.064	1.620571	0.8303053	0			1.620571	0.859905	0									0.5347129	0					0	0
Loading	9.216	2.045732	0.9465745	0			2.045732	0.9760646	0									0.747651	0					0	0
Loading	10.304	2.519306	1.071553	0			2.519306	1.100921	0									1.032638	0					0	0
Loading	11.456	3.041776	1.207822	0			3.041776	1.237055	0									1.411164	0					0	0
Loading	12.608	3.616905	1.349756	0			3.616905	1.378841	0									1.883218	0					0	0
Loading	13.76	4.245543	1.497202	0			4.245543	1.526125	0									2.462224	0					0	0
Loading	14.848	4.915916	1.637248	0			4.915916	1.665998	0									3.102945	0					0	0
Loading	16	5.641013	1.778874	0			5.641013	1.807436	0									3.84952	0					0	0
Loading	17.216	6.416823	1.921463	0			6.416823	1.949825	0									4.707973	0					0	0
Loading	18.368	7.239952	2.065362	0			7.239952	2.093512	0									5.689123	0					0	0
Loading	19.52	8.114767	2.207025	0			8.114767	2.234949	0									6.774986	0					0	0
Loading	20.736	9.034473	2.348689	0			9.034473	2.376376	0									7.987668	0					0	0
Maximum	22.976	10.01496	2.535055	0			10.01496	2.562489	0	2.347168	6.642375	36.0699	2.625857	0.07225244	-220		2.3954909565515	7.574851	2.273698					0	0	2.590884	6.831365	0.0551847
Unloading	24.128	9.523567	2.543957	0			9.523567	2.571518	0															0	0
Unloading	25.28	9.030711	2.538754	0			9.030711	2.566442	0															0	0
Unloading	26.304	8.543316	2.528234	0			8.543316	2.556048	0															0	0
Unloading	27.392	8.052402	2.514129	0			8.052402	2.542069	0															0	0
Unloading	28.544	7.566218	2.496171	0			7.566218	2.524237	0															0	0
Unloading	29.568	7.076758	2.476941	0			7.076758	2.505133	0															0	0
Unloading	30.656	6.586933	2.455553	0			6.586933	2.483871	0															0	0
Unloading	31.744	6.096986	2.433008	0			6.096986	2.461453	0															0	0
Unloading	32.768	5.603034	2.407227	0			5.603034	2.435799	0															0	0
Unloading	33.856	5.114663	2.38079	0			5.114663	2.409488	0															0	0
Unloading	34.944	4.626534	2.351964	0			4.626534	2.380788	0															0	0
Unloading	36.032	4.137919	2.320826	0			4.137919	2.349776	0															0	0
Unloading	37.12	3.648091	2.286181	0			3.648091	2.315258	0															0	0
Unloading	38.208	3.160442	2.248337	0			3.160442	2.277539	0															0	0
Unloading	39.232	2.671096	2.204636	0			2.671096	2.233965	0															0	0
Unloading	40.256	2.18163	2.155848	0			2.18163	2.185303	0															0	0
Unloading	41.28	1.688033	2.099429	0			1.688033	2.129011	0															0	0
Unloading	42.368	1.204387	2.025591	0			1.204387	2.055298	0															0	0
Unloading	43.456	0.7122462	1.930326	0			0.7122462	1.96016	0															0	0
Unloading	44.672	0.2235021	1.777679	0			0.2235021	1.807639	0															0	0
