# Supplementary material for: Nanomechanical Properties of Rib Bones in Diabetic vs. Healthy Rat Models
Source: Nanomaterials (Basel). 2025 Oct 17;15(20):1582. doi: 10.3390/nano15201582 (PMC12566810; doi:10.3390/nano15201582)
Supplement: Supplementary file 1 [file nanomaterials-15-01582-s001.zip › Nanoindentation data/raw static/sample 24/BERK_10mN_DB_OX.012]

TD;BERK_10mN_DB_OX.012;0;0.1260522;0;0.02681641;2.570573;-239.75:0:0;25/04/25:09:33:16;True;0.000258;; ;2;0;0;55.47051;Poly2/70%;1.024342;	t (sec)	P (raw)	ht (raw)	S	Lateral Force (mN)	Lateral Distance (um)	P (mN)	ht (um)	ADC 4/0	hc	a	dP/dh	E*(GPa)	H (GPa)	Position(um)	Friction	E (GPa)	Up (nJ)	Ue (nJ)	E1	E2	n1	n2	AE/C	AE/S	h corr	HV	HM	-	-
IC	0	0.01831834	3.898122E-05	0			0.01831834	0.1260912	0									0	0					0	0
Loading	0.704	0.0441661	0.03537863	0			0.0441661	0.1614194	0									0.001103732	0					0	0
Loading	1.856	0.117331	0.2248708	0			0.117331	0.3508927	0									0.01640343	0					0	0
Loading	3.072	0.2397597	0.4654647	0			0.2397597	0.591455	0									0.0593547	0					0	0
Loading	4.16	0.4183678	0.6364971	0			0.4183678	0.7624413	0									0.1156201	0					0	0
Loading	5.312	0.6392012	0.7808608	0			0.6392012	0.9067481	0									0.1919273	0					0	0
Loading	6.4	0.9142703	0.9264185	0			0.9142703	1.052235	0									0.3049322	0					0	0
Loading	7.488	1.241515	1.058025	0			1.241515	1.183757	0									0.4466987	0					0	0
Loading	8.576	1.61353	1.195991	0			1.61353	1.321627	0									0.6435114	0					0	0
Loading	9.728	2.038328	1.350142	0			2.038328	1.475668	0									0.9247792	0					0	0
Loading	10.88	2.516149	1.487991	0			2.516149	1.613394	0									1.238414	0					0	0
Loading	11.968	3.038984	1.623953	0			3.038984	1.749221	0									1.615683	0					0	0
Loading	13.12	3.615935	1.775366	0			3.615935	1.900485	0									2.119008	0					0	0
Loading	14.272	4.238259	1.924584	0			4.238259	2.049543	0									2.704372	0					0	0
Loading	15.488	4.912153	2.077847	0			4.912153	2.202632	0									3.404786	0					0	0
Loading	16.64	5.634943	2.223249	0			5.634943	2.347847	0									4.170585	0					0	0
Loading	17.856	6.410875	2.370462	0			6.410875	2.49486	0									5.05603	0					0	0
Loading	19.008	7.237401	2.513782	0			7.237401	2.637967	0									6.032613	0					0	0
Loading	20.224	8.106756	2.66296	0			8.106756	2.786921	0									7.175399	0					0	0
Loading	21.376	9.033864	2.81892	0			9.033864	2.942641	0									8.509968	0					0	0
Maximum	23.68	10.00914	3.044015	0			10.00914	3.167485	0	2.943643	8.330372	34.67664	2.0129	0.04591115	-239.75		1.83523975360336	8.471699	2.302279					0	0	3.203097	4.340833	0.03608463
Unloading	24.832	9.517982	3.056502	0			9.517982	3.180099	0															0	0
Unloading	25.92	9.030225	3.052262	0			9.030225	3.175984	0															0	0
Unloading	27.008	8.537854	3.042127	0			8.537854	3.165976	0															0	0
Unloading	28.096	8.045362	3.026366	0			8.045362	3.150342	0															0	0
Unloading	29.184	7.56027	3.00729	0			7.56027	3.131392	0															0	0
Unloading	30.272	7.07445	2.987982	0			7.07445	3.112209	0															0	0
Unloading	31.36	6.580985	2.965939	0			6.580985	3.090293	0															0	0
Unloading	32.512	6.094315	2.943703	0			6.094315	3.068183	0															0	0
Unloading	33.6	5.60194	2.917807	0			5.60194	3.042414	0															0	0
Unloading	34.688	5.110293	2.8911	0			5.110293	3.015834	0															0	0
Unloading	35.712	4.624104	2.861195	0			4.624104	2.986054	0															0	0
Unloading	36.8	4.132699	2.829865	0			4.132699	2.954851	0															0	0
Unloading	37.824	3.646629	2.795335	0			3.646629	2.920446	0															0	0
Unloading	38.912	3.154737	2.756759	0			3.154737	2.881997	0															0	0
Unloading	39.936	2.667331	2.713097	0			2.667331	2.838461	0															0	0
Unloading	40.96	2.177257	2.663654	0			2.177257	2.789145	0															0	0
Unloading	42.048	1.686698	2.604537	0			1.686698	2.730154	0															0	0
Unloading	43.072	1.197106	2.531239	0			1.197106	2.656982	0															0	0
Unloading	44.16	0.7076338	2.433393	0			0.7076338	2.559263	0															0	0
Unloading	45.312	0.2224089	2.281363	0			0.2224089	2.407358	0															0	0
