# Supplementary material for: Nanomechanical Properties of Rib Bones in Diabetic vs. Healthy Rat Models
Source: Nanomaterials (Basel). 2025 Oct 17;15(20):1582. doi: 10.3390/nano15201582 (PMC12566810; doi:10.3390/nano15201582)
Supplement: Supplementary file 1 [file nanomaterials-15-01582-s001.zip › Nanoindentation data/raw static/sample 24/BERK_10mN_DB_OX.013]

TD;BERK_10mN_DB_OX.013;0;0.01869842;0;0.02208305;1.403755;-260:0:0;25/04/25:09:35:08;True;0.000258;; ;2;0;0;61.62659;Poly2/70%;1.024342;	t (sec)	P (raw)	ht (raw)	S	Lateral Force (mN)	Lateral Distance (um)	P (mN)	ht (um)	ADC 4/0	hc	a	dP/dh	E*(GPa)	H (GPa)	Position(um)	Friction	E (GPa)	Up (nJ)	Ue (nJ)	E1	E2	n1	n2	AE/C	AE/S	h corr	HV	HM	-	-
IC	0	0.02208305	7.796243E-05	0			0.02208305	0.01877638	0									0	0					0	0
Loading	0.704	0.04986882	0.01337328	0			0.04986882	0.03205884	0									0.0004778489	0					0	0
Loading	1.728	0.1138118	0.100431	0			0.1138118	0.1191001	0									0.007601332	0					0	0
Loading	2.752	0.2449772	0.2058335	0			0.2449772	0.2244687	0									0.02650388	0					0	0
Loading	3.776	0.4198235	0.322759	0			0.4198235	0.3413491	0									0.06535497	0					0	0
Loading	4.8	0.6427204	0.4419572	0			0.6427204	0.4604898	0									0.1286511	0					0	0
Loading	5.888	0.9158487	0.5570325	0			0.9158487	0.5754946	0									0.2182725	0					0	0
Loading	6.976	1.23848	0.6776567	0			1.23848	0.6960356	0									0.348115	0					0	0
Loading	8.064	1.616807	0.7798981	0			1.616807	0.7981794	0									0.4939399	0					0	0
Loading	9.152	2.044516	0.8754719	0			2.044516	0.8936428	0									0.6687011	0					0	0
Loading	10.176	2.517605	0.9590222	0			2.517605	0.977071	0									0.8590059	0					0	0
Loading	11.264	3.043231	1.044846	0			3.043231	1.062759	0									1.097255	0					0	0
Loading	12.352	3.61557	1.131325	0			3.61557	1.149091	0									1.384688	0					0	0
Loading	13.44	4.241416	1.220656	0			4.241416	1.23826	0									1.734988	0					0	0
Loading	14.528	4.911668	1.313262	0			4.911668	1.330693	0									2.158011	0					0	0
Loading	15.68	5.638705	1.408836	0			5.638705	1.42608	0									2.661196	0					0	0
Loading	16.768	6.415365	1.498513	0			6.415365	1.515556	0									3.20047	0					0	0
Loading	17.92	7.23898	1.587805	0			7.23898	1.604636	0									3.808635	0					0	0
Loading	19.072	8.112703	1.682068	0			8.112703	1.698673	0									4.530448	0					0	0
Loading	20.288	9.035442	1.782805	0			9.035442	1.799172	0									5.392135	0					0	0
Maximum	22.464	10.00938	1.920307	0			10.00938	1.936423	0	1.736672	4.914701	38.85985	3.823432	0.1319056	-260		3.49197665807721	4.732061	1.997988					0	0	1.957433	12.47148	0.09662711
Unloading	23.552	9.520167	1.923351	0			9.520167	1.939593	0															0	0
Unloading	24.64	9.030952	1.914411	0			9.030952	1.930779	0															0	0
Unloading	25.728	8.539675	1.902078	0			8.539675	1.918573	0															0	0
Unloading	26.816	8.05058	1.887242	0			8.05058	1.903863	0															0	0
Unloading	27.904	7.560636	1.871942	0			7.560636	1.88869	0															0	0
Unloading	28.992	7.072024	1.853559	0			7.072024	1.870433	0															0	0
Unloading	30.016	6.582685	1.834638	0			6.582685	1.851638	0															0	0
Unloading	31.104	6.092374	1.814483	0			6.092374	1.83161	0															0	0
Unloading	32.192	5.604369	1.793942	0			5.604369	1.811195	0															0	0
Unloading	33.216	5.113327	1.769817	0			5.113327	1.787196	0															0	0
Unloading	34.304	4.62447	1.745346	0			4.62447	1.762851	0															0	0
Unloading	35.328	4.137674	1.719564	0			4.137674	1.737195	0															0	0
Unloading	36.352	3.647965	1.691047	0			3.647965	1.708804	0															0	0
Unloading	37.376	3.156438	1.659831	0			3.156438	1.677715	0															0	0
Unloading	38.464	2.666846	1.625456	0			2.666846	1.643466	0															0	0
Unloading	39.488	2.177622	1.587034	0			2.177622	1.605171	0															0	0
Unloading	40.512	1.687548	1.541097	0			1.687548	1.55936	0															0	0
Unloading	41.536	1.199775	1.486604	0			1.199775	1.504993	0															0	0
Unloading	42.624	0.7076338	1.4145	0			0.7076338	1.433016	0															0	0
Unloading	43.776	0.2237447	1.293377	0			0.2237447	1.312018	0															0	0
