# Supplementary material for: Nanomechanical Properties of Rib Bones in Diabetic vs. Healthy Rat Models
Source: Nanomaterials (Basel). 2025 Oct 17;15(20):1582. doi: 10.3390/nano15201582 (PMC12566810; doi:10.3390/nano15201582)
Supplement: Supplementary file 1 [file nanomaterials-15-01582-s001.zip › Nanoindentation data/raw static/sample 24/BERK_10mN_DB_OX.014]

TD;BERK_10mN_DB_OX.014;0;0.0320728;0;0.02535683;2.08786;-280:0:0;25/04/25:09:36:54;True;0.000258;; ;2;0;0;56.73608;Poly2/70%;1.024342;	t (sec)	P (raw)	ht (raw)	S	Lateral Force (mN)	Lateral Distance (um)	P (mN)	ht (um)	ADC 4/0	hc	a	dP/dh	E*(GPa)	H (GPa)	Position(um)	Friction	E (GPa)	Up (nJ)	Ue (nJ)	E1	E2	n1	n2	AE/C	AE/S	h corr	HV	HM	-	-
IC	0	0.02535683	0.0007705589	0			0.02535683	0.03284336	0									0	0					0	0
Loading	0.704	0.05047392	0.01487541	0			0.05047392	0.04693519	0									0.000534297	0					0	0
Loading	1.92	0.1264303	0.1789718	0			0.1264303	0.211012	0									0.01504724	0					0	0
Loading	3.008	0.2517731	0.3400232	0			0.2517731	0.372031	0									0.0454962	0					0	0
Loading	4.096	0.4256489	0.4865835	0			0.4256489	0.5185465	0									0.09512262	0					0	0
Loading	5.184	0.6484231	0.6068224	0			0.6484231	0.6387278	0									0.1596643	0					0	0
Loading	6.208	0.92434	0.7283332	0			0.92434	0.7601675	0									0.2551622	0					0	0
Loading	7.296	1.246609	0.8357382	0			1.246609	0.8674893	0									0.3716573	0					0	0
Loading	8.384	1.622752	0.9397519	0			1.622752	0.971406	0									0.5207446	0					0	0
Loading	9.408	2.04864	1.049894	0			2.04864	1.081438	0									0.7227298	0					0	0
Loading	10.56	2.524643	1.168552	0			2.524643	1.199973	0									0.993777	0					0	0
Loading	11.648	3.045415	1.29854	0			3.045415	1.329827	0									1.355424	0					0	0
Loading	12.8	3.622728	1.433614	0			3.622728	1.464752	0									1.805274	0					0	0
Loading	13.952	4.247847	1.574508	0			4.247847	1.605485	0									2.359098	0					0	0
Loading	15.104	4.920526	1.72835	0			4.920526	1.759153	0									3.063541	0					0	0
Loading	16.32	5.642951	1.89622	0			5.642951	1.926837	0									3.949204	0					0	0
Loading	17.536	6.417063	2.065207	0			6.417063	2.095624	0									4.966991	0					0	0
Loading	18.752	7.240436	2.231842	0			7.240436	2.262047	0									6.103453	0					0	0
Loading	19.904	8.115372	2.360403	0			8.115372	2.390382	0									7.088797	0					0	0
Loading	21.056	9.04163	2.473163	0			9.04163	2.502903	0									8.054057	0					0	0
Maximum	23.296	10.01654	2.61579	0			10.01654	2.645278	0	2.436246	6.894462	37.16098	2.606371	0.06707598	-280		2.37767065563566	7.150213	2.27874					0	0	2.674751	6.341938	0.05178648
Unloading	24.448	9.523564	2.617524	0			9.523564	2.64714	0															0	0
Unloading	25.536	9.034227	2.608236	0			9.034227	2.637978	0															0	0
Unloading	26.624	8.546347	2.594479	0			8.546347	2.624347	0															0	0
Unloading	27.712	8.051672	2.580336	0			8.051672	2.610332	0															0	0
Unloading	28.8	7.568158	2.564034	0			7.568158	2.594154	0															0	0
Unloading	29.888	7.080638	2.544535	0			7.080638	2.574781	0															0	0
Unloading	30.976	6.588024	2.52542	0			6.588024	2.555793	0															0	0
Unloading	32.064	6.10123	2.502375	0			6.10123	2.532874	0															0	0
Unloading	33.152	5.610919	2.481141	0			5.610919	2.511766	0															0	0
Unloading	34.24	5.118179	2.456554	0			5.118179	2.487306	0															0	0
Unloading	35.328	4.629322	2.429655	0			4.629322	2.460533	0															0	0
Unloading	36.416	4.143257	2.400559	0			4.143257	2.431563	0															0	0
Unloading	37.44	3.651969	2.369729	0			3.651969	2.40086	0															0	0
Unloading	38.464	3.16129	2.333234	0			3.16129	2.364491	0															0	0
Unloading	39.488	2.673399	2.291229	0			2.673399	2.322612	0															0	0
Unloading	40.576	2.184296	2.242748	0			2.184296	2.274257	0															0	0
Unloading	41.6	1.695917	2.182515	0			1.695917	2.21415	0															0	0
Unloading	42.688	1.204264	2.105748	0			1.204264	2.13751	0															0	0
Unloading	43.776	0.7144297	2.000888	0			0.7144297	2.032777	0															0	0
Unloading	45.056	0.2293247	1.809241	0			0.2293247	1.841255	0															0	0
