# Supplementary material for: Nanomechanical Properties of Rib Bones in Diabetic vs. Healthy Rat Models
Source: Nanomaterials (Basel). 2025 Oct 17;15(20):1582. doi: 10.3390/nano15201582 (PMC12566810; doi:10.3390/nano15201582)
Supplement: Supplementary file 1 [file nanomaterials-15-01582-s001.zip › Nanoindentation data/raw static/sample 24/BERK_10mN_DB_OX.015]

TD;BERK_10mN_DB_OX.015;0;0.01333662;0;0.01783598;1.239192;-300:0:0;25/04/25:09:38:40;True;0.000258;; ;2;0;0;54.431;Poly2/70%;1.024342;	t (sec)	P (raw)	ht (raw)	S	Lateral Force (mN)	Lateral Distance (um)	P (mN)	ht (um)	ADC 4/0	hc	a	dP/dh	E*(GPa)	H (GPa)	Position(um)	Friction	E (GPa)	Up (nJ)	Ue (nJ)	E1	E2	n1	n2	AE/C	AE/S	h corr	HV	HM	-	-
IC	0	0.01783598	0.0007324842	0			0.01783598	0.0140691	0									0	0					0	0
Loading	0.704	0.04465132	0.01356546	0			0.04465132	0.02689056	0									0.0004005892	0					0	0
Loading	1.408	0.1196401	0.05087139	0			0.1196401	0.06417714	0									0.003463522	0					0	0
Loading	2.112	0.2441295	0.1025895	0			0.2441295	0.1158631	0									0.01286441	0					0	0
Loading	3.072	0.4197036	0.1635951	0			0.4197036	0.1768234	0									0.03309815	0					0	0
Loading	4.096	0.6416301	0.2263358	0			0.6416301	0.2395069	0									0.06636219	0					0	0
Loading	5.12	0.9158487	0.299713	0			0.9158487	0.3128133	0									0.1234488	0					0	0
Loading	6.144	1.239816	0.3805655	0			1.239816	0.3935823	0									0.2105042	0					0	0
Loading	7.168	1.614383	0.4682786	0			1.614383	0.4811987	0									0.3355415	0					0	0
Loading	8.256	2.042698	0.5661269	0			2.042698	0.5789365	0									0.5142591	0					0	0
Loading	9.344	2.518821	0.6683303	0			2.518821	0.681017	0									0.7470801	0					0	0
Loading	10.432	3.042018	0.7770461	0			3.042018	0.7895979	0									1.048981	0					0	0
Loading	11.584	3.616783	0.8834485	0			3.616783	0.895852	0									1.402743	0					0	0
Loading	12.672	4.243842	0.9932051	0			4.243842	1.005447	0									1.833486	0					0	0
Loading	13.824	4.916281	1.1072	0			4.916281	1.119268	0									2.354793	0					0	0
Loading	14.976	5.639555	1.22528	0			5.639555	1.237162	0									2.977028	0					0	0
Loading	16.128	6.414639	1.347715	0			6.414639	1.359397	0									3.71375	0					0	0
Loading	17.28	7.235583	1.459242	0			7.235583	1.470712	0									4.473486	0					0	0
Loading	18.432	8.107851	1.564065	0			8.107851	1.57531	0									5.275933	0					0	0
Loading	19.648	9.03605	1.663338	0			9.03605	1.674343	0									6.124839	0					0	0
Maximum	21.824	10.01266	1.794057	0			10.01266	1.80481	0	1.592703	4.507275	36.60806	3.927462	0.1568814	-300		3.5873431257572	5.08092	2.286534					0	0	1.824078	14.83291	0.1113084
Unloading	22.976	9.519197	1.792208	0			9.519197	1.803089	0															0	0
Unloading	24.128	9.029862	1.783691	0			9.029862	1.794698	0															0	0
Unloading	25.216	8.539798	1.770935	0			8.539798	1.782068	0															0	0
Unloading	26.24	8.049005	1.755905	0			8.049005	1.767165	0															0	0
Unloading	27.328	7.560758	1.73891	0			7.560758	1.750296	0															0	0
Unloading	28.416	7.07057	1.719295	0			7.07057	1.730807	0															0	0
Unloading	29.504	6.583657	1.6986	0			6.583657	1.710238	0															0	0
Unloading	30.528	6.094073	1.676518	0			6.094073	1.688282	0															0	0
Unloading	31.616	5.604248	1.653627	0			5.604248	1.665518	0															0	0
Unloading	32.64	5.111509	1.62981	0			5.111509	1.641828	0															0	0
Unloading	33.728	4.624957	1.601601	0			4.624957	1.613744	0															0	0
Unloading	34.752	4.137311	1.572235	0			4.137311	1.584504	0															0	0
Unloading	35.84	3.647117	1.540557	0			3.647117	1.552953	0															0	0
Unloading	36.864	3.154617	1.504563	0			3.154617	1.517086	0															0	0
Unloading	37.888	2.669518	1.464483	0			2.669518	1.477131	0															0	0
Unloading	38.912	2.176775	1.416311	0			2.176775	1.429086	0															0	0
Unloading	39.936	1.688153	1.360201	0			1.688153	1.373102	0															0	0
Unloading	41.024	1.197229	1.285013	0			1.197229	1.298041	0															0	0
Unloading	42.112	0.7100627	1.18046	0			0.7100627	1.193613	0															0	0
Unloading	43.328	0.2218038	0.9979445	0			0.2218038	1.011224	0															0	0
