# Supplementary material for: Nanomechanical Properties of Rib Bones in Diabetic vs. Healthy Rat Models
Source: Nanomaterials (Basel). 2025 Oct 17;15(20):1582. doi: 10.3390/nano15201582 (PMC12566810; doi:10.3390/nano15201582)
Supplement: Supplementary file 1 [file nanomaterials-15-01582-s001.zip › Nanoindentation data/raw static/sample 24/BERK_10mN_DB_OX.016]

TD;BERK_10mN_DB_OX.016;0;0.02127459;0;0.02378131;1.625845;-320.25:0:0;25/04/25:09:40:34;True;0.000258;; ;2;0;0;72.23138;Poly2/70%;1.024342;	t (sec)	P (raw)	ht (raw)	S	Lateral Force (mN)	Lateral Distance (um)	P (mN)	ht (um)	ADC 4/0	hc	a	dP/dh	E*(GPa)	H (GPa)	Position(um)	Friction	E (GPa)	Up (nJ)	Ue (nJ)	E1	E2	n1	n2	AE/C	AE/S	h corr	HV	HM	-	-
IC	0	0.02378131	0.001156745	0			0.02378131	0.02243134	0									0	0					0	0
Loading	0.704	0.04683479	0.01422089	0			0.04683479	0.0354834	0									0.0004608428	0					0	0
Loading	1.472	0.1208503	0.07946638	0			0.1208503	0.1007098	0									0.005929591	0					0	0
Loading	2.496	0.245705	0.2219808	0			0.245705	0.243192	0									0.03204339	0					0	0
Loading	3.584	0.4234626	0.3365937	0			0.4234626	0.357759	0									0.07037565	0					0	0
Loading	4.608	0.6466022	0.47036	0			0.6466022	0.4914678	0									0.1419142	0					0	0
Loading	5.696	0.9173043	0.587747	0			0.9173043	0.6087849	0									0.2336507	0					0	0
Loading	6.784	1.24297	0.6993529	0			1.24297	0.7203068	0									0.3541096	0					0	0
Loading	7.872	1.621054	0.7837128	0			1.621054	0.8045691	0									0.4747743	0					0	0
Loading	8.896	2.04318	0.8735446	0			2.04318	0.894292	0									0.6391571	0					0	0
Loading	9.984	2.519423	0.9664595	0			2.519423	0.9870841	0									0.8508438	0					0	0
Loading	11.072	3.042989	1.064077	0			3.042989	1.084566	0									1.121961	0					0	0
Loading	12.16	3.617388	1.166356	0			3.617388	1.186697	0									1.462077	0					0	0
Loading	13.248	4.243357	1.277884	0			4.243357	1.298064	0									1.89979	0					0	0
Loading	14.336	4.911304	1.395347	0			4.911304	1.415354	0									2.436666	0					0	0
Loading	15.488	5.641374	1.520595	0			5.641374	1.540414	0									3.096524	0					0	0
Loading	16.64	6.419368	1.64353	0			6.419368	1.663148	0									3.836656	0					0	0
Loading	17.792	7.239464	1.763806	0			7.239464	1.783213	0									4.65663	0					0	0
Loading	18.944	8.110397	1.877067	0			8.110397	1.896249	0									5.524173	0					0	0
Loading	20.16	9.036168	1.977727	0			9.036168	1.99667	0									6.38511	0					0	0
Maximum	22.336	10.00974	2.108408	0			10.00974	2.1271	0	1.939129	5.487645	41.29661	3.638965	0.1058037	-320.25		3.32291790019351	5.459025	2.168164					0	0	2.150559	10.00359	0.08005445
Unloading	23.424	9.522351	2.108061	0			9.522351	2.126879	0															0	0
Unloading	24.576	9.031195	2.100354	0			9.031195	2.119298	0															0	0
Unloading	25.664	8.540766	2.088793	0			8.540766	2.107864	0															0	0
Unloading	26.688	8.051187	2.076075	0			8.051187	2.095273	0															0	0
Unloading	27.84	7.562576	2.061123	0			7.562576	2.080446	0															0	0
Unloading	28.864	7.073116	2.043318	0			7.073116	2.062768	0															0	0
Unloading	29.952	6.5822	2.025398	0			6.5822	2.044974	0															0	0
Unloading	30.976	6.096134	2.005513	0			6.096134	2.025215	0															0	0
Unloading	32.064	5.605701	1.983546	0			5.605701	2.003374	0															0	0
Unloading	33.088	5.111506	1.961233	0			5.111506	1.981189	0															0	0
Unloading	34.176	4.624834	1.93472	0			4.624834	1.954801	0															0	0
Unloading	35.264	4.137309	1.905431	0			4.137309	1.925638	0															0	0
Unloading	36.288	3.648208	1.871171	0			3.648208	1.891504	0															0	0
Unloading	37.376	3.159712	1.834137	0			3.159712	1.854596	0															0	0
Unloading	38.4	2.667212	1.788855	0			2.667212	1.809441	0															0	0
Unloading	39.424	2.17847	1.73733	0			2.17847	1.758042	0															0	0
Unloading	40.448	1.690579	1.676094	0			1.690579	1.696932	0															0	0
Unloading	41.472	1.196863	1.602372	0			1.196863	1.623338	0															0	0
Unloading	42.624	0.7107877	1.505642	0			0.7107877	1.526733	0															0	0
Unloading	43.712	0.2197374	1.366252	0			0.2197374	1.38747	0															0	0
