# Supplementary material for: Nanomechanical Properties of Rib Bones in Diabetic vs. Healthy Rat Models
Source: Nanomaterials (Basel). 2025 Oct 17;15(20):1582. doi: 10.3390/nano15201582 (PMC12566810; doi:10.3390/nano15201582)
Supplement: Supplementary file 1 [file nanomaterials-15-01582-s001.zip › Nanoindentation data/raw static/sample 24/BERK_10mN_DB_OX.017]

TD;BERK_10mN_DB_OX.017;0;0.08117372;0;0.02421701;0.9759778;-339.75:0:0;25/04/25:09:42:26;True;0.000258;; ;2;0;0;128.098;Poly2/70%;1.036229;	t (sec)	P (raw)	ht (raw)	S	Lateral Force (mN)	Lateral Distance (um)	P (mN)	ht (um)	ADC 4/0	hc	a	dP/dh	E*(GPa)	H (GPa)	Position(um)	Friction	E (GPa)	Up (nJ)	Ue (nJ)	E1	E2	n1	n2	AE/C	AE/S	h corr	HV	HM	-	-
IC	0	0.02341883	0.001271875	0			0.02341883	0.08244559	0									0	0					0	0
Loading	0.704	0.05071938	0.03291193	0			0.05071938	0.1140726	0									0.001172385	0					0	0
Loading	1.728	0.1229139	0.1246329	0			0.1229139	0.2057749	0									0.00913367	0					0	0
Loading	2.688	0.247526	0.2160076	0			0.247526	0.2971175	0									0.02605214	0					0	0
Loading	3.712	0.4235882	0.3132005	0			0.4235882	0.3942649	0									0.05865064	0					0	0
Loading	4.672	0.6493936	0.3876945	0			0.6493936	0.4687007	0									0.09858477	0					0	0
Loading	5.696	0.9190055	0.4591443	0			0.9190055	0.5400809	0									0.1545611	0					0	0
Loading	6.72	1.246004	0.5238504	0			1.246004	0.6047027	0									0.2245145	0					0	0
Loading	7.808	1.623482	0.583314	0			1.623482	0.6640689	0									0.3096897	0					0	0
Loading	8.832	2.046337	0.6385776	0			2.046337	0.7192233	0									0.4108931	0					0	0
Loading	9.856	2.521975	0.6928005	0			2.521975	0.7733236	0									0.5344666	0					0	0
Loading	10.88	3.045537	0.7439021	0			3.045537	0.82429	0									0.6763445	0					0	0
Loading	11.968	3.621758	0.7950038	0			3.621758	0.8752431	0									0.8462043	0					0	0
Loading	13.056	4.246511	0.8478007	0			4.246511	0.9278788	0									1.05328	0					0	0
Loading	14.08	4.919072	0.90133	0			4.919072	0.9812346	0									1.297799	0					0	0
Loading	15.168	5.646107	0.9565166	0			5.646107	1.036234	0									1.588338	0					0	0
Loading	16.32	6.415973	1.01309	0			6.415973	1.092608	0									1.928332	0					0	0
Loading	17.472	7.240315	1.07001	0			7.240315	1.149316	0									2.315542	0					0	0
Loading	18.56	8.11695	1.128125	0			8.11695	1.207205	0									2.760051	0					0	0
Loading	19.712	9.037869	1.187397	0			9.037869	1.266239	0									3.26641	0					0	0
Maximum	21.888	10.01448	1.263316	0			10.01448	1.341906	0	1.204683	3.42892	56.59565	7.981328	0.2711214	-339.75		7.31836470573788	2.57139	1.415836					0	0	1.363534	25.63414	0.1992333
Unloading	22.976	9.521988	1.260464	0			9.521988	1.339181	0															0	0
Unloading	24.064	9.032168	1.255107	0			9.032168	1.333951	0															0	0
Unloading	25.152	8.543073	1.246783	0			8.543073	1.325753	0															0	0
Unloading	26.24	8.055192	1.23684	0			8.055192	1.315935	0															0	0
Unloading	27.328	7.565853	1.225394	0			7.565853	1.304616	0															0	0
Unloading	28.416	7.072753	1.214064	0			7.072753	1.293413	0															0	0
Unloading	29.504	6.589359	1.200538	0			6.589359	1.280012	0															0	0
Unloading	30.592	6.097592	1.186471	0			6.097592	1.266072	0															0	0
Unloading	31.68	5.607401	1.170132	0			5.607401	1.249859	0															0	0
Unloading	32.704	5.119759	1.15356	0			5.119759	1.233413	0															0	0
Unloading	33.792	4.629931	1.136913	0			4.629931	1.216892	0															0	0
Unloading	34.816	4.141073	1.118067	0			4.141073	1.198172	0															0	0
Unloading	35.84	3.649909	1.099568	0			3.649909	1.1798	0															0	0
Unloading	36.864	3.159107	1.079105	0			3.159107	1.159464	0															0	0
Unloading	37.888	2.669275	1.055019	0			2.669275	1.135504	0															0	0
Unloading	38.976	2.180171	1.02731	0			2.180171	1.107921	0															0	0
Unloading	40	1.690582	0.9952856	0			1.690582	1.076023	0															0	0
Unloading	41.024	1.202081	0.9569408	0			1.202081	1.037804	0															0	0
Unloading	42.048	0.7130968	0.9039889	0			0.7130968	0.9849786	0															0	0
Unloading	43.136	0.2250804	0.8058714	0			0.2250804	0.8869871	0															0	0
