# Supplementary material for: Nanomechanical Properties of Rib Bones in Diabetic vs. Healthy Rat Models
Source: Nanomaterials (Basel). 2025 Oct 17;15(20):1582. doi: 10.3390/nano15201582 (PMC12566810; doi:10.3390/nano15201582)
Supplement: Supplementary file 1 [file nanomaterials-15-01582-s001.zip › Nanoindentation data/raw static/sample 24/BERK_10mN_DB_OX.018]

TD;BERK_10mN_DB_OX.018;0;0.01728672;0;0.0191689;1.021156;-360.25:0:0;25/04/25:09:44:23;True;0.000258;; ;2;0;0;83.53577;Poly2/70%;1.024342;	t (sec)	P (raw)	ht (raw)	S	Lateral Force (mN)	Lateral Distance (um)	P (mN)	ht (um)	ADC 4/0	hc	a	dP/dh	E*(GPa)	H (GPa)	Position(um)	Friction	E (GPa)	Up (nJ)	Ue (nJ)	E1	E2	n1	n2	AE/C	AE/S	h corr	HV	HM	-	-
IC	0	0.0191689	-0.0002701489	0			0.0191689	0.01701657	0									0	0					0	0
Loading	0.704	0.04161729	0.009749836	0			0.04161729	0.02702582	0									0.0003042121	0					0	0
Loading	1.728	0.1189094	0.1006622	0			0.1189094	0.1179182	0									0.007599539	0					0	0
Loading	2.816	0.2385466	0.2324631	0			0.2385466	0.2496883	0									0.03115055	0					0	0
Loading	3.84	0.4149713	0.3163226	0			0.4149713	0.3335023	0									0.05853752	0					0	0
Loading	4.8	0.6377456	0.3846884	0			0.6377456	0.4018106	0									0.09449217	0					0	0
Loading	5.824	0.9131772	0.4510517	0			0.9131772	0.4681028	0									0.1458992	0					0	0
Loading	6.784	1.239696	0.5164893	0			1.239696	0.5334562	0									0.216248	0					0	0
Loading	7.872	1.61329	0.5877851	0			1.61329	0.6046556	0									0.3178135	0					0	0
Loading	8.896	2.039421	0.6615466	0			2.039421	0.6783071	0									0.4523273	0					0	0
Loading	9.92	2.512268	0.7299514	0			2.512268	0.74659	0									0.6077285	0					0	0
Loading	11.008	3.037529	0.7985492	0			3.037529	0.8150522	0									0.7977042	0					0	0
Loading	12.096	3.614479	0.8648735	0			3.614479	0.8812277	0									1.017804	0					0	0
Loading	13.184	4.239595	0.9324688	0			4.239595	0.9486617	0									1.28262	0					0	0
Loading	14.272	4.913247	0.9978285	0			4.913247	1.013848	0									1.58094	0					0	0
Loading	15.296	5.637492	1.065232	0			5.637492	1.081064	0									1.935529	0					0	0
Loading	16.448	6.409664	1.135833	0			6.409664	1.151466	0									2.359601	0					0	0
Loading	17.6	7.235098	1.207745	0			7.235098	1.223165	0									2.848759	0					0	0
Loading	18.688	8.107121	1.281507	0			8.107121	1.296702	0									3.41287	0					0	0
Loading	19.84	9.034714	1.35785	0			9.034714	1.372806	0									4.06515	0					0	0
Maximum	22.016	10.00623	1.45851	0			10.00623	1.473215	0	1.303693	3.68939	45.7748	5.999586	0.2339976	-360.25		5.49084355330066	3.29201	1.729082					0	0	1.488987	22.12414	0.1669376
Unloading	23.168	9.515921	1.457393	0			9.515921	1.472225	0															0	0
Unloading	24.256	9.028526	1.449916	0			9.028526	1.464873	0															0	0
Unloading	25.344	8.537371	1.440166	0			8.537371	1.45525	0															0	0
Unloading	26.432	8.043906	1.427333	0			8.043906	1.442544	0															0	0
Unloading	27.52	7.562091	1.414115	0			7.562091	1.429451	0															0	0
Unloading	28.544	7.070447	1.398506	0			7.070447	1.413969	0															0	0
Unloading	29.696	6.580865	1.381434	0			6.580865	1.397023	0															0	0
Unloading	30.72	6.091403	1.365518	0			6.091403	1.381233	0															0	0
Unloading	31.808	5.601577	1.346481	0			5.601577	1.362323	0															0	0
Unloading	32.832	5.111386	1.327674	0			5.111386	1.343642	0															0	0
Unloading	33.856	4.620467	1.307095	0			4.620467	1.32319	0															0	0
Unloading	34.944	4.132942	1.283934	0			4.132942	1.300154	0															0	0
Unloading	35.968	3.644691	1.259193	0			3.644691	1.275539	0															0	0
Unloading	36.992	3.154254	1.231137	0			3.154254	1.24761	0															0	0
Unloading	38.016	2.66321	1.202619	0			2.66321	1.219219	0															0	0
Unloading	39.04	2.172405	1.16886	0			2.172405	1.185586	0															0	0
Unloading	40.064	1.682936	1.126507	0			1.682936	1.14336	0															0	0
Unloading	41.088	1.193224	1.075368	0			1.193224	1.092347	0															0	0
Unloading	42.112	0.7052077	1.010046	0			0.7052077	1.027151	0															0	0
Unloading	43.2	0.2153733	0.9054919	0			0.2153733	0.9227231	0															0	0
