# Supplementary material for: Nanomechanical Properties of Rib Bones in Diabetic vs. Healthy Rat Models
Source: Nanomaterials (Basel). 2025 Oct 17;15(20):1582. doi: 10.3390/nano15201582 (PMC12566810; doi:10.3390/nano15201582)
Supplement: Supplementary file 1 [file nanomaterials-15-01582-s001.zip › Nanoindentation data/raw static/sample 24/BERK_10mN_DB_OX.019]

TD;BERK_10mN_DB_OX.019;0;0.03439953;0;0.02196032;1.560633;-380:0:0;25/04/25:09:46:13;True;0.000258;; ;2;0;0;61.87519;Poly2/70%;1.024342;	t (sec)	P (raw)	ht (raw)	S	Lateral Force (mN)	Lateral Distance (um)	P (mN)	ht (um)	ADC 4/0	hc	a	dP/dh	E*(GPa)	H (GPa)	Position(um)	Friction	E (GPa)	Up (nJ)	Ue (nJ)	E1	E2	n1	n2	AE/C	AE/S	h corr	HV	HM	-	-
IC	0	0.02196032	-0.0005393912	0			0.02196032	0.03386014	0									0	0					0	0
Loading	0.704	0.04829044	0.02316209	0			0.04829044	0.05754916	0									0.0008320858	0					0	0
Loading	1.792	0.1212128	0.1431699	0			0.1212128	0.1775382	0									0.01100135	0					0	0
Loading	3.008	0.2457079	0.4222255	0			0.2457079	0.4565617	0									0.06219111	0					0	0
Loading	4.096	0.419461	0.5821591	0			0.419461	0.6164504	0									0.1153676	0					0	0
Loading	5.184	0.6428403	0.7290267	0			0.6428403	0.7632603	0									0.1933458	0					0	0
Loading	6.272	0.9166993	0.8710398	0			0.9166993	0.9052028	0									0.3040282	0					0	0
Loading	7.424	1.243213	1.010739	0			1.243213	1.044818	0									0.4548066	0					0	0
Loading	8.448	1.617657	1.120418	0			1.617657	1.1544	0									0.6115564	0					0	0
Loading	9.536	2.041725	1.203583	0			2.041725	1.237456	0									0.7635232	0					0	0
Loading	10.624	2.519061	1.279348	0			2.519061	1.313098	0									0.9360166	0					0	0
Loading	11.648	3.042261	1.353726	0			3.042261	1.387341	0									1.142461	0					0	0
Loading	12.736	3.617391	1.427063	0			3.617391	1.460529	0									1.386165	0					0	0
Loading	13.824	4.243599	1.500285	0			4.243599	1.53359	0									1.67333	0					0	0
Loading	14.912	4.914581	1.573661	0			4.914581	1.606793	0									2.008534	0					0	0
Loading	16.064	5.642709	1.646535	0			5.642709	1.679479	0									2.392217	0					0	0
Loading	17.152	6.415729	1.718716	0			6.415729	1.75146	0									2.826206	0					0	0
Loading	18.304	7.237281	1.789664	0			7.237281	1.822196	0									3.309086	0					0	0
Loading	19.392	8.113552	1.863309	0			8.113552	1.895615	0									3.872607	0					0	0
Loading	20.544	9.036898	1.937918	0			9.036898	1.969986	0									4.510355	0					0	0
Maximum	22.72	10.01108	2.039965	0			10.01108	2.071782	0	1.880101	5.320599	40.50272	3.681062	0.1125667	-380		3.36149376611269	3.531461	1.948399					0	0	2.094527	10.64302	0.08440621
Unloading	23.872	9.517983	2.03719	0			9.517983	2.069134	0															0	0
Unloading	24.96	9.033986	2.025861	0			9.033986	2.05793	0															0	0
Unloading	26.112	8.544042	2.012951	0			8.544042	2.045146	0															0	0
Unloading	27.136	8.051672	1.999655	0			8.051672	2.031977	0															0	0
Unloading	28.224	7.561727	1.985165	0			7.561727	2.017614	0															0	0
Unloading	29.312	7.076999	1.967129	0			7.076999	1.999703	0															0	0
Unloading	30.4	6.585353	1.949826	0			6.585353	1.982527	0															0	0
Unloading	31.488	6.096257	1.932099	0			6.096257	1.964926	0															0	0
Unloading	32.512	5.603033	1.912252	0			5.603033	1.945206	0															0	0
Unloading	33.6	5.115633	1.890478	0			5.115633	1.923558	0															0	0
Unloading	34.624	4.624106	1.867895	0			4.624106	1.901101	0															0	0
Unloading	35.712	4.137309	1.842614	0			4.137309	1.875946	0															0	0
Unloading	36.736	3.648088	1.816525	0			3.648088	1.849983	0															0	0
Unloading	37.76	3.157771	1.786889	0			3.157771	1.820474	0															0	0
Unloading	38.784	2.667334	1.754672	0			2.667334	1.788383	0															0	0
Unloading	39.808	2.177015	1.716905	0			2.177015	1.750743	0															0	0
Unloading	40.832	1.686332	1.67328	0			1.686332	1.707244	0															0	0
Unloading	41.856	1.196378	1.618942	0			1.196378	1.653033	0															0	0
Unloading	42.944	0.7104253	1.547416	0			0.7104253	1.581632	0															0	0
Unloading	44.032	0.2197402	1.423595	0			0.2197402	1.457938	0															0	0
