# Supplementary material for: Nanomechanical Properties of Rib Bones in Diabetic vs. Healthy Rat Models
Source: Nanomaterials (Basel). 2025 Oct 17;15(20):1582. doi: 10.3390/nano15201582 (PMC12566810; doi:10.3390/nano15201582)
Supplement: Supplementary file 1 [file nanomaterials-15-01582-s001.zip › Nanoindentation data/raw static/sample 24/BERK_10mN_DB_OX.log]

Performing Find...
Force sensor: 5.189V Depth sensor: -0.814V
Surface detected. Moving to WorkingD position...
Moved to WorkingD position: 70.0 um
*********************
Preparing to run test: C:\meresek\14_pocok\08_24\RE\BERK_10mN_DB_OX.tst
Software: 1.67 5/8/2019 Semilab
Creating new data files...
Processing script file...C:\Program Files (x86)\Semilab\IND\IND.scp
Testing C:\meresek\14_pocok\08_24\RE\BERK_10mN_DB_OX.tst started.
at: 4/25/2025,9:12:21 AM
Closed Loop method in Force control
********************************************************************************
Indentation No.: 1
Data file: BERK_10mN_DB_OX.000
Total number of load steps: 40
Stage moved to coordinates: 0(0), 0(0), 0
Force sensor: 5.190V Depth sensor: -0.814V
Waiting for indentation delay of 1 secs to expire...
Force: 52.0 mN Depth: 17.8 um
Calibration factors: Force: 1.151 Depth: 1.066
Head position: WorkingD
Force sensor: 5.189V Depth sensor: -0.814V
Approaching surface...
Safety gap time: 10.624 s
Drive HV at nominal working distance: 35.6 V
Surface detected.
Drive HV at surface contact: 37.9 V
Surface achieved at: 0.017 mN
Estimated working distance: 59.7 um
Logging data for IC at Force: 0.012 (0.015) and Depth: -0.00027
Logging data for loading... 
Logging Maximum Force: 10.007 mN (10.000 mN) and Depth: 1.462 um
Force: Range A/52.0 mN Depth: Range B/17.8 um
Logging data for unloading... 
Writing BERK_10mN_DB_OX.000 41 data points
********************************************************************************
Indentation No.: 2
Data file: BERK_10mN_DB_OX.001
Total number of load steps: 40
Stage moved to coordinates: -20(-20), 0(0), 0
Force sensor: 5.188V Depth sensor: -0.807V
Waiting for indentation delay of 1 secs to expire...
Force: 52.0 mN Depth: 17.8 um
Calibration factors: Force: 1.151 Depth: 1.066
Head position: WorkingD
Force sensor: 5.191V Depth sensor: -0.812V
Approaching surface...
Safety gap time: 9.664 s
Drive HV at nominal working distance: 34.9 V
Surface detected.
Drive HV at surface contact: 38.4 V
Surface achieved at: 0.028 mN
Estimated working distance: 59.5 um
Logging data for IC at Force: 0.024 (0.015) and Depth: 0.00046
Logging data for loading... 
Logging Maximum Force: 10.012 mN (10.000 mN) and Depth: 1.655 um
Force: Range A/52.0 mN Depth: Range B/17.8 um
Logging data for unloading... 
Writing BERK_10mN_DB_OX.001 41 data points
********************************************************************************
Indentation No.: 3
Data file: BERK_10mN_DB_OX.002
Total number of load steps: 40
Stage moved to coordinates: -40(-40), 0(0), 0
Force sensor: 5.192V Depth sensor: -0.803V
Waiting for indentation delay of 1 secs to expire...
Force: 52.0 mN Depth: 17.8 um
Calibration factors: Force: 1.151 Depth: 1.066
Head position: WorkingD
Force sensor: 5.190V Depth sensor: -0.810V
Approaching surface...
Safety gap time: 9.536 s
Drive HV at nominal working distance: 34.8 V
Surface detected.
Drive HV at surface contact: 37.9 V
Surface achieved at: 0.026 mN
Estimated working distance: 58.8 um
Logging data for IC at Force: 0.022 (0.015) and Depth: -0.00185
Logging data for loading... 
Logging Maximum Force: 10.014 mN (10.000 mN) and Depth: 2.026 um
Force: Range A/52.0 mN Depth: Range B/17.8 um
Logging data for unloading... 
Writing BERK_10mN_DB_OX.002 41 data points
********************************************************************************
Indentation No.: 4
Data file: BERK_10mN_DB_OX.003
Total number of load steps: 40
Stage moved to coordinates: -60(-60), 0(0), 0
Force sensor: 5.189V Depth sensor: -0.801V
Waiting for indentation delay of 1 secs to expire...
Force: 52.0 mN Depth: 17.8 um
Calibration factors: Force: 1.151 Depth: 1.066
Head position: WorkingD
Force sensor: 5.190V Depth sensor: -0.809V
Approaching surface...
Safety gap time: 9.536 s
Drive HV at nominal working distance: 34.6 V
Surface detected.
Drive HV at surface contact: 37.6 V
Surface achieved at: 0.015 mN
Estimated working distance: 59.4 um
Logging data for IC at Force: 0.003 (0.015) and Depth: 0.00035
Logging data for loading... 
Logging Maximum Force: 9.999 mN (10.000 mN) and Depth: 2.088 um
Force: Range A/52.0 mN Depth: Range B/17.8 um
Logging data for unloading... 
Writing BERK_10mN_DB_OX.003 41 data points
********************************************************************************
Indentation No.: 5
Data file: BERK_10mN_DB_OX.004
Total number of load steps: 40
Stage moved to coordinates: -80(-80), 0(0), 0
Force sensor: 5.191V Depth sensor: -0.801V
Waiting for indentation delay of 1 secs to expire...
Force: 52.0 mN Depth: 17.8 um
Calibration factors: Force: 1.151 Depth: 1.066
Head position: WorkingD
Force sensor: 5.190V Depth sensor: -0.808V
Approaching surface...
Safety gap time: 9.536 s
Drive HV at nominal working distance: 34.7 V
Surface detected.
Drive HV at surface contact: 37.8 V
Surface achieved at: 0.026 mN
Estimated working distance: 59.2 um
Logging data for IC at Force: 0.025 (0.015) and Depth: 0.00062
Logging data for loading... 
Logging Maximum Force: 10.013 mN (10.000 mN) and Depth: 2.143 um
Force: Range A/52.0 mN Depth: Range B/17.8 um
Logging data for unloading... 
Writing BERK_10mN_DB_OX.004 41 data points
********************************************************************************
Indentation No.: 6
Data file: BERK_10mN_DB_OX.005
Total number of load steps: 40
Stage moved to coordinates: -100(-100), 0(0), 0
Force sensor: 5.190V Depth sensor: -0.801V
Waiting for indentation delay of 1 secs to expire...
Force: 52.0 mN Depth: 17.8 um
Calibration factors: Force: 1.151 Depth: 1.066
Head position: WorkingD
Force sensor: 5.187V Depth sensor: -0.807V
Approaching surface...
Safety gap time: 9.536 s
Drive HV at nominal working distance: 35.2 V
Surface detected.
Drive HV at surface contact: 37.2 V
Surface achieved at: 0.027 mN
Estimated working distance: 57.8 um
Logging data for IC at Force: 0.022 (0.015) and Depth: 0.00108
Logging data for loading... 
Logging Maximum Force: 10.012 mN (10.000 mN) and Depth: 2.272 um
Force: Range A/52.0 mN Depth: Range B/17.8 um
Logging data for unloading... 
Writing BERK_10mN_DB_OX.005 41 data points
********************************************************************************
Indentation No.: 7
Data file: BERK_10mN_DB_OX.006
Total number of load steps: 40
Stage moved to coordinates: -120(-120), 0(0), 0
Force sensor: 5.190V Depth sensor: -0.801V
Waiting for indentation delay of 1 secs to expire...
Force: 52.0 mN Depth: 17.8 um
Calibration factors: Force: 1.151 Depth: 1.066
Head position: WorkingD
Force sensor: 5.188V Depth sensor: -0.808V
Approaching surface...
Safety gap time: 9.536 s
Drive HV at nominal working distance: 34.6 V
Surface detected.
Drive HV at surface contact: 37.8 V
Surface achieved at: 0.024 mN
Estimated working distance: 58.4 um
Logging data for IC at Force: 0.022 (0.015) and Depth: -0.00150
Logging data for loading... 
Logging Maximum Force: 10.011 mN (10.000 mN) and Depth: 2.115 um
Force: Range A/52.0 mN Depth: Range B/17.8 um
Logging data for unloading... 
Writing BERK_10mN_DB_OX.006 41 data points
********************************************************************************
Indentation No.: 8
Data file: BERK_10mN_DB_OX.007
Total number of load steps: 40
Stage moved to coordinates: -140(-140), 0(0), 0
Force sensor: 5.189V Depth sensor: -0.806V
Waiting for indentation delay of 1 secs to expire...
Force: 52.0 mN Depth: 17.8 um
Calibration factors: Force: 1.151 Depth: 1.066
Head position: WorkingD
Force sensor: 5.187V Depth sensor: -0.807V
Approaching surface...
Safety gap time: 9.536 s
Drive HV at nominal working distance: 34.6 V
Surface detected.
Drive HV at surface contact: 37.6 V
Surface achieved at: 0.015 mN
Estimated working distance: 58.1 um
Logging data for IC at Force: 0.012 (0.015) and Depth: -0.00031
Logging data for loading... 
Logging Maximum Force: 10.007 mN (10.000 mN) and Depth: 3.303 um
Force: Range A/52.0 mN Depth: Range B/17.8 um
Logging data for unloading... 
Writing BERK_10mN_DB_OX.007 41 data points
********************************************************************************
Indentation No.: 9
Data file: BERK_10mN_DB_OX.008
Total number of load steps: 40
Stage moved to coordinates: -160(-160), 0(0), 0
Force sensor: 5.191V Depth sensor: -0.801V
Waiting for indentation delay of 1 secs to expire...
Force: 52.0 mN Depth: 17.8 um
Calibration factors: Force: 1.151 Depth: 1.066
Head position: WorkingD
Force sensor: 5.190V Depth sensor: -0.808V
Approaching surface...
Safety gap time: 9.408 s
Drive HV at nominal working distance: 35.1 V
Surface detected.
Drive HV at surface contact: 38.8 V
Surface achieved at: 0.027 mN
Estimated working distance: 62.2 um
Logging data for IC at Force: 0.026 (0.015) and Depth: -0.00031
Logging data for loading... 
Logging Maximum Force: 10.011 mN (10.000 mN) and Depth: 1.978 um
Force: Range A/52.0 mN Depth: Range B/17.8 um
Logging data for unloading... 
Writing BERK_10mN_DB_OX.008 41 data points
********************************************************************************
Indentation No.: 10
Data file: BERK_10mN_DB_OX.009
Total number of load steps: 40
Stage moved to coordinates: -180(-180), 0(0), 0
Force sensor: 5.190V Depth sensor: -0.801V
Waiting for indentation delay of 1 secs to expire...
Force: 52.0 mN Depth: 17.8 um
Calibration factors: Force: 1.151 Depth: 1.066
Head position: WorkingD
Force sensor: 5.190V Depth sensor: -0.809V
Approaching surface...
Safety gap time: 9.408 s
Drive HV at nominal working distance: 34.9 V
Surface detected.
Drive HV at surface contact: 39.5 V
Surface achieved at: 0.024 mN
Estimated working distance: 63.3 um
Logging data for IC at Force: 0.022 (0.015) and Depth: -0.00092
Logging data for loading... 
Logging Maximum Force: 10.010 mN (10.000 mN) and Depth: 1.973 um
Force: Range A/52.0 mN Depth: Range B/17.8 um
Logging data for unloading... 
Writing BERK_10mN_DB_OX.009 41 data points
********************************************************************************
Indentation No.: 11
Data file: BERK_10mN_DB_OX.010
Total number of load steps: 40
Stage moved to coordinates: -200(-200), 0(0), 0
Force sensor: 5.192V Depth sensor: -0.800V
Waiting for indentation delay of 1 secs to expire...
Force: 52.0 mN Depth: 17.8 um
Calibration factors: Force: 1.151 Depth: 1.066
Head position: WorkingD
Force sensor: 5.190V Depth sensor: -0.808V
Approaching surface...
Safety gap time: 9.408 s
Drive HV at nominal working distance: 35.1 V
Surface detected.
Drive HV at surface contact: 39.0 V
Surface achieved at: 0.027 mN
Estimated working distance: 63.1 um
Logging data for IC at Force: 0.025 (0.015) and Depth: -0.00073
Logging data for loading... 
Logging Maximum Force: 10.014 mN (10.000 mN) and Depth: 3.111 um
Force: Range A/52.0 mN Depth: Range B/17.8 um
Logging data for unloading... 
Writing BERK_10mN_DB_OX.010 41 data points
********************************************************************************
Indentation No.: 12
Data file: BERK_10mN_DB_OX.011
Total number of load steps: 40
Stage moved to coordinates: -220(-220), 0(0), 0
Force sensor: 5.191V Depth sensor: -0.800V
Waiting for indentation delay of 1 secs to expire...
Force: 52.0 mN Depth: 17.8 um
Calibration factors: Force: 1.151 Depth: 1.066
Head position: WorkingD
Force sensor: 5.189V Depth sensor: -0.807V
Approaching surface...
Safety gap time: 9.408 s
Drive HV at nominal working distance: 35.1 V
Surface detected.
Drive HV at surface contact: 39.7 V
Surface achieved at: 0.027 mN
Estimated working distance: 63.7 um
Logging data for IC at Force: 0.023 (0.015) and Depth: 0.00054
Logging data for loading... 
Logging Maximum Force: 10.015 mN (10.000 mN) and Depth: 2.535 um
Force: Range A/52.0 mN Depth: Range B/17.8 um
Logging data for unloading... 
Writing BERK_10mN_DB_OX.011 41 data points
********************************************************************************
Indentation No.: 13
Data file: BERK_10mN_DB_OX.012
Total number of load steps: 40
Stage moved to coordinates: -239.75(-240), 0(0), 0
Force sensor: 5.188V Depth sensor: -0.805V
Waiting for indentation delay of 1 secs to expire...
Force: 52.0 mN Depth: 17.8 um
Calibration factors: Force: 1.151 Depth: 1.066
Head position: WorkingD
Force sensor: 5.190V Depth sensor: -0.807V
Approaching surface...
Safety gap time: 9.408 s
Drive HV at nominal working distance: 35.1 V
Surface detected.
Drive HV at surface contact: 38.8 V
Surface achieved at: 0.025 mN
Estimated working distance: 62.9 um
Logging data for IC at Force: 0.018 (0.015) and Depth: 0.00004
Logging data for loading... 
Logging Maximum Force: 10.009 mN (10.000 mN) and Depth: 3.044 um
Force: Range A/52.0 mN Depth: Range B/17.8 um
Logging data for unloading... 
Writing BERK_10mN_DB_OX.012 41 data points
********************************************************************************
Indentation No.: 14
Data file: BERK_10mN_DB_OX.013
Total number of load steps: 40
Stage moved to coordinates: -260(-260), 0(0), 0
Force sensor: 5.189V Depth sensor: -0.805V
Waiting for indentation delay of 1 secs to expire...
Force: 52.0 mN Depth: 17.8 um
Calibration factors: Force: 1.151 Depth: 1.066
Head position: WorkingD
Force sensor: 5.189V Depth sensor: -0.809V
Approaching surface...
Safety gap time: 9.408 s
Drive HV at nominal working distance: 35.5 V
Surface detected.
Drive HV at surface contact: 39.8 V
Surface achieved at: 0.021 mN
Estimated working distance: 65.7 um
Logging data for IC at Force: 0.022 (0.015) and Depth: 0.00008
Logging data for loading... 
Logging Maximum Force: 10.009 mN (10.000 mN) and Depth: 1.920 um
Force: Range A/52.0 mN Depth: Range B/17.8 um
Logging data for unloading... 
Writing BERK_10mN_DB_OX.013 41 data points
********************************************************************************
Indentation No.: 15
Data file: BERK_10mN_DB_OX.014
Total number of load steps: 40
Stage moved to coordinates: -280(-280), 0(0), 0
Force sensor: 5.191V Depth sensor: -0.797V
Waiting for indentation delay of 1 secs to expire...
Force: 52.0 mN Depth: 17.8 um
Calibration factors: Force: 1.151 Depth: 1.066
Head position: WorkingD
Force sensor: 5.189V Depth sensor: -0.807V
Approaching surface...
Safety gap time: 9.408 s
Drive HV at nominal working distance: 34.5 V
Surface detected.
Drive HV at surface contact: 40.0 V
Surface achieved at: 0.027 mN
Estimated working distance: 65.3 um
Logging data for IC at Force: 0.025 (0.015) and Depth: 0.00077
Logging data for loading... 
Logging Maximum Force: 10.017 mN (10.000 mN) and Depth: 2.616 um
Force: Range A/52.0 mN Depth: Range B/17.8 um
Logging data for unloading... 
Writing BERK_10mN_DB_OX.014 41 data points
********************************************************************************
Indentation No.: 16
Data file: BERK_10mN_DB_OX.015
Total number of load steps: 40
Stage moved to coordinates: -300(-300), 0(0), 0
Force sensor: 5.191V Depth sensor: -0.799V
Waiting for indentation delay of 1 secs to expire...
Force: 52.0 mN Depth: 17.8 um
Calibration factors: Force: 1.151 Depth: 1.066
Head position: WorkingD
Force sensor: 5.189V Depth sensor: -0.806V
Approaching surface...
Safety gap time: 9.408 s
Drive HV at nominal working distance: 35.1 V
Surface detected.
Drive HV at surface contact: 39.9 V
Surface achieved at: 0.027 mN
Estimated working distance: 65.9 um
Logging data for IC at Force: 0.018 (0.015) and Depth: 0.00073
Logging data for loading... 
Logging Maximum Force: 10.013 mN (10.000 mN) and Depth: 1.794 um
Force: Range A/52.0 mN Depth: Range B/17.8 um
Logging data for unloading... 
Writing BERK_10mN_DB_OX.015 41 data points
********************************************************************************
Indentation No.: 17
Data file: BERK_10mN_DB_OX.016
Total number of load steps: 40
Stage moved to coordinates: -320.25(-320), 0(0), 0
Force sensor: 5.188V Depth sensor: -0.804V
Waiting for indentation delay of 1 secs to expire...
Force: 52.0 mN Depth: 17.8 um
Calibration factors: Force: 1.151 Depth: 1.066
Head position: WorkingD
Force sensor: 5.188V Depth sensor: -0.807V
Approaching surface...
Safety gap time: 9.408 s
Drive HV at nominal working distance: 34.8 V
Surface detected.
Drive HV at surface contact: 40.9 V
Surface achieved at: 0.022 mN
Estimated working distance: 67.6 um
Logging data for IC at Force: 0.024 (0.015) and Depth: 0.00116
Logging data for loading... 
Logging Maximum Force: 10.010 mN (10.000 mN) and Depth: 2.108 um
Force: Range A/52.0 mN Depth: Range B/17.8 um
Logging data for unloading... 
Writing BERK_10mN_DB_OX.016 41 data points
********************************************************************************
Indentation No.: 18
Data file: BERK_10mN_DB_OX.017
Total number of load steps: 40
Stage moved to coordinates: -339.75(-340), 0(0), 0
Force sensor: 5.189V Depth sensor: -0.803V
Waiting for indentation delay of 1 secs to expire...
Force: 52.0 mN Depth: 17.8 um
Calibration factors: Force: 1.151 Depth: 1.066
Head position: WorkingD
Force sensor: 5.188V Depth sensor: -0.808V
Approaching surface...
Safety gap time: 9.408 s
Drive HV at nominal working distance: 34.4 V
Surface detected.
Drive HV at surface contact: 41.7 V
Surface achieved at: 0.020 mN
Estimated working distance: 71.0 um
Logging data for IC at Force: 0.023 (0.015) and Depth: 0.00127
Logging data for loading... 
Logging Maximum Force: 10.014 mN (10.000 mN) and Depth: 1.263 um
Force: Range A/52.0 mN Depth: Range B/17.8 um
Logging data for unloading... 
Writing BERK_10mN_DB_OX.017 41 data points
********************************************************************************
Indentation No.: 19
Data file: BERK_10mN_DB_OX.018
Total number of load steps: 40
Stage moved to coordinates: -360.25(-360), 0(0), 0
Force sensor: 5.188V Depth sensor: -0.804V
Waiting for indentation delay of 1 secs to expire...
Force: 52.0 mN Depth: 17.8 um
Calibration factors: Force: 1.151 Depth: 1.066
Head position: WorkingD
Force sensor: 5.188V Depth sensor: -0.807V
Approaching surface...
Safety gap time: 9.344 s
Drive HV at nominal working distance: 35.1 V
Surface detected.
Drive HV at surface contact: 41.9 V
Surface achieved at: 0.017 mN
Estimated working distance: 71.6 um
Logging data for IC at Force: 0.019 (0.015) and Depth: -0.00027
Logging data for loading... 
Logging Maximum Force: 10.006 mN (10.000 mN) and Depth: 1.459 um
Force: Range A/52.0 mN Depth: Range B/17.8 um
Logging data for unloading... 
Writing BERK_10mN_DB_OX.018 41 data points
********************************************************************************
Indentation No.: 20
Data file: BERK_10mN_DB_OX.019
Total number of load steps: 40
Stage moved to coordinates: -380(-380), 0(0), 0
Force sensor: 5.188V Depth sensor: -0.803V
Waiting for indentation delay of 1 secs to expire...
Force: 52.0 mN Depth: 17.8 um
Calibration factors: Force: 1.151 Depth: 1.066
Head position: WorkingD
Force sensor: 5.188V Depth sensor: -0.806V
Approaching surface...
Safety gap time: 9.280 s
Drive HV at nominal working distance: 34.7 V
Surface detected.
Drive HV at surface contact: 40.8 V
Surface achieved at: 0.022 mN
Estimated working distance: 71.6 um
Logging data for IC at Force: 0.022 (0.015) and Depth: -0.00054
Logging data for loading... 
Logging Maximum Force: 10.011 mN (10.000 mN) and Depth: 2.040 um
Force: Range A/52.0 mN Depth: Range B/17.8 um
Logging data for unloading... 
Writing BERK_10mN_DB_OX.019 41 data points
Completed at: 4/25/2025,9:48:04 AM
Test completed.
Clear Data Array completed.
Corrections completed.
Unload Analysis completed.
Clear Data Array completed.
Corrections completed.
Unload Analysis completed.
