# Supplementary material for: Nanomechanical Properties of Rib Bones in Diabetic vs. Healthy Rat Models
Source: Nanomaterials (Basel). 2025 Oct 17;15(20):1582. doi: 10.3390/nano15201582 (PMC12566810; doi:10.3390/nano15201582)
Supplement: Supplementary file 1 [file nanomaterials-15-01582-s001.zip › Nanoindentation data/raw static/sample 25/25_H.txt]

File	ht (um)	H (GPa)
BERK_10mN_DB_OX.000	2.590992	0.06932228
BERK_10mN_DB_OX.001	2.54519	0.06985477
BERK_10mN_DB_OX.002	1.924626	0.14108
BERK_10mN_DB_OX.003	1.519491	0.2339285
BERK_10mN_DB_OX.004	1.555551	0.2235288
BERK_10mN_DB_OX.005	1.498993	0.2337257
BERK_10mN_DB_OX.006	1.733009	0.1774661
BERK_10mN_DB_OX.007	2.356265	0.08580261
BERK_10mN_DB_OX.008	2.061148	0.1175558
BERK_10mN_DB_OX.009	2.253893	0.09377809
BERK_10mN_DB_OX.010	2.023598	0.1192887
BERK_10mN_DB_OX.011	1.652813	0.1921072
BERK_10mN_DB_OX.012	1.470547	0.2443123
BERK_10mN_DB_OX.013	1.946177	0.1334112
BERK_10mN_DB_OX.014	1.934762	0.1349227
BERK_10mN_DB_OX.015	1.776743	0.1601942
BERK_10mN_DB_OX.017	2.45398	0.07431109
BERK_10mN_DB_OX.019	2.276194	0.09443861
BERK_10mN_DB_OX.020	1.980595	0.118513
BERK_10mN_DB_OX.021	1.503781	0.2201433
BERK_10mN_DB_OX.022	1.725158	0.1609313
BERK_10mN_DB_OX.026	2.395241	0.07921638
