# Supplementary material for: Nanomechanical Properties of Rib Bones in Diabetic vs. Healthy Rat Models
Source: Nanomaterials (Basel). 2025 Oct 17;15(20):1582. doi: 10.3390/nano15201582 (PMC12566810; doi:10.3390/nano15201582)
Supplement: Supplementary file 1 [file nanomaterials-15-01582-s001.zip › Nanoindentation data/raw static/sample 25/BERK_10mN_DB_OX.000]

TD;BERK_10mN_DB_OX.000;0;0.1634196;0;0.03206079;2.071593;0:0:0;25/04/25:11:46:09;True;0.000258;; ;2;0;0;68.54536;Poly2/70%;1.024342;	t (sec)	P (raw)	ht (raw)	S	Lateral Force (mN)	Lateral Distance (um)	P (mN)	ht (um)	ADC 4/0	hc	a	dP/dh	E*(GPa)	H (GPa)	Position(um)	Friction	E (GPa)	Up (nJ)	Ue (nJ)	E1	E2	n1	n2	AE/C	AE/S	h corr	HV	HM	-	-
IC	0	0.02172057	-0.0003082236	0			0.02172057	0.1631114	0									0	0					0	0
Loading	0.704	0.04817342	0.03568685	0			0.04817342	0.199094	0									0.001257483	0					0	0
Loading	1.792	0.1202452	0.1903788	0			0.1202452	0.3537674	0									0.01428242	0					0	0
Loading	3.392	0.2457079	0.6599284	0			0.2457079	0.8232846	0									0.1001931	0					0	0
Loading	4.48	0.4214018	0.8319235	0			0.4214018	0.9952344	0									0.1575477	0					0	0
Loading	5.504	0.646605	0.9150496	0			0.646605	1.078302	0									0.2019061	0					0	0
Loading	6.528	0.9186401	1.003262	0			0.9186401	1.166445	0									0.2708888	0					0	0
Loading	7.552	1.24734	1.080646	0			1.24734	1.243744	0									0.3546029	0					0	0
Loading	8.576	1.61778	1.163965	0			1.61778	1.326967	0									0.4738248	0					0	0
Loading	9.664	2.04537	1.257035	0			2.04537	1.419927	0									0.644088	0					0	0
Loading	10.688	2.522098	1.35758	0			2.522098	1.520349	0									0.8734252	0					0	0
Loading	11.84	3.045537	1.459203	0			3.045537	1.621837	0									1.155949	0					0	0
Loading	12.928	3.617999	1.565375	0			3.617999	1.727861	0									1.509197	0					0	0
Loading	14.016	4.24348	1.671584	0			4.24348	1.833909	0									1.926044	0					0	0
Loading	15.104	4.916282	1.77394	0			4.916282	1.936091	0									2.394025	0					0	0
Loading	16.256	5.643681	1.875911	0			5.643681	2.037875	0									2.931442	0					0	0
Loading	17.344	6.416215	1.975068	0			6.416215	2.136832	0									3.528148	0					0	0
Loading	18.496	7.239588	2.075535	0			7.239588	2.237087	0									4.21268	0					0	0
Loading	19.648	8.111734	2.180665	0			8.111734	2.341992	0									5.017894	0					0	0
Loading	20.8	9.036052	2.287491	0			9.036052	2.448579	0									5.931761	0					0	0
Maximum	23.04	10.0146	2.430156	0			10.0146	2.590992	0	2.396217	6.781182	39.87336	2.843328	0.06932228	0		2.59441915618651	5.182529	2.137118					0	0	2.619981	6.554323	0.05396383
Unloading	24.192	9.521503	2.433239	0			9.521503	2.594202	0															0	0
Unloading	25.28	9.030955	2.42557	0			9.030955	2.586659	0															0	0
Unloading	26.368	8.542589	2.414009	0			8.542589	2.575225	0															0	0
Unloading	27.52	8.052038	2.401022	0			8.052038	2.562364	0															0	0
Unloading	28.544	7.562215	2.384682	0			7.562215	2.546151	0															0	0
Unloading	29.632	7.072633	2.368111	0			7.072633	2.529706	0															0	0
Unloading	30.72	6.582808	2.349112	0			6.582808	2.510833	0															0	0
Unloading	31.808	6.0982	2.329226	0			6.0982	2.491072	0															0	0
Unloading	32.896	5.606554	2.304563	0			5.606554	2.466536	0															0	0
Unloading	33.92	5.114421	2.280015	0			5.114421	2.442115	0															0	0
Unloading	34.944	4.626292	2.254541	0			4.626292	2.416767	0															0	0
Unloading	35.968	4.140831	2.227103	0			4.140831	2.389454	0															0	0
Unloading	37.056	3.646875	2.196543	0			3.646875	2.359022	0															0	0
Unloading	38.08	3.160685	2.163323	0			3.160685	2.325927	0															0	0
Unloading	39.104	2.671947	2.122859	0			2.671947	2.285589	0															0	0
Unloading	40.128	2.178473	2.077153	0			2.178473	2.240011	0															0	0
Unloading	41.152	1.689489	2.023432	0			1.689489	2.186416	0															0	0
Unloading	42.24	1.202811	1.951174	0			1.202811	2.114283	0															0	0
Unloading	43.264	0.7089696	1.856025	0			0.7089696	2.019262	0															0	0
Unloading	44.544	0.2237475	1.677712	0			0.2237475	1.841074	0															0	0
