# Supplementary material for: Nanomechanical Properties of Rib Bones in Diabetic vs. Healthy Rat Models
Source: Nanomaterials (Basel). 2025 Oct 17;15(20):1582. doi: 10.3390/nano15201582 (PMC12566810; doi:10.3390/nano15201582)
Supplement: Supplementary file 1 [file nanomaterials-15-01582-s001.zip › Nanoindentation data/raw static/sample 25/BERK_10mN_DB_OX.001]

TD;BERK_10mN_DB_OX.001;0;0;0;0;2.121329;-20:0:0;25/04/25:11:47:52;True;0.000258;; ;2;0;0;100.9595;Poly2/70%;1.024342;	t (sec)	P (raw)	ht (raw)	S	Lateral Force (mN)	Lateral Distance (um)	P (mN)	ht (um)	ADC 4/0	hc	a	dP/dh	E*(GPa)	H (GPa)	Position(um)	Friction	E (GPa)	Up (nJ)	Ue (nJ)	E1	E2	n1	n2	AE/C	AE/S	h corr	HV	HM	-	-
IC	0	0.01516729	0.001503043	0			0.01516729	0.001503043	0									0	0					0	0
Loading	1.024	0.03725034	0.1516487	0			0.03725034	0.1516391	0									0.003934888	0					0	0
Loading	2.304	0.1157555	0.4966424	0			0.1157555	0.4966125	0									0.03032636	0					0	0
Loading	3.584	0.2400051	0.8708086	0			0.2400051	0.8707467	0									0.09687746	0					0	0
Loading	4.608	0.4165497	1.000913	0			0.4165497	1.000805	0									0.1395727	0					0	0
Loading	5.632	0.6398063	1.123385	0			0.6398063	1.12322	0									0.2042296	0					0	0
Loading	6.656	0.9125721	1.222968	0			0.9125721	1.222733	0									0.2814705	0					0	0
Loading	7.68	1.236782	1.313724	0			1.236782	1.313405	0									0.3789136	0					0	0
Loading	8.704	1.614623	1.403324	0			1.614623	1.402907	0									0.5065168	0					0	0
Loading	9.792	2.036753	1.50252	0			2.036753	1.501994	0									0.6874188	0					0	0
Loading	10.88	2.510932	1.600328	0			2.510932	1.59968	0									0.9095412	0					0	0
Loading	12.032	3.038619	1.704149	0			3.038619	1.703365	0									1.197244	0					0	0
Loading	13.056	3.614842	1.807237	0			3.614842	1.806304	0									1.539694	0					0	0
Loading	14.144	4.2345	1.901114	0			4.2345	1.900021	0									1.907503	0					0	0
Loading	15.232	4.910942	1.991562	0			4.910942	1.990295	0									2.320301	0					0	0
Loading	16.32	5.635551	2.078194	0			5.635551	2.07674	0									2.776146	0					0	0
Loading	17.472	6.411119	2.164865	0			6.411119	2.163211	0									3.296991	0					0	0
Loading	18.624	7.232428	2.253154	0			7.232428	2.251288	0									3.897831	0					0	0
Loading	19.776	8.107728	2.34337	0			8.107728	2.341278	0									4.588062	0					0	0
Loading	20.928	9.033137	2.430387	0			9.033137	2.428056	0									5.331787	0					0	0
Maximum	23.104	10.00768	2.547772	0			10.00768	2.54519	0	2.386242	6.752953	48.827	3.496357	0.06985477	-20		3.1922625243093	4.73311	1.733501					0	0	2.574058	6.604669	0.05586787
Unloading	24.256	9.516892	2.54966	0			9.516892	2.547204	0															0	0
Unloading	25.408	9.028162	2.543687	0			9.028162	2.541358	0															0	0
Unloading	26.496	8.536036	2.533513	0			8.536036	2.531311	0															0	0
Unloading	27.584	8.048033	2.521297	0			8.048033	2.519221	0															0	0
Unloading	28.672	7.561728	2.506999	0			7.561728	2.505048	0															0	0
Unloading	29.76	7.06705	2.49486	0			7.06705	2.493037	0															0	0
Unloading	30.848	6.578197	2.480486	0			6.578197	2.478789	0															0	0
Unloading	31.872	6.091646	2.464339	0			6.091646	2.462767	0															0	0
Unloading	32.96	5.597816	2.446149	0			5.597816	2.444705	0															0	0
Unloading	33.984	5.110658	2.424376	0			5.110658	2.423058	0															0	0
Unloading	35.072	4.619738	2.403218	0			4.619738	2.402026	0															0	0
Unloading	36.096	4.133792	2.380019	0			4.133792	2.378953	0															0	0
Unloading	37.184	3.640444	2.356935	0			3.640444	2.355996	0															0	0
Unloading	38.208	3.151706	2.329073	0			3.151706	2.32826	0															0	0
Unloading	39.232	2.660538	2.297819	0			2.660538	2.297132	0															0	0
Unloading	40.256	2.172162	2.261247	0			2.172162	2.260686	0															0	0
Unloading	41.28	1.684272	2.217507	0			1.684272	2.217072	0															0	0
Unloading	42.304	1.192011	2.163902	0			1.192011	2.163594	0															0	0
Unloading	43.328	0.7026589	2.087173	0			0.7026589	2.086992	0															0	0
Unloading	44.544	0.2153733	1.92732	0			0.2153733	1.927264	0															0	0
