# Supplementary material for: Nanomechanical Properties of Rib Bones in Diabetic vs. Healthy Rat Models
Source: Nanomaterials (Basel). 2025 Oct 17;15(20):1582. doi: 10.3390/nano15201582 (PMC12566810; doi:10.3390/nano15201582)
Supplement: Supplementary file 1 [file nanomaterials-15-01582-s001.zip › Nanoindentation data/raw static/sample 25/BERK_10mN_DB_OX.002]

TD;BERK_10mN_DB_OX.002;0;0.02193202;0;0.02098989;1.270384;-40:0:0;25/04/25:11:49:40;True;0.000258;; ;2;0;0;40.88686;Poly2/70%;1.024342;	t (sec)	P (raw)	ht (raw)	S	Lateral Force (mN)	Lateral Distance (um)	P (mN)	ht (um)	ADC 4/0	hc	a	dP/dh	E*(GPa)	H (GPa)	Position(um)	Friction	E (GPa)	Up (nJ)	Ue (nJ)	E1	E2	n1	n2	AE/C	AE/S	h corr	HV	HM	-	-
IC	0	0.02098989	-0.0005393912	0			0.02098989	0.02139263	0									0	0					0	0
Loading	0.704	0.04307294	0.01502953	0			0.04307294	0.03695044	0									0.0004983386	0					0	0
Loading	1.472	0.1144197	0.07025594	0			0.1144197	0.09215844	0									0.004845765	0					0	0
Loading	2.432	0.2409727	0.1537292	0			0.2409727	0.1755991	0									0.01967285	0					0	0
Loading	3.456	0.4195808	0.2546226	0			0.4195808	0.2764464	0									0.05298037	0					0	0
Loading	4.48	0.6396864	0.3564406	0			0.6396864	0.3782076	0									0.1068765	0					0	0
Loading	5.504	0.9139078	0.4531711	0			0.9139078	0.4748673	0									0.1819615	0					0	0
Loading	6.528	1.240664	0.5347561	0			1.240664	0.5563681	0									0.2697612	0					0	0
Loading	7.616	1.615354	0.6195793	0			1.615354	0.6410946	0									0.3907514	0					0	0
Loading	8.704	2.039179	0.709372	0			2.039179	0.7307779	0									0.5546266	0					0	0
Loading	9.728	2.515299	0.8042921	0			2.515299	0.8255751	0									0.7705025	0					0	0
Loading	10.816	3.04056	0.8998269	0			3.04056	0.9209744	0									1.035515	0					0	0
Loading	11.904	3.614842	0.9945151	0			3.614842	1.015514	0									1.350115	0					0	0
Loading	13.056	4.23996	1.094059	0			4.23996	1.114897	0									1.740431	0					0	0
Loading	14.144	4.913489	1.196877	0			4.913489	1.217541	0									2.210205	0					0	0
Loading	15.296	5.63822	1.303011	0			5.63822	1.323488	0									2.769166	0					0	0
Loading	16.384	6.409905	1.412111	0			6.409905	1.432389	0									3.425192	0					0	0
Loading	17.536	7.236917	1.52098	0			7.236917	1.541045	0									4.166596	0					0	0
Loading	18.752	8.106758	1.631467	0			8.106758	1.651307	0									5.012509	0					0	0
Loading	19.904	9.033137	1.74735	0			9.033137	1.766951	0									6.003572	0					0	0
Maximum	22.144	10.00974	1.905277	0			10.00974	1.924626	0	1.679285	4.752298	31.63989	3.219443	0.14108	-40		2.93865909173992	4.997965	2.514155					0	0	1.944942	13.33891	0.09787576
Unloading	23.232	9.51859	1.905893	0			9.51859	1.925369	0															0	0
Unloading	24.384	9.026705	1.898109	0			9.026705	1.917712	0															0	0
Unloading	25.408	8.537975	1.882578	0			8.537975	1.902307	0															0	0
Unloading	26.496	8.048033	1.864812	0			8.048033	1.884668	0															0	0
Unloading	27.584	7.560393	1.84512	0			7.560393	1.865101	0															0	0
Unloading	28.672	7.070811	1.824271	0			7.070811	1.844379	0															0	0
Unloading	29.76	6.582806	1.799915	0			6.582806	1.820149	0															0	0
Unloading	30.848	6.09201	1.773786	0			6.09201	1.794146	0															0	0
Unloading	31.936	5.604125	1.747003	0			5.604125	1.767489	0															0	0
Unloading	33.088	5.113327	1.718832	0			5.113327	1.739445	0															0	0
Unloading	34.112	4.621922	1.689003	0			4.621922	1.709743	0															0	0
Unloading	35.2	4.134763	1.657018	0			4.134763	1.677883	0															0	0
Unloading	36.288	3.644449	1.622604	0			3.644449	1.643596	0															0	0
Unloading	37.312	3.154979	1.583526	0			3.154979	1.604644	0															0	0
Unloading	38.4	2.66442	1.536934	0			2.66442	1.558179	0															0	0
Unloading	39.488	2.175316	1.483598	0			2.175316	1.504969	0															0	0
Unloading	40.512	1.687545	1.423095	0			1.687545	1.444592	0															0	0
Unloading	41.536	1.196258	1.346866	0			1.196258	1.368489	0															0	0
Unloading	42.624	0.7064208	1.242159	0			0.7064208	1.263909	0															0	0
Unloading	43.904	0.2227742	1.067159	0			0.2227742	1.089034	0															0	0
