# Supplementary material for: Nanomechanical Properties of Rib Bones in Diabetic vs. Healthy Rat Models
Source: Nanomaterials (Basel). 2025 Oct 17;15(20):1582. doi: 10.3390/nano15201582 (PMC12566810; doi:10.3390/nano15201582)
Supplement: Supplementary file 1 [file nanomaterials-15-01582-s001.zip › Nanoindentation data/raw static/sample 25/BERK_10mN_DB_OX.003]

TD;BERK_10mN_DB_OX.003;0;0.02074837;0;0.02354155;0.9458503;-60:0:0;25/04/25:11:51:26;True;0.000258;; ;2;0;0;50.36229;Poly2/70%;1.024342;	t (sec)	P (raw)	ht (raw)	S	Lateral Force (mN)	Lateral Distance (um)	P (mN)	ht (um)	ADC 4/0	hc	a	dP/dh	E*(GPa)	H (GPa)	Position(um)	Friction	E (GPa)	Up (nJ)	Ue (nJ)	E1	E2	n1	n2	AE/C	AE/S	h corr	HV	HM	-	-
IC	0	0.02354155	7.705589E-05	0			0.02354155	0.02082543	0									0	0					0	0
Loading	0.704	0.05011429	0.01233166	0			0.05011429	0.0330671	0									0.0004508352	0					0	0
Loading	1.664	0.1218236	0.07634426	0			0.1218236	0.09706119	0									0.005952339	0					0	0
Loading	2.624	0.2482538	0.1415127	0			0.2482538	0.162197	0									0.01800498	0					0	0
Loading	3.584	0.4227376	0.2117296	0			0.4227376	0.2323689	0									0.04154736	0					0	0
Loading	4.608	0.6469703	0.2785163	0			0.6469703	0.2990977	0									0.07723751	0					0	0
Loading	5.632	0.9213088	0.349812	0			0.9213088	0.3703227	0									0.1330879	0					0	0
Loading	6.656	1.245279	0.420029	0			1.245279	0.4404561	0									0.2090629	0					0	0
Loading	7.68	1.620448	0.4925966	0			1.620448	0.5129269	0									0.3129037	0					0	0
Loading	8.768	2.043549	0.5635061	0			2.043549	0.5837272	0									0.4426097	0					0	0
Loading	9.792	2.522703	0.6334529	0			2.522703	0.6535504	0									0.6020249	0					0	0
Loading	10.88	3.044447	0.7078309	0			3.044447	0.7277938	0									0.8086871	0					0	0
Loading	11.968	3.621033	0.7820167	0			3.621033	0.8018308	0									1.055433	0					0	0
Loading	13.056	4.243722	0.8588613	0			4.243722	0.8785148	0									1.356984	0					0	0
Loading	14.208	4.915676	0.9394826	0			4.915676	0.9589627	0									1.72541	0					0	0
Loading	15.36	5.642104	1.02523	0			5.642104	1.044523	0									2.177074	0					0	0
Loading	16.448	6.416581	1.116718	0			6.416581	1.135811	0									2.72748	0					0	0
Loading	17.6	7.241409	1.205895	0			7.241409	1.224775	0									3.335015	0					0	0
Loading	18.752	8.112947	1.293492	0			8.112947	1.312147	0									4.005786	0					0	0
Loading	19.904	9.037263	1.383593	0			9.037263	1.40201	0									4.77637	0					0	0
Maximum	22.08	10.01375	1.501326	0			10.01375	1.519491	0	1.304376	3.691322	36.10001	4.729061	0.2339285	-60		4.32281933247792	3.698104	2.197332					0	0	1.535271	22.1176	0.1571419
Unloading	23.232	9.52211	1.498281	0			9.52211	1.516573	0															0	0
Unloading	24.32	9.032047	1.488223	0			9.032047	1.506641	0															0	0
Unloading	25.408	8.54283	1.475313	0			8.54283	1.493857	0															0	0
Unloading	26.496	8.052645	1.458973	0			8.052645	1.477644	0															0	0
Unloading	27.584	7.562699	1.44163	0			7.562699	1.460427	0															0	0
Unloading	28.608	7.075181	1.423364	0			7.075181	1.442287	0															0	0
Unloading	29.76	6.58572	1.402669	0			6.58572	1.421718	0															0	0
Unloading	30.848	6.096015	1.381511	0			6.096015	1.400687	0															0	0
Unloading	31.872	5.606432	1.358004	0			5.606432	1.377306	0															0	0
Unloading	32.96	5.113692	1.334381	0			5.113692	1.35381	0															0	0
Unloading	34.048	4.627627	1.308406	0			4.627627	1.32796	0															0	0
Unloading	35.072	4.137554	1.282277	0			4.137554	1.301958	0															0	0
Unloading	36.16	3.647725	1.250753	0			3.647725	1.27056	0															0	0
Unloading	37.184	3.158502	1.21896	0			3.158502	1.238894	0															0	0
Unloading	38.208	2.671219	1.181115	0			2.671219	1.201174	0															0	0
Unloading	39.296	2.179686	1.13907	0			2.179686	1.159256	0															0	0
Unloading	40.384	1.693131	1.088008	0			1.693131	1.10832	0															0	0
Unloading	41.472	1.203297	1.023843	0			1.203297	1.044281	0															0	0
Unloading	42.56	0.7126116	0.9374792	0			0.7126116	0.9580437	0															0	0
Unloading	43.776	0.2252032	0.786834	0			0.2252032	0.8075243	0															0	0
