# Supplementary material for: Nanomechanical Properties of Rib Bones in Diabetic vs. Healthy Rat Models
Source: Nanomaterials (Basel). 2025 Oct 17;15(20):1582. doi: 10.3390/nano15201582 (PMC12566810; doi:10.3390/nano15201582)
Supplement: Supplementary file 1 [file nanomaterials-15-01582-s001.zip › Nanoindentation data/raw static/sample 25/BERK_10mN_DB_OX.004]

TD;BERK_10mN_DB_OX.004;0;0.06185672;0;0.02576788;0.9649472;-80:0:0;25/04/25:11:53:09;True;0.000258;; ;2;0;0;48.44034;Poly2/70%;1.024342;	t (sec)	P (raw)	ht (raw)	S	Lateral Force (mN)	Lateral Distance (um)	P (mN)	ht (um)	ADC 4/0	hc	a	dP/dh	E*(GPa)	H (GPa)	Position(um)	Friction	E (GPa)	Up (nJ)	Ue (nJ)	E1	E2	n1	n2	AE/C	AE/S	h corr	HV	HM	-	-
IC	0	0.01965412	0.0001921865	0			0.01965412	0.06204891	0									0	0					0	0
Loading	0.704	0.04683479	0.02111875	0			0.04683479	0.08296339	0									0.0006952906	0					0	0
Loading	1.728	0.1186668	0.1012786	0			0.1186668	0.1631047	0									0.007327048	0					0	0
Loading	2.688	0.2418233	0.2019027	0			0.2418233	0.263697	0									0.02545831	0					0	0
Loading	3.712	0.4173974	0.2919276	0			0.4173974	0.3536766	0									0.05511652	0					0	0
Loading	4.736	0.6395637	0.3570181	0			0.6395637	0.4187098	0									0.08948531	0					0	0
Loading	5.696	0.9151209	0.4155969	0			0.9151209	0.4772175	0									0.1349658	0					0	0
Loading	6.72	1.242	0.4731721	0			1.242	0.5347084	0									0.1969732	0					0	0
Loading	7.744	1.616082	0.5375691	0			1.616082	0.5990089	0									0.2888613	0					0	0
Loading	8.832	2.04112	0.6063991	0			2.04112	0.6677293	0									0.4145235	0					0	0
Loading	9.92	2.517725	0.6774627	0			2.517725	0.7386699	0									0.576227	0					0	0
Loading	10.944	3.039592	0.7529204	0			3.039592	0.8139929	0									0.785524	0					0	0
Loading	12.032	3.617388	0.8333495	0			3.617388	0.894273	0									1.052735	0					0	0
Loading	13.12	4.240931	0.9136626	0			4.240931	0.9744252	0									1.367666	0					0	0
Loading	14.208	4.913732	0.994438	0			4.913732	1.055027	0									1.736607	0					0	0
Loading	15.296	5.637007	1.072516	0			5.637007	1.132918	0									2.147511	0					0	0
Loading	16.448	6.409541	1.151942	0			6.409541	1.212145	0									2.624717	0					0	0
Loading	17.536	7.237644	1.232718	0			7.237644	1.292707	0									3.174439	0					0	0
Loading	18.688	8.111488	1.314957	0			8.111488	1.374721	0									3.803862	0					0	0
Loading	19.84	9.036655	1.395732	0			9.036655	1.455257	0									4.494383	0					0	0
Maximum	22.08	10.00926	1.496277	0			10.00926	1.555551	0	1.334075	3.775368	35.04744	4.488966	0.2235288	-80		4.10241222018138	3.119667	2.329812					0	0	1.57169	21.13433	0.1498765
Unloading	23.168	9.521138	1.491961	0			9.521138	1.551361	0															0	0
Unloading	24.32	9.030103	1.481517	0			9.030103	1.541044	0															0	0
Unloading	25.408	8.538096	1.468491	0			8.538096	1.528145	0															0	0
Unloading	26.496	8.046211	1.452383	0			8.046211	1.512164	0															0	0
Unloading	27.584	7.560513	1.434617	0			7.560513	1.494523	0															0	0
Unloading	28.672	7.07263	1.41527	0			7.07263	1.475302	0															0	0
Unloading	29.76	6.581472	1.393805	0			6.581472	1.453964	0															0	0
Unloading	30.848	6.092859	1.371337	0			6.092859	1.431622	0															0	0
Unloading	31.872	5.603275	1.346442	0			5.603275	1.406853	0															0	0
Unloading	32.96	5.115025	1.32147	0			5.115025	1.382007	0															0	0
Unloading	34.048	4.623136	1.292952	0			4.623136	1.353616	0															0	0
Unloading	35.072	4.135368	1.264202	0			4.135368	1.324992	0															0	0
Unloading	36.16	3.646995	1.231754	0			3.646995	1.29267	0															0	0
Unloading	37.184	3.154617	1.195104	0			3.154617	1.256147	0															0	0
Unloading	38.208	2.665633	1.156682	0			2.665633	1.217851	0															0	0
Unloading	39.296	2.176287	1.109511	0			2.176287	1.170806	0															0	0
Unloading	40.32	1.685604	1.054942	0			1.685604	1.116364	0															0	0
Unloading	41.344	1.19565	0.9848804	0			1.19565	1.046429	0															0	0
Unloading	42.432	0.7054504	0.8900771	0			0.7054504	0.9517518	0															0	0
Unloading	43.584	0.2194976	0.7406648	0			0.2194976	0.8024649	0															0	0
