# Supplementary material for: Nanomechanical Properties of Rib Bones in Diabetic vs. Healthy Rat Models
Source: Nanomaterials (Basel). 2025 Oct 17;15(20):1582. doi: 10.3390/nano15201582 (PMC12566810; doi:10.3390/nano15201582)
Supplement: Supplementary file 1 [file nanomaterials-15-01582-s001.zip › Nanoindentation data/raw static/sample 25/BERK_10mN_DB_OX.005]

TD;BERK_10mN_DB_OX.005;0;0.007840368;0;0.01480195;0.9801508;-100:0:0;25/04/25:11:54:55;True;0.000258;; ;2;0;0;57.47357;Poly2/70%;1.024342;	t (sec)	P (raw)	ht (raw)	S	Lateral Force (mN)	Lateral Distance (um)	P (mN)	ht (um)	ADC 4/0	hc	a	dP/dh	E*(GPa)	H (GPa)	Position(um)	Friction	E (GPa)	Up (nJ)	Ue (nJ)	E1	E2	n1	n2	AE/C	AE/S	h corr	HV	HM	-	-
IC	0	0.01480195	-0.000693503	0			0.01480195	0.007146865	0									0	0					0	0
Loading	0.704	0.04052698	0.01029013	0			0.04052698	0.01812004	0									0.000303567	0					0	0
Loading	1.472	0.115393	0.05183414	0			0.115393	0.05964474	0									0.003540832	0					0	0
Loading	2.368	0.2397625	0.1110675	0			0.2397625	0.118846	0									0.01405366	0					0	0
Loading	3.392	0.4175172	0.1938472	0			0.4175172	0.2015798	0									0.04124328	0					0	0
Loading	4.416	0.6395637	0.2782851	0			0.6395637	0.2859604	0									0.08584184	0					0	0
Loading	5.44	0.9146357	0.3700441	0			0.9146357	0.3776485	0									0.1570926	0					0	0
Loading	6.464	1.23751	0.451514	0			1.23751	0.4590351	0									0.2446705	0					0	0
Loading	7.552	1.61329	0.540383	0			1.61329	0.5478072	0									0.3712063	0					0	0
Loading	8.64	2.041485	0.632104	0			2.041485	0.6394176	0									0.538614	0					0	0
Loading	9.728	2.513966	0.7243634	0			2.513966	0.7315552	0									0.7484782	0					0	0
Loading	10.816	3.040197	0.8101493	0			3.040197	0.8172053	0									0.9863355	0					0	0
Loading	11.904	3.613021	0.8932763	0			3.613021	0.9001845	0									1.262375	0					0	0
Loading	12.992	4.235956	0.9767877	0			4.235956	0.9835352	0									1.589484	0					0	0
Loading	14.144	4.913489	1.06238	0			4.913489	1.068953	0									1.980247	0					0	0
Loading	15.232	5.637371	1.139648	0			5.637371	1.146034	0									2.386882	0					0	0
Loading	16.384	6.410998	1.210366	0			6.410998	1.216552	0									2.811695	0					0	0
Loading	17.472	7.235462	1.278461	0			7.235462	1.284435	0									3.274877	0					0	0
Loading	18.624	8.106273	1.342897	0			8.106273	1.348646	0									3.767431	0					0	0
Loading	19.776	9.032166	1.407333	0			9.032166	1.412843	0									4.317549	0					0	0
Maximum	21.952	10.00586	1.493734	0			10.00586	1.498993	0	1.304427	3.691468	39.88133	5.224203	0.2337257	-100		4.77767873823502	3.064977	2.072635					0	0	1.514774	22.09843	0.1612963
Unloading	23.104	9.515071	1.487991	0			9.515071	1.493376	0															0	0
Unloading	24.192	9.02792	1.477548	0			9.02792	1.483059	0															0	0
Unloading	25.28	8.537127	1.463713	0			8.537127	1.469351	0															0	0
Unloading	26.368	8.049609	1.449955	0			8.049609	1.455719	0															0	0
Unloading	27.456	7.560393	1.433692	0			7.560393	1.439582	0															0	0
Unloading	28.544	7.070447	1.418585	0			7.070447	1.424601	0															0	0
Unloading	29.568	6.58135	1.399932	0			6.58135	1.406074	0															0	0
Unloading	30.656	6.093588	1.382244	0			6.093588	1.388512	0															0	0
Unloading	31.744	5.601698	1.362435	0			5.601698	1.36883	0															0	0
Unloading	32.768	5.107989	1.34255	0			5.107989	1.349073	0															0	0
Unloading	33.856	4.622044	1.318657	0			4.622044	1.325305	0															0	0
Unloading	34.88	4.131971	1.29511	0			4.131971	1.301884	0															0	0
Unloading	35.904	3.642385	1.268211	0			3.642385	1.275112	0															0	0
Unloading	36.928	3.153161	1.237958	0			3.153161	1.244985	0															0	0
Unloading	37.952	2.66333	1.204315	0			2.66333	1.211468	0															0	0
Unloading	39.04	2.173375	1.163157	0			2.173375	1.170437	0															0	0
Unloading	40.064	1.686698	1.111362	0			1.686698	1.118767	0															0	0
Unloading	41.088	1.195165	1.044653	0			1.195165	1.052185	0															0	0
Unloading	42.176	0.7044799	0.9472671	0			0.7044799	0.9549258	0															0	0
Unloading	43.456	0.217434	0.7623239	0			0.217434	0.7701082	0															0	0
