# Supplementary material for: Nanomechanical Properties of Rib Bones in Diabetic vs. Healthy Rat Models
Source: Nanomaterials (Basel). 2025 Oct 17;15(20):1582. doi: 10.3390/nano15201582 (PMC12566810; doi:10.3390/nano15201582)
Supplement: Supplementary file 1 [file nanomaterials-15-01582-s001.zip › Nanoindentation data/raw static/sample 25/BERK_10mN_DB_OX.006]

TD;BERK_10mN_DB_OX.006;0;0.01795383;0;0.01868654;1.104124;-120:0:0;25/04/25:11:56:37;True;0.000258;; ;2;0;0;43.43031;Poly2/70%;1.024342;	t (sec)	P (raw)	ht (raw)	S	Lateral Force (mN)	Lateral Distance (um)	P (mN)	ht (um)	ADC 4/0	hc	a	dP/dh	E*(GPa)	H (GPa)	Position(um)	Friction	E (GPa)	Up (nJ)	Ue (nJ)	E1	E2	n1	n2	AE/C	AE/S	h corr	HV	HM	-	-
IC	0	0.01868654	0.001040708	0			0.01868654	0.01899454	0									0	0					0	0
Loading	0.704	0.04647231	0.014375	0			0.04647231	0.03231684	0									0.0004340329	0					0	0
Loading	1.408	0.11976	0.06740396	0			0.11976	0.08532689	0									0.004840024	0					0	0
Loading	2.368	0.2459505	0.1352313	0			0.2459505	0.1531217	0									0.01723666	0					0	0
Loading	3.328	0.419461	0.1974698	0			0.419461	0.2153154	0									0.03792886	0					0	0
Loading	4.288	0.6429631	0.2539291	0			0.6429631	0.2717171	0									0.06789013	0					0	0
Loading	5.312	0.9186401	0.3188274	0			0.9186401	0.3365442	0									0.1185072	0					0	0
Loading	6.336	1.243701	0.391395	0			1.243701	0.409028	0									0.1968746	0					0	0
Loading	7.424	1.618388	0.4721713	0			1.618388	0.4897076	0									0.3123307	0					0	0
Loading	8.448	2.042336	0.5625044	0			2.042336	0.5799313	0									0.4774728	0					0	0
Loading	9.536	2.517728	0.6623951	0			2.517728	0.6796994	0									0.7049472	0					0	0
Loading	10.624	3.041048	0.758085	0			3.041048	0.7752542	0									0.970531	0					0	0
Loading	11.776	3.617028	0.8509617	0			3.617028	0.8679823	0									1.279227	0					0	0
Loading	12.864	4.241416	0.9434904	0			4.241416	0.9603499	0									1.642159	0					0	0
Loading	13.952	4.914461	1.035982	0			4.914461	1.052668	0									2.064786	0					0	0
Loading	15.104	5.640526	1.135255	0			5.640526	1.151754	0									2.587712	0					0	0
Loading	16.256	6.414154	1.239808	0			6.414154	1.256107	0									3.216682	0					0	0
Loading	17.472	7.237162	1.349025	0			7.237162	1.365112	0									3.960713	0					0	0
Loading	18.688	8.109671	1.462557	0			8.109671	1.478419	0									4.830164	0					0	0
Loading	19.904	9.034837	1.575087	0			9.034837	1.59071	0									5.792752	0					0	0
Maximum	22.08	10.00853	1.717637	0			10.00853	1.733009	0	1.497177	4.236941	32.91166	3.756183	0.1774661	-120		3.43033806488798	4.735147	2.41253					0	0	1.751122	16.77917	0.1207267
Unloading	23.232	9.519197	1.717098	0			9.519197	1.732596	0															0	0
Unloading	24.384	9.031924	1.70781	0			9.031924	1.723434	0															0	0
Unloading	25.472	8.539919	1.693552	0			8.539919	1.709303	0															0	0
Unloading	26.624	8.049732	1.675708	0			8.049732	1.691585	0															0	0
Unloading	27.648	7.561122	1.657943	0			7.561122	1.673946	0															0	0
Unloading	28.736	7.070691	1.635706	0			7.070691	1.651836	0															0	0
Unloading	29.824	6.581231	1.612854	0			6.581231	1.62911	0															0	0
Unloading	30.912	6.092375	1.590425	0			6.092375	1.606807	0															0	0
Unloading	32	5.606309	1.563564	0			5.606309	1.580071	0															0	0
Unloading	33.024	5.116118	1.537089	0			5.116118	1.553723	0															0	0
Unloading	34.112	4.626534	1.508301	0			4.626534	1.525061	0															0	0
Unloading	35.2	4.135856	1.478396	0			4.135856	1.495283	0															0	0
Unloading	36.288	3.646997	1.443712	0			3.646997	1.460725	0															0	0
Unloading	37.376	3.156923	1.407178	0			3.156923	1.424317	0															0	0
Unloading	38.4	2.667214	1.364902	0			2.667214	1.382168	0															0	0
Unloading	39.488	2.178108	1.314726	0			2.178108	1.332118	0															0	0
Unloading	40.512	1.687183	1.256187	0			1.687183	1.273705	0															0	0
Unloading	41.6	1.196743	1.182503	0			1.196743	1.200148	0															0	0
Unloading	42.688	0.7060583	1.084077	0			0.7060583	1.101849	0															0	0
Unloading	43.904	0.2215612	0.9244921	0			0.2215612	0.9423888	0															0	0
