# Supplementary material for: Nanomechanical Properties of Rib Bones in Diabetic vs. Healthy Rat Models
Source: Nanomaterials (Basel). 2025 Oct 17;15(20):1582. doi: 10.3390/nano15201582 (PMC12566810; doi:10.3390/nano15201582)
Supplement: Supplementary file 1 [file nanomaterials-15-01582-s001.zip › Nanoindentation data/raw static/sample 25/BERK_10mN_DB_OX.007]

TD;BERK_10mN_DB_OX.007;0;0.03505479;0;0.02414665;1.815267;-140:0:0;25/04/25:11:58:19;True;0.000258;; ;2;0;0;54.29267;Poly2/70%;1.024342;	t (sec)	P (raw)	ht (raw)	S	Lateral Force (mN)	Lateral Distance (um)	P (mN)	ht (um)	ADC 4/0	hc	a	dP/dh	E*(GPa)	H (GPa)	Position(um)	Friction	E (GPa)	Up (nJ)	Ue (nJ)	E1	E2	n1	n2	AE/C	AE/S	h corr	HV	HM	-	-
IC	0	0.02414665	-0.000886596	0			0.02414665	0.03416819	0									0	0					0	0
Loading	0.704	0.04987168	0.01641744	0			0.04987168	0.05145936	0									0.0006399318	0					0	0
Loading	1.984	0.1193946	0.2393229	0			0.1193946	0.2743469	0									0.0195036	0					0	0
Loading	3.264	0.2469209	0.5448151	0			0.2469209	0.5798062	0									0.07545085	0					0	0
Loading	4.416	0.4190985	0.7598572	0			0.4190985	0.7948039	0									0.1470472	0					0	0
Loading	5.568	0.6472101	0.9467277	0			0.6472101	0.9816155	0									0.2466466	0					0	0
Loading	6.656	0.9210662	1.099068	0			0.9210662	1.133885	0									0.3660469	0					0	0
Loading	7.68	1.247217	1.21156	0			1.247217	1.246293	0									0.487913	0					0	0
Loading	8.768	1.619113	1.323243	0			1.619113	1.35788	0									0.6478357	0					0	0
Loading	9.792	2.043911	1.417352	0			2.043911	1.451879	0									0.819996	0					0	0
Loading	10.88	2.520639	1.506721	0			2.520639	1.541126	0									1.023682	0					0	0
Loading	11.968	3.042989	1.57894	0			3.042989	1.61321	0									1.224206	0					0	0
Loading	12.992	3.619089	1.653241	0			3.619089	1.687362	0									1.471209	0					0	0
Loading	14.08	4.242875	1.737599	0			4.242875	1.771559	0									1.802186	0					0	0
Loading	15.232	4.920043	1.830822	0			4.920043	1.864607	0									2.228482	0					0	0
Loading	16.32	5.640041	1.920614	0			5.640041	1.954214	0									2.701611	0					0	0
Loading	17.472	6.415488	2.00162	0			6.415488	2.03502	0									3.188691	0					0	0
Loading	18.56	7.241771	2.078579	0			7.241771	2.111765	0									3.712753	0					0	0
Loading	19.712	8.11331	2.1555	0			8.11331	2.188461	0									4.301591	0					0	0
Loading	20.864	9.037869	2.230455	0			9.037869	2.263178	0									4.942334	0					0	0
Maximum	23.04	10.01047	2.323793	0			10.01047	2.356265	0	2.153391	6.093994	38.26566	3.036383	0.08580261	-140		2.77108282772198	3.605303	2.223607					0	0	2.382316	8.112514	0.06524108
Unloading	24.192	9.518954	2.318822	0			9.518954	2.351421	0															0	0
Unloading	25.344	9.031924	2.307338	0			9.031924	2.340062	0															0	0
Unloading	26.432	8.541739	2.294428	0			8.541739	2.327279	0															0	0
Unloading	27.52	8.051673	2.278512	0			8.051673	2.311489	0															0	0
Unloading	28.608	7.563305	2.262788	0			7.563305	2.295892	0															0	0
Unloading	29.632	7.07336	2.245832	0			7.07336	2.279062	0															0	0
Unloading	30.72	6.584627	2.227141	0			6.584627	2.260497	0															0	0
Unloading	31.808	6.099534	2.206794	0			6.099534	2.240275	0															0	0
Unloading	32.896	5.60716	2.187448	0			5.60716	2.221056	0															0	0
Unloading	33.92	5.117333	2.165559	0			5.117333	2.199293	0															0	0
Unloading	35.008	4.624957	2.14155	0			4.624957	2.175411	0															0	0
Unloading	36.032	4.137677	2.115267	0			4.137677	2.149254	0															0	0
Unloading	37.056	3.649301	2.084784	0			3.649301	2.118897	0															0	0
Unloading	38.144	3.156195	2.051988	0			3.156195	2.086228	0															0	0
Unloading	39.168	2.669398	2.015147	0			2.669398	2.049513	0															0	0
Unloading	40.192	2.178835	1.968863	0			2.178835	2.003356	0															0	0
Unloading	41.28	1.688033	1.912098	0			1.688033	1.946717	0															0	0
Unloading	42.304	1.198322	1.836834	0			1.198322	1.87158	0															0	0
Unloading	43.392	0.7086071	1.731395	0			0.7086071	1.766267	0															0	0
Unloading	44.672	0.2230168	1.514505	0			0.2230168	1.549502	0															0	0
