# Supplementary material for: Nanomechanical Properties of Rib Bones in Diabetic vs. Healthy Rat Models
Source: Nanomaterials (Basel). 2025 Oct 17;15(20):1582. doi: 10.3390/nano15201582 (PMC12566810; doi:10.3390/nano15201582)
Supplement: Supplementary file 1 [file nanomaterials-15-01582-s001.zip › Nanoindentation data/raw static/sample 25/BERK_10mN_DB_OX.008]

TD;BERK_10mN_DB_OX.008;0;0.01181955;0;0.02317622;1.471203;-160:0:0;25/04/25:12:00:01;True;0.000258;; ;2;0;0;49.9192;Poly2/70%;1.024342;	t (sec)	P (raw)	ht (raw)	S	Lateral Force (mN)	Lateral Distance (um)	P (mN)	ht (um)	ADC 4/0	hc	a	dP/dh	E*(GPa)	H (GPa)	Position(um)	Friction	E (GPa)	Up (nJ)	Ue (nJ)	E1	E2	n1	n2	AE/C	AE/S	h corr	HV	HM	-	-
IC	0	0.02317622	3.898122E-05	0			0.02317622	0.01185853	0									0	0					0	0
Loading	0.704	0.04938361	0.01082953	0			0.04938361	0.02263634	0									0.0003910181	0					0	0
Loading	1.408	0.1247348	0.06813554	0			0.1247348	0.07992291	0									0.005378341	0					0	0
Loading	2.432	0.2503174	0.1900325	0			0.2503174	0.2017875	0									0.02823113	0					0	0
Loading	3.52	0.424316	0.329772	0			0.424316	0.3414821	0									0.07535245	0					0	0
Loading	4.608	0.6462397	0.4837705	0			0.6462397	0.4954233	0									0.1577538	0					0	0
Loading	5.696	0.9233696	0.6289828	0			0.9233696	0.6405641	0									0.2716609	0					0	0
Loading	6.784	1.24746	0.7344995	0			1.24746	0.7459972	0									0.3860996	0					0	0
Loading	7.872	1.621419	0.8300352	0			1.621419	0.8414364	0									0.5230013	0					0	0
Loading	8.96	2.048643	0.9221025	0			2.048643	0.9333935	0									0.6917455	0					0	0
Loading	10.048	2.522945	1.009969	0			2.522945	1.021138	0									0.8923113	0					0	0
Loading	11.136	3.045175	1.107739	0			3.045175	1.118773	0									1.164133	0					0	0
Loading	12.224	3.619332	1.210558	0			3.619332	1.221444	0									1.506259	0					0	0
Loading	13.312	4.247241	1.313454	0			4.247241	1.324178	0									1.910341	0					0	0
Loading	14.4	4.91531	1.412534	0			4.91531	1.423085	0									2.363461	0					0	0
Loading	15.552	5.644409	1.51096	0			5.644409	1.521323	0									2.882144	0					0	0
Loading	16.704	6.415245	1.60927	0			6.415245	1.619434	0									3.473737	0					0	0
Loading	17.792	7.240558	1.706346	0			7.240558	1.716298	0									4.135114	0					0	0
Loading	18.944	8.112947	1.805464	0			8.112947	1.81519	0									4.894283	0					0	0
Loading	20.16	9.038476	1.909362	0			9.038476	1.91885	0									5.783242	0					0	0
Maximum	22.336	10.01266	2.051912	0			10.01266	2.061148	0	1.839919	5.206883	35.0985	3.259569	0.1175558	-160		2.97539925143955	4.913525	2.225186					0	0	2.083407	11.11473	0.08532313
Unloading	23.424	9.520897	2.051642	0			9.520897	2.061005	0															0	0
Unloading	24.64	9.033137	2.043125	0			9.033137	2.052614	0															0	0
Unloading	25.728	8.541739	2.029714	0			8.541739	2.03933	0															0	0
Unloading	26.816	8.053009	2.012912	0			8.053009	2.022654	0															0	0
Unloading	27.904	7.56464	1.994876	0			7.56464	2.004744	0															0	0
Unloading	28.992	7.07882	1.975916	0			7.07882	1.985909	0															0	0
Unloading	30.016	6.586448	1.95472	0			6.586448	1.96484	0															0	0
Unloading	31.104	6.09832	1.932523	0			6.09832	1.942769	0															0	0
Unloading	32.192	5.607281	1.907897	0			5.607281	1.91827	0															0	0
Unloading	33.216	5.120001	1.882	0			5.120001	1.892499	0															0	0
Unloading	34.304	4.628474	1.85433	0			4.628474	1.864955	0															0	0
Unloading	35.328	4.142286	1.825042	0			4.142286	1.835793	0															0	0
Unloading	36.352	3.648333	1.793518	0			3.648333	1.804396	0															0	0
Unloading	37.376	3.161655	1.75814	0			3.161655	1.769144	0															0	0
Unloading	38.4	2.668913	1.720258	0			2.668913	1.731389	0															0	0
Unloading	39.424	2.182358	1.676132	0			2.182358	1.687389	0															0	0
Unloading	40.448	1.693613	1.626881	0			1.693613	1.638264	0															0	0
Unloading	41.536	1.201718	1.565992	0			1.201718	1.577502	0															0	0
Unloading	42.56	0.7141899	1.486334	0			0.7141899	1.497969	0															0	0
Unloading	43.712	0.2245952	1.343668	0			0.2245952	1.35543	0															0	0
