# Supplementary material for: Nanomechanical Properties of Rib Bones in Diabetic vs. Healthy Rat Models
Source: Nanomaterials (Basel). 2025 Oct 17;15(20):1582. doi: 10.3390/nano15201582 (PMC12566810; doi:10.3390/nano15201582)
Supplement: Supplementary file 1 [file nanomaterials-15-01582-s001.zip › Nanoindentation data/raw static/sample 25/BERK_10mN_DB_OX.009]

TD;BERK_10mN_DB_OX.009;0;0.02871889;0;0.022691;1.73658;-180:0:0;25/04/25:12:01:44;True;0.000258;; ;2;0;0;59.21708;Poly2/70%;1.024342;	t (sec)	P (raw)	ht (raw)	S	Lateral Force (mN)	Lateral Distance (um)	P (mN)	ht (um)	ADC 4/0	hc	a	dP/dh	E*(GPa)	H (GPa)	Position(um)	Friction	E (GPa)	Up (nJ)	Ue (nJ)	E1	E2	n1	n2	AE/C	AE/S	h corr	HV	HM	-	-
IC	0	0.022691	0.001232894	0			0.022691	0.02995178	0									0	0					0	0
Loading	0.704	0.0482933	0.01996291	0			0.0482933	0.04866934	0									0.0006643265	0					0	0
Loading	1.792	0.1247348	0.1544998	0			0.1247348	0.1831865	0									0.01230195	0					0	0
Loading	2.88	0.2501975	0.3244923	0			0.2501975	0.3531466	0									0.04416372	0					0	0
Loading	4.032	0.4228603	0.505891	0			0.4228603	0.5345008	0									0.1051946	0					0	0
Loading	5.248	0.6444215	0.6796973	0			0.6444215	0.7082499	0									0.1979143	0					0	0
Loading	6.4	0.9202185	0.8575124	0			0.9202185	0.8859939	0									0.336967	0					0	0
Loading	7.552	1.243821	1.045269	0			1.243821	1.073667	0									0.540033	0					0	0
Loading	8.704	1.62227	1.201463	0			1.62227	1.229763	0									0.7637257	0					0	0
Loading	9.792	2.047796	1.320969	0			2.047796	1.34916	0									0.982823	0					0	0
Loading	10.88	2.52149	1.420897	0			2.52149	1.448965	0									1.210842	0					0	0
Loading	11.904	3.045175	1.505333	0			3.045175	1.533266	0									1.44548	0					0	0
Loading	13.056	3.621275	1.587302	0			3.621275	1.615087	0									1.718208	0					0	0
Loading	14.144	4.244207	1.664416	0			4.244207	1.69204	0									2.020844	0					0	0
Loading	15.232	4.919437	1.74284	0			4.919437	1.77029	0									2.379371	0					0	0
Loading	16.384	5.641255	1.820917	0			5.641255	1.848181	0									2.790663	0					0	0
Loading	17.472	6.41561	1.894678	0			6.41561	1.921742	0									3.23412	0					0	0
Loading	18.624	7.243592	1.968863	0			7.243592	1.995713	0									3.739312	0					0	0
Loading	19.776	8.113675	2.043549	0			8.113675	2.070175	0									4.311079	0					0	0
Loading	20.928	9.038841	2.121779	0			9.038841	2.148166	0									4.979949	0					0	0
Maximum	23.104	10.01157	2.227757	0			10.01157	2.253893	0	2.059901	5.829422	40.02203	3.319886	0.09377809	-180		3.03063120605685	4.033892	1.953129					0	0	2.278813	8.866584	0.07130997
Unloading	24.192	9.522596	2.223325	0			9.522596	2.249587	0															0	0
Unloading	25.344	9.031804	2.215079	0			9.031804	2.241468	0															0	0
Unloading	26.368	8.541255	2.203479	0			8.541255	2.229994	0															0	0
Unloading	27.52	8.052887	2.188141	0			8.052887	2.214782	0															0	0
Unloading	28.608	7.561609	2.172842	0			7.561609	2.19961	0															0	0
Unloading	29.632	7.076638	2.155731	0			7.076638	2.182624	0															0	0
Unloading	30.72	6.58669	2.136963	0			6.58669	2.163982	0															0	0
Unloading	31.808	6.096987	2.119275	0			6.096987	2.146421	0															0	0
Unloading	32.896	5.604491	2.100044	0			5.604491	2.127317	0															0	0
Unloading	33.92	5.115756	2.077924	0			5.115756	2.105323	0															0	0
Unloading	35.008	4.627263	2.05615	0			4.627263	2.083675	0															0	0
Unloading	36.096	4.141073	2.033567	0			4.141073	2.061218	0															0	0
Unloading	37.184	3.647845	2.008402	0			3.647845	2.03618	0															0	0
Unloading	38.208	3.157289	1.981195	0			3.157289	2.009099	0															0	0
Unloading	39.232	2.669035	1.949864	0			2.669035	1.977894	0															0	0
Unloading	40.256	2.179323	1.912521	0			2.179323	1.940678	0															0	0
Unloading	41.344	1.693374	1.868049	0			1.693374	1.896331	0															0	0
Unloading	42.368	1.202691	1.813788	0			1.202691	1.842197	0															0	0
Unloading	43.392	0.7087298	1.736327	0			0.7087298	1.764863	0															0	0
Unloading	44.672	0.227144	1.5552	0			0.227144	1.58386	0															0	0
