# Supplementary material for: Nanomechanical Properties of Rib Bones in Diabetic vs. Healthy Rat Models
Source: Nanomaterials (Basel). 2025 Oct 17;15(20):1582. doi: 10.3390/nano15201582 (PMC12566810; doi:10.3390/nano15201582)
Supplement: Supplementary file 1 [file nanomaterials-15-01582-s001.zip › Nanoindentation data/raw static/sample 25/BERK_10mN_DB_OX.010]

TD;BERK_10mN_DB_OX.010;0;0.1745105;0;0.0269685;1.498223;-200:0:0;25/04/25:12:03:26;True;0.000258;; ;2;0;0;59.25791;Poly2/70%;1.024342;	t (sec)	P (raw)	ht (raw)	S	Lateral Force (mN)	Lateral Distance (um)	P (mN)	ht (um)	ADC 4/0	hc	a	dP/dh	E*(GPa)	H (GPa)	Position(um)	Friction	E (GPa)	Up (nJ)	Ue (nJ)	E1	E2	n1	n2	AE/C	AE/S	h corr	HV	HM	-	-
IC	0	0.02633012	0.002273602	0			0.02633012	0.1767841	0									0	0					0	0
Loading	0.704	0.04877566	0.04254573	0			0.04877566	0.2170436	0									0.001511861	0					0	0
Loading	1.984	0.1270382	0.3087684	0			0.1270382	0.4832461	0									0.0249129	0					0	0
Loading	3.136	0.2528662	0.5192252	0			0.2528662	0.6936704	0									0.06488346	0					0	0
Loading	4.224	0.4256489	0.6791199	0			0.4256489	0.8535206	0									0.1191138	0					0	0
Loading	5.248	0.6466022	0.7653291	0			0.6466022	0.9396728	0									0.1653023	0					0	0
Loading	6.208	0.9239775	0.8414422	0			0.9239775	1.015714	0									0.2250167	0					0	0
Loading	7.232	1.246612	0.9066478	0			1.246612	1.080837	0									0.2956943	0					0	0
Loading	8.256	1.619598	0.9727409	0			1.619598	1.146834	0									0.3902749	0					0	0
Loading	9.28	2.048035	1.032398	0			2.048035	1.20638	0									0.4994713	0					0	0
Loading	10.304	2.524158	1.095792	0			2.524158	1.269651	0									0.644115	0					0	0
Loading	11.392	3.048691	1.161037	0			3.048691	1.334761	0									0.8255391	0					0	0
Loading	12.48	3.621272	1.224278	0			3.621272	1.397854	0									1.035953	0					0	0
Loading	13.568	4.247361	1.291256	0			4.247361	1.464671	0									1.298832	0					0	0
Loading	14.592	4.919435	1.359506	0			4.919435	1.532747	0									1.610852	0					0	0
Loading	15.68	5.64647	1.432612	0			5.64647	1.605666	0									1.996079	0					0	0
Loading	16.832	6.419005	1.507106	0			6.419005	1.67996	0									2.444275	0					0	0
Loading	17.92	7.240557	1.586108	0			7.240557	1.75875	0									2.982394	0					0	0
Loading	19.072	8.117191	1.666112	0			8.117191	1.838528	0									3.594999	0					0	0
Loading	20.224	9.041144	1.745538	0			9.041144	1.917716	0									4.274366	0					0	0
Maximum	22.4	10.01351	1.851671	0			10.01351	2.023598	0	1.826582	5.169142	39.41557	3.687217	0.1192887	-200		3.36713388180627	3.228748	2.05439					0	0	2.045696	11.27858	0.08850541
Unloading	23.552	9.522958	1.847662	0			9.522958	2.019716	0															0	0
Unloading	24.64	9.032408	1.837566	0			9.032408	2.009746	0															0	0
Unloading	25.728	8.544042	1.824116	0			8.544042	1.996422	0															0	0
Unloading	26.816	8.056282	1.809164	0			8.056282	1.981596	0															0	0
Unloading	27.904	7.567915	1.793556	0			7.567915	1.966114	0															0	0
Unloading	28.928	7.077727	1.777794	0			7.077727	1.950478	0															0	0
Unloading	30.016	6.588994	1.758872	0			6.588994	1.931683	0															0	0
Unloading	31.104	6.097834	1.739989	0			6.097834	1.912926	0															0	0
Unloading	32.192	5.608129	1.719487	0			5.608129	1.892551	0															0	0
Unloading	33.216	5.119758	1.696518	0			5.119758	1.869708	0															0	0
Unloading	34.304	4.627139	1.672625	0			4.627139	1.845942	0															0	0
Unloading	35.328	4.140465	1.646997	0			4.140465	1.820439	0															0	0
Unloading	36.416	3.650391	1.617902	0			3.650391	1.791471	0															0	0
Unloading	37.44	3.162383	1.586455	0			3.162383	1.76015	0															0	0
Unloading	38.464	2.672549	1.550422	0			2.672549	1.724243	0															0	0
Unloading	39.552	2.182475	1.510767	0			2.182475	1.684714	0															0	0
Unloading	40.576	1.693248	1.462325	0			1.693248	1.636399	0															0	0
Unloading	41.6	1.204507	1.401165	0			1.204507	1.575365	0															0	0
Unloading	42.688	0.7132167	1.322934	0			0.7132167	1.49726	0															0	0
Unloading	43.84	0.2283542	1.20736	0			0.2283542	1.381812	0															0	0
