# Supplementary material for: Nanomechanical Properties of Rib Bones in Diabetic vs. Healthy Rat Models
Source: Nanomaterials (Basel). 2025 Oct 17;15(20):1582. doi: 10.3390/nano15201582 (PMC12566810; doi:10.3390/nano15201582)
Supplement: Supplementary file 1 [file nanomaterials-15-01582-s001.zip › Nanoindentation data/raw static/sample 25/BERK_10mN_DB_OX.011]

TD;BERK_10mN_DB_OX.011;0;0.01186651;0;0.01225314;1.082747;-220:0:0;25/04/25:12:05:06;True;0.000258;; ;2;0;0;53.27057;Poly2/70%;1.024342;	t (sec)	P (raw)	ht (raw)	S	Lateral Force (mN)	Lateral Distance (um)	P (mN)	ht (um)	ADC 4/0	hc	a	dP/dh	E*(GPa)	H (GPa)	Position(um)	Friction	E (GPa)	Up (nJ)	Ue (nJ)	E1	E2	n1	n2	AE/C	AE/S	h corr	HV	HM	-	-
IC	0	0.01225314	0	0			0.01225314	0.01186651	0									0	0					0	0
Loading	0.704	0.04016164	0.01522262	0			0.04016164	0.02707877	0									0.0003986736	0					0	0
Loading	1.408	0.1121135	0.063126	0			0.1121135	0.07496358	0									0.004044507	0					0	0
Loading	2.368	0.2372109	0.1228987	0			0.2372109	0.134704	0									0.0144789	0					0	0
Loading	3.328	0.4125452	0.1841355	0			0.4125452	0.1958956	0									0.03435871	0					0	0
Loading	4.352	0.6359245	0.2505758	0			0.6359245	0.2622783	0									0.06915883	0					0	0
Loading	5.312	0.910146	0.3214862	0			0.910146	0.3331179	0									0.1239204	0					0	0
Loading	6.4	1.237025	0.3990634	0			1.237025	0.4106108	0									0.2071156	0					0	0
Loading	7.424	1.611469	0.4737505	0			1.611469	0.4852012	0									0.3133508	0					0	0
Loading	8.448	2.034081	0.5483995	0			2.034081	0.5597412	0									0.4492204	0					0	0
Loading	9.536	2.509473	0.6303698	0			2.509473	0.6415889	0									0.6351602	0					0	0
Loading	10.624	3.03389	0.7208959	0			3.03389	0.7319797	0									0.8856947	0					0	0
Loading	11.712	3.610229	0.8195528	0			3.610229	0.8304878	0									1.212944	0					0	0
Loading	12.8	4.237774	0.9224488	0			4.237774	0.933222	0									1.616074	0					0	0
Loading	13.952	4.907665	1.020759	0			4.907665	1.031359	0									2.064826	0					0	0
Loading	15.04	5.632274	1.116641	0			5.632274	1.127054	0									2.569136	0					0	0
Loading	16.192	6.407479	1.214258	0			6.407479	1.224471	0									3.155575	0					0	0
Loading	17.344	7.230728	1.315227	0			7.230728	1.325228	0									3.842647	0					0	0
Loading	18.496	8.106635	1.415078	0			8.106635	1.424853	0									4.606639	0					0	0
Loading	19.648	9.033014	1.516124	0			9.033014	1.52566	0									5.470538	0					0	0
Maximum	21.824	10.00914	1.643529	0			10.00914	1.652813	0	1.439038	4.072411	36.30966	4.311418	0.1921072	-220		3.93948673012896	4.34158	2.33959					0	0	1.670222	18.16347	0.1327131
Unloading	22.976	9.515435	1.641949	0			9.515435	1.651361	0															0	0
Unloading	24.064	9.027433	1.634781	0			9.027433	1.644318	0															0	0
Unloading	25.216	8.531909	1.619289	0			8.531909	1.628954	0															0	0
Unloading	26.24	8.045726	1.601331	0			8.045726	1.611122	0															0	0
Unloading	27.328	7.552748	1.58368	0			7.552748	1.593598	0															0	0
Unloading	28.416	7.067413	1.567533	0			7.067413	1.577576	0															0	0
Unloading	29.504	6.577952	1.547917	0			6.577952	1.558086	0															0	0
Unloading	30.592	6.086307	1.52599	0			6.086307	1.536286	0															0	0
Unloading	31.616	5.600242	1.503676	0			5.600242	1.514098	0															0	0
Unloading	32.704	5.108716	1.477239	0			5.108716	1.487787	0															0	0
Unloading	33.792	4.618767	1.449068	0			4.618767	1.459743	0															0	0
Unloading	34.88	4.130878	1.419124	0			4.130878	1.429925	0															0	0
Unloading	35.968	3.639228	1.384903	0			3.639228	1.395831	0															0	0
Unloading	36.992	3.148669	1.344284	0			3.148669	1.355338	0															0	0
Unloading	38.016	2.661509	1.301353	0			2.661509	1.312533	0															0	0
Unloading	39.04	2.173253	1.249866	0			2.173253	1.261172	0															0	0
Unloading	40.064	1.682208	1.189015	0			1.682208	1.200448	0															0	0
Unloading	41.152	1.190798	1.112942	0			1.190798	1.124501	0															0	0
Unloading	42.24	0.6993823	1.013052	0			0.6993823	1.024738	0															0	0
Unloading	43.392	0.2145227	0.8457582	0			0.2145227	0.8575693	0															0	0
