# Supplementary material for: Nanomechanical Properties of Rib Bones in Diabetic vs. Healthy Rat Models
Source: Nanomaterials (Basel). 2025 Oct 17;15(20):1582. doi: 10.3390/nano15201582 (PMC12566810; doi:10.3390/nano15201582)
Supplement: Supplementary file 1 [file nanomaterials-15-01582-s001.zip › Nanoindentation data/raw static/sample 25/BERK_10mN_DB_OX.012]

TD;BERK_10mN_DB_OX.012;0;0.01754959;0;0.02511423;0.952558;-240:0:0;25/04/25:12:06:52;True;0.000258;; ;2;0;0;66.15866;Poly2/70%;1.024342;	t (sec)	P (raw)	ht (raw)	S	Lateral Force (mN)	Lateral Distance (um)	P (mN)	ht (um)	ADC 4/0	hc	a	dP/dh	E*(GPa)	H (GPa)	Position(um)	Friction	E (GPa)	Up (nJ)	Ue (nJ)	E1	E2	n1	n2	AE/C	AE/S	h corr	HV	HM	-	-
IC	0	0.02511423	-0.0004242607	0			0.02511423	0.01712533	0									0	0					0	0
Loading	0.704	0.05217503	0.01298709	0			0.05217503	0.03052322	0									0.0005177565	0					0	0
Loading	1.408	0.1260678	0.05168003	0			0.1260678	0.06919709	0									0.003964426	0					0	0
Loading	2.304	0.2503174	0.1197775	0			0.2503174	0.1372625	0									0.01677383	0					0	0
Loading	3.328	0.4229802	0.1918057	0			0.4229802	0.2092462	0									0.04100706	0					0	0
Loading	4.352	0.6463596	0.2705387	0			0.6463596	0.2879215	0									0.08307236	0					0	0
Loading	5.376	0.9216713	0.3389054	0			0.9216713	0.3562172	0									0.1366173	0					0	0
Loading	6.4	1.246855	0.411512	0			1.246855	0.4287399	0									0.2152509	0					0	0
Loading	7.424	1.620811	0.4879714	0			1.620811	0.5051028	0									0.3247426	0					0	0
Loading	8.448	2.047427	0.5649702	0			2.047427	0.5819916	0									0.4657658	0					0	0
Loading	9.536	2.521609	0.6441274	0			2.521609	0.6610264	0									0.6463223	0					0	0
Loading	10.624	3.048934	0.7173495	0			3.048934	0.7341125	0									0.8498868	0					0	0
Loading	11.648	3.620544	0.7887223	0			3.620544	0.8053377	0									1.087404	0					0	0
Loading	12.736	4.246026	0.858399	0			4.246026	0.8748531	0									1.360828	0					0	0
Loading	13.824	4.919798	0.9312358	0			4.919798	0.9475161	0									1.693836	0					0	0
Loading	14.976	5.644286	1.008504	0			5.644286	1.024597	0									2.100981	0					0	0
Loading	16.064	6.417063	1.089125	0			6.417063	1.105019	0									2.585979	0					0	0
Loading	17.216	7.244197	1.171982	0			7.244197	1.187663	0									3.15049	0					0	0
Loading	18.368	8.116343	1.257459	0			8.116343	1.272915	0									3.805249	0					0	0
Loading	19.52	9.040174	1.342011	0			9.040174	1.357228	0									4.528508	0					0	0
Maximum	21.696	10.0129	1.455581	0			10.0129	1.470547	0	1.276301	3.611872	39.97514	5.351888	0.2443123	-240		4.89504634347554	3.516239	2.091805					0	0	1.485987	23.09937	0.167724
Unloading	22.848	9.524536	1.453924	0			9.524536	1.469016	0															0	0
Unloading	23.936	9.033865	1.445908	0			9.033865	1.461127	0															0	0
Unloading	25.024	8.544771	1.434077	0			8.544771	1.449422	0															0	0
Unloading	26.112	8.052037	1.419356	0			8.052037	1.434828	0															0	0
Unloading	27.2	7.56646	1.403748	0			7.56646	1.419345	0															0	0
Unloading	28.288	7.07615	1.386753	0			7.07615	1.402477	0															0	0
Unloading	29.376	6.586811	1.368331	0			6.586811	1.384181	0															0	0
Unloading	30.464	6.097227	1.348562	0			6.097227	1.364539	0															0	0
Unloading	31.552	5.608736	1.326403	0			5.608736	1.342506	0															0	0
Unloading	32.64	5.118302	1.301777	0			5.118302	1.318006	0															0	0
Unloading	33.664	4.627745	1.275726	0			4.627745	1.292082	0															0	0
Unloading	34.752	4.139738	1.246552	0			4.139738	1.263034	0															0	0
Unloading	35.776	3.64845	1.215491	0			3.64845	1.232099	0															0	0
Unloading	36.8	3.159349	1.180846	0			3.159349	1.19758	0															0	0
Unloading	37.824	2.672309	1.14277	0			2.672309	1.15963	0															0	0
Unloading	38.912	2.183203	1.099762	0			2.183203	1.116748	0															0	0
Unloading	39.936	1.694584	1.050549	0			1.694584	1.067661	0															0	0
Unloading	40.96	1.202928	0.9910467	0			1.202928	1.008286	0															0	0
Unloading	42.048	0.7170984	0.9132003	0			0.7170984	0.9305649	0															0	0
Unloading	43.136	0.2271412	0.7793578	0			0.2271412	0.7968488	0															0	0
