# Supplementary material for: Nanomechanical Properties of Rib Bones in Diabetic vs. Healthy Rat Models
Source: Nanomaterials (Basel). 2025 Oct 17;15(20):1582. doi: 10.3390/nano15201582 (PMC12566810; doi:10.3390/nano15201582)
Supplement: Supplementary file 1 [file nanomaterials-15-01582-s001.zip › Nanoindentation data/raw static/sample 25/BERK_10mN_DB_OX.013]

TD;BERK_10mN_DB_OX.013;0;0.03604433;0;0.01856381;1.360677;-260:0:0;25/04/25:12:08:38;True;0.000258;; ;2;0;0;48.63416;Poly2/70%;1.024342;	t (sec)	P (raw)	ht (raw)	S	Lateral Force (mN)	Lateral Distance (um)	P (mN)	ht (um)	ADC 4/0	hc	a	dP/dh	E*(GPa)	H (GPa)	Position(um)	Friction	E (GPa)	Up (nJ)	Ue (nJ)	E1	E2	n1	n2	AE/C	AE/S	h corr	HV	HM	-	-
IC	0	0.01856381	-0.0003852794	0			0.01856381	0.03565905	0									0	0					0	0
Loading	0.768	0.04174002	0.0213889	0			0.04174002	0.05742246	0									0.0006562085	0					0	0
Loading	1.792	0.1162407	0.1539214	0			0.1162407	0.1899357	0									0.01112348	0					0	0
Loading	2.88	0.2426738	0.3149347	0			0.2426738	0.3509164	0									0.04001263	0					0	0
Loading	3.968	0.4127878	0.47876	0			0.4127878	0.5146978	0									0.09368884	0					0	0
Loading	5.056	0.637383	0.606167	0			0.637383	0.6420469	0									0.160558	0					0	0
Loading	6.08	0.9146357	0.6915295	0			0.9146357	0.7273378	0									0.2267445	0					0	0
Loading	7.04	1.237875	0.7707257	0			1.237875	0.8064507	0									0.3118902	0					0	0
Loading	8.128	1.614503	0.8470301	0			1.614503	0.8826579	0									0.4205761	0					0	0
Loading	9.216	2.037723	0.9254929	0			2.037723	0.9610115	0									0.5636587	0					0	0
Loading	10.24	2.513484	1.007425	0			2.513484	1.042821	0									0.7498247	0					0	0
Loading	11.392	3.038136	1.089202	0			3.038136	1.124463	0									0.9764472	0					0	0
Loading	12.48	3.610837	1.172868	0			3.610837	1.207981	0									1.254102	0					0	0
Loading	13.568	4.237411	1.258923	0			4.237411	1.293874	0									1.591157	0					0	0
Loading	14.656	4.909971	1.34702	0			4.909971	1.381798	0									1.993294	0					0	0
Loading	15.744	5.633368	1.437006	0			5.633368	1.471597	0									2.466684	0					0	0
Loading	16.896	6.409543	1.526837	0			6.409543	1.561228	0									3.006394	0					0	0
Loading	18.048	7.23607	1.615936	0			7.23607	1.650113	0									3.612839	0					0	0
Loading	19.136	8.105181	1.70542	0			8.105181	1.739373	0									4.297519	0					0	0
Loading	20.352	9.033624	1.796061	0			9.033624	1.829775	0									5.07221	0					0	0
Maximum	22.528	10.00671	1.912714	0			10.00671	1.946177	0	1.726614	4.886238	35.34394	3.497758	0.1334112	-260		3.19354606502491	3.880961	2.299415					0	0	1.967065	12.61384	0.09565756
Unloading	23.616	9.516892	1.907665	0			9.516892	1.941254	0															0	0
Unloading	24.768	9.028649	1.896721	0			9.028649	1.930436	0															0	0
Unloading	25.856	8.537249	1.882616	0			8.537249	1.916458	0															0	0
Unloading	26.88	8.046091	1.867548	0			8.046091	1.901516	0															0	0
Unloading	27.968	7.558089	1.850553	0			7.558089	1.884647	0															0	0
Unloading	29.056	7.070206	1.829319	0			7.070206	1.863539	0															0	0
Unloading	30.144	6.576256	1.808932	0			6.576256	1.84328	0															0	0
Unloading	31.168	6.0891	1.788276	0			6.0891	1.822749	0															0	0
Unloading	32.256	5.601458	1.764499	0			5.601458	1.799098	0															0	0
Unloading	33.28	5.112115	1.738062	0			5.112115	1.772787	0															0	0
Unloading	34.304	4.619011	1.710777	0			4.619011	1.74563	0															0	0
Unloading	35.392	4.130276	1.68068	0			4.130276	1.715659	0															0	0
Unloading	36.416	3.641657	1.649348	0			3.641657	1.684453	0															0	0
Unloading	37.504	3.152194	1.614665	0			3.152194	1.649896	0															0	0
Unloading	38.528	2.663452	1.574316	0			2.663452	1.609673	0															0	0
Unloading	39.616	2.173983	1.529111	0			2.173983	1.564595	0															0	0
Unloading	40.64	1.681968	1.476045	0			1.681968	1.511655	0															0	0
Unloading	41.664	1.190555	1.412303	0			1.190555	1.44804	0															0	0
Unloading	42.752	0.7020538	1.323628	0			0.7020538	1.359491	0															0	0
Unloading	43.904	0.21853	1.180498	0			0.21853	1.216486	0															0	0
