# Supplementary material for: Nanomechanical Properties of Rib Bones in Diabetic vs. Healthy Rat Models
Source: Nanomaterials (Basel). 2025 Oct 17;15(20):1582. doi: 10.3390/nano15201582 (PMC12566810; doi:10.3390/nano15201582)
Supplement: Supplementary file 1 [file nanomaterials-15-01582-s001.zip › Nanoindentation data/raw static/sample 25/BERK_10mN_DB_OX.014]

TD;BERK_10mN_DB_OX.014;0;0.02297141;0;0.02171771;1.353979;-280:0:0;25/04/25:12:10:23;True;0.000258;; ;2;0;0;51.03182;Poly2/70%;1.024342;	t (sec)	P (raw)	ht (raw)	S	Lateral Force (mN)	Lateral Distance (um)	P (mN)	ht (um)	ADC 4/0	hc	a	dP/dh	E*(GPa)	H (GPa)	Position(um)	Friction	E (GPa)	Up (nJ)	Ue (nJ)	E1	E2	n1	n2	AE/C	AE/S	h corr	HV	HM	-	-
IC	0	0.02171771	7.705589E-05	0			0.02171771	0.02304847	0									0	0					0	0
Loading	0.704	0.04246785	0.01148495	0			0.04246785	0.03444541	0									0.0003657594	0					0	0
Loading	1.664	0.11976	0.1073679	0			0.11976	0.1303084	0									0.008141584	0					0	0
Loading	2.688	0.243884	0.2212873	0			0.243884	0.2441958	0									0.02884882	0					0	0
Loading	3.712	0.4209166	0.3299261	0			0.4209166	0.3527889	0									0.06494519	0					0	0
Loading	4.736	0.6424778	0.4169458	0			0.6424778	0.4397514	0									0.1111829	0					0	0
Loading	5.696	0.9166964	0.4943299	0			0.9166964	0.5170648	0									0.1714555	0					0	0
Loading	6.72	1.240301	0.5767244	0			1.240301	0.5993758	0									0.2602277	0					0	0
Loading	7.808	1.613775	0.6628955	0			1.613775	0.6854506	0									0.3830598	0					0	0
Loading	8.832	2.041242	0.7506858	0			2.041242	0.7731305	0									0.5432955	0					0	0
Loading	9.92	2.514936	0.844063	0			2.514936	0.8663855	0									0.7557388	0					0	0
Loading	11.008	3.039469	0.9388281	0			3.039469	0.9610153	0									1.018545	0					0	0
Loading	12.096	3.614962	1.031704	0			3.614962	1.053743	0									1.32707	0					0	0
Loading	13.184	4.243237	1.126161	0			4.243237	1.148038	0									1.697564	0					0	0
Loading	14.336	4.913004	1.221542	0			4.913004	1.243246	0									2.133438	0					0	0
Loading	15.424	5.637856	1.320661	0			5.637856	1.342178	0									2.655347	0					0	0
Loading	16.576	6.411118	1.427372	0			6.411118	1.448689	0									3.297021	0					0	0
Loading	17.728	7.236311	1.534583	0			7.236311	1.555687	0									4.027144	0					0	0
Loading	18.88	8.109791	1.645418	0			8.109791	1.666297	0									4.875861	0					0	0
Loading	20.032	9.035078	1.759605	0			9.035078	1.780245	0									5.852673	0					0	0
Maximum	22.208	10.00732	1.914372	0			10.00732	1.934762	0	1.716968	4.85894	35.63317	3.546193	0.1349227	-280		3.23791760760676	5.126684	2.226621					0	0	1.955534	12.75675	0.09679496
Unloading	23.36	9.518469	1.917262	0			9.518469	1.937778	0															0	0
Unloading	24.448	9.029254	1.908205	0			9.029254	1.928847	0															0	0
Unloading	25.536	8.538218	1.894486	0			8.538218	1.915254	0															0	0
Unloading	26.624	8.0524	1.877722	0			8.0524	1.898616	0															0	0
Unloading	27.712	7.557967	1.859301	0			7.557967	1.880322	0															0	0
Unloading	28.736	7.0679	1.840302	0			7.0679	1.86145	0															0	0
Unloading	29.824	6.58317	1.820378	0			6.58317	1.841651	0															0	0
Unloading	30.848	6.087279	1.799722	0			6.087279	1.821123	0															0	0
Unloading	31.936	5.602427	1.77579	0			5.602427	1.797316	0															0	0
Unloading	32.96	5.110537	1.753284	0			5.110537	1.774937	0															0	0
Unloading	34.048	4.623257	1.725769	0			4.623257	1.747548	0															0	0
Unloading	35.072	4.137431	1.695979	0			4.137431	1.717883	0															0	0
Unloading	36.096	3.643841	1.665727	0			3.643841	1.687758	0															0	0
Unloading	37.184	3.154374	1.62981	0			3.154374	1.651968	0															0	0
Unloading	38.208	2.665879	1.593469	0			2.665879	1.615753	0															0	0
Unloading	39.232	2.176529	1.547956	0			2.176529	1.570366	0															0	0
Unloading	40.32	1.685847	1.49462	0			1.685847	1.517156	0															0	0
Unloading	41.344	1.196015	1.428335	0			1.196015	1.450998	0															0	0
Unloading	42.432	0.708727	1.332838	0			0.708727	1.355627	0															0	0
Unloading	43.648	0.2187698	1.170826	0			0.2187698	1.193741	0															0	0
