# Supplementary material for: Nanomechanical Properties of Rib Bones in Diabetic vs. Healthy Rat Models
Source: Nanomaterials (Basel). 2025 Oct 17;15(20):1582. doi: 10.3390/nano15201582 (PMC12566810; doi:10.3390/nano15201582)
Supplement: Supplementary file 1 [file nanomaterials-15-01582-s001.zip › Nanoindentation data/raw static/sample 25/BERK_10mN_DB_OX.015]

TD;BERK_10mN_DB_OX.015;0;0.009663291;0;0.0206274;1.242003;-300:0:0;25/04/25:12:12:09;True;0.000258;; ;2;0;0;65.45122;Poly2/70%;1.024342;	t (sec)	P (raw)	ht (raw)	S	Lateral Force (mN)	Lateral Distance (um)	P (mN)	ht (um)	ADC 4/0	hc	a	dP/dh	E*(GPa)	H (GPa)	Position(um)	Friction	E (GPa)	Up (nJ)	Ue (nJ)	E1	E2	n1	n2	AE/C	AE/S	h corr	HV	HM	-	-
IC	0	0.0206274	-0.0004623354	0			0.0206274	0.009200956	0									0	0					0	0
Loading	0.704	0.05035404	0.01048232	0			0.05035404	0.02013262	0									0.0003879727	0					0	0
Loading	1.408	0.1225485	0.04566785	0			0.1225485	0.05529952	0									0.003428196	0					0	0
Loading	2.368	0.2450999	0.1074059	0			0.2450999	0.117006	0									0.01477134	0					0	0
Loading	3.392	0.4211621	0.1768143	0			0.4211621	0.1863689	0									0.03787827	0					0	0
Loading	4.352	0.6468447	0.2499213	0			0.6468447	0.2594177	0									0.07688659	0					0	0
Loading	5.376	0.9199731	0.3265738	0			0.9199731	0.3359997	0									0.1368816	0					0	0
Loading	6.464	1.244429	0.4102011	0			1.244429	0.4195433	0									0.2272926	0					0	0
Loading	7.488	1.616809	0.4987229	0			1.616809	0.5079691	0									0.3537962	0					0	0
Loading	8.576	2.043061	0.5910604	0			2.043061	0.6001966	0									0.5225665	0					0	0
Loading	9.664	2.51785	0.6946126	0			2.51785	0.7036263	0									0.7584333	0					0	0
Loading	10.752	3.043959	0.8050627	0			3.043959	0.8139406	0									1.065207	0					0	0
Loading	11.904	3.617633	0.9121976	0			3.617633	0.9209275	0									1.421558	0					0	0
Loading	12.992	4.243719	1.013823	0			4.243719	1.022391	0									1.820378	0					0	0
Loading	14.144	4.913126	1.112209	0			4.913126	1.120605	0									2.270044	0					0	0
Loading	15.232	5.642345	1.213487	0			5.642345	1.221695	0									2.80357	0					0	0
Loading	16.384	6.414637	1.317038	0			6.414637	1.325046	0									3.42662	0					0	0
Loading	17.536	7.238737	1.418508	0			7.238737	1.426304	0									4.117877	0					0	0
Loading	18.688	8.10955	1.521789	0			8.10955	1.52936	0									4.908744	0					0	0
Loading	19.84	9.035078	1.628962	0			9.035078	1.636294	0									5.825416	0					0	0
Maximum	22.016	10.01351	1.769663	0			10.01351	1.776743	0	1.576216	4.460616	38.72523	4.19806	0.1601942	-300		3.83549389685515	5.055475	2.141982					0	0	1.795812	15.14613	0.1148498
Unloading	23.168	9.521867	1.773054	0			9.521867	1.780261	0															0	0
Unloading	24.32	9.034229	1.766233	0			9.034229	1.773566	0															0	0
Unloading	25.408	8.544044	1.75498	0			8.544044	1.762439	0															0	0
Unloading	26.496	8.05046	1.7418	0			8.05046	1.749386	0															0	0
Unloading	27.52	7.564397	1.724805	0			7.564397	1.732517	0															0	0
Unloading	28.608	7.074451	1.706461	0			7.074451	1.714299	0															0	0
Unloading	29.696	6.584506	1.687077	0			6.584506	1.695042	0															0	0
Unloading	30.784	6.09468	1.667153	0			6.09468	1.675244	0															0	0
Unloading	31.808	5.606916	1.642103	0			5.606916	1.65032	0															0	0
Unloading	32.896	5.114784	1.616437	0			5.114784	1.624781	0															0	0
Unloading	33.92	4.622893	1.589422	0			4.622893	1.597893	0															0	0
Unloading	35.008	4.135975	1.560481	0			4.135975	1.569077	0															0	0
Unloading	36.096	3.64833	1.528263	0			3.64833	1.536985	0															0	0
Unloading	37.12	3.157408	1.494851	0			3.157408	1.5037	0															0	0
Unloading	38.144	2.66867	1.457199	0			2.66867	1.466174	0															0	0
Unloading	39.168	2.180048	1.41292	0			2.180048	1.422021	0															0	0
Unloading	40.192	1.687668	1.358389	0			1.687668	1.367617	0															0	0
Unloading	41.28	1.198319	1.289984	0			1.198319	1.299338	0															0	0
Unloading	42.304	0.7066662	1.198842	0			0.7066662	1.208323	0															0	0
Unloading	43.392	0.2232595	1.054865	0			0.2232595	1.064471	0															0	0
