# Supplementary material for: Nanomechanical Properties of Rib Bones in Diabetic vs. Healthy Rat Models
Source: Nanomaterials (Basel). 2025 Oct 17;15(20):1582. doi: 10.3390/nano15201582 (PMC12566810; doi:10.3390/nano15201582)
Supplement: Supplementary file 1 [file nanomaterials-15-01582-s001.zip › Nanoindentation data/raw static/sample 25/BERK_10mN_DB_OX.016]

TD;BERK_10mN_DB_OX.016;0;0;0;0;5.744436;-320:0:0;25/04/25:12:13:51;True;0.000258;; ;2;0;0;70.81464;Poly2/70%;1.024342;	t (sec)	P (raw)	ht (raw)	S	Lateral Force (mN)	Lateral Distance (um)	P (mN)	ht (um)	ADC 4/0	hc	a	dP/dh	E*(GPa)	H (GPa)	Position(um)	Friction	E (GPa)	Up (nJ)	Ue (nJ)	E1	E2	n1	n2	AE/C	AE/S	h corr	HV	HM	-	-
IC	0	0.01274121	0.002774012	0			0.01274121	0.002774012	0									0	0					0	0
Loading	0.704	0.04076673	0.04967567	0			0.04076673	0.04966515	0									0.001254524	0					0	0
Loading	2.24	0.1141771	0.5038486	0			0.1141771	0.5038192	0									0.03643871	0					0	0
Loading	4.352	0.2501947	3.041972	0			0.2501947	3.041907	0									0.4988425	0					0	0
Loading	5.44	0.4192155	3.364489	0			0.4192155	3.364381	0									0.6067762	0					0	0
Loading	6.656	0.6423551	3.676946	0			0.6423551	3.67678	0									0.772593	0					0	0
Loading	7.744	0.9159686	3.888283	0			0.9159686	3.888047	0									0.9372042	0					0	0
Loading	8.832	1.240179	4.087826	0			1.240179	4.087506	0									1.152236	0					0	0
Loading	9.984	1.615474	4.283285	0			1.615474	4.282868	0									1.431179	0					0	0
Loading	11.072	2.042453	4.468184	0			2.042453	4.467657	0									1.769151	0					0	0
Loading	12.224	2.514328	4.669846	0			2.514328	4.669198	0									2.22834	0					0	0
Loading	13.376	3.041776	4.838251	0			3.041776	4.837466	0									2.695797	0					0	0
Loading	14.464	3.617391	4.984304	0			3.617391	4.983371	0									3.1816	0					0	0
Loading	15.552	4.238747	5.143884	0			4.238747	5.142791	0									3.807813	0					0	0
Loading	16.704	4.910819	5.30805	0			4.910819	5.306783	0									4.558043	0					0	0
Loading	17.92	5.63919	5.472061	0			5.63919	5.470606	0									5.422208	0					0	0
Loading	19.072	6.410026	5.631833	0			6.410026	5.630179	0									6.383573	0					0	0
Loading	20.224	7.237401	5.788368	0			7.237401	5.786501	0									7.45027	0					0	0
Loading	21.376	8.109669	5.939931	0			8.109669	5.937839	0									8.611567	0					0	0
Loading	22.592	9.032287	6.087025	0			9.032287	6.084695	0									9.870266	0					0	0
Maximum	24.768	10.01072	6.279013	0			10.01072	6.276431	0	6.076933	17.19743	38.91422	1.094194	0.01077428	-320		0.996749749693899	9.720181	2.074021					0	0	6.349948	1.018692	0.009183124
Unloading	25.92	9.52041	6.288955	0			9.52041	6.286499	0															0	0
Unloading	27.072	9.030952	6.28645	0			9.030952	6.28412	0															0	0
Unloading	28.16	8.539431	6.277201	0			8.539431	6.274998	0															0	0
Unloading	29.248	8.051914	6.26329	0			8.051914	6.261212	0															0	0
Unloading	30.336	7.562819	6.247066	0			7.562819	6.245115	0															0	0
Unloading	31.424	7.071296	6.229262	0			7.071296	6.227437	0															0	0
Unloading	32.448	6.580744	6.209878	0			6.580744	6.20818	0															0	0
Unloading	33.536	6.093223	6.188182	0			6.093223	6.18661	0															0	0
Unloading	34.624	5.60461	6.166525	0			5.60461	6.165079	0															0	0
Unloading	35.712	5.113327	6.141901	0			5.113327	6.140582	0															0	0
Unloading	36.8	4.623864	6.113846	0			4.623864	6.112653	0															0	0
Unloading	37.824	4.137066	6.085329	0			4.137066	6.084262	0															0	0
Unloading	38.912	3.646267	6.05265	0			3.646267	6.051709	0															0	0
Unloading	40	3.157166	6.018507	0			3.157166	6.017693	0															0	0
Unloading	41.088	2.665636	5.980086	0			2.665636	5.979398	0															0	0
Unloading	42.112	2.177865	5.934652	0			2.177865	5.93409	0															0	0
Unloading	43.2	1.686698	5.879159	0			1.686698	5.878724	0															0	0
Unloading	44.288	1.197591	5.812993	0			1.197591	5.812684	0															0	0
Unloading	45.312	0.7061782	5.723511	0			0.7061782	5.723329	0															0	0
Unloading	46.464	0.2209533	5.58135	0			0.2209533	5.581293	0															0	0
