# Supplementary material for: Nanomechanical Properties of Rib Bones in Diabetic vs. Healthy Rat Models
Source: Nanomaterials (Basel). 2025 Oct 17;15(20):1582. doi: 10.3390/nano15201582 (PMC12566810; doi:10.3390/nano15201582)
Supplement: Supplementary file 1 [file nanomaterials-15-01582-s001.zip › Nanoindentation data/raw static/sample 25/BERK_10mN_DB_OX.017]

TD;BERK_10mN_DB_OX.017;0;0.2368602;0;0.02216936;2.080945;-340:0:0;25/04/25:12:15:33;True;0.000258;; ;2;0;0;122.0839;Poly2/70%;1.024342;	t (sec)	P (raw)	ht (raw)	S	Lateral Force (mN)	Lateral Distance (um)	P (mN)	ht (um)	ADC 4/0	hc	a	dP/dh	E*(GPa)	H (GPa)	Position(um)	Friction	E (GPa)	Up (nJ)	Ue (nJ)	E1	E2	n1	n2	AE/C	AE/S	h corr	HV	HM	-	-
IC	0	0.02196032	-0.0003462982	0			0.02196032	0.2365139	0									0	0					0	0
Loading	0.96	0.04950348	0.0838214	0			0.04950348	0.3206688	0									0.003007014	0					0	0
Loading	2.304	0.1214582	0.3944011	0			0.1214582	0.63123	0									0.02955405	0					0	0
Loading	3.456	0.2477686	0.6395032	0			0.2477686	0.8762995	0									0.07479716	0					0	0
Loading	4.608	0.4227376	0.9177085	0			0.4227376	1.15446	0									0.1680513	0					0	0
Loading	5.696	0.6472101	1.081187	0			0.6472101	1.31788	0									0.2554768	0					0	0
Loading	6.72	0.9188799	1.180036	0			0.9188799	1.416659	0									0.3328252	0					0	0
Loading	7.744	1.247097	1.255108	0			1.247097	1.491646	0									0.4140353	0					0	0
Loading	8.768	1.621176	1.318386	0			1.621176	1.554828	0									0.5046469	0					0	0
Loading	9.792	2.045609	1.387755	0			2.045609	1.624087	0									0.6316257	0					0	0
Loading	10.816	2.519789	1.46086	0			2.519789	1.69707	0									0.798224	0					0	0
Loading	11.84	3.045292	1.535123	0			3.045292	1.771197	0									1.004485	0					0	0
Loading	12.928	3.618966	1.614279	0			3.618966	1.850206	0									1.267754	0					0	0
Loading	14.016	4.246268	1.688194	0			4.246268	1.923959	0									1.557796	0					0	0
Loading	15.104	4.92089	1.761839	0			4.92089	1.99743	0									1.894556	0					0	0
Loading	16.192	5.642709	1.831246	0			5.642709	2.06665	0									2.260162	0					0	0
Loading	17.344	6.414516	1.90439	0			6.414516	2.139595	0									2.699919	0					0	0
Loading	18.432	7.242862	1.977534	0			7.242862	2.212526	0									3.197943	0					0	0
Loading	19.648	8.111732	2.051217	0			8.111732	2.285985	0									3.761909	0					0	0
Loading	20.8	9.040051	2.123167	0			9.040051	2.357695	0									4.376887	0					0	0
Maximum	22.976	10.01205	2.219703	0			10.01205	2.45398	0	2.314092	6.54877	55.5039	4.098389	0.07431109	-340		3.74407655157301	3.817117	1.476984					0	0	2.481975	7.026007	0.06011648
Unloading	24.064	9.5232	2.219125	0			9.5232	2.453528	0															0	0
Unloading	25.216	9.031074	2.214077	0			9.031074	2.448607	0															0	0
Unloading	26.304	8.543678	2.204789	0			8.543678	2.439445	0															0	0
Unloading	27.456	8.054947	2.196195	0			8.054947	2.430977	0															0	0
Unloading	28.544	7.567915	2.182669	0			7.567915	2.417577	0															0	0
Unloading	29.568	7.074451	2.170838	0			7.074451	2.405873	0															0	0
Unloading	30.656	6.585353	2.156887	0			6.585353	2.392048	0															0	0
Unloading	31.68	6.095893	2.143553	0			6.095893	2.37884	0															0	0
Unloading	32.832	5.606915	2.128562	0			5.606915	2.363976	0															0	0
Unloading	33.92	5.117816	2.113571	0			5.117816	2.349111	0															0	0
Unloading	34.944	4.627139	2.096807	0			4.627139	2.332474	0															0	0
Unloading	35.968	4.142406	2.077847	0			4.142406	2.313638	0															0	0
Unloading	36.992	3.650028	2.057769	0			3.650028	2.293688	0															0	0
Unloading	38.016	3.162746	2.034608	0			3.162746	2.270652	0															0	0
Unloading	39.104	2.668547	2.007054	0			2.668547	2.243226	0															0	0
Unloading	40.128	2.182355	1.97526	0			2.182355	2.211557	0															0	0
Unloading	41.152	1.690822	1.935528	0			1.690822	2.171952	0															0	0
Unloading	42.176	1.200988	1.883657	0			1.200988	2.120207	0															0	0
Unloading	43.2	0.712486	1.8198	0			0.712486	2.056476	0															0	0
Unloading	44.288	0.2241072	1.709082	0			0.2241072	1.945884	0															0	0
