# Supplementary material for: Nanomechanical Properties of Rib Bones in Diabetic vs. Healthy Rat Models
Source: Nanomaterials (Basel). 2025 Oct 17;15(20):1582. doi: 10.3390/nano15201582 (PMC12566810; doi:10.3390/nano15201582)
Supplement: Supplementary file 1 [file nanomaterials-15-01582-s001.zip › Nanoindentation data/raw static/sample 25/BERK_10mN_DB_OX.018]

TD;BERK_10mN_DB_OX.018;0;0.09720176;0;0.02220293;2.448194;-360:0:0;25/04/25:12:17:14;True;0.000258;; ;2;0;0;75.96095;Poly2/70%;1.024342;	t (sec)	P (raw)	ht (raw)	S	Lateral Force (mN)	Lateral Distance (um)	P (mN)	ht (um)	ADC 4/0	hc	a	dP/dh	E*(GPa)	H (GPa)	Position(um)	Friction	E (GPa)	Up (nJ)	Ue (nJ)	E1	E2	n1	n2	AE/C	AE/S	h corr	HV	HM	-	-
IC	0	0.02220293	0	0			0.02220293	0.09720176	0									0	0					0	0
Loading	0.768	0.04586436	0.04054228	0			0.04586436	0.1377322	0									0.001379399	0					0	0
Loading	2.24	0.1249746	0.4705912	0			0.1249746	0.5677607	0									0.03811221	0					0	0
Loading	3.584	0.2465556	0.9016772	0			0.2465556	0.9988154	0									0.1181871	0					0	0
Loading	4.864	0.4240705	1.278115	0			0.4240705	1.375207	0									0.2443961	0					0	0
Loading	6.016	0.6483004	1.483521	0			0.6483004	1.580555	0									0.3545007	0					0	0
Loading	7.104	0.9202157	1.62349	0			0.9202157	1.720454	0									0.4642177	0					0	0
Loading	8.128	1.244183	1.743612	0			1.244183	1.840493	0									0.5941238	0					0	0
Loading	9.216	1.622267	1.853791	0			1.622267	1.950574	0									0.7518947	0					0	0
Loading	10.24	2.047793	1.95869	0			2.047793	2.055363	0									0.9441855	0					0	0
Loading	11.328	2.521244	2.052876	0			2.521244	2.149427	0									1.159076	0					0	0
Loading	12.352	3.044567	2.144903	0			3.044567	2.241319	0									1.414803	0					0	0
Loading	13.44	3.619694	2.23535	0			3.619694	2.331618	0									1.715692	0					0	0
Loading	14.528	4.246148	2.31624	0			4.246148	2.412346	0									2.033188	0					0	0
Loading	15.616	4.917736	2.390964	0			4.917736	2.486897	0									2.374777	0					0	0
Loading	16.704	5.644408	2.461372	0			5.644408	2.557117	0									2.745613	0					0	0
Loading	17.792	6.418884	2.529274	0			6.418884	2.62482	0									3.153974	0					0	0
Loading	18.944	7.241649	2.595134	0			7.241649	2.690468	0									3.602368	0					0	0
Loading	20.032	8.115129	2.661034	0			8.115129	2.756142	0									4.106637	0					0	0
Loading	21.184	9.040174	2.72647	0			9.040174	2.821339	0									4.665874	0					0	0
Maximum	23.36	10.01436	2.809825	0			10.01436	2.904443	0	2.733349	7.73525	45.39116	2.837569	0.05327514	-360		2.58915004364095	3.629803	1.827826					0	0	2.93751	5.037088	0.04292693
Unloading	24.512	9.523928	2.805625	0			9.523928	2.90037	0															0	0
Unloading	25.6	9.031316	2.79626	0			9.031316	2.891132	0															0	0
Unloading	26.688	8.542344	2.78443	0			8.542344	2.879428	0															0	0
Unloading	27.776	8.053127	2.771866	0			8.053127	2.86699	0															0	0
Unloading	28.864	7.566581	2.758456	0			7.566581	2.853706	0															0	0
Unloading	29.888	7.076878	2.743812	0			7.076878	2.839188	0															0	0
Unloading	30.976	6.587174	2.72963	0			6.587174	2.825132	0															0	0
Unloading	32.064	6.097713	2.711555	0			6.097713	2.807184	0															0	0
Unloading	33.088	5.607159	2.694792	0			5.607159	2.790547	0															0	0
Unloading	34.176	5.119636	2.675215	0			5.119636	2.771096	0															0	0
Unloading	35.264	4.625683	2.655523	0			4.625683	2.751531	0															0	0
Unloading	36.288	4.138159	2.63425	0			4.138159	2.730384	0															0	0
Unloading	37.376	3.648211	2.610357	0			3.648211	2.706618	0															0	0
Unloading	38.4	3.160682	2.583805	0			3.160682	2.680192	0															0	0
Unloading	39.424	2.672189	2.551588	0			2.672189	2.6481	0															0	0
Unloading	40.384	2.18175	2.514784	0			2.18175	2.611423	0															0	0
Unloading	41.472	1.690094	2.47197	0			1.690094	2.568736	0															0	0
Unloading	42.496	1.201958	2.418287	0			1.201958	2.515179	0															0	0
Unloading	43.584	0.7103053	2.33705	0			0.7103053	2.434068	0															0	0
Unloading	44.8	0.2250776	2.157428	0			0.2250776	2.254572	0															0	0
