# Supplementary material for: Nanomechanical Properties of Rib Bones in Diabetic vs. Healthy Rat Models
Source: Nanomaterials (Basel). 2025 Oct 17;15(20):1582. doi: 10.3390/nano15201582 (PMC12566810; doi:10.3390/nano15201582)
Supplement: Supplementary file 1 [file nanomaterials-15-01582-s001.zip › Nanoindentation data/raw static/sample 25/BERK_10mN_DB_OX.019]

TD;BERK_10mN_DB_OX.019;0;0.01379208;0;0.02244839;1.680629;-380:0:0;25/04/25:12:18:58;True;0.000258;; ;2;0;0;50.40436;Poly2/70%;1.024342;	t (sec)	P (raw)	ht (raw)	S	Lateral Force (mN)	Lateral Distance (um)	P (mN)	ht (um)	ADC 4/0	hc	a	dP/dh	E*(GPa)	H (GPa)	Position(um)	Friction	E (GPa)	Up (nJ)	Ue (nJ)	E1	E2	n1	n2	AE/C	AE/S	h corr	HV	HM	-	-
IC	0	0.02244839	-0.0002701489	0			0.02244839	0.01352193	0									0	0					0	0
Loading	0.704	0.04671492	0.01144597	0			0.04671492	0.025226	0									0.0004047461	0					0	0
Loading	1.472	0.122186	0.07742395	0			0.122186	0.09118451	0									0.005974973	0					0	0
Loading	2.432	0.2506827	0.1747709	0			0.2506827	0.1884983	0									0.02411761	0					0	0
Loading	3.456	0.4193411	0.2775526	0			0.4193411	0.2912365	0									0.05853612	0					0	0
Loading	4.544	0.6469675	0.4232272	0			0.6469675	0.4368523	0									0.1361718	0					0	0
Loading	5.632	0.9217941	0.5514818	0			0.9217941	0.5650361	0									0.2367167	0					0	0
Loading	6.784	1.245764	0.6998153	0			1.245764	0.713286	0									0.3973868	0					0	0
Loading	7.936	1.619963	0.8481859	0			1.619963	0.86156	0									0.6098433	0					0	0
Loading	9.024	2.046702	0.9745522	0			2.046702	0.9878163	0									0.841313	0					0	0
Loading	10.112	2.52246	1.087006	0			2.52246	1.100147	0									1.097942	0					0	0
Loading	11.2	3.046993	1.184545	0			3.046993	1.197551	0									1.369185	0					0	0
Loading	12.288	3.619332	1.286169	0			3.619332	1.299027	0									1.707421	0					0	0
Loading	13.44	4.24348	1.394306	0			4.24348	1.407003	0									2.131919	0					0	0
Loading	14.528	4.918221	1.506451	0			4.918221	1.518974	0									2.644841	0					0	0
Loading	15.68	5.641982	1.619829	0			5.641982	1.632165	0									3.242501	0					0	0
Loading	16.832	6.415973	1.733438	0			6.415973	1.745575	0									3.926247	0					0	0
Loading	17.984	7.240437	1.853019	0			7.240437	1.864943	0									4.741317	0					0	0
Loading	19.136	8.114645	1.975569	0			8.114645	1.987267	0									5.680465	0					0	0
Loading	20.288	9.038718	2.096422	0			9.038718	2.107882	0									6.714941	0					0	0
Maximum	22.528	10.01326	2.264985	0			10.01326	2.276194	0	2.052857	5.80949	34.76939	2.894067	0.09443861	-380		2.6408440167759	6.129044	2.223588					0	0	2.301029	8.929036	0.06995144
Unloading	23.616	9.521867	2.268376	0			9.521867	2.279711	0															0	0
Unloading	24.768	9.032531	2.26144	0			9.032531	2.272902	0															0	0
Unloading	25.856	8.541981	2.248683	0			8.541981	2.260271	0															0	0
Unloading	26.944	8.053128	2.232189	0			8.053128	2.243903	0															0	0
Unloading	28.032	7.565125	2.213961	0			7.565125	2.225801	0															0	0
Unloading	29.12	7.075059	2.194654	0			7.075059	2.206621	0															0	0
Unloading	30.208	6.585842	2.171725	0			6.585842	2.183818	0															0	0
Unloading	31.232	6.094923	2.148949	0			6.094923	2.161168	0															0	0
Unloading	32.32	5.607159	2.124516	0			5.607159	2.136861	0															0	0
Unloading	33.408	5.116603	2.099159	0			5.116603	2.111631	0															0	0
Unloading	34.496	4.627504	2.072529	0			4.627504	2.085127	0															0	0
Unloading	35.52	4.141678	2.042701	0			4.141678	2.055424	0															0	0
Unloading	36.544	3.649666	2.009751	0			3.649666	2.022602	0															0	0
Unloading	37.632	3.158259	1.974336	0			3.158259	1.987313	0															0	0
Unloading	38.656	2.671704	1.93549	0			2.671704	1.948593	0															0	0
Unloading	39.744	2.179806	1.892366	0			2.179806	1.905596	0															0	0
Unloading	40.768	1.692038	1.842614	0			1.692038	1.85597	0															0	0
Unloading	41.728	1.202808	1.780762	0			1.202808	1.794244	0															0	0
Unloading	42.816	0.7104281	1.700333	0			0.7104281	1.713942	0															0	0
Unloading	43.968	0.2239873	1.55416	0			0.2239873	1.567894	0															0	0
