# Supplementary material for: Nanomechanical Properties of Rib Bones in Diabetic vs. Healthy Rat Models
Source: Nanomaterials (Basel). 2025 Oct 17;15(20):1582. doi: 10.3390/nano15201582 (PMC12566810; doi:10.3390/nano15201582)
Supplement: Supplementary file 1 [file nanomaterials-15-01582-s001.zip › Nanoindentation data/raw static/sample 25/BERK_10mN_DB_OX.020]

TD;BERK_10mN_DB_OX.020;0;0.1391762;0;0.02406771;1.58445;0:0:0;25/04/25:12:27:00;True;0.000258;; ;2;0;0;101.0885;Poly2/70%;1.024342;	t (sec)	P (raw)	ht (raw)	S	Lateral Force (mN)	Lateral Distance (um)	P (mN)	ht (um)	ADC 4/0	hc	a	dP/dh	E*(GPa)	H (GPa)	Position(um)	Friction	E (GPa)	Up (nJ)	Ue (nJ)	E1	E2	n1	n2	AE/C	AE/S	h corr	HV	HM	-	-
IC	0	0.01832405	-0.001503043	0			0.01832405	0.1376732	0									0	0					0	0
Loading	0.704	0.04259058	0.03749721	0			0.04259058	0.1766624	0									0.001187506	0					0	0
Loading	1.984	0.1193975	0.3112741	0			0.1193975	0.4504195	0									0.0233602	0					0	0
Loading	3.136	0.243159	0.5423484	0			0.243159	0.6814618	0									0.06524315	0					0	0
Loading	4.224	0.4206769	0.7125322	0			0.4206769	0.8515999	0									0.121715	0					0	0
Loading	5.312	0.6389614	0.8573574	0			0.6389614	0.9963687	0									0.1984163	0					0	0
Loading	6.336	0.9149982	0.9679616	0			0.9149982	1.106902	0									0.2842984	0					0	0
Loading	7.424	1.241637	1.041261	0			1.241637	1.180117	0									0.3632475	0					0	0
Loading	8.448	1.618993	1.1077	0			1.618993	1.246459	0									0.4581374	0					0	0
Loading	9.472	2.042455	1.171211	0			2.042455	1.30986	0									0.5742071	0					0	0
Loading	10.496	2.514816	1.233449	0			2.514816	1.371976	0									0.7157469	0					0	0
Loading	11.584	3.043839	1.293914	0			3.043839	1.432305	0									0.8834209	0					0	0
Loading	12.608	3.615815	1.349988	0			3.615815	1.488231	0									1.069645	0					0	0
Loading	13.696	4.242875	1.404595	0			4.242875	1.542677	0									1.283582	0					0	0
Loading	14.784	4.914582	1.461593	0			4.914582	1.599501	0									1.543764	0					0	0
Loading	15.872	5.640649	1.518744	0			5.640649	1.656465	0									1.844398	0					0	0
Loading	17.024	6.413304	1.57682	0			6.413304	1.714342	0									2.193221	0					0	0
Loading	18.112	7.236798	1.636245	0			7.236798	1.773554	0									2.597346	0					0	0
Loading	19.2	8.109671	1.697559	0			8.109671	1.834643	0									3.066096	0					0	0
Loading	20.352	9.033988	1.759103	0			9.033988	1.895948	0									3.591593	0					0	0
Maximum	22.592	10.00793	1.844001	0			10.00793	1.980595	0	1.83204	5.184588	52.24445	4.872764	0.118513	0		4.45478710487816	2.933565	1.463948					0	0	2.002759	11.20523	0.09228956
Unloading	23.744	9.518956	1.841304	0			9.518956	1.978024	0															0	0
Unloading	24.896	9.030226	1.83402	0			9.030226	1.970866	0															0	0
Unloading	26.048	8.539798	1.825156	0			8.539798	1.962129	0															0	0
Unloading	27.2	8.049853	1.815098	0			8.049853	1.952197	0															0	0
Unloading	28.288	7.561365	1.801725	0			7.561365	1.93895	0															0	0
Unloading	29.312	7.071783	1.7887	0			7.071783	1.926052	0															0	0
Unloading	30.4	6.581594	1.774788	0			6.581594	1.912266	0															0	0
Unloading	31.488	6.092254	1.760336	0			6.092254	1.897941	0															0	0
Unloading	32.512	5.603398	1.745576	0			5.603398	1.883307	0															0	0
Unloading	33.6	5.112236	1.730508	0			5.112236	1.868365	0															0	0
Unloading	34.688	4.624472	1.712896	0			4.624472	1.850879	0															0	0
Unloading	35.712	4.136341	1.694437	0			4.136341	1.832546	0															0	0
Unloading	36.736	3.644449	1.6759	0			3.644449	1.814136	0															0	0
Unloading	37.824	3.154497	1.656554	0			3.154497	1.794916	0															0	0
Unloading	38.848	2.666244	1.632854	0			2.666244	1.771342	0															0	0
Unloading	39.936	2.177503	1.606225	0			2.177503	1.744839	0															0	0
Unloading	40.96	1.686943	1.571733	0			1.686943	1.710474	0															0	0
Unloading	41.984	1.19553	1.525719	0			1.19553	1.664587	0															0	0
Unloading	43.072	0.7063038	1.467681	0			0.7063038	1.606675	0															0	0
Unloading	44.16	0.2213186	1.376501	0			0.2213186	1.51562	0															0	0
