# Supplementary material for: Nanomechanical Properties of Rib Bones in Diabetic vs. Healthy Rat Models
Source: Nanomaterials (Basel). 2025 Oct 17;15(20):1582. doi: 10.3390/nano15201582 (PMC12566810; doi:10.3390/nano15201582)
Supplement: Supplementary file 1 [file nanomaterials-15-01582-s001.zip › Nanoindentation data/raw static/sample 25/BERK_10mN_DB_OX.021]

TD;BERK_10mN_DB_OX.021;0;0.02484696;0;0.02293075;1.078916;-20:0:0;25/04/25:12:28:45;True;0.000258;; ;2;0;0;94.25546;Poly2/70%;1.024342;	t (sec)	P (raw)	ht (raw)	S	Lateral Force (mN)	Lateral Distance (um)	P (mN)	ht (um)	ADC 4/0	hc	a	dP/dh	E*(GPa)	H (GPa)	Position(um)	Friction	E (GPa)	Up (nJ)	Ue (nJ)	E1	E2	n1	n2	AE/C	AE/S	h corr	HV	HM	-	-
IC	0	0.02293075	0.0004242607	0			0.02293075	0.02527122	0									0	0					0	0
Loading	0.704	0.04368089	0.0124477	0			0.04368089	0.03728339	0									0.0004000752	0					0	0
Loading	1.664	0.1175736	0.09160586	0			0.1175736	0.1164225	0									0.006780844	0					0	0
Loading	2.752	0.2458277	0.2446796	0			0.2458277	0.2694632	0									0.03458844	0					0	0
Loading	3.84	0.4226149	0.3731663	0			0.4226149	0.3979042	0									0.07751615	0					0	0
Loading	4.8	0.6432056	0.4508205	0			0.6432056	0.4755015	0									0.1188686	0					0	0
Loading	5.824	0.9162112	0.5299397	0			0.9162112	0.5545503	0									0.1805035	0					0	0
Loading	6.848	1.242	0.6006181	0			1.242	0.6251447	0									0.2566824	0					0	0
Loading	7.872	1.615713	0.6623561	0			1.615713	0.6867862	0									0.3447592	0					0	0
Loading	8.896	2.043061	0.7254431	0			2.043061	0.749763	0									0.4599682	0					0	0
Loading	9.984	2.520031	0.7864097	0			2.520031	0.8106065	0									0.5987854	0					0	0
Loading	11.008	3.041291	0.8488804	0			3.041291	0.8729427	0									0.7721213	0					0	0
Loading	12.096	3.619212	0.9132383	0			3.619212	0.9371515	0									0.9859527	0					0	0
Loading	13.184	4.244327	0.9762864	0			4.244327	1.000038	0									1.233208	0					0	0
Loading	14.272	4.916887	1.039797	0			4.916887	1.063375	0									1.52333	0					0	0
Loading	15.424	5.637856	1.106121	0			5.637856	1.129513	0									1.872365	0					0	0
Loading	16.512	6.416701	1.172598	0			6.416701	1.195789	0									2.271828	0					0	0
Loading	17.6	7.241284	1.241774	0			7.241284	1.264753	0									2.742783	0					0	0
Loading	18.752	8.11331	1.313416	0			8.11331	1.33617	0									3.291072	0					0	0
Loading	19.904	9.037625	1.388448	0			9.037625	1.410963	0									3.932458	0					0	0
Maximum	22.08	10.01169	1.481517	0			10.01169	1.503781	0	1.344457	3.804749	48.73124	6.193424	0.2201433	-20		5.66929259612566	3.032541	1.783976					0	0	1.520046	20.81423	0.1602727
Unloading	23.232	9.521987	1.478781	0			9.521987	1.501171	0															0	0
Unloading	24.32	9.030103	1.470418	0			9.030103	1.492935	0															0	0
Unloading	25.408	8.539311	1.461208	0			8.539311	1.483852	0															0	0
Unloading	26.496	8.050943	1.449261	0			8.050943	1.472031	0															0	0
Unloading	27.648	7.56464	1.436389	0			7.56464	1.459284	0															0	0
Unloading	28.736	7.074573	1.421822	0			7.074573	1.444844	0															0	0
Unloading	29.76	6.583776	1.406561	0			6.583776	1.429709	0															0	0
Unloading	30.848	6.096014	1.391725	0			6.096014	1.414999	0															0	0
Unloading	31.872	5.60279	1.373188	0			5.60279	1.396589	0															0	0
Unloading	32.96	5.114055	1.354767	0			5.114055	1.378294	0															0	0
Unloading	33.984	4.626289	1.336038	0			4.626289	1.359691	0															0	0
Unloading	35.072	4.136823	1.313146	0			4.136823	1.336926	0															0	0
Unloading	36.096	3.645659	1.284551	0			3.645659	1.308457	0															0	0
Unloading	37.12	3.158379	1.248132	0			3.158379	1.272164	0															0	0
Unloading	38.144	2.667942	1.207899	0			2.667942	1.232058	0															0	0
Unloading	39.168	2.179563	1.169245	0			2.179563	1.19353	0															0	0
Unloading	40.192	1.686578	1.12142	0			1.686578	1.145832	0															0	0
Unloading	41.28	1.19565	1.074751	0			1.19565	1.099289	0															0	0
Unloading	42.24	0.708119	1.012821	0			0.708119	1.037485	0															0	0
Unloading	43.328	0.2219237	0.9185951	0			0.2219237	0.9433848	0															0	0
