# Supplementary material for: Nanomechanical Properties of Rib Bones in Diabetic vs. Healthy Rat Models
Source: Nanomaterials (Basel). 2025 Oct 17;15(20):1582. doi: 10.3390/nano15201582 (PMC12566810; doi:10.3390/nano15201582)
Supplement: Supplementary file 1 [file nanomaterials-15-01582-s001.zip › Nanoindentation data/raw static/sample 25/BERK_10mN_DB_OX.022]

TD;BERK_10mN_DB_OX.022;0;0.0175006;0;0.009949789;1.316004;-40:0:0;25/04/25:12:30:27;True;0.000258;; ;2;0;0;108.9057;Poly2/70%;1.024342;	t (sec)	P (raw)	ht (raw)	S	Lateral Force (mN)	Lateral Distance (um)	P (mN)	ht (um)	ADC 4/0	hc	a	dP/dh	E*(GPa)	H (GPa)	Position(um)	Friction	E (GPa)	Up (nJ)	Ue (nJ)	E1	E2	n1	n2	AE/C	AE/S	h corr	HV	HM	-	-
IC	0	0.009949789	-0.0002311677	0			0.009949789	0.01726943	0									0	0					0	0
Loading	0.704	0.03361122	0.01934556	0			0.03361122	0.03683749	0									0.0004262022	0					0	0
Loading	1.792	0.1085971	0.1303369	0			0.1085971	0.1478095	0									0.008316774	0					0	0
Loading	2.88	0.2311485	0.2686114	0			0.2311485	0.2860524	0									0.03180048	0					0	0
Loading	3.904	0.4109697	0.378446	0			0.4109697	0.3958406	0									0.06704897	0					0	0
Loading	4.928	0.631923	0.4774501	0			0.631923	0.4947877	0									0.1186446	0					0	0
Loading	5.952	0.9062642	0.5715218	0			0.9062642	0.5887886	0									0.1909401	0					0	0
Loading	7.04	1.232541	0.6606219	0			1.232541	0.6778045	0									0.2861339	0					0	0
Loading	8.128	1.603948	0.7487195	0			1.603948	0.7658063	0									0.410942	0					0	0
Loading	9.152	2.031415	0.8256412	0			2.031415	0.8426177	0									0.5505606	0					0	0
Loading	10.176	2.50608	0.8989023	0			2.50608	0.9157563	0									0.7164936	0					0	0
Loading	11.328	3.032676	0.9772111	0			3.032676	0.9939293	0									0.9329843	0					0	0
Loading	12.352	3.608049	1.057409	0			3.608049	1.073979	0									1.198778	0					0	0
Loading	13.44	4.234138	1.129667	0			4.234138	1.146075	0									1.481473	0					0	0
Loading	14.528	4.901601	1.195914	0			4.901601	1.21215	0									1.783295	0					0	0
Loading	15.616	5.631549	1.265783	0			5.631549	1.281831	0									2.150276	0					0	0
Loading	16.768	6.406632	1.339736	0			6.406632	1.355584	0									2.594202	0					0	0
Loading	17.856	7.230488	1.418122	0			7.230488	1.433757	0									3.127228	0					0	0
Loading	19.008	8.102878	1.5004	0			8.102878	1.51581	0									3.756303	0					0	0
Loading	20.224	9.029015	1.58684	0			9.029015	1.602011	0									4.494696	0					0	0
Maximum	22.4	10.00235	1.710238	0			10.00235	1.725158	0	1.571725	4.447909	50.55525	5.496166	0.1609313	-40		5.02769884449284	4.052717	1.643615					0	0	1.744172	15.21582	0.1216154
Unloading	23.552	9.511919	1.713166	0			9.511919	1.728213	0															0	0
Unloading	24.704	9.022947	1.708118	0			9.022947	1.723291	0															0	0
Unloading	25.856	8.53446	1.697212	0			8.53446	1.712511	0															0	0
Unloading	26.944	8.040027	1.686499	0			8.040027	1.701925	0															0	0
Unloading	28.032	7.555299	1.67382	0			7.555299	1.689371	0															0	0
Unloading	29.12	7.062321	1.663068	0			7.062321	1.678747	0															0	0
Unloading	30.208	6.572131	1.646535	0			6.572131	1.66234	0															0	0
Unloading	31.296	6.084611	1.629501	0			6.084611	1.645432	0															0	0
Unloading	32.32	5.593207	1.612121	0			5.593207	1.628179	0															0	0
Unloading	33.408	5.10338	1.594124	0			5.10338	1.610308	0															0	0
Unloading	34.432	4.611368	1.574084	0			4.611368	1.590395	0															0	0
Unloading	35.52	4.124815	1.551617	0			4.124815	1.568053	0															0	0
Unloading	36.544	3.637898	1.529728	0			3.637898	1.54629	0															0	0
Unloading	37.568	3.147701	1.503984	0			3.147701	1.520673	0															0	0
Unloading	38.592	2.656537	1.471998	0			2.656537	1.488813	0															0	0
Unloading	39.616	2.167918	1.435695	0			2.167918	1.452636	0															0	0
Unloading	40.64	1.675052	1.391377	0			1.675052	1.408445	0															0	0
Unloading	41.728	1.187282	1.339505	0			1.187282	1.356699	0															0	0
Unloading	42.816	0.6947756	1.269097	0			0.6947756	1.286418	0															0	0
Unloading	43.968	0.2083376	1.148512	0			0.2083376	1.165959	0															0	0
