# Supplementary material for: Nanomechanical Properties of Rib Bones in Diabetic vs. Healthy Rat Models
Source: Nanomaterials (Basel). 2025 Oct 17;15(20):1582. doi: 10.3390/nano15201582 (PMC12566810; doi:10.3390/nano15201582)
Supplement: Supplementary file 1 [file nanomaterials-15-01582-s001.zip › Nanoindentation data/raw static/sample 25/BERK_10mN_DB_OX.023]

TD;BERK_10mN_DB_OX.023;0;0.01543961;0;0.01941436;3.058292;-60:0:0;25/04/25:12:32:14;True;0.000258;; ;2;0;0;83.56656;Poly2/70%;1.024342;	t (sec)	P (raw)	ht (raw)	S	Lateral Force (mN)	Lateral Distance (um)	P (mN)	ht (um)	ADC 4/0	hc	a	dP/dh	E*(GPa)	H (GPa)	Position(um)	Friction	E (GPa)	Up (nJ)	Ue (nJ)	E1	E2	n1	n2	AE/C	AE/S	h corr	HV	HM	-	-
IC	0	0.01941436	0.0006554283	0			0.01941436	0.01609504	0									0	0					0	0
Loading	0.704	0.04137468	0.0168417	0			0.04137468	0.03227064	0									0.0004916496	0					0	0
Loading	1.728	0.1172111	0.1140346	0			0.1172111	0.129444	0									0.008196807	0					0	0
Loading	2.816	0.2410954	0.2742392	0			0.2410954	0.2896166	0									0.03689225	0					0	0
Loading	4.096	0.4146088	0.5652403	0			0.4146088	0.580573	0									0.1322829	0					0	0
Loading	5.44	0.6425977	0.9151276	0			0.6425977	0.9304014	0									0.3172033	0					0	0
Loading	6.72	0.9159686	1.199228	0			0.9159686	1.214431	0									0.5385429	0					0	0
Loading	8	1.238238	1.482596	0			1.238238	1.497716	0									0.84367	0					0	0
Loading	9.28	1.615836	1.753439	0			1.615836	1.768462	0									1.230034	0					0	0
Loading	10.56	2.038451	1.983932	0			2.038451	1.998846	0									1.650979	0					0	0
Loading	11.712	2.513843	2.156117	0			2.513843	2.170908	0									2.042618	0					0	0
Loading	12.8	3.041291	2.300324	0			3.041291	2.314979	0									2.442785	0					0	0
Loading	13.952	3.613021	2.442142	0			3.613021	2.456649	0									2.914143	0					0	0
Loading	15.04	4.241293	2.571472	0			4.241293	2.585817	0									3.421406	0					0	0
Loading	16.192	4.910455	2.706738	0			4.910455	2.720911	0									4.039579	0					0	0
Loading	17.344	5.635066	2.845318	0			5.635066	2.859304	0									4.769292	0					0	0
Loading	18.56	6.410633	2.976653	0			6.410633	2.990439	0									5.559098	0					0	0
Loading	19.776	7.236554	3.102245	0			7.236554	3.115818	0									6.414634	0					0	0
Loading	20.928	8.110154	3.228994	0			8.110154	3.242341	0									7.38549	0					0	0
Loading	22.08	9.03168	3.353121	0			9.03168	3.36623	0									8.447332	0					0	0
Maximum	24.32	10.00938	3.522607	0			10.00938	3.535464	0	3.356524	9.498806	43.37933	2.208327	0.03531175	-60		2.01379185285837	8.231669	1.888299					0	0	3.57607	3.338675	0.0289508
Unloading	25.408	9.520046	3.528773	0			9.520046	3.541756	0															0	0
Unloading	26.56	9.02792	3.525227	0			9.02792	3.538337	0															0	0
Unloading	27.648	8.537733	3.516672	0			8.537733	3.529909	0															0	0
Unloading	28.736	8.049003	3.503685	0			8.049003	3.517048	0															0	0
Unloading	29.824	7.560878	3.487692	0			7.560878	3.501181	0															0	0
Unloading	30.848	7.072511	3.472624	0			7.072511	3.486239	0															0	0
Unloading	31.936	6.580016	3.455013	0			6.580016	3.468755	0															0	0
Unloading	32.96	6.093223	3.435244	0			6.093223	3.449111	0															0	0
Unloading	34.048	5.601092	3.417015	0			5.601092	3.43101	0															0	0
Unloading	35.136	5.110901	3.394664	0			5.110901	3.408785	0															0	0
Unloading	36.16	4.623378	3.371426	0			4.623378	3.385673	0															0	0
Unloading	37.248	4.135975	3.346686	0			4.135975	3.361058	0															0	0
Unloading	38.336	3.645054	3.319093	0			3.645054	3.333592	0															0	0
Unloading	39.36	3.153281	3.289342	0			3.153281	3.303968	0															0	0
Unloading	40.384	2.665513	3.253118	0			2.665513	3.26787	0															0	0
Unloading	41.408	2.176167	3.212846	0			2.176167	3.227724	0															0	0
Unloading	42.432	1.684149	3.165754	0			1.684149	3.180759	0															0	0
Unloading	43.456	1.196621	3.107101	0			1.196621	3.122232	0															0	0
Unloading	44.544	0.7053276	3.022589	0			0.7053276	3.037847	0															0	0
Unloading	45.76	0.2197402	2.83052	0			0.2197402	2.845903	0															0	0
