# Supplementary material for: Nanomechanical Properties of Rib Bones in Diabetic vs. Healthy Rat Models
Source: Nanomaterials (Basel). 2025 Oct 17;15(20):1582. doi: 10.3390/nano15201582 (PMC12566810; doi:10.3390/nano15201582)
Supplement: Supplementary file 1 [file nanomaterials-15-01582-s001.zip › Nanoindentation data/raw static/sample 25/BERK_10mN_DB_OX.024]

TD;BERK_10mN_DB_OX.024;0;0;0;0;3.393419;-80:0:0;25/04/25:12:33:59;True;0.000258;; ;2;0;0;190.0629;Poly2/70%;1.024342;	t (sec)	P (raw)	ht (raw)	S	Lateral Force (mN)	Lateral Distance (um)	P (mN)	ht (um)	ADC 4/0	hc	a	dP/dh	E*(GPa)	H (GPa)	Position(um)	Friction	E (GPa)	Up (nJ)	Ue (nJ)	E1	E2	n1	n2	AE/C	AE/S	h corr	HV	HM	-	-
IC	0	0.01492183	-0.0002320742	0			0.01492183	-0.0002320742	0									-1.731486E-06	1.731486E-06					0	0
Loading	1.28	0.036885	0.1983174	0			0.036885	0.1983079	0									0.005142863	0					0	0
Loading	2.624	0.1127186	0.6580011	0			0.1127186	0.657972	0									0.03952656	0					0	0
Loading	3.712	0.2417005	0.848224	0			0.2417005	0.8481616	0									0.07322998	0					0	0
Loading	4.736	0.412785	1.00546	0			0.412785	1.005354	0									0.1246701	0					0	0
Loading	5.952	0.6330132	1.264357	0			0.6330132	1.264194	0									0.2600172	0					0	0
Loading	7.232	0.9111164	1.620252	0			0.9111164	1.620017	0									0.5347357	0					0	0
Loading	8.512	1.235204	1.933524	0			1.235204	1.933205	0									0.8708365	0					0	0
Loading	9.856	1.611227	2.240359	0			1.611227	2.239943	0									1.307391	0					0	0
Loading	11.072	2.037115	2.461563	0			2.037115	2.461038	0									1.710706	0					0	0
Loading	12.224	2.513358	2.640954	0			2.513358	2.640306	0									2.118583	0					0	0
Loading	13.312	3.03595	2.796298	0			3.03595	2.795515	0									2.549234	0					0	0
Loading	14.464	3.611928	2.94482	0			3.611928	2.943888	0									3.042417	0					0	0
Loading	15.552	4.23911	3.056963	0			4.23911	3.055869	0									3.482001	0					0	0
Loading	16.64	4.909242	3.1545	0			4.909242	3.153234	0									3.927365	0					0	0
Loading	17.728	5.63555	3.244214	0			5.63555	3.24276	0									4.399382	0					0	0
Loading	18.816	6.409298	3.329805	0			6.409298	3.328151	0									4.913643	0					0	0
Loading	19.968	7.235946	3.417477	0			7.235946	3.41561	0									5.510343	0					0	0
Loading	21.12	8.107484	3.504301	0			8.107484	3.502209	0									6.174705	0					0	0
Loading	22.272	9.033135	3.594554	0			9.033135	3.592223	0									6.946153	0					0	0
Maximum	24.448	10.00695	3.716099	0			10.00695	3.713517	0	3.59348	10.16938	64.6501	3.074144	0.03080087	-80		2.80564491689353	6.755944	1.40072					0	0	3.75699	2.912178	0.02622329
Unloading	25.6	9.515799	3.721687	0			9.515799	3.719232	0															0	0
Unloading	26.752	9.025492	3.717448	0			9.025492	3.715119	0															0	0
Unloading	27.84	8.536156	3.710704	0			8.536156	3.708502	0															0	0
Unloading	28.928	8.043422	3.703151	0			8.043422	3.701076	0															0	0
Unloading	30.016	7.558693	3.69371	0			7.558693	3.69176	0															0	0
Unloading	31.104	7.067656	3.682726	0			7.067656	3.680902	0															0	0
Unloading	32.192	6.578195	3.671705	0			6.578195	3.670008	0															0	0
Unloading	33.216	6.088612	3.658256	0			6.088612	3.656685	0															0	0
Unloading	34.304	5.599271	3.642648	0			5.599271	3.641203	0															0	0
Unloading	35.328	5.10629	3.628004	0			5.10629	3.626687	0															0	0
Unloading	36.416	4.618402	3.612242	0			4.618402	3.61105	0															0	0
Unloading	37.504	4.132091	3.594708	0			4.132091	3.593642	0															0	0
Unloading	38.528	3.640687	3.575401	0			3.640687	3.574462	0															0	0
Unloading	39.616	3.150247	3.551508	0			3.150247	3.550695	0															0	0
Unloading	40.64	2.662479	3.526575	0			2.662479	3.525888	0															0	0
Unloading	41.6	2.171315	3.497595	0			2.171315	3.497035	0															0	0
Unloading	42.624	1.680267	3.45821	0			1.680267	3.457777	0															0	0
Unloading	43.648	1.193221	3.40792	0			1.193221	3.407612	0															0	0
Unloading	44.736	0.7008379	3.329111	0			0.7008379	3.32893	0															0	0
Unloading	45.952	0.2154931	3.1271	0			0.2154931	3.127044	0															0	0
