# Supplementary material for: Nanomechanical Properties of Rib Bones in Diabetic vs. Healthy Rat Models
Source: Nanomaterials (Basel). 2025 Oct 17;15(20):1582. doi: 10.3390/nano15201582 (PMC12566810; doi:10.3390/nano15201582)
Supplement: Supplementary file 1 [file nanomaterials-15-01582-s001.zip › Nanoindentation data/raw static/sample 25/BERK_10mN_DB_OX.025]

TD;BERK_10mN_DB_OX.025;0;0.02305549;0;0.02014219;2.476521;-100:0:0;25/04/25:12:35:45;True;0.000258;; ;2;0;0;117.8394;Poly2/70%;1.024342;	t (sec)	P (raw)	ht (raw)	S	Lateral Force (mN)	Lateral Distance (um)	P (mN)	ht (um)	ADC 4/0	hc	a	dP/dh	E*(GPa)	H (GPa)	Position(um)	Friction	E (GPa)	Up (nJ)	Ue (nJ)	E1	E2	n1	n2	AE/C	AE/S	h corr	HV	HM	-	-
IC	0	0.02014219	0.0006164471	0			0.02014219	0.02367194	0									0	0					0	0
Loading	0.704	0.04489393	0.02489631	0			0.04489393	0.04794022	0									0.0007891574	0					0	0
Loading	1.664	0.1183043	0.1052864	0			0.1183043	0.1283114	0									0.007347374	0					0	0
Loading	2.624	0.24498	0.2020179	0			0.24498	0.2250102	0									0.02491195	0					0	0
Loading	3.776	0.4187331	0.3565947	0			0.4187331	0.3795422	0									0.07619441	0					0	0
Loading	4.992	0.6398091	0.6071696	0			0.6398091	0.6300601	0									0.2087863	0					0	0
Loading	6.272	0.9158487	0.8800191	0			0.9158487	0.9028383	0									0.4209611	0					0	0
Loading	7.424	1.240909	1.068777	0			1.240909	1.091512	0									0.6244227	0					0	0
Loading	8.576	1.616444	1.237843	0			1.616444	1.260481	0									0.8658248	0					0	0
Loading	9.664	2.043183	1.368871	0			2.043183	1.391399	0									1.10538	0					0	0
Loading	10.752	2.517848	1.493695	0			2.517848	1.516101	0									1.389765	0					0	0
Loading	11.84	3.040805	1.603103	0			3.040805	1.625374	0									1.69347	0					0	0
Loading	12.928	3.619089	1.714246	0			3.619089	1.736368	0									2.063075	0					0	0
Loading	14.016	4.242509	1.833674	0			4.242509	1.855635	0									2.53189	0					0	0
Loading	15.168	4.914945	1.970174	0			4.914945	1.991961	0									3.156089	0					0	0
Loading	16.32	5.6381	2.123244	0			5.6381	2.144845	0									3.962785	0					0	0
Loading	17.472	6.413909	2.277009	0			6.413909	2.29841	0									4.888168	0					0	0
Loading	18.688	7.238737	2.423798	0			7.238737	2.444986	0									5.888744	0					0	0
Loading	19.84	8.112946	2.563264	0			8.112946	2.584226	0									6.957527	0					0	0
Loading	21.056	9.032773	2.696718	0			9.032773	2.717443	0									8.099578	0					0	0
Maximum	23.296	10.00926	2.872795	0			10.00926	2.893268	0	2.736988	7.745547	49.66843	3.100828	0.05310652	-100		2.83007059257054	8.436769	1.456223					0	0	2.926379	5.021145	0.04323209
Unloading	24.384	9.520288	2.884664	0			9.520288	2.905263	0									9.890738	0					0	0
Unloading	25.472	9.028769	2.88478	0			9.028769	2.905506	0															0	0
Unloading	26.56	8.539918	2.878498	0			8.539918	2.89935	0															0	0
Unloading	27.648	8.050339	2.869481	0			8.050339	2.89046	0															0	0
Unloading	28.8	7.56282	2.857572	0			7.56282	2.878676	0															0	0
Unloading	29.888	7.073117	2.843121	0			7.073117	2.864352	0															0	0
Unloading	30.976	6.583535	2.827398	0			6.583535	2.848755	0															0	0
Unloading	32.064	6.092981	2.81129	0			6.092981	2.832774	0															0	0
Unloading	33.088	5.604854	2.794834	0			5.604854	2.816443	0															0	0
Unloading	34.24	5.114663	2.775565	0			5.114663	2.797301	0															0	0
Unloading	35.264	4.622408	2.757067	0			4.622408	2.77893	0															0	0
Unloading	36.288	4.135248	2.738338	0			4.135248	2.760327	0															0	0
Unloading	37.376	3.644811	2.715178	0			3.644811	2.737293	0															0	0
Unloading	38.464	3.156315	2.690206	0			3.156315	2.712447	0															0	0
Unloading	39.488	2.669518	2.662459	0			2.669518	2.684826	0															0	0
Unloading	40.576	2.175682	2.633672	0			2.175682	2.656166	0															0	0
Unloading	41.664	1.688276	2.598256	0			1.688276	2.620876	0															0	0
Unloading	42.752	1.198561	2.55598	0			1.198561	2.578726	0															0	0
Unloading	43.776	0.7081219	2.499831	0			0.7081219	2.522704	0															0	0
Unloading	44.864	0.2224089	2.395742	0			0.2224089	2.41874	0															0	0
