# Supplementary material for: Nanomechanical Properties of Rib Bones in Diabetic vs. Healthy Rat Models
Source: Nanomaterials (Basel). 2025 Oct 17;15(20):1582. doi: 10.3390/nano15201582 (PMC12566810; doi:10.3390/nano15201582)
Supplement: Supplementary file 1 [file nanomaterials-15-01582-s001.zip › Nanoindentation data/raw static/sample 25/BERK_10mN_DB_OX.026]

TD;BERK_10mN_DB_OX.026;0;0.01607035;0;0.01965697;1.984369;-120:0:0;25/04/25:12:37:33;True;0.000258;; ;2;0;0;109.1018;Poly2/70%;1.024342;	t (sec)	P (raw)	ht (raw)	S	Lateral Force (mN)	Lateral Distance (um)	P (mN)	ht (um)	ADC 4/0	hc	a	dP/dh	E*(GPa)	H (GPa)	Position(um)	Friction	E (GPa)	Up (nJ)	Ue (nJ)	E1	E2	n1	n2	AE/C	AE/S	h corr	HV	HM	-	-
IC	0	0.01965697	-0.001232894	0			0.01965697	0.01483746	0									0	0					0	0
Loading	0.704	0.04756547	0.01371957	0			0.04756547	0.02977765	0									0.000502158	0					0	0
Loading	1.792	0.1176964	0.1385456	0			0.1176964	0.1545856	0									0.01081516	0					0	0
Loading	2.944	0.2423113	0.3573272	0			0.2423113	0.373335	0									0.05019089	0					0	0
Loading	4.16	0.4184905	0.5751443	0			0.4184905	0.5911067	0									0.1221429	0					0	0
Loading	5.312	0.6429659	0.7805526	0			0.6429659	0.7964571	0									0.2311281	0					0	0
Loading	6.464	0.9164566	0.9469979	0			0.9164566	0.9628318	0									0.3608523	0					0	0
Loading	7.552	1.243821	1.082073	0			1.243821	1.097822	0									0.5066605	0					0	0
Loading	8.64	1.616932	1.210058	0			1.616932	1.225711	0									0.6895899	0					0	0
Loading	9.792	2.043183	1.338735	0			2.043183	1.354278	0									0.9248749	0					0	0
Loading	10.88	2.516757	1.461902	0			2.516757	1.477323	0									1.205414	0					0	0
Loading	11.968	3.042506	1.58237	0			3.042506	1.597655	0									1.539893	0					0	0
Loading	13.056	3.616543	1.689929	0			3.616543	1.705066	0									1.89752	0					0	0
Loading	14.144	4.242024	1.795175	0			4.242024	1.810151	0									2.310429	0					0	0
Loading	15.232	4.913855	1.884042	0			4.913855	1.898845	0									2.716465	0					0	0
Loading	16.384	5.639314	1.958189	0			5.639314	1.972804	0									3.106715	0					0	0
Loading	17.472	6.412212	2.031487	0			6.412212	2.045903	0									3.547193	0					0	0
Loading	18.624	7.23886	2.10914	0			7.23886	2.123343	0									4.075762	0					0	0
Loading	19.712	8.1104	2.188797	0			8.1104	2.202775	0									4.685374	0					0	0
Loading	20.864	9.034837	2.271382	0			9.034837	2.285121	0									5.391294	0					0	0
Maximum	23.104	10.01084	2.381754	0			10.01084	2.395241	0	2.241164	6.342389	50.38651	3.841589	0.07921638	-120		3.50861972912102	4.630737	1.809702					0	0	2.422354	7.489795	0.06310456
Unloading	24.256	9.520898	2.381677	0			9.520898	2.395291	0															0	0
Unloading	25.408	9.029498	2.375703	0			9.029498	2.389444	0															0	0
Unloading	26.496	8.540647	2.366416	0			8.540647	2.380283	0															0	0
Unloading	27.584	8.052524	2.355394	0			8.052524	2.369387	0															0	0
Unloading	28.672	7.560758	2.343409	0			7.560758	2.357529	0															0	0
Unloading	29.824	7.071663	2.329266	0			7.071663	2.343512	0															0	0
Unloading	30.912	6.585235	2.314622	0			6.585235	2.328993	0															0	0
Unloading	32	6.094317	2.297318	0			6.094317	2.311816	0															0	0
Unloading	33.088	5.605219	2.280208	0			5.605219	2.294832	0															0	0
Unloading	34.176	5.113694	2.260322	0			5.113694	2.275073	0															0	0
Unloading	35.2	4.62702	2.23747	0			4.62702	2.252347	0															0	0
Unloading	36.288	4.136583	2.21242	0			4.136583	2.227423	0															0	0
Unloading	37.376	3.644691	2.184789	0			3.644691	2.199919	0															0	0
Unloading	38.4	3.15559	2.154845	0			3.15559	2.170101	0															0	0
Unloading	39.424	2.668793	2.115807	0			2.668793	2.131189	0															0	0
Unloading	40.448	2.178111	2.072915	0			2.178111	2.088423	0															0	0
Unloading	41.472	1.687186	2.025938	0			1.687186	2.041573	0															0	0
Unloading	42.496	1.198442	1.967129	0			1.198442	1.98289	0															0	0
Unloading	43.584	0.7095776	1.877067	0			0.7095776	1.892954	0															0	0
Unloading	44.736	0.2205908	1.726617	0			0.2205908	1.74263	0															0	0
