# Supplementary material for: Nanomechanical Properties of Rib Bones in Diabetic vs. Healthy Rat Models
Source: Nanomaterials (Basel). 2025 Oct 17;15(20):1582. doi: 10.3390/nano15201582 (PMC12566810; doi:10.3390/nano15201582)
Supplement: Supplementary file 1 [file nanomaterials-15-01582-s001.zip › Nanoindentation data/raw static/sample 25/BERK_10mN_DB_OX.log]

Performing Find...
Force sensor: 5.193V Depth sensor: -0.815V
Surface detected. Moving to WorkingD position...
Moved to WorkingD position: 70.0 um
*********************
Preparing to run test: C:\meresek\14_pocok\08_25\RE\BERK_10mN_DB_OX.tst
Software: 1.67 5/8/2019 Semilab
Creating new data files...
Processing script file...C:\Program Files (x86)\Semilab\IND\IND.scp
Testing C:\meresek\14_pocok\08_25\RE\BERK_10mN_DB_OX.tst started.
at: 4/25/2025,11:46:08 AM
Closed Loop method in Force control
********************************************************************************
Indentation No.: 1
Data file: BERK_10mN_DB_OX.000
Total number of load steps: 40
Stage moved to coordinates: 0(0), 0(0), 0
Force sensor: 5.194V Depth sensor: -0.815V
Waiting for indentation delay of 1 secs to expire...
Force: 52.0 mN Depth: 17.8 um
Calibration factors: Force: 1.151 Depth: 1.066
Head position: WorkingD
Force sensor: 5.193V Depth sensor: -0.814V
Approaching surface...
Safety gap time: 8.384 s
Drive HV at nominal working distance: 32.7 V
Surface detected.
Drive HV at surface contact: 36.3 V
Surface achieved at: 0.025 mN
Estimated working distance: 60.3 um
Logging data for IC at Force: 0.022 (0.015) and Depth: -0.00031
Logging data for loading... 
Logging Maximum Force: 10.015 mN (10.000 mN) and Depth: 2.430 um
Force: Range A/52.0 mN Depth: Range B/17.8 um
Logging data for unloading... 
Writing BERK_10mN_DB_OX.000 41 data points
********************************************************************************
Indentation No.: 2
Data file: BERK_10mN_DB_OX.001
Total number of load steps: 40
Stage moved to coordinates: -20(-20), 0(0), 0
Force sensor: 5.192V Depth sensor: -0.806V
Waiting for indentation delay of 1 secs to expire...
Force: 52.0 mN Depth: 17.8 um
Calibration factors: Force: 1.151 Depth: 1.066
Head position: WorkingD
Force sensor: 5.194V Depth sensor: -0.811V
Approaching surface...
Safety gap time: 7.936 s
Drive HV at nominal working distance: 33.1 V
Surface detected.
Drive HV at surface contact: 35.1 V
Surface achieved at: 0.030 mN
Estimated working distance: 58.4 um
Logging data for IC at Force: 0.015 (0.015) and Depth: 0.00150
Logging data for loading... 
Logging Maximum Force: 10.008 mN (10.000 mN) and Depth: 2.548 um
Force: Range A/52.0 mN Depth: Range B/17.8 um
Logging data for unloading... 
Writing BERK_10mN_DB_OX.001 41 data points
********************************************************************************
Indentation No.: 3
Data file: BERK_10mN_DB_OX.002
Total number of load steps: 40
Stage moved to coordinates: -40(-40), 0(0), 0
Force sensor: 5.193V Depth sensor: -0.806V
Waiting for indentation delay of 1 secs to expire...
Force: 52.0 mN Depth: 17.8 um
Calibration factors: Force: 1.151 Depth: 1.066
Head position: WorkingD
Force sensor: 5.193V Depth sensor: -0.810V
Approaching surface...
Safety gap time: 8.000 s
Drive HV at nominal working distance: 32.8 V
Surface detected.
Drive HV at surface contact: 35.5 V
Surface achieved at: 0.022 mN
Estimated working distance: 59.4 um
Logging data for IC at Force: 0.021 (0.015) and Depth: -0.00054
Logging data for loading... 
Logging Maximum Force: 10.010 mN (10.000 mN) and Depth: 1.905 um
Force: Range A/52.0 mN Depth: Range B/17.8 um
Logging data for unloading... 
Writing BERK_10mN_DB_OX.002 41 data points
********************************************************************************
Indentation No.: 4
Data file: BERK_10mN_DB_OX.003
Total number of load steps: 40
Stage moved to coordinates: -60(-60), 0(0), 0
Force sensor: 5.193V Depth sensor: -0.806V
Waiting for indentation delay of 1 secs to expire...
Force: 52.0 mN Depth: 17.8 um
Calibration factors: Force: 1.151 Depth: 1.066
Head position: WorkingD
Force sensor: 5.194V Depth sensor: -0.810V
Approaching surface...
Safety gap time: 8.000 s
Drive HV at nominal working distance: 32.6 V
Surface detected.
Drive HV at surface contact: 36.2 V
Surface achieved at: 0.029 mN
Estimated working distance: 60.7 um
Logging data for IC at Force: 0.024 (0.015) and Depth: 0.00008
Logging data for loading... 
Logging Maximum Force: 10.014 mN (10.000 mN) and Depth: 1.501 um
Force: Range A/52.0 mN Depth: Range B/17.8 um
Logging data for unloading... 
Writing BERK_10mN_DB_OX.003 41 data points
********************************************************************************
Indentation No.: 5
Data file: BERK_10mN_DB_OX.004
Total number of load steps: 40
Stage moved to coordinates: -80(-80), 0(0), 0
Force sensor: 5.193V Depth sensor: -0.806V
Waiting for indentation delay of 1 secs to expire...
Force: 52.0 mN Depth: 17.8 um
Calibration factors: Force: 1.151 Depth: 1.066
Head position: WorkingD
Force sensor: 5.195V Depth sensor: -0.809V
Approaching surface...
Safety gap time: 7.936 s
Drive HV at nominal working distance: 32.6 V
Surface detected.
Drive HV at surface contact: 36.0 V
Surface achieved at: 0.020 mN
Estimated working distance: 60.3 um
Logging data for IC at Force: 0.020 (0.015) and Depth: 0.00019
Logging data for loading... 
Logging Maximum Force: 10.009 mN (10.000 mN) and Depth: 1.496 um
Force: Range A/52.0 mN Depth: Range B/17.8 um
Logging data for unloading... 
Writing BERK_10mN_DB_OX.004 41 data points
********************************************************************************
Indentation No.: 6
Data file: BERK_10mN_DB_OX.005
Total number of load steps: 40
Stage moved to coordinates: -100(-100), 0(0), 0
Force sensor: 5.193V Depth sensor: -0.805V
Waiting for indentation delay of 1 secs to expire...
Force: 52.0 mN Depth: 17.8 um
Calibration factors: Force: 1.151 Depth: 1.066
Head position: WorkingD
Force sensor: 5.195V Depth sensor: -0.809V
Approaching surface...
Safety gap time: 8.000 s
Drive HV at nominal working distance: 32.8 V
Surface detected.
Drive HV at surface contact: 36.5 V
Surface achieved at: 0.021 mN
Estimated working distance: 60.2 um
Logging data for IC at Force: 0.015 (0.015) and Depth: -0.00069
Logging data for loading... 
Logging Maximum Force: 10.006 mN (10.000 mN) and Depth: 1.494 um
Force: Range A/52.0 mN Depth: Range B/17.8 um
Logging data for unloading... 
Writing BERK_10mN_DB_OX.005 41 data points
********************************************************************************
Indentation No.: 7
Data file: BERK_10mN_DB_OX.006
Total number of load steps: 40
Stage moved to coordinates: -120(-120), 0(0), 0
Force sensor: 5.194V Depth sensor: -0.805V
Waiting for indentation delay of 1 secs to expire...
Force: 52.0 mN Depth: 17.8 um
Calibration factors: Force: 1.151 Depth: 1.066
Head position: WorkingD
Force sensor: 5.195V Depth sensor: -0.809V
Approaching surface...
Safety gap time: 8.000 s
Drive HV at nominal working distance: 32.5 V
Surface detected.
Drive HV at surface contact: 36.1 V
Surface achieved at: 0.023 mN
Estimated working distance: 60.4 um
Logging data for IC at Force: 0.019 (0.015) and Depth: 0.00104
Logging data for loading... 
Logging Maximum Force: 10.009 mN (10.000 mN) and Depth: 1.718 um
Force: Range A/52.0 mN Depth: Range B/17.8 um
Logging data for unloading... 
Writing BERK_10mN_DB_OX.006 41 data points
********************************************************************************
Indentation No.: 8
Data file: BERK_10mN_DB_OX.007
Total number of load steps: 40
Stage moved to coordinates: -140(-140), 0(0), 0
Force sensor: 5.197V Depth sensor: -0.801V
Waiting for indentation delay of 1 secs to expire...
Force: 52.0 mN Depth: 17.8 um
Calibration factors: Force: 1.151 Depth: 1.066
Head position: WorkingD
Force sensor: 5.194V Depth sensor: -0.808V
Approaching surface...
Safety gap time: 7.936 s
Drive HV at nominal working distance: 33.1 V
Surface detected.
Drive HV at surface contact: 36.7 V
Surface achieved at: 0.025 mN
Estimated working distance: 61.4 um
Logging data for IC at Force: 0.024 (0.015) and Depth: -0.00089
Logging data for loading... 
Logging Maximum Force: 10.010 mN (10.000 mN) and Depth: 2.324 um
Force: Range A/52.0 mN Depth: Range B/17.8 um
Logging data for unloading... 
Writing BERK_10mN_DB_OX.007 41 data points
********************************************************************************
Indentation No.: 9
Data file: BERK_10mN_DB_OX.008
Total number of load steps: 40
Stage moved to coordinates: -160(-160), 0(0), 0
Force sensor: 5.194V Depth sensor: -0.800V
Waiting for indentation delay of 1 secs to expire...
Force: 52.0 mN Depth: 17.8 um
Calibration factors: Force: 1.151 Depth: 1.066
Head position: WorkingD
Force sensor: 5.194V Depth sensor: -0.810V
Approaching surface...
Safety gap time: 7.936 s
Drive HV at nominal working distance: 33.0 V
Surface detected.
Drive HV at surface contact: 36.9 V
Surface achieved at: 0.026 mN
Estimated working distance: 62.7 um
Logging data for IC at Force: 0.023 (0.015) and Depth: 0.00004
Logging data for loading... 
Logging Maximum Force: 10.013 mN (10.000 mN) and Depth: 2.052 um
Force: Range A/52.0 mN Depth: Range B/17.8 um
Logging data for unloading... 
Writing BERK_10mN_DB_OX.008 41 data points
********************************************************************************
Indentation No.: 10
Data file: BERK_10mN_DB_OX.009
Total number of load steps: 40
Stage moved to coordinates: -180(-180), 0(0), 0
Force sensor: 5.195V Depth sensor: -0.800V
Waiting for indentation delay of 1 secs to expire...
Force: 52.0 mN Depth: 17.8 um
Calibration factors: Force: 1.151 Depth: 1.066
Head position: WorkingD
Force sensor: 5.194V Depth sensor: -0.809V
Approaching surface...
Safety gap time: 7.936 s
Drive HV at nominal working distance: 33.3 V
Surface detected.
Drive HV at surface contact: 37.7 V
Surface achieved at: 0.027 mN
Estimated working distance: 62.9 um
Logging data for IC at Force: 0.023 (0.015) and Depth: 0.00123
Logging data for loading... 
Logging Maximum Force: 10.012 mN (10.000 mN) and Depth: 2.228 um
Force: Range A/52.0 mN Depth: Range B/17.8 um
Logging data for unloading... 
Writing BERK_10mN_DB_OX.009 41 data points
********************************************************************************
Indentation No.: 11
Data file: BERK_10mN_DB_OX.010
Total number of load steps: 40
Stage moved to coordinates: -200(-200), 0(0), 0
Force sensor: 5.196V Depth sensor: -0.800V
Waiting for indentation delay of 1 secs to expire...
Force: 52.0 mN Depth: 17.8 um
Calibration factors: Force: 1.151 Depth: 1.066
Head position: WorkingD
Force sensor: 5.193V Depth sensor: -0.808V
Approaching surface...
Safety gap time: 7.936 s
Drive HV at nominal working distance: 33.2 V
Surface detected.
Drive HV at surface contact: 37.4 V
Surface achieved at: 0.023 mN
Estimated working distance: 62.7 um
Logging data for IC at Force: 0.026 (0.015) and Depth: 0.00227
Logging data for loading... 
Logging Maximum Force: 10.014 mN (10.000 mN) and Depth: 1.852 um
Force: Range A/52.0 mN Depth: Range B/17.8 um
Logging data for unloading... 
Writing BERK_10mN_DB_OX.010 41 data points
********************************************************************************
Indentation No.: 12
Data file: BERK_10mN_DB_OX.011
Total number of load steps: 40
Stage moved to coordinates: -220(-220), 0(0), 0
Force sensor: 5.195V Depth sensor: -0.798V
Waiting for indentation delay of 1 secs to expire...
Force: 52.0 mN Depth: 17.8 um
Calibration factors: Force: 1.151 Depth: 1.066
Head position: WorkingD
Force sensor: 5.194V Depth sensor: -0.808V
Approaching surface...
Safety gap time: 7.808 s
Drive HV at nominal working distance: 32.8 V
Surface detected.
Drive HV at surface contact: 37.2 V
Surface achieved at: 0.016 mN
Estimated working distance: 63.3 um
Logging data for IC at Force: 0.012 (0.015) and Depth: 0.00000
Logging data for loading... 
Logging Maximum Force: 10.009 mN (10.000 mN) and Depth: 1.644 um
Force: Range A/52.0 mN Depth: Range B/17.8 um
Logging data for unloading... 
Writing BERK_10mN_DB_OX.011 41 data points
********************************************************************************
Indentation No.: 13
Data file: BERK_10mN_DB_OX.012
Total number of load steps: 40
Stage moved to coordinates: -240(-240), 0(0), 0
Force sensor: 5.192V Depth sensor: -0.806V
Waiting for indentation delay of 1 secs to expire...
Force: 52.0 mN Depth: 17.8 um
Calibration factors: Force: 1.151 Depth: 1.066
Head position: WorkingD
Force sensor: 5.191V Depth sensor: -0.808V
Approaching surface...
Safety gap time: 7.808 s
Drive HV at nominal working distance: 33.0 V
Surface detected.
Drive HV at surface contact: 37.5 V
Surface achieved at: 0.029 mN
Estimated working distance: 63.7 um
Logging data for IC at Force: 0.025 (0.015) and Depth: -0.00042
Logging data for loading... 
Logging Maximum Force: 10.013 mN (10.000 mN) and Depth: 1.456 um
Force: Range A/52.0 mN Depth: Range B/17.8 um
Logging data for unloading... 
Writing BERK_10mN_DB_OX.012 41 data points
********************************************************************************
Indentation No.: 14
Data file: BERK_10mN_DB_OX.013
Total number of load steps: 40
Stage moved to coordinates: -260(-260), 0(0), 0
Force sensor: 5.193V Depth sensor: -0.805V
Waiting for indentation delay of 1 secs to expire...
Force: 52.0 mN Depth: 17.8 um
Calibration factors: Force: 1.151 Depth: 1.066
Head position: WorkingD
Force sensor: 5.193V Depth sensor: -0.808V
Approaching surface...
Safety gap time: 7.872 s
Drive HV at nominal working distance: 32.3 V
Surface detected.
Drive HV at surface contact: 37.9 V
Surface achieved at: 0.019 mN
Estimated working distance: 65.1 um
Logging data for IC at Force: 0.019 (0.015) and Depth: -0.00039
Logging data for loading... 
Logging Maximum Force: 10.007 mN (10.000 mN) and Depth: 1.913 um
Force: Range A/52.0 mN Depth: Range B/17.8 um
Logging data for unloading... 
Writing BERK_10mN_DB_OX.013 41 data points
********************************************************************************
Indentation No.: 15
Data file: BERK_10mN_DB_OX.014
Total number of load steps: 40
Stage moved to coordinates: -280(-280), 0(0), 0
Force sensor: 5.193V Depth sensor: -0.798V
Waiting for indentation delay of 1 secs to expire...
Force: 52.0 mN Depth: 17.8 um
Calibration factors: Force: 1.151 Depth: 1.066
Head position: WorkingD
Force sensor: 5.193V Depth sensor: -0.809V
Approaching surface...
Safety gap time: 7.680 s
Drive HV at nominal working distance: 32.7 V
Surface detected.
Drive HV at surface contact: 37.3 V
Surface achieved at: 0.024 mN
Estimated working distance: 63.4 um
Logging data for IC at Force: 0.022 (0.015) and Depth: 0.00008
Logging data for loading... 
Logging Maximum Force: 10.007 mN (10.000 mN) and Depth: 1.914 um
Force: Range A/52.0 mN Depth: Range B/17.8 um
Logging data for unloading... 
Writing BERK_10mN_DB_OX.014 41 data points
********************************************************************************
Indentation No.: 16
Data file: BERK_10mN_DB_OX.015
Total number of load steps: 40
Stage moved to coordinates: -300(-300), 0(0), 0
Force sensor: 5.193V Depth sensor: -0.798V
Waiting for indentation delay of 1 secs to expire...
Force: 52.0 mN Depth: 17.8 um
Calibration factors: Force: 1.151 Depth: 1.066
Head position: WorkingD
Force sensor: 5.193V Depth sensor: -0.807V
Approaching surface...
Safety gap time: 7.552 s
Drive HV at nominal working distance: 32.9 V
Surface detected.
Drive HV at surface contact: 36.9 V
Surface achieved at: 0.023 mN
Estimated working distance: 62.9 um
Logging data for IC at Force: 0.021 (0.015) and Depth: -0.00046
Logging data for loading... 
Logging Maximum Force: 10.014 mN (10.000 mN) and Depth: 1.770 um
Force: Range A/52.0 mN Depth: Range B/17.8 um
Logging data for unloading... 
Writing BERK_10mN_DB_OX.015 41 data points
********************************************************************************
Indentation No.: 17
Data file: BERK_10mN_DB_OX.016
Total number of load steps: 40
Stage moved to coordinates: -320(-320), 0(0), 0
Force sensor: 5.195V Depth sensor: -0.799V
Waiting for indentation delay of 1 secs to expire...
Force: 52.0 mN Depth: 17.8 um
Calibration factors: Force: 1.151 Depth: 1.066
Head position: WorkingD
Force sensor: 5.193V Depth sensor: -0.807V
Approaching surface...
Safety gap time: 7.552 s
Drive HV at nominal working distance: 32.6 V
Surface detected.
Drive HV at surface contact: 34.5 V
Surface achieved at: 0.026 mN
Estimated working distance: 56.6 um
Logging data for IC at Force: 0.013 (0.015) and Depth: 0.00277
Logging data for loading... 
Logging Maximum Force: 10.011 mN (10.000 mN) and Depth: 6.279 um
Force: Range A/52.0 mN Depth: Range B/17.8 um
Logging data for unloading... 
Writing BERK_10mN_DB_OX.016 41 data points
********************************************************************************
Indentation No.: 18
Data file: BERK_10mN_DB_OX.017
Total number of load steps: 40
Stage moved to coordinates: -340(-340), 0(0), 0
Force sensor: 5.194V Depth sensor: -0.799V
Waiting for indentation delay of 1 secs to expire...
Force: 52.0 mN Depth: 17.8 um
Calibration factors: Force: 1.151 Depth: 1.066
Head position: WorkingD
Force sensor: 5.194V Depth sensor: -0.807V
Approaching surface...
Safety gap time: 7.424 s
Drive HV at nominal working distance: 32.7 V
Surface detected.
Drive HV at surface contact: 36.8 V
Surface achieved at: 0.031 mN
Estimated working distance: 64.0 um
Logging data for IC at Force: 0.022 (0.015) and Depth: -0.00035
Logging data for loading... 
Logging Maximum Force: 10.012 mN (10.000 mN) and Depth: 2.220 um
Force: Range A/52.0 mN Depth: Range B/17.8 um
Logging data for unloading... 
Writing BERK_10mN_DB_OX.017 41 data points
********************************************************************************
Indentation No.: 19
Data file: BERK_10mN_DB_OX.018
Total number of load steps: 40
Stage moved to coordinates: -360(-360), 0(0), 0
Force sensor: 5.192V Depth sensor: -0.802V
Waiting for indentation delay of 1 secs to expire...
Force: 52.0 mN Depth: 17.8 um
Calibration factors: Force: 1.151 Depth: 1.066
Head position: WorkingD
Force sensor: 5.194V Depth sensor: -0.807V
Approaching surface...
Safety gap time: 7.552 s
Drive HV at nominal working distance: 32.4 V
Surface detected.
Drive HV at surface contact: 37.7 V
Surface achieved at: 0.029 mN
Estimated working distance: 65.5 um
Logging data for IC at Force: 0.022 (0.015) and Depth: 0.00000
Logging data for loading... 
Logging Maximum Force: 10.014 mN (10.000 mN) and Depth: 2.810 um
Force: Range A/52.0 mN Depth: Range B/17.8 um
Logging data for unloading... 
Writing BERK_10mN_DB_OX.018 41 data points
********************************************************************************
Indentation No.: 20
Data file: BERK_10mN_DB_OX.019
Total number of load steps: 40
Stage moved to coordinates: -380(-380), 0(0), 0
Force sensor: 5.195V Depth sensor: -0.798V
Waiting for indentation delay of 1 secs to expire...
Force: 52.0 mN Depth: 17.8 um
Calibration factors: Force: 1.151 Depth: 1.066
Head position: WorkingD
Force sensor: 5.194V Depth sensor: -0.807V
Approaching surface...
Safety gap time: 7.552 s
Drive HV at nominal working distance: 32.5 V
Surface detected.
Drive HV at surface contact: 37.0 V
Surface achieved at: 0.029 mN
Estimated working distance: 64.2 um
Logging data for IC at Force: 0.022 (0.015) and Depth: -0.00027
Logging data for loading... 
Logging Maximum Force: 10.013 mN (10.000 mN) and Depth: 2.265 um
Force: Range A/52.0 mN Depth: Range B/17.8 um
Logging data for unloading... 
Writing BERK_10mN_DB_OX.019 41 data points
Completed at: 4/25/2025,12:20:46 PM
Test completed.
Clear Data Array completed.
**Problems Encountered: Corrections
BERK_10mN_DB_OX.001 Insufficient (2) points suitable for regression (Pi)
BERK_10mN_DB_OX.001 Insufficient (2) points suitable for regression (hi)
001 Error calculating initial penetration correction

BERK_10mN_DB_OX.016 Insufficient (2) points suitable for regression (Pi)
BERK_10mN_DB_OX.016 Insufficient (2) points suitable for regression (hi)
016 Error calculating initial penetration correction

Corrections completed.
Unload Analysis completed.
Performing Find...
Force sensor: 5.195V Depth sensor: -0.813V
Surface detected. Moving to WorkingD position...
Moved to WorkingD position: 70.0 um
*********************
Preparing to run test: C:\meresek\14_pocok\08_25\RE\BERK_10mN_DB_OX.tst
Software: 1.67 5/8/2019 Semilab
Appending data files...
Processing script file...C:\Program Files (x86)\Semilab\IND\IND.scp
Testing C:\meresek\14_pocok\08_25\RE\BERK_10mN_DB_OX.tst started.
at: 4/25/2025,12:26:58 PM
Closed Loop method in Force control
********************************************************************************
Indentation No.: 1
Data file: BERK_10mN_DB_OX.020
Total number of load steps: 40
Stage moved to coordinates: 0(0), 0(0), 0
Force sensor: 5.193V Depth sensor: -0.813V
Waiting for indentation delay of 1 secs to expire...
Force: 52.0 mN Depth: 17.8 um
Calibration factors: Force: 1.151 Depth: 1.066
Head position: WorkingD
Force sensor: 5.192V Depth sensor: -0.812V
Approaching surface...
Safety gap time: 8.128 s
Drive HV at nominal working distance: 32.8 V
Surface detected.
Drive HV at surface contact: 36.2 V
Surface achieved at: 0.022 mN
Estimated working distance: 61.0 um
Logging data for IC at Force: 0.018 (0.015) and Depth: -0.00150
Logging data for loading... 
Logging Maximum Force: 10.008 mN (10.000 mN) and Depth: 1.844 um
Force: Range A/52.0 mN Depth: Range B/17.8 um
Logging data for unloading... 
Writing BERK_10mN_DB_OX.020 41 data points
********************************************************************************
Indentation No.: 2
Data file: BERK_10mN_DB_OX.021
Total number of load steps: 40
Stage moved to coordinates: -20(-20), 0(0), 0
Force sensor: 5.194V Depth sensor: -0.800V
Waiting for indentation delay of 1 secs to expire...
Force: 52.0 mN Depth: 17.8 um
Calibration factors: Force: 1.151 Depth: 1.066
Head position: WorkingD
Force sensor: 5.192V Depth sensor: -0.808V
Approaching surface...
Safety gap time: 7.680 s
Drive HV at nominal working distance: 32.4 V
Surface detected.
Drive HV at surface contact: 37.5 V
Surface achieved at: 0.025 mN
Estimated working distance: 63.3 um
Logging data for IC at Force: 0.023 (0.015) and Depth: 0.00042
Logging data for loading... 
Logging Maximum Force: 10.012 mN (10.000 mN) and Depth: 1.482 um
Force: Range A/52.0 mN Depth: Range B/17.8 um
Logging data for unloading... 
Writing BERK_10mN_DB_OX.021 41 data points
********************************************************************************
Indentation No.: 3
Data file: BERK_10mN_DB_OX.022
Total number of load steps: 40
Stage moved to coordinates: -40(-40), 0(0), 0
Force sensor: 5.193V Depth sensor: -0.800V
Waiting for indentation delay of 1 secs to expire...
Force: 52.0 mN Depth: 17.8 um
Calibration factors: Force: 1.151 Depth: 1.066
Head position: WorkingD
Force sensor: 5.192V Depth sensor: -0.808V
Approaching surface...
Safety gap time: 7.744 s
Drive HV at nominal working distance: 32.2 V
Surface detected.
Drive HV at surface contact: 37.2 V
Surface achieved at: 0.012 mN
Estimated working distance: 64.2 um
Logging data for IC at Force: 0.010 (0.015) and Depth: -0.00023
Logging data for loading... 
Logging Maximum Force: 10.002 mN (10.000 mN) and Depth: 1.710 um
Force: Range A/52.0 mN Depth: Range B/17.8 um
Logging data for unloading... 
Writing BERK_10mN_DB_OX.022 41 data points
********************************************************************************
Indentation No.: 4
Data file: BERK_10mN_DB_OX.023
Total number of load steps: 40
Stage moved to coordinates: -60(-60), 0(0), 0
Force sensor: 5.193V Depth sensor: -0.798V
Waiting for indentation delay of 1 secs to expire...
Force: 52.0 mN Depth: 17.8 um
Calibration factors: Force: 1.151 Depth: 1.066
Head position: WorkingD
Force sensor: 5.193V Depth sensor: -0.808V
Approaching surface...
Safety gap time: 7.552 s
Drive HV at nominal working distance: 32.7 V
Surface detected.
Drive HV at surface contact: 36.9 V
Surface achieved at: 0.021 mN
Estimated working distance: 61.8 um
Logging data for IC at Force: 0.019 (0.015) and Depth: 0.00066
Logging data for loading... 
Logging Maximum Force: 10.009 mN (10.000 mN) and Depth: 3.523 um
Force: Range A/52.0 mN Depth: Range B/17.8 um
Logging data for unloading... 
Writing BERK_10mN_DB_OX.023 41 data points
********************************************************************************
Indentation No.: 5
Data file: BERK_10mN_DB_OX.024
Total number of load steps: 40
Stage moved to coordinates: -80(-80), 0(0), 0
Force sensor: 5.193V Depth sensor: -0.798V
Waiting for indentation delay of 1 secs to expire...
Force: 52.0 mN Depth: 17.8 um
Calibration factors: Force: 1.151 Depth: 1.066
Head position: WorkingD
Force sensor: 5.191V Depth sensor: -0.807V
Approaching surface...
Safety gap time: 7.552 s
Drive HV at nominal working distance: 32.6 V
Surface detected.
Drive HV at surface contact: 35.9 V
Surface achieved at: 0.015 mN
Estimated working distance: 61.1 um
Logging data for IC at Force: 0.015 (0.015) and Depth: -0.00023
Logging data for loading... 
Logging Maximum Force: 10.007 mN (10.000 mN) and Depth: 3.716 um
Force: Range A/52.0 mN Depth: Range B/17.8 um
Logging data for unloading... 
Writing BERK_10mN_DB_OX.024 41 data points
********************************************************************************
Indentation No.: 6
Data file: BERK_10mN_DB_OX.025
Total number of load steps: 40
Stage moved to coordinates: -100(-100), 0(0), 0
Force sensor: 5.192V Depth sensor: -0.799V
Waiting for indentation delay of 1 secs to expire...
Force: 52.0 mN Depth: 17.8 um
Calibration factors: Force: 1.151 Depth: 1.066
Head position: WorkingD
Force sensor: 5.192V Depth sensor: -0.807V
Approaching surface...
Safety gap time: 7.488 s
Drive HV at nominal working distance: 32.6 V
Surface detected.
Drive HV at surface contact: 35.6 V
Surface achieved at: 0.022 mN
Estimated working distance: 60.9 um
Logging data for IC at Force: 0.020 (0.015) and Depth: 0.00062
Logging data for loading... 
Logging Maximum Force: 10.009 mN (10.000 mN) and Depth: 2.873 um
Force: Range A/52.0 mN Depth: Range B/17.8 um
Logging data for unloading... 
Writing BERK_10mN_DB_OX.025 41 data points
********************************************************************************
Indentation No.: 7
Data file: BERK_10mN_DB_OX.026
Total number of load steps: 40
Stage moved to coordinates: -120(-120), 0(0), 0
Force sensor: 5.194V Depth sensor: -0.804V
Waiting for indentation delay of 1 secs to expire...
Force: 52.0 mN Depth: 17.8 um
Calibration factors: Force: 1.151 Depth: 1.066
Head position: WorkingD
Force sensor: 5.192V Depth sensor: -0.807V
Approaching surface...
Safety gap time: 7.424 s
Drive HV at nominal working distance: 32.4 V
Surface detected.
Drive HV at surface contact: 36.9 V
Surface achieved at: 0.025 mN
Estimated working distance: 63.9 um
Logging data for IC at Force: 0.020 (0.015) and Depth: -0.00123
Logging data for loading... 
Logging Maximum Force: 10.011 mN (10.000 mN) and Depth: 2.382 um
Force: Range A/52.0 mN Depth: Range B/17.8 um
Logging data for unloading... 
Writing BERK_10mN_DB_OX.026 41 data points
********************************************************************************
Indentation No.: 8
Data file: BERK_10mN_DB_OX.027
Total number of load steps: 40
Stage moved to coordinates: -140(-140), 0(0), 0
Force sensor: 5.193V Depth sensor: -0.797V
Waiting for indentation delay of 1 secs to expire...
Force: 52.0 mN Depth: 17.8 um
Calibration factors: Force: 1.151 Depth: 1.066
Head position: WorkingD
Force sensor: 5.192V Depth sensor: -0.807V
Approaching surface...
Safety gap time: 7.424 s
Drive HV at nominal working distance: 32.4 V
Approach cancelled by user.
Unable to find zero force/depth for 0.036 mN
Approach error at 0.015 Force

Testing C:\meresek\14_pocok\08_25\RE\BERK_10mN_DB_OX.tst Cancelled. 25/04/25,12:40:02
Test CANCELLED.
Clear Data Array completed.
**Problems Encountered: Corrections
BERK_10mN_DB_OX.001 Insufficient (2) points suitable for regression (Pi)
BERK_10mN_DB_OX.001 Insufficient (2) points suitable for regression (hi)
001 Error calculating initial penetration correction

BERK_10mN_DB_OX.016 Insufficient (2) points suitable for regression (Pi)
BERK_10mN_DB_OX.016 Insufficient (2) points suitable for regression (hi)
016 Error calculating initial penetration correction

BERK_10mN_DB_OX.024 Insufficient (0) points suitable for regression (Pi)
BERK_10mN_DB_OX.024 Insufficient (0) points suitable for regression (hi)
024 Error calculating initial penetration correction

Corrections completed.
Unload Analysis completed.
Clear Data Array completed.
**Problems Encountered: Corrections
BERK_10mN_DB_OX.001 Insufficient (2) points suitable for regression (Pi)
BERK_10mN_DB_OX.001 Insufficient (2) points suitable for regression (hi)
001 Error calculating initial penetration correction

BERK_10mN_DB_OX.016 Insufficient (2) points suitable for regression (Pi)
BERK_10mN_DB_OX.016 Insufficient (2) points suitable for regression (hi)
016 Error calculating initial penetration correction

BERK_10mN_DB_OX.024 Insufficient (0) points suitable for regression (Pi)
BERK_10mN_DB_OX.024 Insufficient (0) points suitable for regression (hi)
024 Error calculating initial penetration correction

Corrections completed.
Unload Analysis completed.
