# Supplementary material for: Nanomechanical Properties of Rib Bones in Diabetic vs. Healthy Rat Models
Source: Nanomaterials (Basel). 2025 Oct 17;15(20):1582. doi: 10.3390/nano15201582 (PMC12566810; doi:10.3390/nano15201582)
Supplement: Supplementary file 1 [file nanomaterials-15-01582-s001.zip › Nanoindentation data/raw static/sample 26/BERK_10mN_DB_OX.000]

TD;BERK_10mN_DB_OX.000;0;0.05110509;0;0.01977685;5.143101;0:0:0;25/04/25:09:56:53;True;0.000258;; ;2;0;0;108.0036;Poly2/70%;1.024342;	t (sec)	P (raw)	ht (raw)	S	Lateral Force (mN)	Lateral Distance (um)	P (mN)	ht (um)	ADC 4/0	hc	a	dP/dh	E*(GPa)	H (GPa)	Position(um)	Friction	E (GPa)	Up (nJ)	Ue (nJ)	E1	E2	n1	n2	AE/C	AE/S	h corr	HV	HM	-	-
IC	0	0.01977685	7.705589E-05	0			0.01977685	0.05118215	0									0	0					0	0
Loading	0.64	0.04234512	0.03969466	0			0.04234512	0.09078883	0									0.001230222	0					0	0
Loading	1.984	0.1122362	0.3169	0			0.1122362	0.3679761	0									0.02265421	0					0	0
Loading	3.52	0.2440067	0.9250315	0			0.2440067	0.9760736	0									0.1309694	0					0	0
Loading	4.992	0.4183678	1.637594	0			0.4183678	1.688591	0									0.3669461	0					0	0
Loading	6.72	0.6435682	2.19951	0			0.6435682	2.250449	0									0.6652747	0					0	0
Loading	7.872	0.9170617	2.471005	0			0.9170617	2.521873	0									0.8770709	0					0	0
Loading	9.408	1.240301	2.93534	0			1.240301	2.986125	0									1.377851	0					0	0
Loading	10.816	1.61802	3.404221	0			1.61802	3.454909	0									2.047819	0					0	0
Loading	11.968	2.042575	3.614787	0			2.042575	3.665365	0									2.433016	0					0	0
Loading	13.184	2.514328	3.89653	0			2.514328	3.946986	0									3.074675	0					0	0
Loading	14.4	3.038376	4.168329	0			3.038376	4.21865	0									3.82891	0					0	0
Loading	15.552	3.616175	4.377045	0			3.616175	4.427217	0									4.52287	0					0	0
Loading	16.64	4.240323	4.554159	0			4.240323	4.60417	0									5.217985	0					0	0
Loading	17.792	4.91446	4.714703	0			4.91446	4.76454	0									5.952063	0					0	0
Loading	18.88	5.637856	4.861373	0			5.637856	4.911024	0									6.724935	0					0	0
Loading	19.968	6.410996	5.0097	0			6.410996	5.059151	0									7.617316	0					0	0
Loading	21.12	7.238737	5.136678	0			7.238737	5.185915	0									8.482462	0					0	0
Loading	22.272	8.109184	5.254369	0			8.109184	5.303381	0									9.383891	0					0	0
Loading	23.36	9.034714	5.370518	0			9.034714	5.419292	0									10.37747	0					0	0
Maximum	25.536	10.01363	5.525588	0			10.01363	5.57411	0	5.412482	15.31707	48.04583	1.516804	0.01358596	0		1.38227853880653	10.17906	1.759223					0	0	5.639589	1.284533	0.01164561
Unloading	26.688	9.52041	5.534297	0			9.52041	5.582946	0															0	0
Unloading	27.776	9.029496	5.530482	0			9.029496	5.579257	0															0	0
Unloading	28.864	8.539431	5.52239	0			8.539431	5.571292	0															0	0
Unloading	29.952	8.051187	5.511484	0			8.051187	5.560512	0															0	0
Unloading	31.04	7.562455	5.49815	0			7.562455	5.547304	0															0	0
Unloading	32.128	7.072145	5.483506	0			7.072145	5.532787	0															0	0
Unloading	33.216	6.583291	5.468285	0			6.583291	5.517692	0															0	0
Unloading	34.304	6.094557	5.451829	0			6.094557	5.501361	0															0	0
Unloading	35.392	5.602548	5.432214	0			5.602548	5.481874	0															0	0
Unloading	36.416	5.114297	5.412368	0			5.114297	5.462153	0															0	0
Unloading	37.504	4.623257	5.388707	0			4.623257	5.43862	0															0	0
Unloading	38.592	4.137309	5.365623	0			4.137309	5.41566	0															0	0
Unloading	39.68	3.645904	5.338532	0			3.645904	5.388696	0															0	0
Unloading	40.704	3.153766	5.307703	0			3.153766	5.357995	0															0	0
Unloading	41.792	2.668182	5.275294	0			2.668182	5.32571	0															0	0
Unloading	42.816	2.176167	5.234792	0			2.176167	5.285336	0															0	0
Unloading	43.84	1.687303	5.187084	0			1.687303	5.237754	0															0	0
Unloading	44.864	1.196378	5.127853	0			1.196378	5.178649	0															0	0
Unloading	45.952	0.7084844	5.048584	0			0.7084844	5.099506	0															0	0
Unloading	47.104	0.2188897	4.916249	0			0.2188897	4.967298	0															0	0
