# Supplementary material for: Nanomechanical Properties of Rib Bones in Diabetic vs. Healthy Rat Models
Source: Nanomaterials (Basel). 2025 Oct 17;15(20):1582. doi: 10.3390/nano15201582 (PMC12566810; doi:10.3390/nano15201582)
Supplement: Supplementary file 1 [file nanomaterials-15-01582-s001.zip › Nanoindentation data/raw static/sample 26/BERK_10mN_DB_OX.001]

TD;BERK_10mN_DB_OX.001;0;0.479095;0;0.01714607;4.07736;-20.25:0:0;25/04/25:09:58:43;True;0.000258;; ;2;0;0;150.2245;Poly2/70%;1.024342;	t (sec)	P (raw)	ht (raw)	S	Lateral Force (mN)	Lateral Distance (um)	P (mN)	ht (um)	ADC 4/0	hc	a	dP/dh	E*(GPa)	H (GPa)	Position(um)	Friction	E (GPa)	Up (nJ)	Ue (nJ)	E1	E2	n1	n2	AE/C	AE/S	h corr	HV	HM	-	-
IC	0	0.01626046	0.0026199	0			0.01626046	0.4817149	0									0	0					0	0
Loading	1.152	0.03700774	0.1623232	0			0.03700774	0.6414087	0									0.0042533	0					0	0
Loading	2.752	0.1122362	0.6799285	0			0.1122362	1.158995	0									0.04287662	0					0	0
Loading	4.096	0.2444948	1.17992	0			0.2444948	1.658952	0									0.1320517	0					0	0
Loading	5.248	0.4136355	1.430222	0			0.4136355	1.90921	0									0.2144029	0					0	0
Loading	6.528	0.6349541	1.793054	0			0.6349541	2.271985	0									0.404604	0					0	0
Loading	7.808	0.9137851	2.077692	0			0.9137851	2.556551	0									0.6249632	0					0	0
Loading	9.088	1.237995	2.363215	0			1.237995	2.84199	0									0.9320642	0					0	0
Loading	10.304	1.610619	2.608274	0			1.610619	3.086953	0									1.280967	0					0	0
Loading	11.52	2.034327	2.857802	0			2.034327	3.336372	0									1.735526	0					0	0
Loading	12.736	2.512753	3.106829	0			2.512753	3.585276	0									2.301419	0					0	0
Loading	13.888	3.037166	3.257856	0			3.037166	3.736167	0									2.720136	0					0	0
Loading	14.912	3.610475	3.362869	0			3.610475	3.841033	0									3.068692	0					0	0
Loading	16	4.235956	3.447651	0			4.235956	3.925653	0									3.400674	0					0	0
Loading	17.088	4.912397	3.524069	0			4.912397	4.001897	0									3.749427	0					0	0
Loading	18.176	5.635066	3.592704	0			5.635066	4.070345	0									4.110404	0					0	0
Loading	19.264	6.407479	3.660182	0			6.407479	4.137624	0									4.515508	0					0	0
Loading	20.416	7.235098	3.725232	0			7.235098	4.20246	0									4.957773	0					0	0
Loading	21.504	8.10603	3.792479	0			8.10603	4.269483	0									5.471879	0					0	0
Loading	22.72	9.034107	3.858184	0			9.034107	4.334949	0									6.032927	0					0	0
Maximum	24.832	10.00756	3.949093	0			10.00756	4.425606	0	4.295013	12.15469	59.42815	2.364275	0.02156209	-20.25		2.1563214990884	5.614163	1.306457					0	0	4.477566	2.038665	0.01846331
Unloading	25.984	9.517983	3.951482	0			9.517983	4.428122	0															0	0
Unloading	27.072	9.027313	3.946125	0			9.027313	4.422891	0															0	0
Unloading	28.16	8.537855	3.939304	0			8.537855	4.416196	0															0	0
Unloading	29.248	8.046576	3.929824	0			8.046576	4.406843	0															0	0
Unloading	30.336	7.556511	3.919342	0			7.556511	4.396488	0															0	0
Unloading	31.424	7.06984	3.908166	0			7.06984	4.385437	0															0	0
Unloading	32.512	6.579167	3.894756	0			6.579167	4.372154	0															0	0
Unloading	33.536	6.088492	3.879611	0			6.088492	4.357135	0															0	0
Unloading	34.624	5.598666	3.866277	0			5.598666	4.343928	0															0	0
Unloading	35.712	5.109688	3.849668	0			5.109688	4.327445	0															0	0
Unloading	36.736	4.618282	3.83379	0			4.618282	4.311694	0															0	0
Unloading	37.76	4.130395	3.815717	0			4.130395	4.293746	0															0	0
Unloading	38.784	3.642142	3.79772	0			3.642142	4.275876	0															0	0
Unloading	39.808	3.150735	3.776409	0			3.150735	4.254691	0															0	0
Unloading	40.832	2.659568	3.753788	0			2.659568	4.232197	0															0	0
Unloading	41.856	2.170829	3.72766	0			2.170829	4.206195	0															0	0
Unloading	42.88	1.682573	3.698526	0			1.682573	4.177187	0															0	0
Unloading	43.904	1.191766	3.66234	0			1.191766	4.141128	0															0	0
Unloading	44.864	0.7021737	3.616905	0			0.7021737	4.095819	0															0	0
Unloading	45.952	0.2142801	3.543684	0			0.2142801	4.022724	0															0	0
