# Supplementary material for: Nanomechanical Properties of Rib Bones in Diabetic vs. Healthy Rat Models
Source: Nanomaterials (Basel). 2025 Oct 17;15(20):1582. doi: 10.3390/nano15201582 (PMC12566810; doi:10.3390/nano15201582)
Supplement: Supplementary file 1 [file nanomaterials-15-01582-s001.zip › Nanoindentation data/raw static/sample 26/BERK_10mN_DB_OX.002]

TD;BERK_10mN_DB_OX.002;0;0.1736264;0;0.01845589;2.803115;-40:0:0;25/04/25:10:00:26;True;0.000258;; ;2;0;0;118.0827;Poly2/70%;1.024342;	t (sec)	P (raw)	ht (raw)	S	Lateral Force (mN)	Lateral Distance (um)	P (mN)	ht (um)	ADC 4/0	hc	a	dP/dh	E*(GPa)	H (GPa)	Position(um)	Friction	E (GPa)	Up (nJ)	Ue (nJ)	E1	E2	n1	n2	AE/C	AE/S	h corr	HV	HM	-	-
IC	0	0.0166258	0.001001727	0			0.0166258	0.1746281	0									0	0					0	0
Loading	0.96	0.04125481	0.07353036	0			0.04125481	0.2471461	0									0.002098693	0					0	0
Loading	2.304	0.1196401	0.4756769	0			0.1196401	0.6492724	0									0.03444873	0					0	0
Loading	3.52	0.2438869	0.7774686	0			0.2438869	0.951032	0									0.08929761	0					0	0
Loading	4.608	0.4182508	1.026501	0			0.4182508	1.20002	0									0.1717298	0					0	0
Loading	5.76	0.6413875	1.213294	0			0.6413875	1.386755	0									0.2706656	0					0	0
Loading	6.848	0.9164566	1.395886	0			0.9164566	1.569276	0									0.4128352	0					0	0
Loading	8	1.239334	1.59212	0			1.239334	1.765427	0									0.6242654	0					0	0
Loading	9.152	1.615354	1.751434	0			1.615354	1.924644	0									0.8515229	0					0	0
Loading	10.24	2.037726	1.895757	0			2.037726	2.068858	0									1.114935	0					0	0
Loading	11.392	2.513726	2.036227	0			2.513726	2.209205	0									1.434327	0					0	0
Loading	12.48	3.038259	2.160008	0			3.038259	2.33285	0									1.777564	0					0	0
Loading	13.568	3.6163	2.277625	0			3.6163	2.450319	0									2.168417	0					0	0
Loading	14.656	4.236806	2.385915	0			4.236806	2.558448	0									2.592991	0					0	0
Loading	15.744	4.912036	2.479946	0			4.912036	2.652305	0									3.022332	0					0	0
Loading	16.896	5.636159	2.571087	0			5.636159	2.743259	0									3.502032	0					0	0
Loading	17.984	6.412212	2.660262	0			6.412212	2.832234	0									4.038034	0					0	0
Loading	19.136	7.233765	2.747934	0			7.233765	2.919694	0									4.634773	0					0	0
Loading	20.288	8.108823	2.83337	0			8.108823	3.004904	0									5.288445	0					0	0
Loading	21.44	9.033382	2.916418	0			9.033382	3.087714	0									5.998217	0					0	0
Maximum	23.616	10.00756	3.025902	0			10.00756	3.196947	0	3.04926	8.629263	52.54943	2.944718	0.04277903	-40		2.68719294104844	5.518268	1.561386					0	0	3.233836	4.044696	0.03539628
Unloading	24.768	9.516166	3.030026	0			9.516166	3.201197	0															0	0
Unloading	25.856	9.027557	3.025324	0			9.027557	3.196621	0															0	0
Unloading	26.944	8.536037	3.016885	0			8.536037	3.188309	0															0	0
Unloading	28.032	8.048761	3.006981	0			8.048761	3.178531	0															0	0
Unloading	29.12	7.561002	2.993493	0			7.561002	3.165169	0															0	0
Unloading	30.208	7.070329	2.982009	0			7.070329	3.153811	0															0	0
Unloading	31.232	6.580747	2.966979	0			6.580747	3.138908	0															0	0
Unloading	32.32	6.090314	2.950832	0			6.090314	3.122887	0															0	0
Unloading	33.344	5.601337	2.935147	0			5.601337	3.107328	0															0	0
Unloading	34.432	5.113087	2.917189	0			5.113087	3.089496	0															0	0
Unloading	35.52	4.623259	2.899539	0			4.623259	3.071973	0															0	0
Unloading	36.608	4.13343	2.879808	0			4.13343	3.052368	0															0	0
Unloading	37.632	3.644449	2.858382	0			3.644449	3.031068	0															0	0
Unloading	38.656	3.152314	2.834026	0			3.152314	3.006839	0															0	0
Unloading	39.744	2.665636	2.8052	0			2.665636	2.978139	0															0	0
Unloading	40.832	2.174957	2.774101	0			2.174957	2.947166	0															0	0
Unloading	41.792	1.682331	2.732403	0			1.682331	2.905595	0															0	0
Unloading	42.88	1.193589	2.680686	0			1.193589	2.854004	0															0	0
Unloading	43.904	0.703755	2.603497	0			0.703755	2.776942	0															0	0
Unloading	45.056	0.2163465	2.46087	0			0.2163465	2.634441	0															0	0
