# Supplementary material for: Nanomechanical Properties of Rib Bones in Diabetic vs. Healthy Rat Models
Source: Nanomaterials (Basel). 2025 Oct 17;15(20):1582. doi: 10.3390/nano15201582 (PMC12566810; doi:10.3390/nano15201582)
Supplement: Supplementary file 1 [file nanomaterials-15-01582-s001.zip › Nanoindentation data/raw static/sample 26/BERK_10mN_DB_OX.003]

TD;BERK_10mN_DB_OX.003;0;0.06595124;0;0.02050467;2.413116;-60:0:0;25/04/25:10:02:09;True;0.000258;; ;2;0;0;104.367;Poly2/70%;1.024342;	t (sec)	P (raw)	ht (raw)	S	Lateral Force (mN)	Lateral Distance (um)	P (mN)	ht (um)	ADC 4/0	hc	a	dP/dh	E*(GPa)	H (GPa)	Position(um)	Friction	E (GPa)	Up (nJ)	Ue (nJ)	E1	E2	n1	n2	AE/C	AE/S	h corr	HV	HM	-	-
IC	0	0.02050467	-0.000693503	0			0.02050467	0.06525774	0									0	0					0	0
Loading	0.704	0.04331555	0.03283488	0			0.04331555	0.09877495	0									0.001069538	0					0	0
Loading	1.984	0.1204878	0.2942012	0			0.1204878	0.3601214	0									0.02247425	0					0	0
Loading	3.328	0.2459476	0.7494138	0			0.2459476	0.8153015	0									0.1058713	0					0	0
Loading	4.48	0.4205513	0.9832622	0			0.4205513	1.049105	0									0.1837862	0					0	0
Loading	5.504	0.6472101	1.135139	0			0.6472101	1.200923	0									0.2648389	0					0	0
Loading	6.656	0.9168192	1.292682	0			0.9168192	1.358397	0									0.3879859	0					0	0
Loading	7.744	1.244791	1.435619	0			1.244791	1.501249	0									0.542381	0					0	0
Loading	8.768	1.614746	1.551077	0			1.614746	1.616612	0									0.7073234	0					0	0
Loading	9.856	2.045364	1.64958	0			2.045364	1.715003	0									0.8873844	0					0	0
Loading	10.88	2.520396	1.742224	0			2.520396	1.807525	0									1.098601	0					0	0
Loading	11.968	3.044079	1.833713	0			3.044079	1.898879	0									1.35277	0					0	0
Loading	13.056	3.618361	1.929209	0			3.618361	1.994227	0									1.670395	0					0	0
Loading	14.208	4.243234	2.030562	0			4.243234	2.095418	0									2.068156	0					0	0
Loading	15.296	4.915066	2.140471	0			4.915066	2.205154	0									2.570653	0					0	0
Loading	16.448	5.640403	2.249763	0			5.640403	2.314259	0									3.146481	0					0	0
Loading	17.536	6.41306	2.347879	0			6.41306	2.412176	0									3.736599	0					0	0
Loading	18.688	7.240314	2.445687	0			7.240314	2.50977	0									4.402843	0					0	0
Loading	19.84	8.111974	2.544805	0			8.111974	2.608664	0									5.161969	0					0	0
Loading	21.056	9.037746	2.64215	0			9.037746	2.70577	0									5.994639	0					0	0
Maximum	23.232	10.01132	2.778533	0			10.01132	2.841901	0	2.681107	7.587406	48.28391	3.07722	0.05535474	-60		2.80846085248312	5.607479	1.730528					0	0	2.874337	5.233711	0.044821
Unloading	24.448	9.518227	2.783196	0			9.518227	2.846692	0															0	0
Unloading	25.536	9.031559	2.780344	0			9.031559	2.843965	0															0	0
Unloading	26.688	8.542101	2.771211	0			8.542101	2.834958	0															0	0
Unloading	27.776	8.049488	2.758956	0			8.049488	2.82283	0															0	0
Unloading	28.864	7.565245	2.746509	0			7.565245	2.810508	0															0	0
Unloading	29.888	7.074086	2.73356	0			7.074086	2.797686	0															0	0
Unloading	30.976	6.585596	2.71591	0			6.585596	2.780162	0															0	0
Unloading	32.064	6.096742	2.699917	0			6.096742	2.764296	0															0	0
Unloading	33.152	5.606916	2.680379	0			5.606916	2.744884	0															0	0
Unloading	34.176	5.116118	2.660802	0			5.116118	2.725433	0															0	0
Unloading	35.264	4.627017	2.639915	0			4.627017	2.704673	0															0	0
Unloading	36.288	4.138767	2.615559	0			4.138767	2.680443	0															0	0
Unloading	37.312	3.649666	2.590548	0			3.649666	2.655558	0															0	0
Unloading	38.4	3.157166	2.559796	0			3.157166	2.624933	0															0	0
Unloading	39.424	2.669637	2.527077	0			2.669637	2.59234	0															0	0
Unloading	40.448	2.179443	2.487962	0			2.179443	2.553351	0															0	0
Unloading	41.472	1.687788	2.442334	0			1.687788	2.50785	0															0	0
Unloading	42.56	1.20026	2.387611	0			1.20026	2.453253	0															0	0
Unloading	43.584	0.70994	2.313658	0			0.70994	2.379426	0															0	0
Unloading	44.736	0.2221663	2.180588	0			0.2221663	2.246482	0															0	0
