# Supplementary material for: Nanomechanical Properties of Rib Bones in Diabetic vs. Healthy Rat Models
Source: Nanomaterials (Basel). 2025 Oct 17;15(20):1582. doi: 10.3390/nano15201582 (PMC12566810; doi:10.3390/nano15201582)
Supplement: Supplementary file 1 [file nanomaterials-15-01582-s001.zip › Nanoindentation data/raw static/sample 26/BERK_10mN_DB_OX.004]

TD;BERK_10mN_DB_OX.004;0;0.2142078;0;0.02163593;3.161669;-80:0:0;25/04/25:10:03:53;True;0.000258;; ;2;0;0;137.693;Poly2/70%;1.024342;	t (sec)	P (raw)	ht (raw)	S	Lateral Force (mN)	Lateral Distance (um)	P (mN)	ht (um)	ADC 4/0	hc	a	dP/dh	E*(GPa)	H (GPa)	Position(um)	Friction	E (GPa)	Up (nJ)	Ue (nJ)	E1	E2	n1	n2	AE/C	AE/S	h corr	HV	HM	-	-
IC	0	0.01662294	-0.0008485214	0			0.01662294	0.2133593	0									0	0					0	0
Loading	0.96	0.04234512	0.09353226	0			0.04234512	0.3077291	0									0.002782402	0					0	0
Loading	2.176	0.1173339	0.3827611	0			0.1173339	0.5969386	0									0.02587275	0					0	0
Loading	3.456	0.2434016	0.6874048	0			0.2434016	0.9015498	0									0.08081479	0					0	0
Loading	4.8	0.4152139	1.07818	0			0.4152139	1.292281	0									0.2094856	0					0	0
Loading	6.144	0.6375029	1.447449	0			0.6375029	1.661492	0									0.4038229	0					0	0
Loading	7.424	0.9125749	1.75232	0			0.9125749	1.966292	0									0.6400548	0					0	0
Loading	8.512	1.240059	1.931905	0			1.240059	2.145793	0									0.8332546	0					0	0
Loading	9.6	1.61317	2.090217	0			1.61317	2.304009	0									1.058968	0					0	0
Loading	10.688	2.038451	2.23242	0			2.038451	2.446102	0									1.318403	0					0	0
Loading	11.712	2.51263	2.354044	0			2.51263	2.567604	0									1.594886	0					0	0
Loading	12.864	3.0402	2.4722	0			3.0402	2.685623	0									1.922555	0					0	0
Loading	13.952	3.611931	2.574631	0			3.611931	2.787907	0									2.262758	0					0	0
Loading	15.04	4.237169	2.665117	0			4.237169	2.878232	0									2.617244	0					0	0
Loading	16.128	4.910457	2.751594	0			4.910457	2.964535	0									3.011977	0					0	0
Loading	17.216	5.635794	2.836646	0			5.635794	3.0494	0									3.459482	0					0	0
Loading	18.304	6.410998	2.923008	0			6.410998	3.135562	0									3.978469	0					0	0
Loading	19.456	7.233643	3.012029	0			7.233643	3.22437	0									4.584346	0					0	0
Loading	20.608	8.108336	3.105095	0			8.108336	3.317211	0									5.296527	0					0	0
Loading	21.76	9.029984	3.198548	0			9.029984	3.410426	0									6.095302	0					0	0
Maximum	23.936	10.00708	3.32834	0			10.00708	3.539966	0	3.398105	9.616476	54.7047	2.750794	0.03444495	-80		2.50976578408729	5.834446	1.552309					0	0	3.581076	3.256721	0.02886329
Unloading	25.088	9.519441	3.334198	0			9.519441	3.54595	0															0	0
Unloading	26.176	9.026707	3.332002	0			9.026707	3.543881	0															0	0
Unloading	27.264	8.536642	3.325604	0			8.536642	3.537609	0															0	0
Unloading	28.352	8.047062	3.315739	0			8.047062	3.527871	0															0	0
Unloading	29.44	7.558694	3.303369	0			7.558694	3.515627	0															0	0
Unloading	30.528	7.070327	3.290806	0			7.070327	3.50319	0															0	0
Unloading	31.552	6.578318	3.277626	0			6.578318	3.490137	0															0	0
Unloading	32.64	6.089341	3.262519	0			6.089341	3.475156	0															0	0
Unloading	33.728	5.60182	3.245178	0			5.60182	3.457941	0															0	0
Unloading	34.816	5.10896	3.22722	0			5.10896	3.44011	0															0	0
Unloading	35.84	4.622772	3.208683	0			4.622772	3.421698	0															0	0
Unloading	36.928	4.131851	3.188875	0			4.131851	3.402017	0															0	0
Unloading	38.016	3.639354	3.166061	0			3.639354	3.37933	0															0	0
Unloading	39.04	3.154012	3.139971	0			3.154012	3.353365	0															0	0
Unloading	40.064	2.663087	3.111531	0			2.663087	3.325052	0															0	0
Unloading	41.088	2.171434	3.078043	0			2.171434	3.291691	0															0	0
Unloading	42.176	1.684757	3.038002	0			1.684757	3.251775	0															0	0
Unloading	43.2	1.194075	2.984089	0			1.194075	3.197989	0															0	0
Unloading	44.224	0.702539	2.907169	0			0.702539	3.121196	0															0	0
Unloading	45.504	0.2209533	2.715562	0			0.2209533	2.929713	0															0	0
