# Supplementary material for: Nanomechanical Properties of Rib Bones in Diabetic vs. Healthy Rat Models
Source: Nanomaterials (Basel). 2025 Oct 17;15(20):1582. doi: 10.3390/nano15201582 (PMC12566810; doi:10.3390/nano15201582)
Supplement: Supplementary file 1 [file nanomaterials-15-01582-s001.zip › Nanoindentation data/raw static/sample 26/BERK_10mN_DB_OX.005]

TD;BERK_10mN_DB_OX.005;0;0.03614952;0;0.0206274;2.513115;-100:0:0;25/04/25:10:05:37;True;0.000258;; ;2;0;0;147.5275;Poly2/70%;1.024342;	t (sec)	P (raw)	ht (raw)	S	Lateral Force (mN)	Lateral Distance (um)	P (mN)	ht (um)	ADC 4/0	hc	a	dP/dh	E*(GPa)	H (GPa)	Position(um)	Friction	E (GPa)	Up (nJ)	Ue (nJ)	E1	E2	n1	n2	AE/C	AE/S	h corr	HV	HM	-	-
IC	0	0.0206274	0.001965378	0			0.0206274	0.0381149	0									0	0					0	0
Loading	0.704	0.04659219	0.02817163	0			0.04659219	0.06430913	0									0.0008803826	0					0	0
Loading	1.792	0.1246121	0.1886065	0			0.1246121	0.2247239	0									0.01461223	0					0	0
Loading	2.944	0.2448573	0.4062704	0			0.2448573	0.4423568	0									0.05481658	0					0	0
Loading	4.096	0.4240705	0.624781	0			0.4240705	0.6608211	0									0.127885	0					0	0
Loading	5.248	0.6484231	0.8327711	0			0.6484231	0.8687533	0									0.239388	0					0	0
Loading	6.464	0.9200929	1.057216	0			0.9200929	1.093128	0									0.4153556	0					0	0
Loading	7.68	1.245519	1.281159	0			1.245519	1.316987	0									0.6577516	0					0	0
Loading	8.832	1.6179	1.484484	0			1.6179	1.520216	0									0.9487164	0					0	0
Loading	10.048	2.043426	1.689543	0			2.043426	1.725165	0									1.323909	0					0	0
Loading	11.2	2.520519	1.827199	0			2.520519	1.862698	0									1.637755	0					0	0
Loading	12.224	3.046628	1.940654	0			3.046628	1.976017	0									1.953187	0					0	0
Loading	13.312	3.619451	2.04667	0			3.619451	2.081886	0									2.306053	0					0	0
Loading	14.4	4.24542	2.149604	0			4.24542	2.184658	0									2.710197	0					0	0
Loading	15.488	4.918464	2.251343	0			4.918464	2.286224	0									3.175566	0					0	0
Loading	16.576	5.643195	2.351886	0			5.643195	2.38658	0									3.705529	0					0	0
Loading	17.728	6.415365	2.449463	0			6.415365	2.483957	0									4.292643	0					0	0
Loading	18.88	7.240193	2.541567	0			7.240193	2.575849	0									4.920061	0					0	0
Loading	20.032	8.112946	2.632245	0			8.112946	2.666301	0									5.614422	0					0	0
Loading	21.184	9.037504	2.723578	0			9.037504	2.757396	0									6.395582	0					0	0
Maximum	23.36	10.01169	2.847745	0			10.01169	2.881311	0	2.743237	7.763233	56.23145	3.502564	0.05287766	-100		3.1979488526757	6.221282	1.404707					0	0	2.914498	4.999507	0.04359588
Unloading	24.512	9.523807	2.852755	0			9.523807	2.886447	0															0	0
Unloading	25.664	9.030952	2.851715	0			9.030952	2.885535	0															0	0
Unloading	26.752	8.541494	2.844893	0			8.541494	2.878839	0															0	0
Unloading	27.84	8.051914	2.836145	0			8.051914	2.870217	0															0	0
Unloading	28.928	7.564275	2.825355	0			7.564275	2.859553	0															0	0
Unloading	30.016	7.075665	2.812445	0			7.075665	2.846769	0															0	0
Unloading	31.04	6.586689	2.797956	0			6.586689	2.832406	0															0	0
Unloading	32.128	6.097227	2.783658	0			6.097227	2.818234	0															0	0
Unloading	33.216	5.608978	2.766663	0			5.608978	2.801365	0															0	0
Unloading	34.24	5.116482	2.749668	0			5.116482	2.784497	0															0	0
Unloading	35.328	4.626168	2.73013	0			4.626168	2.765086	0															0	0
Unloading	36.352	4.140343	2.709705	0			4.140343	2.744787	0															0	0
Unloading	37.376	3.647237	2.688394	0			3.647237	2.723603	0															0	0
Unloading	38.464	3.159107	2.663846	0			3.159107	2.69918	0															0	0
Unloading	39.488	2.672672	2.637178	0			2.672672	2.672638	0															0	0
Unloading	40.512	2.179201	2.607812	0			2.179201	2.643399	0															0	0
Unloading	41.536	1.692643	2.57363	0			1.692643	2.609343	0															0	0
Unloading	42.56	1.200988	2.532279	0			1.200988	2.568119	0															0	0
Unloading	43.584	0.7101826	2.479368	0			0.7101826	2.515334	0															0	0
Unloading	44.672	0.2231367	2.397014	0			0.2231367	2.433106	0															0	0
