# Supplementary material for: Nanomechanical Properties of Rib Bones in Diabetic vs. Healthy Rat Models
Source: Nanomaterials (Basel). 2025 Oct 17;15(20):1582. doi: 10.3390/nano15201582 (PMC12566810; doi:10.3390/nano15201582)
Supplement: Supplementary file 1 [file nanomaterials-15-01582-s001.zip › Nanoindentation data/raw static/sample 26/BERK_10mN_DB_OX.006]

TD;BERK_10mN_DB_OX.006;0;0.4509552;0;0.03800169;4.642908;-120:0:0;25/04/25:10:07:22;True;0.000258;; ;2;0;0;125.3441;Poly2/70%;1.024342;	t (sec)	P (raw)	ht (raw)	S	Lateral Force (mN)	Lateral Distance (um)	P (mN)	ht (um)	ADC 4/0	hc	a	dP/dh	E*(GPa)	H (GPa)	Position(um)	Friction	E (GPa)	Up (nJ)	Ue (nJ)	E1	E2	n1	n2	AE/C	AE/S	h corr	HV	HM	-	-
IC	0	0.0285136	0.00200436	0			0.0285136	0.4529596	0									0	0					0	0
Loading	1.024	0.05484372	0.08709764	0			0.05484372	0.5380387	0									0.003545982	0					0	0
Loading	2.56	0.1310427	0.5199197	0			0.1310427	0.9708411	0									0.04377203	0					0	0
Loading	4.096	0.2588087	1.043343	0			0.2588087	1.494231	0									0.1457942	0					0	0
Loading	5.44	0.4360839	1.470958	0			0.4360839	1.921801	0									0.2943518	0					0	0
Loading	6.72	0.6555815	1.823808	0			0.6555815	2.274594	0									0.4869178	0					0	0
Loading	8.064	0.9305308	2.222941	0			0.9305308	2.673656	0									0.8033963	0					0	0
Loading	9.344	1.255103	2.556019	0			1.255103	3.00665	0									1.167298	0					0	0
Loading	10.56	1.629425	2.772444	0			1.629425	3.222979	0									1.479301	0					0	0
Loading	11.648	2.056044	2.982625	0			2.056044	3.43305	0									1.866406	0					0	0
Loading	12.8	2.530709	3.194387	0			2.530709	3.644689	0									2.351775	0					0	0
Loading	13.952	3.054637	3.377823	0			3.054637	3.82799	0									2.863674	0					0	0
Loading	15.104	3.629401	3.551702	0			3.629401	4.001721	0									3.444286	0					0	0
Loading	16.192	4.252579	3.703037	0			4.252579	4.152895	0									4.040061	0					0	0
Loading	17.344	4.924531	3.83938	0			4.924531	4.289065	0									4.664885	0					0	0
Loading	18.496	5.648289	3.96921	0			5.648289	4.418708	0									5.350231	0					0	0
Loading	19.584	6.422645	4.095303	0			6.422645	4.544601	0									6.110054	0					0	0
Loading	20.736	7.247594	4.219699	0			7.247594	4.668785	0									6.958868	0					0	0
Loading	21.888	8.119982	4.339896	0			8.119982	4.788757	0									7.880705	0					0	0
Loading	23.04	9.044177	4.45092	0			9.044177	4.899542	0									8.831471	0					0	0
Maximum	25.216	10.01969	4.597976	0			10.01969	5.046347	0	4.895057	13.85278	51.36018	1.79283	0.01661998	-120		1.63425172713365	8.578257	1.711033					0	0	5.105566	1.571395	0.01421779
Unloading	26.368	9.529873	4.603833	0			9.529873	5.05233	0															0	0
Unloading	27.456	9.038838	4.602099	0			9.038838	5.050722	0															0	0
Unloading	28.544	8.549623	4.596627	0			8.549623	5.045377	0															0	0
Unloading	29.632	8.058951	4.586222	0			8.058951	5.035099	0															0	0
Unloading	30.72	7.574467	4.573698	0			7.574467	5.022699	0															0	0
Unloading	31.808	7.080395	4.560364	0			7.080395	5.009492	0															0	0
Unloading	32.896	6.593605	4.546491	0			6.593605	4.995745	0															0	0
Unloading	33.92	6.103537	4.528533	0			6.103537	4.977914	0															0	0
Unloading	35.072	5.614802	4.510112	0			5.614802	4.959619	0															0	0
Unloading	36.16	5.124854	4.489534	0			5.124854	4.939167	0															0	0
Unloading	37.184	4.638423	4.469533	0			4.638423	4.919291	0															0	0
Unloading	38.208	4.148717	4.444754	0			4.148717	4.894639	0															0	0
Unloading	39.296	3.657915	4.419204	0			3.657915	4.869216	0															0	0
Unloading	40.32	3.169419	4.387411	0			3.169419	4.837549	0															0	0
Unloading	41.344	2.680438	4.355271	0			2.680438	4.805535	0															0	0
Unloading	42.368	2.190364	4.316812	0			2.190364	4.767202	0															0	0
Unloading	43.392	1.700529	4.269681	0			1.700529	4.720198	0															0	0
Unloading	44.48	1.211788	4.211838	0			1.211788	4.66248	0															0	0
Unloading	45.568	0.7242568	4.120776	0			0.7242568	4.571545	0															0	0
Unloading	46.784	0.2350274	3.948323	0			0.2350274	4.399218	0															0	0
