# Supplementary material for: Nanomechanical Properties of Rib Bones in Diabetic vs. Healthy Rat Models
Source: Nanomaterials (Basel). 2025 Oct 17;15(20):1582. doi: 10.3390/nano15201582 (PMC12566810; doi:10.3390/nano15201582)
Supplement: Supplementary file 1 [file nanomaterials-15-01582-s001.zip › Nanoindentation data/raw static/sample 26/BERK_10mN_DB_OX.007]

TD;BERK_10mN_DB_OX.007;0;0.2576981;0;0.03068149;3.547206;-140:0:0;25/04/25:10:09:06;True;0.000258;; ;2;0;0;91.21494;Poly2/70%;1.024342;	t (sec)	P (raw)	ht (raw)	S	Lateral Force (mN)	Lateral Distance (um)	P (mN)	ht (um)	ADC 4/0	hc	a	dP/dh	E*(GPa)	H (GPa)	Position(um)	Friction	E (GPa)	Up (nJ)	Ue (nJ)	E1	E2	n1	n2	AE/C	AE/S	h corr	HV	HM	-	-
IC	0	0.02208305	-0.001156745	0			0.02208305	0.2565413	0									0	0					0	0
Loading	0.704	0.04877852	0.0541848	0			0.04877852	0.3118703	0									0.00196035	0					0	0
Loading	2.304	0.1202423	0.4999559	0			0.1202423	0.757623	0									0.03963109	0					0	0
Loading	3.456	0.2492242	0.8279529	0			0.2492242	1.085587	0									0.1002169	0					0	0
Loading	5.248	0.4269818	1.222157	0			0.4269818	1.479745	0									0.233483	0					0	0
Loading	6.272	0.6458743	1.354458	0			0.6458743	1.611989	0									0.3044223	0					0	0
Loading	7.488	0.920581	1.581213	0			0.920581	1.838674	0									0.4819683	0					0	0
Loading	8.576	1.245762	1.729506	0			1.245762	1.986883	0									0.6425041	0					0	0
Loading	9.664	1.619841	1.86142	0			1.619841	2.1187	0									0.8313717	0					0	0
Loading	10.752	2.044396	1.992448	0			2.044396	2.249619	0									1.071231	0					0	0
Loading	11.84	2.51797	2.132223	0			2.51797	2.389271	0									1.389803	0					0	0
Loading	12.928	3.043836	2.290457	0			3.043836	2.54737	0									1.82946	0					0	0
Loading	14.08	3.618481	2.451081	0			3.618481	2.707845	0									2.364028	0					0	0
Loading	15.232	4.242144	2.60708	0			4.242144	2.863683	0									2.97652	0					0	0
Loading	16.384	4.919556	2.76751	0			4.919556	3.023939	0									3.710629	0					0	0
Loading	17.536	5.640767	2.931216	0			5.640767	3.187459	0									4.574041	0					0	0
Loading	18.752	6.415365	3.096117	0			6.415365	3.35216	0									5.566869	0					0	0
Loading	19.904	7.240678	3.262866	0			7.240678	3.518696	0									6.703981	0					0	0
Loading	21.056	8.113916	3.428151	0			8.113916	3.683756	0									7.971196	0					0	0
Loading	22.272	9.032772	3.587656	0			9.032772	3.843024	0									9.336655	0					0	0
Maximum	24.448	10.0129	3.787354	0			10.0129	4.042469	0	3.856745	10.91441	41.80945	1.852353	0.02675529	-140		1.68860542400639	9.161415	2.210418					0	0	4.089127	2.529675	0.02214951
Unloading	25.6	9.520532	3.800765	0			9.520532	4.056007	0									11.36816	0					0	0
Unloading	26.688	9.032166	3.801035	0			9.032166	4.056403	0															0	0
Unloading	27.776	8.543558	3.79325	0			8.543558	4.048744	0															0	0
Unloading	28.864	8.051065	3.783847	0			8.051065	4.039468	0															0	0
Unloading	30.016	7.564517	3.770282	0			7.564517	4.026029	0															0	0
Unloading	31.104	7.073359	3.754983	0			7.073359	4.010856	0															0	0
Unloading	32.128	6.585353	3.736948	0			6.585353	3.992947	0															0	0
Unloading	33.28	6.094923	3.716832	0			6.094923	3.972957	0															0	0
Unloading	34.304	5.609464	3.692245	0			5.609464	3.948496	0															0	0
Unloading	35.392	5.118545	3.667273	0			5.118545	3.923651	0															0	0
Unloading	36.544	4.629687	3.636328	0			4.629687	3.892832	0															0	0
Unloading	37.568	4.138644	3.603225	0			4.138644	3.859855	0															0	0
Unloading	38.592	3.650756	3.565651	0			3.650756	3.822407	0															0	0
Unloading	39.68	3.160562	3.52168	0			3.160562	3.778563	0															0	0
Unloading	40.768	2.670853	3.472854	0			2.670853	3.729863	0															0	0
Unloading	41.792	2.182475	3.416282	0			2.182475	3.673417	0															0	0
Unloading	42.88	1.689244	3.347918	0			1.689244	3.60518	0															0	0
Unloading	43.904	1.199289	3.264099	0			1.199289	3.521487	0															0	0
Unloading	44.992	0.7133365	3.149837	0			0.7133365	3.407351	0															0	0
Unloading	46.144	0.2131869	2.947556	0			0.2131869	3.205199	0															0	0
