# Supplementary material for: Nanomechanical Properties of Rib Bones in Diabetic vs. Healthy Rat Models
Source: Nanomaterials (Basel). 2025 Oct 17;15(20):1582. doi: 10.3390/nano15201582 (PMC12566810; doi:10.3390/nano15201582)
Supplement: Supplementary file 1 [file nanomaterials-15-01582-s001.zip › Nanoindentation data/raw static/sample 26/BERK_10mN_DB_OX.008]

TD;BERK_10mN_DB_OX.008;0;0.5111547;0;0.03213637;5.1016;-159.75:0:0;25/04/25:10:11:00;True;0.000258;; ;2;0;0;138.2523;Poly2/70%;1.024342;	t (sec)	P (raw)	ht (raw)	S	Lateral Force (mN)	Lateral Distance (um)	P (mN)	ht (um)	ADC 4/0	hc	a	dP/dh	E*(GPa)	H (GPa)	Position(um)	Friction	E (GPa)	Up (nJ)	Ue (nJ)	E1	E2	n1	n2	AE/C	AE/S	h corr	HV	HM	-	-
IC	0	0.02390119	-0.001503043	0			0.02390119	0.5096517	0									0	0					0	0
Loading	0.96	0.04683479	0.09353226	0			0.04683479	0.6046749	0									0.003360778	0					0	0
Loading	2.496	0.1198798	0.59056	0			0.1198798	1.101684	0									0.04479011	0					0	0
Loading	4.992	0.2438869	1.776638	0			0.2438869	2.28773	0									0.2605121	0					0	0
Loading	6.272	0.4256489	2.322174	0			0.4256489	2.833219	0									0.4431244	0					0	0
Loading	7.36	0.6439335	2.519022	0			0.6439335	3.03001	0									0.5483664	0					0	0
Loading	8.448	0.9234923	2.715062	0			0.9234923	3.225978	0									0.701949	0					0	0
Loading	9.536	1.244306	2.897959	0			1.244306	3.408792	0									0.9001011	0					0	0
Loading	10.688	1.619598	3.095115	0			1.619598	3.605852	0									1.182281	0					0	0
Loading	11.904	2.04755	3.293195	0			2.04755	3.803821	0									1.545273	0					0	0
Loading	12.992	2.519789	3.452931	0			2.519789	3.963435	0									1.909778	0					0	0
Loading	14.08	3.043108	3.602994	0			3.043108	4.113364	0									2.326798	0					0	0
Loading	15.232	3.622608	3.749858	0			3.622608	4.260078	0									2.815774	0					0	0
Loading	16.32	4.246634	3.892907	0			4.246634	4.402966	0									3.377985	0					0	0
Loading	17.472	4.916645	4.042044	0			4.916645	4.55193	0									4.060484	0					0	0
Loading	18.624	5.641739	4.203398	0			5.641739	4.713097	0									4.911316	0					0	0
Loading	19.776	6.416215	4.373499	0			6.416215	4.882998	0									5.935645	0					0	0
Loading	20.992	7.240193	4.54175	0			7.240193	5.051037	0									7.083049	0					0	0
Loading	22.208	8.112703	4.697284	0			8.112703	5.206346	0									8.275271	0					0	0
Loading	23.424	9.038234	4.828848	0			9.038234	5.337671	0									9.401443	0					0	0
Maximum	25.6	10.01496	4.979795	0			10.01496	5.488366	0	5.343329	15.12137	53.54905	1.712419	0.01394174	-159.75		1.56083443487738	9.219737	1.697984					0	0	5.553009	1.318172	0.01201318
Unloading	26.752	9.52138	4.987926	0			9.52138	5.496624	0															0	0
Unloading	27.84	9.032408	4.986809	0			9.032408	5.495633	0															0	0
Unloading	28.928	8.544406	4.979526	0			8.544406	5.488476	0															0	0
Unloading	30.016	8.051187	4.971048	0			8.051187	5.480125	0															0	0
Unloading	31.104	7.565368	4.959448	0			7.565368	5.468651	0															0	0
Unloading	32.192	7.073724	4.947348	0			7.073724	5.456678	0															0	0
Unloading	33.28	6.583655	4.932048	0			6.583655	5.441504	0															0	0
Unloading	34.304	6.097349	4.915902	0			6.097349	5.425484	0															0	0
Unloading	35.392	5.604731	4.899332	0			5.604731	5.40904	0															0	0
Unloading	36.416	5.118545	4.880256	0			5.118545	5.39009	0															0	0
Unloading	37.504	4.62447	4.860255	0			4.62447	5.370216	0															0	0
Unloading	38.528	4.136583	4.837981	0			4.136583	5.348069	0															0	0
Unloading	39.552	3.649058	4.812624	0			3.649058	5.322837	0															0	0
Unloading	40.64	3.156558	4.782412	0			3.156558	5.292752	0															0	0
Unloading	41.664	2.669637	4.747458	0			2.669637	5.257924	0															0	0
Unloading	42.688	2.181627	4.700174	0			2.181627	5.210766	0															0	0
Unloading	43.712	1.690579	4.64287	0			1.690579	5.153588	0															0	0
Unloading	44.8	1.201353	4.570383	0			1.201353	5.081228	0															0	0
Unloading	45.824	0.7104253	4.475929	0			0.7104253	4.9869	0															0	0
Unloading	47.04	0.2248378	4.346253	0			0.2248378	4.857349	0															0	0
