# Supplementary material for: Nanomechanical Properties of Rib Bones in Diabetic vs. Healthy Rat Models
Source: Nanomaterials (Basel). 2025 Oct 17;15(20):1582. doi: 10.3390/nano15201582 (PMC12566810; doi:10.3390/nano15201582)
Supplement: Supplementary file 1 [file nanomaterials-15-01582-s001.zip › Nanoindentation data/raw static/sample 26/BERK_10mN_DB_OX.009]

TD;BERK_10mN_DB_OX.009;0;0.04640383;0;0.02523696;1.97759;-179.75:0:0;25/04/25:10:12:55;True;0.000258;; ;2;0;0;41.79398;Poly2/70%;1.024342;	t (sec)	P (raw)	ht (raw)	S	Lateral Force (mN)	Lateral Distance (um)	P (mN)	ht (um)	ADC 4/0	hc	a	dP/dh	E*(GPa)	H (GPa)	Position(um)	Friction	E (GPa)	Up (nJ)	Ue (nJ)	E1	E2	n1	n2	AE/C	AE/S	h corr	HV	HM	-	-
IC	0	0.02523696	0.000193093	0			0.02523696	0.04659692	0									0	0					0	0
Loading	0.704	0.04634958	0.02481834	0			0.04634958	0.07121021	0									0.0008809904	0					0	0
Loading	1.792	0.1206077	0.1565422	0			0.1206077	0.2029149	0									0.01187552	0					0	0
Loading	3.008	0.246918	0.372665	0			0.246918	0.4190051	0									0.05158487	0					0	0
Loading	4.224	0.4206712	0.5860119	0			0.4206712	0.6323072	0									0.122784	0					0	0
Loading	5.376	0.6436909	0.7731525	0			0.6436909	0.8193902	0									0.222346	0					0	0
Loading	6.592	0.9207008	0.9947852	0			0.9207008	1.040951	0									0.3956499	0					0	0
Loading	7.808	1.243578	1.204006	0			1.243578	1.250089	0									0.6219664	0					0	0
Loading	8.832	1.619841	1.317269	0			1.619841	1.363255	0									0.7839872	0					0	0
Loading	9.92	2.046214	1.407448	0			2.046214	1.453324	0									0.9490861	0					0	0
Loading	10.944	2.518818	1.494658	0			2.518818	1.540412	0									1.147866	0					0	0
Loading	12.032	3.047598	1.584412	0			3.047598	1.63003	0									1.397292	0					0	0
Loading	13.12	3.620787	1.680795	0			3.620787	1.726265	0									1.718157	0					0	0
Loading	14.208	4.243114	1.777987	0			4.243114	1.823296	0									2.099678	0					0	0
Loading	15.296	4.917979	1.881229	0			4.917979	1.926364	0									2.571786	0					0	0
Loading	16.448	5.641253	1.98817	0			5.641253	2.033118	0									3.135406	0					0	0
Loading	17.6	6.416214	2.097116	0			6.416214	2.141865	0									3.791013	0					0	0
Loading	18.752	7.24177	2.208104	0			7.24177	2.252639	0									4.547488	0					0	0
Loading	19.904	8.113431	2.323407	0			8.113431	2.367718	0									5.431018	0					0	0
Loading	21.056	9.038232	2.442256	0			9.038232	2.486328	0									6.448197	0					0	0
Maximum	23.232	10.01423	2.601839	0			10.01423	2.645659	0	2.395133	6.778114	30.99892	2.211501	0.0693825	-179.75		2.01669283712283	5.442801	2.574538					0	0	2.674635	6.560017	0.05177905
Unloading	24.384	9.523686	2.606965	0			9.523686	2.650912	0															0	0
Unloading	25.472	9.034229	2.59841	0			9.034229	2.642483	0															0	0
Unloading	26.56	8.542829	2.584883	0			8.542829	2.629083	0															0	0
Unloading	27.648	8.051187	2.567117	0			8.051187	2.611444	0															0	0
Unloading	28.736	7.561484	2.547386	0			7.561484	2.591839	0															0	0
Unloading	29.824	7.072996	2.525305	0			7.072996	2.569884	0															0	0
Unloading	30.912	6.588387	2.50118	0			6.588387	2.545884	0															0	0
Unloading	32	6.098197	2.472585	0			6.098197	2.517416	0															0	0
Unloading	33.024	5.605095	2.443914	0			5.605095	2.488872	0															0	0
Unloading	34.112	5.116846	2.413238	0			5.116846	2.458322	0															0	0
Unloading	35.2	4.627017	2.379903	0			4.627017	2.425113	0															0	0
Unloading	36.288	4.1401	2.344449	0			4.1401	2.389785	0															0	0
Unloading	37.312	3.648211	2.307415	0			3.648211	2.352878	0															0	0
Unloading	38.336	3.160805	2.265062	0			3.160805	2.310651	0															0	0
Unloading	39.424	2.671096	2.217237	0			2.671096	2.262952	0															0	0
Unloading	40.448	2.180171	2.161589	0			2.180171	2.20743	0															0	0
Unloading	41.6	1.694341	2.0775	0			1.694341	2.123467	0															0	0
Unloading	42.688	1.200745	2.021197	0			1.200745	2.067291	0															0	0
Unloading	43.84	0.7112758	1.94416	0			0.7112758	1.99038	0															0	0
Unloading	44.928	0.222897	1.841728	0			0.222897	1.888074	0															0	0
