# Supplementary material for: Nanomechanical Properties of Rib Bones in Diabetic vs. Healthy Rat Models
Source: Nanomaterials (Basel). 2025 Oct 17;15(20):1582. doi: 10.3390/nano15201582 (PMC12566810; doi:10.3390/nano15201582)
Supplement: Supplementary file 1 [file nanomaterials-15-01582-s001.zip › Nanoindentation data/raw static/sample 26/BERK_10mN_DB_OX.010]

TD;BERK_10mN_DB_OX.010;0;0;0;0;2.663875;-200.25:0:0;25/04/25:10:14:50;True;0.000258;; ;2;0;0;47.22836;Poly2/70%;1.024342;	t (sec)	P (raw)	ht (raw)	S	Lateral Force (mN)	Lateral Distance (um)	P (mN)	ht (um)	ADC 4/0	hc	a	dP/dh	E*(GPa)	H (GPa)	Position(um)	Friction	E (GPa)	Up (nJ)	Ue (nJ)	E1	E2	n1	n2	AE/C	AE/S	h corr	HV	HM	-	-
IC	0	0.04259058	0.001464062	0			0.04259058	0.001464062	0									0	0					0	0
Loading	1.536	0.06200494	0.2813292	0			0.06200494	0.2813132	0									0.01463548	0					0	0
Loading	3.136	0.1417231	0.8736597	0			0.1417231	0.8736231	0									0.07497054	0					0	0
Loading	4.352	0.2663352	1.146315	0			0.2663352	1.146246	0									0.1305936	0					0	0
Loading	5.504	0.4400884	1.376386	0			0.4400884	1.376273	0									0.2118418	0					0	0
Loading	6.592	0.6629853	1.538167	0			0.6629853	1.537996	0									0.301038	0					0	0
Loading	7.68	0.9372068	1.707849	0			0.9372068	1.707607	0									0.4367431	0					0	0
Loading	8.768	1.261414	1.86065	0			1.261414	1.860325	0									0.6046275	0					0	0
Loading	9.856	1.637799	1.985781	0			1.637799	1.985358	0									0.7858762	0					0	0
Loading	10.944	2.060777	2.137927	0			2.060777	2.137395	0									1.067036	0					0	0
Loading	11.968	2.537142	2.222863	0			2.537142	2.222208	0									1.262018	0					0	0
Loading	13.056	3.06022	2.31886	0			3.06022	2.31807	0									1.530305	0					0	0
Loading	14.144	3.632558	2.424452	0			3.632558	2.423515	0									1.883166	0					0	0
Loading	15.296	4.258404	2.531933	0			4.258404	2.530834	0									2.30659	0					0	0
Loading	16.384	4.929871	2.637371	0			4.929871	2.636099	0									2.790193	0					0	0
Loading	17.536	5.658363	2.74277	0			5.658363	2.74131	0									3.347191	0					0	0
Loading	18.624	6.428714	2.84366	0			6.428714	2.842001	0									3.955721	0					0	0
Loading	19.776	7.252935	2.943394	0			7.252935	2.941523	0									4.636534	0					0	0
Loading	20.864	8.123625	3.045363	0			8.123625	3.043267	0									5.41877	0					0	0
Loading	22.08	9.050975	3.144943	0			9.050975	3.142608	0									6.271841	0					0	0
Maximum	24.256	10.02552	3.280902	0			10.02552	3.278315	0	3.0479	8.625414	33.74253	1.891678	0.04289406	-200.25		1.72451831177419	5.27915	2.294765					0	0	3.315188	4.055572	0.03374085
Unloading	25.408	9.532908	3.281558	0			9.532908	3.279099	0															0	0
Unloading	26.496	9.042846	3.271769	0			9.042846	3.269436	0															0	0
Unloading	27.584	8.555207	3.259861	0			8.555207	3.257654	0															0	0
Unloading	28.672	8.065506	3.242481	0			8.065506	3.2404	0															0	0
Unloading	29.824	7.576775	3.224484	0			7.576775	3.222529	0															0	0
Unloading	30.912	7.087557	3.203866	0			7.087557	3.202037	0															0	0
Unloading	32	6.598945	3.18113	0			6.598945	3.179427	0															0	0
Unloading	33.024	6.111062	3.157853	0			6.111062	3.156276	0															0	0
Unloading	34.112	5.619536	3.130569	0			5.619536	3.129119	0															0	0
Unloading	35.2	5.132379	3.104094	0			5.132379	3.10277	0															0	0
Unloading	36.224	4.639639	3.073419	0			4.639639	3.072222	0															0	0
Unloading	37.312	4.154905	3.043977	0			4.154905	3.042905	0															0	0
Unloading	38.4	3.663743	3.009717	0			3.663743	3.008772	0															0	0
Unloading	39.424	3.173911	2.975034	0			3.173911	2.974215	0															0	0
Unloading	40.448	2.686386	2.934569	0			2.686386	2.933876	0															0	0
Unloading	41.472	2.197887	2.891639	0			2.197887	2.891072	0															0	0
Unloading	42.56	1.70684	2.841271	0			1.70684	2.840831	0															0	0
Unloading	43.584	1.217613	2.783195	0			1.217613	2.782881	0															0	0
Unloading	44.672	0.7276561	2.708125	0			0.7276561	2.707937	0															0	0
Unloading	45.824	0.2410983	2.590432	0			0.2410983	2.59037	0															0	0
