# Supplementary material for: Nanomechanical Properties of Rib Bones in Diabetic vs. Healthy Rat Models
Source: Nanomaterials (Basel). 2025 Oct 17;15(20):1582. doi: 10.3390/nano15201582 (PMC12566810; doi:10.3390/nano15201582)
Supplement: Supplementary file 1 [file nanomaterials-15-01582-s001.zip › Nanoindentation data/raw static/sample 26/BERK_10mN_DB_OX.011]

TD;BERK_10mN_DB_OX.011;0;0.1419947;0;0.04736703;2.189973;-220:0:0;25/04/25:10:16:35;True;0.000258;; ;2;0;0;56.80218;Poly2/70%;1.024342;	t (sec)	P (raw)	ht (raw)	S	Lateral Force (mN)	Lateral Distance (um)	P (mN)	ht (um)	ADC 4/0	hc	a	dP/dh	E*(GPa)	H (GPa)	Position(um)	Friction	E (GPa)	Up (nJ)	Ue (nJ)	E1	E2	n1	n2	AE/C	AE/S	h corr	HV	HM	-	-
IC	0	0.03348849	-0.0004632419	0			0.03348849	0.1415315	0									0	0					0	0
Loading	0.768	0.0535108	0.01148405	0			0.0535108	0.1534649	0									0.0005190987	0					0	0
Loading	1.728	0.1354125	0.08489928	0			0.1354125	0.226859	0									0.007452027	0					0	0
Loading	2.688	0.2605098	0.1994741	0			0.2605098	0.3414016	0									0.03012701	0					0	0
Loading	3.776	0.4326874	0.3130074	0			0.4326874	0.4548905	0									0.0694621	0					0	0
Loading	4.864	0.6544912	0.4749834	0			0.6544912	0.6168092	0									0.1574794	0					0	0
Loading	5.952	0.9285899	0.6154935	0			0.9285899	0.7572486	0									0.2686428	0					0	0
Loading	7.104	1.254984	0.7699534	0			1.254984	0.9116244	0									0.4371883	0					0	0
Loading	8.256	1.628943	0.9580576	0			1.628943	1.099632	0									0.7082885	0					0	0
Loading	9.472	2.054589	1.171057	0			2.054589	1.312522	0									1.100382	0					0	0
Loading	10.752	2.527555	1.396964	0			2.527555	1.538307	0									1.617671	0					0	0
Loading	11.968	3.053304	1.619713	0			3.053304	1.76092	0									2.238858	0					0	0
Loading	13.12	3.627703	1.793363	0			3.627703	1.934422	0									2.818442	0					0	0
Loading	14.208	4.251608	1.931867	0			4.251608	2.072765	0									3.363466	0					0	0
Loading	15.36	4.927444	2.046092	0			4.927444	2.186816	0									3.886905	0					0	0
Loading	16.448	5.651204	2.141125	0			5.651204	2.281662	0									4.388577	0					0	0
Loading	17.6	6.425801	2.229723	0			6.425801	2.37006	0									4.922368	0					0	0
Loading	18.688	7.24808	2.318282	0			7.24808	2.458407	0									5.526391	0					0	0
Loading	19.776	8.120348	2.407457	0			8.120348	2.547357	0									6.209903	0					0	0
Loading	20.992	9.044907	2.494551	0			9.044907	2.634212	0									6.955347	0					0	0
Maximum	23.104	10.01994	2.60866	0			10.01994	2.74807	0	2.538784	7.184638	37.12836	2.498908	0.06178819	-220		2.27940450545664	5.796051	2.244638					0	0	2.778784	5.841985	0.04799778
Unloading	24.32	9.527812	2.607812	0			9.527812	2.747349	0															0	0
Unloading	25.408	9.040903	2.59918	0			9.040903	2.738842	0															0	0
Unloading	26.496	8.54914	2.587657	0			8.54914	2.727446	0															0	0
Unloading	27.648	8.058952	2.57282	0			8.058952	2.712735	0															0	0
Unloading	28.736	7.572891	2.554554	0			7.572891	2.694595	0															0	0
Unloading	29.76	7.08331	2.537097	0			7.08331	2.677264	0															0	0
Unloading	30.848	6.59761	2.515516	0			6.59761	2.655809	0															0	0
Unloading	31.936	6.101232	2.494976	0			6.101232	2.635397	0															0	0
Unloading	32.96	5.615289	2.470542	0			5.615289	2.611088	0															0	0
Unloading	34.112	5.127281	2.446379	0			5.127281	2.587051	0															0	0
Unloading	35.136	4.633692	2.420174	0			4.633692	2.560973	0															0	0
Unloading	36.224	4.14981	2.389845	0			4.14981	2.530769	0															0	0
Unloading	37.312	3.658523	2.357513	0			3.658523	2.498564	0															0	0
Unloading	38.4	3.169784	2.320786	0			3.169784	2.461963	0															0	0
Unloading	39.424	2.679713	2.279127	0			2.679713	2.42043	0															0	0
Unloading	40.512	2.191214	2.230725	0			2.191214	2.372154	0															0	0
Unloading	41.536	1.701985	2.174036	0			1.701985	2.315592	0															0	0
Unloading	42.624	1.213001	2.104784	0			1.213001	2.246466	0															0	0
Unloading	43.712	0.7200125	2.013566	0			0.7200125	2.155375	0															0	0
Unloading	44.864	0.2345422	1.864696	0			0.2345422	2.00663	0															0	0
