# Supplementary material for: Nanomechanical Properties of Rib Bones in Diabetic vs. Healthy Rat Models
Source: Nanomaterials (Basel). 2025 Oct 17;15(20):1582. doi: 10.3390/nano15201582 (PMC12566810; doi:10.3390/nano15201582)
Supplement: Supplementary file 1 [file nanomaterials-15-01582-s001.zip › Nanoindentation data/raw static/sample 26/BERK_10mN_DB_OX.012]

TD;BERK_10mN_DB_OX.012;0;-0.1191979;0;0;1.189896;-240:0:0;25/04/25:10:18:22;True;0.000258;; ;2;0;0;50.19043;Poly2/70%;1.024342;	t (sec)	P (raw)	ht (raw)	S	Lateral Force (mN)	Lateral Distance (um)	P (mN)	ht (um)	ADC 4/0	hc	a	dP/dh	E*(GPa)	H (GPa)	Position(um)	Friction	E (GPa)	Up (nJ)	Ue (nJ)	E1	E2	n1	n2	AE/C	AE/S	h corr	HV	HM	-	-
IC	0	0.01662294	-0.001464062	0			0.01662294	-0.120662	0									-0.001002879	0.001002879					0	0
Loading	1.024	0.03991903	0.1222823	0			0.03991903	0.003074102	0									0.003498141	0					0	0
Loading	2.112	0.1168458	0.2866869	0			0.1168458	0.1674588	0									0.01638301	0					0	0
Loading	3.072	0.2426738	0.3759412	0			0.2426738	0.2566807	0									0.03242152	0					0	0
Loading	4.096	0.4180053	0.4800328	0			0.4180053	0.360727	0									0.06679214	0					0	0
Loading	5.12	0.6375029	0.5875539	0			0.6375029	0.4681916	0									0.123507	0					0	0
Loading	6.208	0.9157288	0.7040161	0			0.9157288	0.5845819	0									0.2138976	0					0	0
Loading	7.232	1.241395	0.8182429	0			1.241395	0.6987247	0									0.3370076	0					0	0
Loading	8.32	1.614383	0.9098859	0			1.614383	0.7902715	0									0.4677263	0					0	0
Loading	9.344	2.041	0.9908925	0			2.041	0.871168	0									0.6155801	0					0	0
Loading	10.432	2.513966	1.069857	0			2.513966	0.9500105	0									0.7951425	0					0	0
Loading	11.456	3.038622	1.145853	0			3.038622	1.025871	0									1.005754	0					0	0
Loading	12.544	3.613749	1.218536	0			3.613749	1.098406	0									1.247018	0					0	0
Loading	13.632	4.235956	1.294494	0			4.235956	1.174203	0									1.544511	0					0	0
Loading	14.72	4.913248	1.371762	0			4.913248	1.251297	0									1.897185	0					0	0
Loading	15.808	5.637372	1.452228	0			5.637372	1.331576	0									2.320682	0					0	0
Loading	16.96	6.411362	1.534083	0			6.411362	1.413231	0									2.812601	0					0	0
Loading	18.048	7.235098	1.615898	0			7.235098	1.494833	0									3.36939	0					0	0
Loading	19.2	8.108336	1.698677	0			8.108336	1.577387	0									4.002721	0					0	0
Loading	20.352	9.036414	1.783537	0			9.036414	1.662008	0									4.728125	0					0	0
Maximum	22.528	10.0089	1.8941	0			10.0089	1.77232	0	1.553911	4.397495	35.53837	3.907884	0.1647501	-240		3.56939351614182	3.601046	2.177542					0	0	1.791119	15.57689	0.1153992
Unloading	23.616	9.517741	1.891364	0			9.517741	1.769711	0															0	0
Unloading	24.704	9.031075	1.88146	0			9.031075	1.759932	0															0	0
Unloading	25.792	8.537127	1.869205	0			8.537127	1.747805	0															0	0
Unloading	26.88	8.048033	1.853906	0			8.048033	1.732632	0															0	0
Unloading	27.968	7.562942	1.835523	0			7.562942	1.714374	0															0	0
Unloading	29.12	7.072268	1.816255	0			7.072268	1.695233	0															0	0
Unloading	30.208	6.583414	1.795483	0			6.583414	1.674587	0															0	0
Unloading	31.232	6.092254	1.771667	0			6.092254	1.650897	0															0	0
Unloading	32.32	5.601458	1.748891	0			5.601458	1.628248	0															0	0
Unloading	33.408	5.111022	1.723842	0			5.111022	1.603325	0															0	0
Unloading	34.432	4.62168	1.696673	0			4.62168	1.576283	0															0	0
Unloading	35.52	4.131732	1.668078	0			4.131732	1.547814	0															0	0
Unloading	36.608	3.643843	1.636362	0			3.643843	1.516224	0															0	0
Unloading	37.632	3.15571	1.603951	0			3.15571	1.483939	0															0	0
Unloading	38.656	2.665151	1.565259	0			2.665151	1.445374	0															0	0
Unloading	39.68	2.173741	1.52256	0			2.173741	1.402801	0															0	0
Unloading	40.704	1.683786	1.472538	0			1.683786	1.352906	0															0	0
Unloading	41.728	1.194437	1.413344	0			1.194437	1.293838	0															0	0
Unloading	42.816	0.7037521	1.346789	0			0.7037521	1.22741	0															0	0
Unloading	43.84	0.2168289	1.257343	0			0.2168289	1.138089	0															0	0
