# Supplementary material for: Nanomechanical Properties of Rib Bones in Diabetic vs. Healthy Rat Models
Source: Nanomaterials (Basel). 2025 Oct 17;15(20):1582. doi: 10.3390/nano15201582 (PMC12566810; doi:10.3390/nano15201582)
Supplement: Supplementary file 1 [file nanomaterials-15-01582-s001.zip › Nanoindentation data/raw static/sample 26/BERK_10mN_DB_OX.013]

TD;BERK_10mN_DB_OX.013;0;0.1783921;0;0.02767563;2.777527;-260:0:0;25/04/25:10:20:17;True;0.000258;; ;2;0;0;38.33768;Poly2/70%;1.024342;	t (sec)	P (raw)	ht (raw)	S	Lateral Force (mN)	Lateral Distance (um)	P (mN)	ht (um)	ADC 4/0	hc	a	dP/dh	E*(GPa)	H (GPa)	Position(um)	Friction	E (GPa)	Up (nJ)	Ue (nJ)	E1	E2	n1	n2	AE/C	AE/S	h corr	HV	HM	-	-
IC	0	0.01892915	-0.0005393912	0			0.01892915	0.1778527	0									0	0					0	0
Loading	0.704	0.04598709	0.04408776	0			0.04598709	0.222468	0									0.001448129	0					0	0
Loading	2.048	0.1210957	0.4015691	0			0.1210957	0.5799299	0									0.03131099	0					0	0
Loading	3.328	0.2443721	0.6903356	0			0.2443721	0.8686646	0									0.08407261	0					0	0
Loading	4.48	0.4201888	0.9058781	0			0.4201888	1.084162	0									0.1556782	0					0	0
Loading	5.568	0.6412648	1.085504	0			0.6412648	1.263731	0									0.2509803	0					0	0
Loading	6.72	0.9194907	1.257729	0			0.9194907	1.435884	0									0.3853246	0					0	0
Loading	7.808	1.245279	1.42059	0			1.245279	1.598661	0									0.5615119	0					0	0
Loading	8.96	1.618022	1.589615	0			1.618022	1.76759	0									0.8033593	0					0	0
Loading	10.112	2.043911	1.764384	0			2.043911	1.942249	0									1.123154	0					0	0
Loading	11.264	2.515421	1.951291	0			2.515421	2.129034	0									1.548962	0					0	0
Loading	12.416	3.042869	2.141704	0			3.042869	2.319311	0									2.077769	0					0	0
Loading	13.568	3.618119	2.322368	0			3.618119	2.499827	0									2.678976	0					0	0
Loading	14.656	4.242875	2.463029	0			4.242875	2.640326	0									3.231207	0					0	0
Loading	15.744	4.915431	2.575905	0			4.915431	2.753029	0									3.747292	0					0	0
Loading	16.896	5.641376	2.681304	0			5.641376	2.858241	0									4.302643	0					0	0
Loading	17.984	6.413911	2.783774	0			6.413911	2.960511	0									4.91909	0					0	0
Loading	19.136	7.238617	2.892719	0			7.238617	3.069244	0									5.66133	0					0	0
Loading	20.288	8.113917	3.008022	0			8.113917	3.184321	0									6.544692	0					0	0
Loading	21.44	9.036414	3.128605	0			9.036414	3.304666	0									7.576671	0					0	0
Maximum	23.68	10.01217	3.296395	0			10.01217	3.472204	0	3.2117	9.088961	29.80547	1.585737	0.03857891	-260		1.44519286211879	6.656501	2.559239					0	0	3.511059	3.64758	0.03004122
Unloading	24.832	9.519805	3.300711	0			9.519805	3.476647	0															0	0
Unloading	25.984	9.033137	3.293543	0			9.033137	3.469605	0															0	0
Unloading	27.072	8.541375	3.279284	0			8.541375	3.455472	0															0	0
Unloading	28.16	8.049247	3.260941	0			8.049247	3.437257	0															0	0
Unloading	29.248	7.565612	3.24017	0			7.565612	3.41661	0															0	0
Unloading	30.336	7.074089	3.216084	0			7.074089	3.392651	0															0	0
Unloading	31.424	6.584384	3.191536	0			6.584384	3.368229	0															0	0
Unloading	32.512	6.093588	3.162286	0			6.093588	3.339106	0															0	0
Unloading	33.6	5.60534	3.132882	0			5.60534	3.309828	0															0	0
Unloading	34.688	5.113328	3.101783	0			5.113328	3.278856	0															0	0
Unloading	35.712	4.62617	3.066906	0			4.62617	3.244105	0															0	0
Unloading	36.8	4.139983	3.031722	0			4.139983	3.209046	0															0	0
Unloading	37.888	3.646512	2.994766	0			3.646512	3.172217	0															0	0
Unloading	38.912	3.158621	2.952644	0			3.158621	3.130221	0															0	0
Unloading	40	2.666606	2.908866	0			2.666606	3.08657	0															0	0
Unloading	41.024	2.178473	2.860039	0			2.178473	3.037869	0															0	0
Unloading	42.048	1.687911	2.805586	0			1.687911	2.983543	0															0	0
Unloading	43.136	1.198079	2.739958	0			1.198079	2.918041	0															0	0
Unloading	44.224	0.7106678	2.655176	0			0.7106678	2.833385	0															0	0
Unloading	45.312	0.2239873	2.529274	0			0.2239873	2.707608	0															0	0
