# Supplementary material for: Nanomechanical Properties of Rib Bones in Diabetic vs. Healthy Rat Models
Source: Nanomaterials (Basel). 2025 Oct 17;15(20):1582. doi: 10.3390/nano15201582 (PMC12566810; doi:10.3390/nano15201582)
Supplement: Supplementary file 1 [file nanomaterials-15-01582-s001.zip › Nanoindentation data/raw static/sample 26/BERK_10mN_DB_OX.014]

TD;BERK_10mN_DB_OX.014;0;0.01909534;0;0.01868939;2.830644;-280:0:0;25/04/25:10:22:07;True;0.000258;; ;2;0;0;35.5607;Poly2/70%;1.024342;	t (sec)	P (raw)	ht (raw)	S	Lateral Force (mN)	Lateral Distance (um)	P (mN)	ht (um)	ADC 4/0	hc	a	dP/dh	E*(GPa)	H (GPa)	Position(um)	Friction	E (GPa)	Up (nJ)	Ue (nJ)	E1	E2	n1	n2	AE/C	AE/S	h corr	HV	HM	-	-
IC	0	0.01868939	-0.0006545218	0			0.01868939	0.01844082	0									0	0					0	0
Loading	0.704	0.04028437	0.01599318	0			0.04028437	0.03507813	0									0.0004905824	0					0	0
Loading	1.728	0.1170913	0.1297204	0			0.1170913	0.1487855	0									0.009437969	0					0	0
Loading	2.816	0.2418261	0.2827172	0			0.2418261	0.3017502	0									0.03688882	0					0	0
Loading	4.032	0.4136384	0.533215	0			0.4136384	0.5522037	0									0.1189705	0					0	0
Loading	5.248	0.6347144	0.7802444	0			0.6347144	0.799176	0									0.2484276	0					0	0
Loading	6.4	0.9175498	0.9589443	0			0.9175498	0.9778029	0									0.3870656	0					0	0
Loading	7.488	1.238726	1.101958	0			1.238726	1.120734	0									0.5411651	0					0	0
Loading	8.576	1.615476	1.254299	0			1.615476	1.272978	0									0.7584326	0					0	0
Loading	9.664	2.038574	1.405135	0			2.038574	1.423704	0									1.033813	0					0	0
Loading	10.816	2.514574	1.559132	0			2.514574	1.577579	0									1.384121	0					0	0
Loading	11.968	3.042506	1.721606	0			3.042506	1.739916	0									1.83518	0					0	0
Loading	13.12	3.614237	1.91152	0			3.614237	1.929683	0									2.466795	0					0	0
Loading	14.272	4.2379	2.101702	0			4.2379	2.119704	0									3.212831	0					0	0
Loading	15.424	4.9124	2.2846	0			4.9124	2.302428	0									4.04882	0					0	0
Loading	16.576	5.637131	2.467768	0			5.637131	2.485409	0									5.014002	0					0	0
Loading	17.792	6.411727	2.656215	0			6.411727	2.673656	0									6.148083	0					0	0
Loading	19.008	7.233159	2.857804	0			7.233159	2.875033	0									7.521965	0					0	0
Loading	20.224	8.109308	3.073226	0			8.109308	3.090229	0									9.172785	0					0	0
Loading	21.376	9.03229	3.30414	0			9.03229	3.320905	0									11.14986	0					0	0
Maximum	23.68	10.00732	3.603573	0			10.00732	3.620087	0	3.324046	9.406894	26.21487	1.347569	0.03599776	-280		1.22785563815146	11.16037	3.067368					0	0	3.6603	3.403537	0.02762802
Unloading	24.832	9.518713	3.625539	0			9.518713	3.642179	0									14.2137	0					0	0
Unloading	25.92	9.027678	3.626926	0			9.027678	3.643692	0															0	0
Unloading	27.072	8.54004	3.616405	0			8.54004	3.633297	0															0	0
Unloading	28.16	8.046335	3.599912	0			8.046335	3.616931	0															0	0
Unloading	29.248	7.561245	3.578601	0			7.561245	3.595746	0															0	0
Unloading	30.336	7.069601	3.553243	0			7.069601	3.570514	0															0	0
Unloading	31.424	6.580262	3.52461	0			6.580262	3.542008	0															0	0
Unloading	32.512	6.091164	3.492239	0			6.091164	3.509763	0															0	0
Unloading	33.536	5.600729	3.454859	0			5.600729	3.472509	0															0	0
Unloading	34.624	5.113815	3.41609	0			5.113815	3.433866	0															0	0
Unloading	35.712	4.620711	3.373854	0			4.620711	3.391757	0															0	0
Unloading	36.736	4.135008	3.324796	0			4.135008	3.342824	0															0	0
Unloading	37.824	3.645179	3.271731	0			3.645179	3.289886	0															0	0
Unloading	38.912	3.155348	3.213155	0			3.155348	3.231436	0															0	0
Unloading	40	2.668308	3.14714	0			2.668308	3.165547	0															0	0
Unloading	41.024	2.175927	3.074344	0			2.175927	3.092878	0															0	0
Unloading	42.112	1.688156	2.990834	0			1.688156	3.009494	0															0	0
Unloading	43.2	1.196258	2.895878	0			1.196258	2.914665	0															0	0
Unloading	44.288	0.7058185	2.785161	0			0.7058185	2.804074	0															0	0
Unloading	45.44	0.221076	2.629663	0			0.221076	2.648701	0															0	0
