# Supplementary material for: Nanomechanical Properties of Rib Bones in Diabetic vs. Healthy Rat Models
Source: Nanomaterials (Basel). 2025 Oct 17;15(20):1582. doi: 10.3390/nano15201582 (PMC12566810; doi:10.3390/nano15201582)
Supplement: Supplementary file 1 [file nanomaterials-15-01582-s001.zip › Nanoindentation data/raw static/sample 26/BERK_10mN_DB_OX.015]

TD;BERK_10mN_DB_OX.015;0;0.1905542;0;0.03086661;3.078426;-300:0:0;25/04/25:10:24:00;True;0.000258;; ;2;0;0;102.4935;Poly2/70%;1.024342;	t (sec)	P (raw)	ht (raw)	S	Lateral Force (mN)	Lateral Distance (um)	P (mN)	ht (um)	ADC 4/0	hc	a	dP/dh	E*(GPa)	H (GPa)	Position(um)	Friction	E (GPa)	Up (nJ)	Ue (nJ)	E1	E2	n1	n2	AE/C	AE/S	h corr	HV	HM	-	-
IC	0	0.02087001	-0.001156745	0			0.02087001	0.1893975	0									0	0					0	0
Loading	0.704	0.04635243	0.03495346	0			0.04635243	0.2254957	0									0.001213304	0					0	0
Loading	2.112	0.1173339	0.395711	0			0.1173339	0.5862349	0									0.03073735	0					0	0
Loading	3.328	0.2457079	0.6513725	0			0.2457079	0.8418633	0									0.07713923	0					0	0
Loading	4.416	0.4152167	0.8380118	0			0.4152167	1.028459	0									0.1388021	0					0	0
Loading	5.632	0.6419926	1.055212	0			0.6419926	1.245601	0									0.2535844	0					0	0
Loading	6.656	0.9157288	1.194064	0			0.9157288	1.384382	0									0.3616754	0					0	0
Loading	7.808	1.241395	1.348947	0			1.241395	1.539181	0									0.5286357	0					0	0
Loading	8.896	1.615474	1.504562	0			1.615474	1.6947	0									0.7507845	0					0	0
Loading	10.048	2.039787	1.67012	0			2.039787	1.860148	0									1.053162	0					0	0
Loading	11.2	2.514694	1.834483	0			2.514694	2.024389	0									1.427179	0					0	0
Loading	12.352	3.039835	1.984355	0			3.039835	2.174125	0									1.843035	0					0	0
Loading	13.44	3.614722	2.139121	0			3.614722	2.328743	0									2.357492	0					0	0
Loading	14.592	4.240446	2.292847	0			4.240446	2.482307	0									2.960628	0					0	0
Loading	15.744	4.913612	2.448153	0			4.913612	2.637439	0									3.670671	0					0	0
Loading	16.96	5.636523	2.611127	0			5.636523	2.800227	0									4.529389	0					0	0
Loading	18.112	6.414639	2.785546	0			6.414639	2.974445	0									5.579154	0					0	0
Loading	19.328	7.238375	2.938269	0			7.238375	3.126956	0									6.620271	0					0	0
Loading	20.48	8.108822	3.064979	0			8.108822	3.253441	0									7.590867	0					0	0
Loading	21.632	9.035686	3.180436	0			9.035686	3.368659	0									8.578545	0					0	0
Maximum	23.872	10.00817	3.335933	0			10.00817	3.523905	0	3.35685	9.499729	46.45989	2.36492	0.03530063	-300		2.15691141578985	8.34762	1.800323					0	0	3.564515	3.337624	0.02913528
Unloading	24.96	9.519805	3.345143	0			9.519805	3.533241	0															0	0
Unloading	26.048	9.031075	3.342716	0			9.031075	3.53094	0															0	0
Unloading	27.2	8.539433	3.334777	0			8.539433	3.523128	0															0	0
Unloading	28.288	8.04864	3.324449	0			8.04864	3.512927	0															0	0
Unloading	29.376	7.560273	3.311269	0			7.560273	3.499873	0															0	0
Unloading	30.464	7.069114	3.295084	0			7.069114	3.483814	0															0	0
Unloading	31.488	6.581231	3.279206	0			6.581231	3.468062	0															0	0
Unloading	32.64	6.093104	3.261248	0			6.093104	3.45023	0															0	0
Unloading	33.664	5.604613	3.242326	0			5.604613	3.431434	0															0	0
Unloading	34.752	5.111752	3.220669	0			5.111752	3.409904	0															0	0
Unloading	35.84	4.622894	3.196968	0			4.622894	3.386329	0															0	0
Unloading	36.864	4.1344	3.172729	0			4.1344	3.362216	0															0	0
Unloading	37.888	3.645299	3.14452	0			3.645299	3.334134	0															0	0
Unloading	39.04	3.154374	3.11184	0			3.154374	3.30158	0															0	0
Unloading	40.064	2.668185	3.076964	0			2.668185	3.26683	0															0	0
Unloading	41.152	2.176532	3.035575	0			2.176532	3.225568	0															0	0
Unloading	42.176	1.681603	2.985747	0			1.681603	3.175867	0															0	0
Unloading	43.2	1.197109	2.925051	0			1.197109	3.115296	0															0	0
Unloading	44.288	0.7079992	2.847976	0			0.7079992	3.038347	0															0	0
Unloading	45.44	0.2181647	2.712094	0			0.2181647	2.902592	0															0	0
