# Supplementary material for: Nanomechanical Properties of Rib Bones in Diabetic vs. Healthy Rat Models
Source: Nanomaterials (Basel). 2025 Oct 17;15(20):1582. doi: 10.3390/nano15201582 (PMC12566810; doi:10.3390/nano15201582)
Supplement: Supplementary file 1 [file nanomaterials-15-01582-s001.zip › Nanoindentation data/raw static/sample 26/BERK_10mN_DB_OX.016]

TD;BERK_10mN_DB_OX.016;0;0.07486618;0;0.01941436;3.831282;-320:0:0;25/04/25:10:25:52;True;0.000258;; ;2;0;0;64.66794;Poly2/70%;1.024342;	t (sec)	P (raw)	ht (raw)	S	Lateral Force (mN)	Lateral Distance (um)	P (mN)	ht (um)	ADC 4/0	hc	a	dP/dh	E*(GPa)	H (GPa)	Position(um)	Friction	E (GPa)	Up (nJ)	Ue (nJ)	E1	E2	n1	n2	AE/C	AE/S	h corr	HV	HM	-	-
IC	0	0.01941436	0.0005393912	0			0.01941436	0.07540558	0									0	0					0	0
Loading	0.768	0.04295592	0.04905922	0			0.04295592	0.1239143	0									0.001512751	0					0	0
Loading	2.112	0.1212185	0.3780217	0			0.1212185	0.4528566	0									0.02851471	0					0	0
Loading	3.52	0.2421915	0.7948496	0			0.2421915	0.8696533	0									0.1042487	0					0	0
Loading	4.864	0.4189786	1.281082	0			0.4189786	1.35584	0									0.2649748	0					0	0
Loading	6.144	0.6442988	1.597477	0			0.6442988	1.672177	0									0.4331518	0					0	0
Loading	7.488	0.918643	1.923621	0			0.918643	1.99825	0									0.6879684	0					0	0
Loading	8.768	1.241275	2.206446	0			1.241275	2.280992	0									0.9933181	0					0	0
Loading	9.856	1.619966	2.389846	0			1.619966	2.464294	0									1.255554	0					0	0
Loading	11.008	2.042093	2.545383	0			2.042093	2.619722	0									1.540147	0					0	0
Loading	12.096	2.51676	2.708241	0			2.51676	2.782458	0									1.911092	0					0	0
Loading	13.248	3.041779	2.87133	0			3.041779	2.945411	0									2.363982	0					0	0
Loading	14.336	3.617636	3.034227	0			3.617636	3.10816	0									2.905889	0					0	0
Loading	15.488	4.240811	3.202557	0			4.240811	3.276329	0									3.566663	0					0	0
Loading	16.64	4.915554	3.361715	0			4.915554	3.435313	0									4.29452	0					0	0
Loading	17.792	5.638223	3.518175	0			5.638223	3.591587	0									5.119161	0					0	0
Loading	18.944	6.416702	3.673594	0			6.416702	3.746805	0									6.05473	0					0	0
Loading	20.096	7.237162	3.831634	0			7.237162	3.904633	0									7.132212	0					0	0
Loading	21.312	8.111128	3.985319	0			8.111128	4.058093	0									8.309887	0					0	0
Loading	22.464	9.034473	4.131759	0			9.034473	4.204295	0									9.563249	0					0	0
Maximum	24.704	10.00938	4.334732	0			10.00938	4.407016	0	4.191116	11.86066	35.95309	1.465807	0.02264851	-320		1.33573977374187	9.40213	2.243532					0	0	4.457719	2.141384	0.01863148
Unloading	25.792	9.519443	4.350185	0			9.519443	4.422595	0															0	0
Unloading	26.944	9.029984	4.349298	0			9.029984	4.421834	0															0	0
Unloading	28.032	8.539314	4.341514	0			8.539314	4.414177	0															0	0
Unloading	29.12	8.050097	4.330107	0			8.050097	4.402896	0															0	0
Unloading	30.208	7.564885	4.31238	0			7.564885	4.385294	0															0	0
Unloading	31.296	7.070571	4.293998	0			7.070571	4.36704	0															0	0
Unloading	32.384	6.58645	4.272033	0			6.58645	4.3452	0															0	0
Unloading	33.472	6.094683	4.249218	0			6.094683	4.322512	0															0	0
Unloading	34.496	5.603521	4.222975	0			5.603521	4.296395	0															0	0
Unloading	35.648	5.11333	4.196269	0			5.11333	4.269816	0															0	0
Unloading	36.672	4.624594	4.166403	0			4.624594	4.240076	0															0	0
Unloading	37.76	4.136829	4.134032	0			4.136829	4.207831	0															0	0
Unloading	38.848	3.646997	4.097461	0			3.646997	4.171387	0															0	0
Unloading	39.872	3.157411	4.059001	0			3.157411	4.133053	0															0	0
Unloading	40.896	2.666001	4.013682	0			2.666001	4.087861	0															0	0
Unloading	41.92	2.175199	3.963931	0			2.175199	4.038236	0															0	0
Unloading	43.008	1.690097	3.902311	0			1.690097	3.976741	0															0	0
Unloading	44.032	1.19893	3.825506	0			1.19893	3.900063	0															0	0
Unloading	45.12	0.7104281	3.720031	0			0.7104281	3.794714	0															0	0
Unloading	46.272	0.2211987	3.556211	0			0.2211987	3.63102	0															0	0
