# Supplementary material for: Nanomechanical Properties of Rib Bones in Diabetic vs. Healthy Rat Models
Source: Nanomaterials (Basel). 2025 Oct 17;15(20):1582. doi: 10.3390/nano15201582 (PMC12566810; doi:10.3390/nano15201582)
Supplement: Supplementary file 1 [file nanomaterials-15-01582-s001.zip › Nanoindentation data/raw static/sample 26/BERK_10mN_DB_OX.017]

TD;BERK_10mN_DB_OX.017;0;0.0284583;0;0.02220293;2.682668;-340:0:0;25/04/25:10:27:45;True;0.000258;; ;2;0;0;52.70164;Poly2/70%;1.024342;	t (sec)	P (raw)	ht (raw)	S	Lateral Force (mN)	Lateral Distance (um)	P (mN)	ht (um)	ADC 4/0	hc	a	dP/dh	E*(GPa)	H (GPa)	Position(um)	Friction	E (GPa)	Up (nJ)	Ue (nJ)	E1	E2	n1	n2	AE/C	AE/S	h corr	HV	HM	-	-
IC	0	0.02220293	0.0006554283	0			0.02220293	0.02911373	0									0	0					0	0
Loading	0.768	0.04816771	0.01896119	0			0.04816771	0.04740706	0									0.0006436566	0					0	0
Loading	1.792	0.1231565	0.1602808	0			0.1231565	0.1887073	0									0.01274773	0					0	0
Loading	2.944	0.2459476	0.3591765	0			0.2459476	0.3875713	0									0.04944849	0					0	0
Loading	4.032	0.4212791	0.5211915	0			0.4212791	0.5495411	0									0.1034838	0					0	0
Loading	5.184	0.6422324	0.6927633	0			0.6422324	0.7210559	0									0.1946878	0					0	0
Loading	6.336	0.9209435	0.859902	0			0.9209435	0.8881227	0									0.3252651	0					0	0
Loading	7.424	1.243821	1.01467	0			1.243821	1.042807	0									0.4926927	0					0	0
Loading	8.576	1.61996	1.182425	0			1.61996	1.210465	0									0.7327605	0					0	0
Loading	9.728	2.042453	1.34652	0			2.042453	1.374451	0									1.033053	0					0	0
Loading	10.88	2.518575	1.50175	0			2.518575	1.529559	0									1.386779	0					0	0
Loading	12.032	3.0425	1.662336	0			3.0425	1.690009	0									1.832916	0					0	0
Loading	13.184	3.618846	1.82535	0			3.618846	1.852875	0									2.375369	0					0	0
Loading	14.4	4.240931	1.994568	0			4.240931	2.021932	0									3.039744	0					0	0
Loading	15.552	4.915915	2.165404	0			4.915915	2.192594	0									3.821108	0					0	0
Loading	16.704	5.640888	2.339632	0			5.640888	2.366635	0									4.739766	0					0	0
Loading	17.856	6.412211	2.518483	0			6.412211	2.545287	0									5.81642	0					0	0
Loading	19.072	7.240436	2.693173	0			7.240436	2.719763	0									7.007451	0					0	0
Loading	20.288	8.110518	2.865588	0			8.110518	2.891954	0									8.329098	0					0	0
Loading	21.44	9.035927	3.043784	0			9.035927	3.069911	0									9.854763	0					0	0
Maximum	23.68	10.01072	3.300364	0			10.01072	3.32624	0	3.084901	8.730124	32.1676	1.781754	0.04180947	-340		1.62413841997551	10.04017	2.462199					0	0	3.363561	3.953026	0.03272896
Unloading	24.832	9.520895	3.320056	0			9.520895	3.346058	0									12.4894	0					0	0
Unloading	25.984	9.030467	3.321328	0			9.030467	3.347456	0															0	0
Unloading	27.072	8.54198	3.313505	0			8.54198	3.339759	0															0	0
Unloading	28.096	8.052521	3.298398	0			8.052521	3.324779	0															0	0
Unloading	29.248	7.563304	3.280903	0			7.563304	3.30741	0															0	0
Unloading	30.272	7.072509	3.259245	0			7.072509	3.285879	0															0	0
Unloading	31.36	6.581229	3.236701	0			6.581229	3.263461	0															0	0
Unloading	32.448	6.093708	3.21169	0			6.093708	3.238576	0															0	0
Unloading	33.536	5.605944	3.183442	0			5.605944	3.210454	0															0	0
Unloading	34.624	5.112357	3.153807	0			5.112357	3.180946	0															0	0
Unloading	35.648	4.627502	3.119086	0			4.627502	3.14635	0															0	0
Unloading	36.672	4.138402	3.085327	0			4.138402	3.112718	0															0	0
Unloading	37.76	3.649543	3.047754	0			3.649543	3.075271	0															0	0
Unloading	38.784	3.157043	3.005247	0			3.157043	3.032891	0															0	0
Unloading	39.872	2.66891	2.957461	0			2.66891	2.985231	0															0	0
Unloading	40.896	2.181142	2.901042	0			2.181142	2.928938	0															0	0
Unloading	41.984	1.689366	2.830789	0			1.689366	2.858812	0															0	0
Unloading	43.072	1.196983	2.743194	0			1.196983	2.771344	0															0	0
Unloading	44.16	0.7113957	2.62581	0			0.7113957	2.654085	0															0	0
Unloading	45.376	0.2231367	2.436091	0			0.2231367	2.464492	0															0	0
