# Supplementary material for: Nanomechanical Properties of Rib Bones in Diabetic vs. Healthy Rat Models
Source: Nanomaterials (Basel). 2025 Oct 17;15(20):1582. doi: 10.3390/nano15201582 (PMC12566810; doi:10.3390/nano15201582)
Supplement: Supplementary file 1 [file nanomaterials-15-01582-s001.zip › Nanoindentation data/raw static/sample 26/BERK_10mN_DB_OX.018]

TD;BERK_10mN_DB_OX.018;0;0.01455957;0;0.02341883;3.092506;-360:0:0;25/04/25:10:29:36;True;0.000258;; ;2;0;0;56.9325;Poly2/70%;1.024342;	t (sec)	P (raw)	ht (raw)	S	Lateral Force (mN)	Lateral Distance (um)	P (mN)	ht (um)	ADC 4/0	hc	a	dP/dh	E*(GPa)	H (GPa)	Position(um)	Friction	E (GPa)	Up (nJ)	Ue (nJ)	E1	E2	n1	n2	AE/C	AE/S	h corr	HV	HM	-	-
IC	0	0.02341883	-0.0007324842	0			0.02341883	0.01382709	0									0	0					0	0
Loading	0.704	0.04671492	0.01306415	0			0.04671492	0.02761167	0									0.0004833821	0					0	0
Loading	1.664	0.1236417	0.09129672	0			0.1236417	0.1058244	0									0.007145411	0					0	0
Loading	2.752	0.2497123	0.2182032	0			0.2497123	0.2326983	0									0.03082985	0					0	0
Loading	3.904	0.4235882	0.4068098	0			0.4235882	0.4212601	0									0.09430923	0					0	0
Loading	5.12	0.6462397	0.6160328	0			0.6462397	0.6304256	0									0.2061948	0					0	0
Loading	6.336	0.9192481	0.8427131	0			0.9192481	0.8570355	0									0.3835723	0					0	0
Loading	7.552	1.24625	1.053208	0			1.24625	1.067446	0									0.611394	0					0	0
Loading	8.768	1.619843	1.277421	0			1.619843	1.291563	0									0.9325642	0					0	0
Loading	10.048	2.043546	1.503753	0			2.043546	1.517785	0									1.346934	0					0	0
Loading	11.2	2.518941	1.729738	0			2.518941	1.743648	0									1.862182	0					0	0
Loading	12.416	3.042261	1.956955	0			3.042261	1.97073	0									2.493606	0					0	0
Loading	13.632	3.620787	2.19238	0			3.620787	2.206005	0									3.277431	0					0	0
Loading	14.848	4.24348	2.425261	0			4.24348	2.438726	0									4.192521	0					0	0
Loading	16.064	4.916767	2.641879	0			4.916767	2.65517	0									5.183861	0					0	0
Loading	17.28	5.64174	2.831984	0			5.64174	2.845088	0									6.186487	0					0	0
Loading	18.368	6.415973	2.99646	0			6.415973	3.009364	0									7.176882	0					0	0
Loading	19.52	7.240073	3.151842	0			7.240073	3.164534	0									8.236388	0					0	0
Loading	20.736	8.112704	3.307839	0			8.112704	3.320305	0									9.432147	0					0	0
Loading	21.888	9.037505	3.468539	0			9.037505	3.480767	0									10.80812	0					0	0
Maximum	24.064	10.0129	3.682842	0			10.0129	3.694818	0	3.468951	9.816968	34.37869	1.693407	0.0330716	-360		1.54347745397475	10.35603	2.620935					0	0	3.736785	3.126873	0.0265234
Unloading	25.216	9.52029	3.696022	0			9.52029	3.708125	0															0	0
Unloading	26.304	9.031681	3.692785	0			9.031681	3.705014	0															0	0
Unloading	27.392	8.542103	3.683498	0			8.542103	3.695853	0															0	0
Unloading	28.48	8.05313	3.668892	0			8.05313	3.681374	0															0	0
Unloading	29.568	7.563184	3.650818	0			7.563184	3.663426	0															0	0
Unloading	30.656	7.076758	3.631242	0			7.076758	3.643976	0															0	0
Unloading	31.744	6.586933	3.609237	0			6.586933	3.622097	0															0	0
Unloading	32.768	6.09832	3.582801	0			6.09832	3.595787	0															0	0
Unloading	33.856	5.606675	3.558098	0			5.606675	3.571211	0															0	0
Unloading	34.944	5.11612	3.529196	0			5.11612	3.542436	0															0	0
Unloading	36.032	4.626412	3.497827	0			4.626412	3.511193	0															0	0
Unloading	37.12	4.140468	3.462758	0			4.140468	3.476249	0															0	0
Unloading	38.144	3.650514	3.422487	0			3.650514	3.436105	0															0	0
Unloading	39.168	3.161778	3.3779	0			3.161778	3.391644	0															0	0
Unloading	40.256	2.670125	3.323755	0			2.670125	3.337626	0															0	0
Unloading	41.344	2.179201	3.260978	0			2.179201	3.274975	0															0	0
Unloading	42.432	1.692403	3.181014	0			1.692403	3.195137	0															0	0
Unloading	43.456	1.203174	3.074382	0			1.203174	3.088631	0															0	0
Unloading	44.672	0.7128541	2.918962	0			0.7128541	2.933338	0															0	0
Unloading	46.016	0.2265361	2.675407	0			0.2265361	2.689908	0															0	0
