# Supplementary material for: Nanomechanical Properties of Rib Bones in Diabetic vs. Healthy Rat Models
Source: Nanomaterials (Basel). 2025 Oct 17;15(20):1582. doi: 10.3390/nano15201582 (PMC12566810; doi:10.3390/nano15201582)
Supplement: Supplementary file 1 [file nanomaterials-15-01582-s001.zip › Nanoindentation data/raw static/sample 26/BERK_10mN_DB_OX.019]

TD;BERK_10mN_DB_OX.019;0;0.1507185;0;0.0191689;3.998765;-380:0:0;25/04/25:10:31:27;True;0.000258;; ;2;0;0;74.27092;Poly2/70%;1.024342;	t (sec)	P (raw)	ht (raw)	S	Lateral Force (mN)	Lateral Distance (um)	P (mN)	ht (um)	ADC 4/0	hc	a	dP/dh	E*(GPa)	H (GPa)	Position(um)	Friction	E (GPa)	Up (nJ)	Ue (nJ)	E1	E2	n1	n2	AE/C	AE/S	h corr	HV	HM	-	-
IC	0	0.0191689	0.001657155	0			0.0191689	0.1523757	0									0	0					0	0
Loading	1.024	0.04695467	0.06944639	0			0.04695467	0.2201528	0									0.002240832	0					0	0
Loading	2.752	0.1163606	0.6561518	0			0.1163606	0.8068402	0									0.05014833	0					0	0
Loading	4.48	0.2474061	1.636593	0			0.2474061	1.787248	0									0.2284682	0					0	0
Loading	5.504	0.4222495	1.807507	0			0.4222495	1.958117	0									0.2856799	0					0	0
Loading	6.592	0.6416273	1.965858	0			0.6416273	2.116411	0									0.3698825	0					0	0
Loading	7.68	0.918152	2.143361	0			0.918152	2.293843	0									0.50826	0					0	0
Loading	8.768	1.241637	2.30753	0			1.241637	2.457928	0									0.6854544	0					0	0
Loading	9.856	1.615593	2.45297	0			1.615593	2.603272	0									0.893095	0					0	0
Loading	10.944	2.043061	2.606696	0			2.043061	2.756887	0									1.174107	0					0	0
Loading	12.096	2.518087	2.762926	0			2.518087	2.912995	0									1.530123	0					0	0
Loading	13.184	3.042018	2.918962	0			3.042018	3.068896	0									1.963536	0					0	0
Loading	14.336	3.617148	3.058544	0			3.617148	3.208329	0									2.427789	0					0	0
Loading	15.424	4.242506	3.193578	0			4.242506	3.343202	0									2.957818	0					0	0
Loading	16.576	4.91373	3.332119	0			4.91373	3.48157	0									3.591282	0					0	0
Loading	17.728	5.640039	3.481603	0			5.640039	3.630866	0									4.3791	0					0	0
Loading	18.944	6.415123	3.645269	0			6.415123	3.794332	0									5.364405	0					0	0
Loading	20.096	7.238251	3.822578	0			7.238251	3.971429	0									6.573391	0					0	0
Loading	21.312	8.10809	4.000194	0			8.10809	4.148821	0									7.934548	0					0	0
Loading	22.528	9.034106	4.169949	0			9.034106	4.318337	0									9.387487	0					0	0
Maximum	24.768	10.01096	4.397778	0			10.01096	4.545914	0	4.340734	12.28407	37.83737	1.489457	0.02111743	-380		1.35732217675522	9.527996	2.190313					0	0	4.598428	1.996623	0.01751146
Unloading	25.92	9.516648	4.413347	0			9.516648	4.56161	0									11.70785	0					0	0
Unloading	27.008	9.029616	4.414349	0			9.029616	4.562738	0															0	0
Unloading	28.096	8.538824	4.406872	0			8.538824	4.555387	0															0	0
Unloading	29.184	8.051065	4.394464	0			8.051065	4.543106	0															0	0
Unloading	30.272	7.563183	4.380013	0			7.563183	4.52878	0															0	0
Unloading	31.36	7.069961	4.363094	0			7.069961	4.511989	0															0	0
Unloading	32.448	6.58414	4.343672	0			6.58414	4.492692	0															0	0
Unloading	33.536	6.096498	4.320357	0			6.096498	4.469502	0															0	0
Unloading	34.56	5.606187	4.294769	0			5.606187	4.444041	0															0	0
Unloading	35.648	5.113812	4.268256	0			5.113812	4.417655	0															0	0
Unloading	36.672	4.625439	4.23758	0			4.625439	4.387105	0															0	0
Unloading	37.76	4.133912	4.203668	0			4.133912	4.35332	0															0	0
Unloading	38.848	3.64748	4.166904	0			3.64748	4.316681	0															0	0
Unloading	39.872	3.156315	4.125824	0			3.156315	4.275728	0															0	0
Unloading	40.96	2.666606	4.08035	0			2.666606	4.230381	0															0	0
Unloading	41.984	2.175074	4.029829	0			2.175074	4.179986	0															0	0
Unloading	43.008	1.68706	3.9679	0			1.68706	4.118183	0															0	0
Unloading	44.096	1.198442	3.893909	0			1.198442	4.044318	0															0	0
Unloading	45.12	0.7089696	3.795371	0			0.7089696	3.945907	0															0	0
Unloading	46.272	0.2198601	3.649702	0			0.2198601	3.800364	0															0	0
