# Supplementary material for: Nanomechanical Properties of Rib Bones in Diabetic vs. Healthy Rat Models
Source: Nanomaterials (Basel). 2025 Oct 17;15(20):1582. doi: 10.3390/nano15201582 (PMC12566810; doi:10.3390/nano15201582)
Supplement: Supplementary file 1 [file nanomaterials-15-01582-s001.zip › Nanoindentation data/raw static/sample 26/BERK_10mN_DB_OX.log]

Performing Find...
Force sensor: 5.189V Depth sensor: -0.812V
Surface detected. Moving to WorkingD position...
Moved to WorkingD position: 70.0 um
*********************
Preparing to run test: C:\meresek\14_pocok\07_26\RE\BERK_10mN_DB_OX.tst
Software: 1.67 5/8/2019 Semilab
Creating new data files...
Processing script file...C:\Program Files (x86)\Semilab\IND\IND.scp
Testing C:\meresek\14_pocok\07_26\RE\BERK_10mN_DB_OX.tst started.
at: 4/25/2025,9:56:51 AM
Closed Loop method in Force control
********************************************************************************
Indentation No.: 1
Data file: BERK_10mN_DB_OX.000
Total number of load steps: 40
Stage moved to coordinates: 0(0), 0(0), 0
Force sensor: 5.189V Depth sensor: -0.812V
Waiting for indentation delay of 1 secs to expire...
Force: 52.0 mN Depth: 17.8 um
Calibration factors: Force: 1.151 Depth: 1.066
Head position: WorkingD
Force sensor: 5.189V Depth sensor: -0.812V
Approaching surface...
Safety gap time: 9.984 s
Drive HV at nominal working distance: 35.0 V
Surface detected.
Drive HV at surface contact: 37.1 V
Surface achieved at: 0.024 mN
Estimated working distance: 56.8 um
Logging data for IC at Force: 0.020 (0.015) and Depth: 0.00008
Logging data for loading... 
Logging Maximum Force: 10.014 mN (10.000 mN) and Depth: 5.526 um
Force: Range A/52.0 mN Depth: Range B/17.8 um
Logging data for unloading... 
Writing BERK_10mN_DB_OX.000 41 data points
********************************************************************************
Indentation No.: 2
Data file: BERK_10mN_DB_OX.001
Total number of load steps: 40
Stage moved to coordinates: -20.25(-20), 0(0), 0
Force sensor: 5.190V Depth sensor: -0.807V
Waiting for indentation delay of 1 secs to expire...
Force: 52.0 mN Depth: 17.8 um
Calibration factors: Force: 1.151 Depth: 1.066
Head position: WorkingD
Force sensor: 5.188V Depth sensor: -0.809V
Approaching surface...
Safety gap time: 9.536 s
Drive HV at nominal working distance: 34.6 V
Surface detected.
Drive HV at surface contact: 38.3 V
Surface achieved at: 0.015 mN
Estimated working distance: 59.8 um
Logging data for IC at Force: 0.016 (0.015) and Depth: 0.00262
Logging data for loading... 
Logging Maximum Force: 10.008 mN (10.000 mN) and Depth: 3.949 um
Force: Range A/52.0 mN Depth: Range B/17.8 um
Logging data for unloading... 
Writing BERK_10mN_DB_OX.001 41 data points
********************************************************************************
Indentation No.: 3
Data file: BERK_10mN_DB_OX.002
Total number of load steps: 40
Stage moved to coordinates: -40(-40), 0(0), 0
Force sensor: 5.188V Depth sensor: -0.801V
Waiting for indentation delay of 1 secs to expire...
Force: 52.0 mN Depth: 17.8 um
Calibration factors: Force: 1.151 Depth: 1.066
Head position: WorkingD
Force sensor: 5.189V Depth sensor: -0.808V
Approaching surface...
Safety gap time: 9.408 s
Drive HV at nominal working distance: 34.7 V
Surface detected.
Drive HV at surface contact: 37.5 V
Surface achieved at: 0.024 mN
Estimated working distance: 59.8 um
Logging data for IC at Force: 0.017 (0.015) and Depth: 0.00100
Logging data for loading... 
Logging Maximum Force: 10.008 mN (10.000 mN) and Depth: 3.026 um
Force: Range A/52.0 mN Depth: Range B/17.8 um
Logging data for unloading... 
Writing BERK_10mN_DB_OX.002 41 data points
********************************************************************************
Indentation No.: 4
Data file: BERK_10mN_DB_OX.003
Total number of load steps: 40
Stage moved to coordinates: -60(-60), 0(0), 0
Force sensor: 5.191V Depth sensor: -0.800V
Waiting for indentation delay of 1 secs to expire...
Force: 52.0 mN Depth: 17.8 um
Calibration factors: Force: 1.151 Depth: 1.066
Head position: WorkingD
Force sensor: 5.189V Depth sensor: -0.807V
Approaching surface...
Safety gap time: 9.408 s
Drive HV at nominal working distance: 35.3 V
Surface detected.
Drive HV at surface contact: 38.4 V
Surface achieved at: 0.024 mN
Estimated working distance: 60.4 um
Logging data for IC at Force: 0.021 (0.015) and Depth: -0.00069
Logging data for loading... 
Logging Maximum Force: 10.011 mN (10.000 mN) and Depth: 2.779 um
Force: Range A/52.0 mN Depth: Range B/17.8 um
Logging data for unloading... 
Writing BERK_10mN_DB_OX.003 41 data points
********************************************************************************
Indentation No.: 5
Data file: BERK_10mN_DB_OX.004
Total number of load steps: 40
Stage moved to coordinates: -80(-80), 0(0), 0
Force sensor: 5.190V Depth sensor: -0.800V
Waiting for indentation delay of 1 secs to expire...
Force: 52.0 mN Depth: 17.8 um
Calibration factors: Force: 1.151 Depth: 1.066
Head position: WorkingD
Force sensor: 5.188V Depth sensor: -0.806V
Approaching surface...
Safety gap time: 9.408 s
Drive HV at nominal working distance: 34.9 V
Surface detected.
Drive HV at surface contact: 38.1 V
Surface achieved at: 0.023 mN
Estimated working distance: 61.1 um
Logging data for IC at Force: 0.017 (0.015) and Depth: -0.00085
Logging data for loading... 
Logging Maximum Force: 10.007 mN (10.000 mN) and Depth: 3.328 um
Force: Range A/52.0 mN Depth: Range B/17.8 um
Logging data for unloading... 
Writing BERK_10mN_DB_OX.004 41 data points
********************************************************************************
Indentation No.: 6
Data file: BERK_10mN_DB_OX.005
Total number of load steps: 40
Stage moved to coordinates: -100(-100), 0(0), 0
Force sensor: 5.189V Depth sensor: -0.798V
Waiting for indentation delay of 1 secs to expire...
Force: 52.0 mN Depth: 17.8 um
Calibration factors: Force: 1.151 Depth: 1.066
Head position: WorkingD
Force sensor: 5.188V Depth sensor: -0.806V
Approaching surface...
Safety gap time: 9.472 s
Drive HV at nominal working distance: 35.2 V
Surface detected.
Drive HV at surface contact: 39.1 V
Surface achieved at: 0.025 mN
Estimated working distance: 62.4 um
Logging data for IC at Force: 0.021 (0.015) and Depth: 0.00197
Logging data for loading... 
Logging Maximum Force: 10.012 mN (10.000 mN) and Depth: 2.848 um
Force: Range A/52.0 mN Depth: Range B/17.8 um
Logging data for unloading... 
Writing BERK_10mN_DB_OX.005 41 data points
********************************************************************************
Indentation No.: 7
Data file: BERK_10mN_DB_OX.006
Total number of load steps: 40
Stage moved to coordinates: -120(-120), 0(0), 0
Force sensor: 5.190V Depth sensor: -0.799V
Waiting for indentation delay of 1 secs to expire...
Force: 52.0 mN Depth: 17.8 um
Calibration factors: Force: 1.151 Depth: 1.066
Head position: WorkingD
Force sensor: 5.190V Depth sensor: -0.805V
Approaching surface...
Safety gap time: 9.344 s
Drive HV at nominal working distance: 34.8 V
Surface detected.
Drive HV at surface contact: 38.9 V
Surface achieved at: 0.039 mN
Estimated working distance: 61.5 um
Logging data for IC at Force: 0.029 (0.015) and Depth: 0.00200
Logging data for loading... 
Logging Maximum Force: 10.020 mN (10.000 mN) and Depth: 4.598 um
Force: Range A/52.0 mN Depth: Range B/17.8 um
Logging data for unloading... 
Writing BERK_10mN_DB_OX.006 41 data points
********************************************************************************
Indentation No.: 8
Data file: BERK_10mN_DB_OX.007
Total number of load steps: 40
Stage moved to coordinates: -140(-140), 0(0), 0
Force sensor: 5.191V Depth sensor: -0.798V
Waiting for indentation delay of 1 secs to expire...
Force: 52.0 mN Depth: 17.8 um
Calibration factors: Force: 1.151 Depth: 1.066
Head position: WorkingD
Force sensor: 5.189V Depth sensor: -0.805V
Approaching surface...
Safety gap time: 9.408 s
Drive HV at nominal working distance: 34.6 V
Surface detected.
Drive HV at surface contact: 39.6 V
Surface achieved at: 0.035 mN
Estimated working distance: 63.9 um
Logging data for IC at Force: 0.022 (0.015) and Depth: -0.00116
Logging data for loading... 
Logging Maximum Force: 10.013 mN (10.000 mN) and Depth: 3.787 um
Force: Range A/52.0 mN Depth: Range B/17.8 um
Logging data for unloading... 
Writing BERK_10mN_DB_OX.007 41 data points
********************************************************************************
Indentation No.: 9
Data file: BERK_10mN_DB_OX.008
Total number of load steps: 40
Stage moved to coordinates: -159.75(-160), 0(0), 0
Force sensor: 5.189V Depth sensor: -0.804V
Waiting for indentation delay of 1 secs to expire...
Force: 52.0 mN Depth: 17.8 um
Calibration factors: Force: 1.151 Depth: 1.066
Head position: WorkingD
Force sensor: 5.189V Depth sensor: -0.807V
Approaching surface...
Safety gap time: 9.408 s
Drive HV at nominal working distance: 34.5 V
Surface detected.
Drive HV at surface contact: 39.5 V
Surface achieved at: 0.027 mN
Estimated working distance: 63.7 um
Logging data for IC at Force: 0.024 (0.015) and Depth: -0.00150
Logging data for loading... 
Logging Maximum Force: 10.015 mN (10.000 mN) and Depth: 4.980 um
Force: Range A/52.0 mN Depth: Range B/17.8 um
Logging data for unloading... 
Writing BERK_10mN_DB_OX.008 41 data points
********************************************************************************
Indentation No.: 10
Data file: BERK_10mN_DB_OX.009
Total number of load steps: 40
Stage moved to coordinates: -179.75(-180), 0(0), 0
Force sensor: 5.189V Depth sensor: -0.803V
Waiting for indentation delay of 1 secs to expire...
Force: 52.0 mN Depth: 17.8 um
Calibration factors: Force: 1.151 Depth: 1.066
Head position: WorkingD
Force sensor: 5.188V Depth sensor: -0.807V
Approaching surface...
Safety gap time: 9.408 s
Drive HV at nominal working distance: 35.0 V
Surface detected.
Drive HV at surface contact: 40.7 V
Surface achieved at: 0.024 mN
Estimated working distance: 67.7 um
Logging data for IC at Force: 0.025 (0.015) and Depth: 0.00019
Logging data for loading... 
Logging Maximum Force: 10.014 mN (10.000 mN) and Depth: 2.602 um
Force: Range A/52.0 mN Depth: Range B/17.8 um
Logging data for unloading... 
Writing BERK_10mN_DB_OX.009 41 data points
********************************************************************************
Indentation No.: 11
Data file: BERK_10mN_DB_OX.010
Total number of load steps: 40
Stage moved to coordinates: -200.25(-200), 0(0), 0
Force sensor: 5.188V Depth sensor: -0.804V
Waiting for indentation delay of 1 secs to expire...
Force: 52.0 mN Depth: 17.8 um
Calibration factors: Force: 1.151 Depth: 1.066
Head position: WorkingD
Force sensor: 5.189V Depth sensor: -0.807V
Approaching surface...
Safety gap time: 9.408 s
Drive HV at nominal working distance: 35.1 V
Surface detected.
Drive HV at surface contact: 40.7 V
Surface achieved at: 0.036 mN
Estimated working distance: 67.7 um
Logging data for IC at Force: 0.043 (0.015) and Depth: 0.00146
Logging data for loading... 
Logging Maximum Force: 10.026 mN (10.000 mN) and Depth: 3.281 um
Force: Range A/52.0 mN Depth: Range B/17.8 um
Logging data for unloading... 
Writing BERK_10mN_DB_OX.010 41 data points
********************************************************************************
Indentation No.: 12
Data file: BERK_10mN_DB_OX.011
Total number of load steps: 40
Stage moved to coordinates: -220(-220), 0(0), 0
Force sensor: 5.190V Depth sensor: -0.797V
Waiting for indentation delay of 1 secs to expire...
Force: 52.0 mN Depth: 17.8 um
Calibration factors: Force: 1.151 Depth: 1.066
Head position: WorkingD
Force sensor: 5.188V Depth sensor: -0.806V
Approaching surface...
Safety gap time: 9.408 s
Drive HV at nominal working distance: 34.6 V
Surface detected.
Drive HV at surface contact: 41.8 V
Surface achieved at: 0.039 mN
Estimated working distance: 69.8 um
Logging data for IC at Force: 0.033 (0.015) and Depth: -0.00046
Logging data for loading... 
Logging Maximum Force: 10.020 mN (10.000 mN) and Depth: 2.609 um
Force: Range A/52.0 mN Depth: Range B/17.8 um
Logging data for unloading... 
Writing BERK_10mN_DB_OX.011 41 data points
********************************************************************************
Indentation No.: 13
Data file: BERK_10mN_DB_OX.012
Total number of load steps: 40
Stage moved to coordinates: -240(-240), 0(0), 0
Force sensor: 5.189V Depth sensor: -0.796V
Waiting for indentation delay of 1 secs to expire...
Force: 52.0 mN Depth: 17.8 um
Calibration factors: Force: 1.151 Depth: 1.066
Head position: WorkingD
Force sensor: 5.189V Depth sensor: -0.805V
Approaching surface...
Safety gap time: 9.408 s
Drive HV at nominal working distance: 34.8 V
Surface detected.
Drive HV at surface contact: 41.7 V
Surface achieved at: 0.018 mN
Estimated working distance: 71.5 um
Logging data for IC at Force: 0.017 (0.015) and Depth: -0.00146
Logging data for loading... 
Logging Maximum Force: 10.009 mN (10.000 mN) and Depth: 1.894 um
Force: Range A/52.0 mN Depth: Range B/17.8 um
Logging data for unloading... 
Writing BERK_10mN_DB_OX.012 41 data points
********************************************************************************
Indentation No.: 14
Data file: BERK_10mN_DB_OX.013
Total number of load steps: 40
Stage moved to coordinates: -260(-260), 0(0), 0
Force sensor: 5.188V Depth sensor: -0.800V
Waiting for indentation delay of 1 secs to expire...
Force: 52.0 mN Depth: 17.8 um
Calibration factors: Force: 1.151 Depth: 1.066
Head position: WorkingD
Force sensor: 5.188V Depth sensor: -0.806V
Approaching surface...
Safety gap time: 9.408 s
Drive HV at nominal working distance: 34.4 V
Surface detected.
Drive HV at surface contact: 42.3 V
Surface achieved at: 0.026 mN
Estimated working distance: 71.4 um
Logging data for IC at Force: 0.019 (0.015) and Depth: -0.00054
Logging data for loading... 
Logging Maximum Force: 10.012 mN (10.000 mN) and Depth: 3.296 um
Force: Range A/52.0 mN Depth: Range B/17.8 um
Logging data for unloading... 
Writing BERK_10mN_DB_OX.013 41 data points
********************************************************************************
Indentation No.: 15
Data file: BERK_10mN_DB_OX.014
Total number of load steps: 40
Stage moved to coordinates: -280(-280), 0(0), 0
Force sensor: 5.188V Depth sensor: -0.796V
Waiting for indentation delay of 1 secs to expire...
Force: 52.0 mN Depth: 17.8 um
Calibration factors: Force: 1.151 Depth: 1.066
Head position: WorkingD
Force sensor: 5.189V Depth sensor: -0.805V
Approaching surface...
Safety gap time: 9.344 s
Drive HV at nominal working distance: 35.1 V
Surface detected.
Drive HV at surface contact: 42.3 V
Surface achieved at: 0.024 mN
Estimated working distance: 71.6 um
Logging data for IC at Force: 0.019 (0.015) and Depth: -0.00065
Logging data for loading... 
Logging Maximum Force: 10.007 mN (10.000 mN) and Depth: 3.604 um
Force: Range A/52.0 mN Depth: Range B/17.8 um
Logging data for unloading... 
Writing BERK_10mN_DB_OX.014 41 data points
********************************************************************************
Indentation No.: 16
Data file: BERK_10mN_DB_OX.015
Total number of load steps: 40
Stage moved to coordinates: -300(-300), 0(0), 0
Force sensor: 5.188V Depth sensor: -0.796V
Waiting for indentation delay of 1 secs to expire...
Force: 52.0 mN Depth: 17.8 um
Calibration factors: Force: 1.151 Depth: 1.066
Head position: WorkingD
Force sensor: 5.188V Depth sensor: -0.805V
Approaching surface...
Safety gap time: 9.280 s
Drive HV at nominal working distance: 34.8 V
Surface detected.
Drive HV at surface contact: 42.0 V
Surface achieved at: 0.031 mN
Estimated working distance: 70.7 um
Logging data for IC at Force: 0.021 (0.015) and Depth: -0.00116
Logging data for loading... 
Logging Maximum Force: 10.008 mN (10.000 mN) and Depth: 3.336 um
Force: Range A/52.0 mN Depth: Range B/17.8 um
Logging data for unloading... 
Writing BERK_10mN_DB_OX.015 41 data points
********************************************************************************
Indentation No.: 17
Data file: BERK_10mN_DB_OX.016
Total number of load steps: 40
Stage moved to coordinates: -320(-320), 0(0), 0
Force sensor: 5.189V Depth sensor: -0.796V
Waiting for indentation delay of 1 secs to expire...
Force: 52.0 mN Depth: 17.8 um
Calibration factors: Force: 1.151 Depth: 1.066
Head position: WorkingD
Force sensor: 5.189V Depth sensor: -0.805V
Approaching surface...
Safety gap time: 9.344 s
Drive HV at nominal working distance: 34.4 V
Surface detected.
Drive HV at surface contact: 41.5 V
Surface achieved at: 0.024 mN
Estimated working distance: 70.6 um
Logging data for IC at Force: 0.019 (0.015) and Depth: 0.00054
Logging data for loading... 
Logging Maximum Force: 10.009 mN (10.000 mN) and Depth: 4.335 um
Force: Range A/52.0 mN Depth: Range B/17.8 um
Logging data for unloading... 
Writing BERK_10mN_DB_OX.016 41 data points
********************************************************************************
Indentation No.: 18
Data file: BERK_10mN_DB_OX.017
Total number of load steps: 40
Stage moved to coordinates: -340(-340), 0(0), 0
Force sensor: 5.189V Depth sensor: -0.796V
Waiting for indentation delay of 1 secs to expire...
Force: 52.0 mN Depth: 17.8 um
Calibration factors: Force: 1.151 Depth: 1.066
Head position: WorkingD
Force sensor: 5.187V Depth sensor: -0.805V
Approaching surface...
Safety gap time: 9.408 s
Drive HV at nominal working distance: 34.5 V
Surface detected.
Drive HV at surface contact: 42.1 V
Surface achieved at: 0.025 mN
Estimated working distance: 70.5 um
Logging data for IC at Force: 0.022 (0.015) and Depth: 0.00066
Logging data for loading... 
Logging Maximum Force: 10.011 mN (10.000 mN) and Depth: 3.300 um
Force: Range A/52.0 mN Depth: Range B/17.8 um
Logging data for unloading... 
Writing BERK_10mN_DB_OX.017 41 data points
********************************************************************************
Indentation No.: 19
Data file: BERK_10mN_DB_OX.018
Total number of load steps: 40
Stage moved to coordinates: -360(-360), 0(0), 0
Force sensor: 5.186V Depth sensor: -0.793V
Waiting for indentation delay of 1 secs to expire...
Force: 52.0 mN Depth: 17.8 um
Calibration factors: Force: 1.151 Depth: 1.066
Head position: WorkingD
Force sensor: 5.188V Depth sensor: -0.805V
Approaching surface...
Safety gap time: 9.280 s
Drive HV at nominal working distance: 35.1 V
Surface detected.
Drive HV at surface contact: 41.2 V
Surface achieved at: 0.031 mN
Estimated working distance: 69.8 um
Logging data for IC at Force: 0.023 (0.015) and Depth: -0.00073
Logging data for loading... 
Logging Maximum Force: 10.013 mN (10.000 mN) and Depth: 3.683 um
Force: Range A/52.0 mN Depth: Range B/17.8 um
Logging data for unloading... 
Writing BERK_10mN_DB_OX.018 41 data points
********************************************************************************
Indentation No.: 20
Data file: BERK_10mN_DB_OX.019
Total number of load steps: 40
Stage moved to coordinates: -380(-380), 0(0), 0
Force sensor: 5.189V Depth sensor: -0.796V
Waiting for indentation delay of 1 secs to expire...
Force: 52.0 mN Depth: 17.8 um
Calibration factors: Force: 1.151 Depth: 1.066
Head position: WorkingD
Force sensor: 5.189V Depth sensor: -0.805V
Approaching surface...
Safety gap time: 9.408 s
Drive HV at nominal working distance: 34.8 V
Surface detected.
Drive HV at surface contact: 41.9 V
Surface achieved at: 0.021 mN
Estimated working distance: 69.8 um
Logging data for IC at Force: 0.019 (0.015) and Depth: 0.00166
Logging data for loading... 
Logging Maximum Force: 10.011 mN (10.000 mN) and Depth: 4.398 um
Force: Range A/52.0 mN Depth: Range B/17.8 um
Logging data for unloading... 
Writing BERK_10mN_DB_OX.019 41 data points
Completed at: 4/25/2025,10:33:18 AM
Test completed.
Clear Data Array completed.
**Problems Encountered: Corrections
BERK_10mN_DB_OX.010 Insufficient (0) points suitable for regression (Pi)
BERK_10mN_DB_OX.010 Insufficient (0) points suitable for regression (hi)
010 Error calculating initial penetration correction

BERK_10mN_DB_OX.012 Insufficient (0) points suitable for regression (Pi)
BERK_10mN_DB_OX.012 Insufficient (0) points suitable for regression (hi)
012 Error calculating initial penetration correction

Corrections completed.
Unload Analysis completed.
Clear Data Array completed.
**Problems Encountered: Corrections
BERK_10mN_DB_OX.010 Insufficient (0) points suitable for regression (Pi)
BERK_10mN_DB_OX.010 Insufficient (0) points suitable for regression (hi)
010 Error calculating initial penetration correction

BERK_10mN_DB_OX.012 Insufficient (0) points suitable for regression (Pi)
BERK_10mN_DB_OX.012 Insufficient (0) points suitable for regression (hi)
012 Error calculating initial penetration correction

Corrections completed.
Unload Analysis completed.
Clear Data Array completed.
**Errors noted: Corrections
Fit for hi for BERK_10mN_DB_OX.012 did not converge
Clear Data Array completed.
Corrections completed.
Unload Analysis completed.
