# Supplementary material for: Nanomechanical Properties of Rib Bones in Diabetic vs. Healthy Rat Models
Source: Nanomaterials (Basel). 2025 Oct 17;15(20):1582. doi: 10.3390/nano15201582 (PMC12566810; doi:10.3390/nano15201582)
Supplement: Supplementary file 1 [file nanomaterials-15-01582-s001.zip › Nanoindentation data/raw static/sample 32/BERK_10mN_DB_OX.000]

TD;BERK_10mN_DB_OX.000;0;0.02353818;0;0.03095045;0.5295935;0:0:0;28/04/25:01:15:00;True;0.000258;; ;2;0;0;116.3219;Poly2/70%;1.127016;	t (sec)	P (raw)	ht (raw)	S	Lateral Force (mN)	Lateral Distance (um)	P (mN)	ht (um)	ADC 4/0	hc	a	dP/dh	E*(GPa)	H (GPa)	Position(um)	Friction	E (GPa)	Up (nJ)	Ue (nJ)	E1	E2	n1	n2	AE/C	AE/S	h corr	HV	HM	-	-
IC	0	0.02208305	0.000386186	0			0.02208305	0.02392437	0									0	0					0	0
Loading	0.64	0.0499887	0.008401812	0			0.0499887	0.03192709	0									0.000288385	0					0	0
Loading	1.408	0.1266757	0.02867295	0			0.1266757	0.05217845	0									0.002077232	0					0	0
Loading	2.048	0.2494669	0.05333718	0			0.2494669	0.076811	0									0.006709908	0					0	0
Loading	2.816	0.4268619	0.08459195	0			0.4268619	0.10802	0									0.01726368	0					0	0
Loading	3.712	0.6483033	0.1131489	0			0.6483033	0.1365198	0									0.03258468	0					0	0
Loading	4.736	0.9209435	0.1516487	0			0.9209435	0.1749493	0									0.06273736	0					0	0
Loading	5.76	1.24831	0.1998213	0			1.24831	0.2230374	0									0.114895	0					0	0
Loading	6.656	1.622875	0.2373575	0			1.622875	0.260477	0									0.168643	0					0	0
Loading	7.68	2.046214	0.272466	0			2.046214	0.2954763	0									0.2328508	0					0	0
Loading	8.704	2.52258	0.3110819	0			2.52258	0.3339692	0									0.3207839	0					0	0
Loading	9.728	3.048569	0.3500821	0			3.048569	0.3728337	0									0.4290438	0					0	0
Loading	10.752	3.622971	0.3875802	0			3.622971	0.4101836	0									0.5536345	0					0	0
Loading	11.904	4.248574	0.4310126	0			4.248574	0.4534546	0									0.7239394	0					0	0
Loading	12.928	4.917371	0.478954	0			4.917371	0.5012235	0									0.9428629	0					0	0
Loading	14.08	5.642467	0.5297475	0			5.642467	0.5518299	0									1.21006	0					0	0
Loading	15.104	6.419976	0.5855504	0			6.419976	0.6074322	0									1.54541	0					0	0
Loading	16.256	7.241406	0.6439742	0			7.241406	0.665644	0									1.943037	0					0	0
Loading	17.408	8.113187	0.7085643	0			8.113187	0.7300093	0									2.437189	0					0	0
Loading	18.56	9.038353	0.7712261	0			9.038353	0.7924324	0									2.972515	0					0	0
Maximum	20.736	10.01581	0.8456821	0			10.01581	0.8666362	0	0.7402452	2.19734	61.45422	13.52396	0.6603003	0		12.4665831635031	2.607275	1.072186					0	0	0.9122427	62.43045	0.445175
Unloading	21.76	9.523564	0.8428301	0			9.523564	0.8639112	0															0	0
Unloading	22.912	9.038111	0.8350837	0			9.038111	0.85629	0															0	0
Unloading	23.936	8.542101	0.8267599	0			8.542101	0.8480942	0															0	0
Unloading	24.96	8.055675	0.8173183	0			8.055675	0.8387781	0															0	0
Unloading	25.984	7.567308	0.806951	0			7.567308	0.8285368	0															0	0
Unloading	27.136	7.078454	0.7966229	0			7.078454	0.8183348	0															0	0
Unloading	28.16	6.585111	0.7865648	0			6.585111	0.808404	0															0	0
Unloading	29.184	6.097834	0.7756192	0			6.097834	0.7975841	0															0	0
Unloading	30.208	5.606793	0.7641742	0			5.606793	0.7862659	0															0	0
Unloading	31.232	5.116602	0.7524589	0			5.116602	0.774677	0															0	0
Unloading	32.256	4.627988	0.7390857	0			4.627988	0.7614298	0															0	0
Unloading	33.28	4.142164	0.7259064	0			4.142164	0.7483759	0															0	0
Unloading	34.304	3.649909	0.7141902	0			3.649909	0.7367867	0															0	0
Unloading	35.328	3.161047	0.6986975	0			3.161047	0.7214201	0															0	0
Unloading	36.352	2.672552	0.6836299	0			2.672552	0.7064785	0															0	0
Unloading	37.248	2.183568	0.6674436	0			2.183568	0.6904184	0															0	0
Unloading	38.272	1.690337	0.6509491	0			1.690337	0.6740512	0															0	0
Unloading	39.168	1.202928	0.6302537	0			1.202928	0.6534815	0															0	0
Unloading	40.192	0.7137018	0.6042415	0			0.7137018	0.6275955	0															0	0
Unloading	41.216	0.2247151	0.5661269	0			0.2247151	0.5896071	0															0	0
