# Supplementary material for: Nanomechanical Properties of Rib Bones in Diabetic vs. Healthy Rat Models
Source: Nanomaterials (Basel). 2025 Oct 17;15(20):1582. doi: 10.3390/nano15201582 (PMC12566810; doi:10.3390/nano15201582)
Supplement: Supplementary file 1 [file nanomaterials-15-01582-s001.zip › Nanoindentation data/raw static/sample 32/BERK_10mN_DB_OX.001]

TD;BERK_10mN_DB_OX.001;0;0.001591989;0;0.02111262;0.1459401;-20:0:0;28/04/25:01:16:46;True;0.000258;; ;2;0;0;89.82052;Poly2/70%;1.517795;	t (sec)	P (raw)	ht (raw)	S	Lateral Force (mN)	Lateral Distance (um)	P (mN)	ht (um)	ADC 4/0	hc	a	dP/dh	E*(GPa)	H (GPa)	Position(um)	Friction	E (GPa)	Up (nJ)	Ue (nJ)	E1	E2	n1	n2	AE/C	AE/S	h corr	HV	HM	-	-
IC	0	0.02111262	-0.0001921865	0			0.02111262	0.001399803	0									0	0					0	0
Loading	0.768	0.04283319	0.001078782	0			0.04283319	0.00265972	0									4.028321E-05	0					0	0
Loading	1.408	0.1198798	0.01599318	0			0.1198798	0.01755424	0									0.001252049	0					0	0
Loading	2.176	0.2459505	0.03090757	0			0.2459505	0.0324361	0									0.003974167	0					0	0
Loading	2.816	0.4189757	0.05075536	0			0.4189757	0.05223925	0									0.01055798	0					0	0
Loading	3.84	0.6430829	0.0720672	0			0.6430829	0.07349327	0									0.02184449	0					0	0
Loading	4.736	0.9183975	0.09372535	0			0.9183975	0.0950804	0									0.03869843	0					0	0
Loading	5.76	1.242608	0.1180043	0			1.242608	0.1192757	0									0.06484152	0					0	0
Loading	6.656	1.618142	0.1393932	0			1.618142	0.1405677	0									0.09529708	0					0	0
Loading	7.68	2.044762	0.1603198	0			2.044762	0.1613843	0									0.1334217	0					0	0
Loading	8.704	2.51797	0.1826714	0			2.51797	0.1836138	0									0.1841353	0					0	0
Loading	9.728	3.042138	0.2064889	0			3.042138	0.207296	0									0.2499731	0					0	0
Loading	10.752	3.617633	0.2319237	0			3.617633	0.2325823	0									0.3341736	0					0	0
Loading	11.776	4.242991	0.2578598	0			4.242991	0.2583571	0									0.4354766	0					0	0
Loading	12.928	4.916038	0.2825631	0			4.916038	0.2828867	0									0.5478103	0					0	0
Loading	13.952	5.641739	0.3081529	0			5.641739	0.3082893	0									0.6819077	0					0	0
Loading	14.976	6.414152	0.3356301	0			6.414152	0.3355672	0									0.8463375	0					0	0
Loading	16.128	7.238373	0.3617203	0			7.238373	0.3614448	0									1.022985	0					0	0
Loading	17.152	8.113795	0.3888131	0			8.113795	0.3883117	0									1.229217	0					0	0
Loading	18.304	9.033501	0.4179865	0			9.033501	0.4172479	0									1.477306	0					0	0
Maximum	20.48	10.00938	0.4547512	0			10.00938	0.4537607	0	0.338328	1.16547	67.245	27.90026	2.345605	-20		26.0787980127953	0.9342078	0.8907529					0	0	0.5322489	221.7736	1.306903
Unloading	21.632	9.521259	0.4495876	0			9.521259	0.4487231	0															0	0
Unloading	22.656	9.030103	0.4417261	0			9.030103	0.4409883	0															0	0
Unloading	23.68	8.542707	0.432939	0			8.542707	0.4323269	0															0	0
Unloading	24.704	8.051429	0.4260411	0			8.051429	0.4255558	0															0	0
Unloading	25.856	7.565247	0.4162904	0			7.565247	0.4159305	0															0	0
Unloading	26.88	7.073481	0.4082358	0			7.073481	0.4080028	0															0	0
Unloading	27.904	6.585476	0.3998349	0			6.585476	0.3997278	0															0	0
Unloading	28.928	6.094437	0.3922435	0			6.094437	0.3922631	0															0	0
Unloading	29.952	5.606916	0.3821845	0			5.606916	0.3823299	0															0	0
Unloading	30.976	5.115997	0.374207	0			5.115997	0.3744791	0															0	0
Unloading	32	4.623985	0.3640329	0			4.623985	0.3644319	0															0	0
Unloading	33.024	4.136583	0.3540129	0			4.136583	0.3545376	0															0	0
Unloading	34.048	3.644083	0.3433765	0			3.644083	0.3440283	0															0	0
Unloading	35.072	3.15571	0.3330863	0			3.15571	0.3338641	0															0	0
Unloading	35.968	2.666241	0.3215642	0			2.666241	0.3224683	0															0	0
Unloading	36.992	2.176409	0.3100792	0			2.176409	0.3111097	0															0	0
Unloading	38.016	1.689974	0.2979788	0			1.689974	0.2991348	0															0	0
Unloading	38.912	1.198681	0.2834877	0			1.198681	0.2847704	0															0	0
Unloading	39.936	0.7106678	0.2669171	0			0.7106678	0.2683257	0															0	0
Unloading	40.96	0.2227742	0.2404017	0			0.2227742	0.2419362	0															0	0
