# Supplementary material for: Nanomechanical Properties of Rib Bones in Diabetic vs. Healthy Rat Models
Source: Nanomaterials (Basel). 2025 Oct 17;15(20):1582. doi: 10.3390/nano15201582 (PMC12566810; doi:10.3390/nano15201582)
Supplement: Supplementary file 1 [file nanomaterials-15-01582-s001.zip › Nanoindentation data/raw static/sample 32/BERK_10mN_DB_OX.002]

TD;BERK_10mN_DB_OX.002;0;0.02449734;0;0.02385874;0.4333077;-40:0:0;28/04/25:01:18:29;True;0.000258;; ;2;0;0;147.0619;Poly2/70%;1.178503;	t (sec)	P (raw)	ht (raw)	S	Lateral Force (mN)	Lateral Distance (um)	P (mN)	ht (um)	ADC 4/0	hc	a	dP/dh	E*(GPa)	H (GPa)	Position(um)	Friction	E (GPa)	Up (nJ)	Ue (nJ)	E1	E2	n1	n2	AE/C	AE/S	h corr	HV	HM	-	-
IC	0	0.02099274	0.001078782	0			0.02099274	0.02557612	0									0	0					0	0
Loading	0.768	0.04671492	0.01129186	0			0.04671492	0.03577715	0									0.000345344	0					0	0
Loading	1.408	0.1225514	0.04200725	0			0.1225514	0.06647297	0									0.002943228	0					0	0
Loading	2.048	0.2469209	0.07969755	0			0.2469209	0.1041312	0									0.009900064	0					0	0
Loading	3.072	0.4180053	0.1194693	0			0.4180053	0.1438588	0									0.02310803	0					0	0
Loading	3.968	0.6450266	0.1596643	0			0.6450266	0.1839952	0									0.04444116	0					0	0
Loading	4.992	0.9196106	0.1941945	0			0.9196106	0.2184546	0									0.07139938	0					0	0
Loading	6.016	1.241152	0.226644	0			1.241152	0.2508211	0									0.1063676	0					0	0
Loading	6.912	1.61766	0.2555473	0			1.61766	0.2796273	0									0.1475433	0					0	0
Loading	7.936	2.041362	0.288151	0			2.041362	0.3121217	0									0.2069921	0					0	0
Loading	8.96	2.520519	0.321101	0			2.520519	0.3449481	0									0.2818673	0					0	0
Loading	9.984	3.042141	0.3523548	0			3.042141	0.3760673	0									0.36842	0					0	0
Loading	11.008	3.617996	0.3844581	0			3.617996	0.408022	0									0.4748313	0					0	0
Loading	12.032	4.244693	0.4208376	0			4.244693	0.4442398	0									0.617216	0					0	0
Loading	13.184	4.916889	0.4569868	0			4.916889	0.4802156	0									0.7820137	0					0	0
Loading	14.208	5.639798	0.4964113	0			5.639798	0.5194536	0									0.9891252	0					0	0
Loading	15.36	6.412819	0.5372228	0			6.412819	0.5600656	0									1.233866	0					0	0
Loading	16.384	7.241407	0.5778421	0			7.241407	0.6004711	0									1.509718	0					0	0
Loading	17.536	8.109913	0.6191169	0			8.109913	0.6415219	0									1.82481	0					0	0
Loading	18.688	9.038234	0.6628955	0			9.038234	0.685061	0									2.198118	0					0	0
Maximum	20.864	10.01011	0.7147297	0			10.01011	0.7366444	0	0.6228931	1.890757	68.244	17.45333	0.8912873	-40		16.1496568173394	1.679456	1.009951					0	0	0.789957	84.26994	0.5933315
Unloading	21.888	9.521381	0.7114154	0			9.521381	0.7334562	0															0	0
Unloading	23.04	9.028649	0.7045946	0			9.028649	0.7267625	0															0	0
Unloading	24.064	8.541132	0.6956143	0			8.541132	0.717908	0															0	0
Unloading	25.088	8.050945	0.6885615	0			8.050945	0.7109817	0															0	0
Unloading	26.24	7.562457	0.6784264	0			7.562457	0.7009726	0															0	0
Unloading	27.264	7.071419	0.6692549	0			7.071419	0.6919278	0															0	0
Unloading	28.288	6.583778	0.660699	0			6.583778	0.6834977	0															0	0
Unloading	29.312	6.094317	0.6505629	0			6.094317	0.6734879	0															0	0
Unloading	30.336	5.603398	0.6401967	0			5.603398	0.6632484	0															0	0
Unloading	31.36	5.115513	0.6289438	0			5.115513	0.6521213	0															0	0
Unloading	32.384	4.626291	0.6170735	0			4.626291	0.6403772	0															0	0
Unloading	33.408	4.138525	0.6045107	0			4.138525	0.6279403	0															0	0
Unloading	34.432	3.650394	0.5926024	0			3.650394	0.6161579	0															0	0
Unloading	35.456	3.159229	0.577572	0			3.159229	0.6012542	0															0	0
Unloading	36.48	2.666849	0.5630048	0			2.666849	0.586814	0															0	0
Unloading	37.376	2.17823	0.5470506	0			2.17823	0.5709859	0															0	0
Unloading	38.4	1.690459	0.5297085	0			1.690459	0.5537697	0															0	0
Unloading	39.424	1.198319	0.5079724	0			1.198319	0.5321606	0															0	0
Unloading	40.32	0.7101855	0.481767	0			0.7101855	0.5060811	0															0	0
Unloading	41.344	0.2214413	0.4419572	0			0.2214413	0.4663974	0															0	0
