# Supplementary material for: Nanomechanical Properties of Rib Bones in Diabetic vs. Healthy Rat Models
Source: Nanomaterials (Basel). 2025 Oct 17;15(20):1582. doi: 10.3390/nano15201582 (PMC12566810; doi:10.3390/nano15201582)
Supplement: Supplementary file 1 [file nanomaterials-15-01582-s001.zip › Nanoindentation data/raw static/sample 32/BERK_10mN_DB_OX.003]

TD;BERK_10mN_DB_OX.003;0;0.004260093;0;0.01565251;0.4438931;-60:0:0;28/04/25:01:20:12;True;0.000258;; ;2;0;0;121.4576;Poly2/70%;1.155736;	t (sec)	P (raw)	ht (raw)	S	Lateral Force (mN)	Lateral Distance (um)	P (mN)	ht (um)	ADC 4/0	hc	a	dP/dh	E*(GPa)	H (GPa)	Position(um)	Friction	E (GPa)	Up (nJ)	Ue (nJ)	E1	E2	n1	n2	AE/C	AE/S	h corr	HV	HM	-	-
IC	0	0.01565251	-0.0003852794	0			0.01565251	0.003874814	0									0	0					0	0
Loading	0.768	0.04064686	0.004625167	0			0.04064686	0.008874774	0									0.0001407473	0					0	0
Loading	1.408	0.1151475	0.02258372	0			0.1151475	0.0268141	0									0.00153817	0					0	0
Loading	2.176	0.2400023	0.04894409	0			0.2400023	0.05314226	0									0.006213391	0					0	0
Loading	2.816	0.4165468	0.07742395	0			0.4165468	0.08157658	0									0.01554765	0					0	0
Loading	3.84	0.6389586	0.1064813	0			0.6389586	0.1105765	0									0.03085244	0					0	0
Loading	4.736	0.9145129	0.1374659	0			0.9145129	0.14149	0									0.05486406	0					0	0
Loading	5.76	1.237387	0.1745398	0			1.237387	0.1784807	0									0.0946642	0					0	0
Loading	6.784	1.611592	0.2138491	0			1.611592	0.2176934	0									0.1505223	0					0	0
Loading	7.68	2.037235	0.2515784	0			2.037235	0.2553129	0									0.2191558	0					0	0
Loading	8.704	2.512388	0.2972853	0			2.512388	0.3008972	0									0.3228515	0					0	0
Loading	9.728	3.038499	0.3443011	0			3.038499	0.3477773	0									0.4529646	0					0	0
Loading	10.88	3.61666	0.3929361	0			3.61666	0.3962631	0									0.6143049	0					0	0
Loading	11.904	4.237777	0.4334013	0			4.237777	0.436568	0									0.7725911	0					0	0
Loading	12.928	4.91361	0.4753315	0			4.91361	0.4783239	0									0.9636533	0					0	0
Loading	14.08	5.636764	0.5191872	0			5.636764	0.521993	0									1.194016	0					0	0
Loading	15.104	6.410996	0.5668585	0			6.410996	0.5694646	0									1.479979	0					0	0
Loading	16.256	7.235703	0.6147229	0			7.235703	0.6171162	0									1.805123	0					0	0
Loading	17.408	8.106756	0.6626263	0			8.106756	0.6647949	0									2.170877	0					0	0
Loading	18.432	9.030952	0.7097582	0			9.030952	0.7116883	0									2.5727	0					0	0
Maximum	20.608	10.0072	0.7700703	0			10.0072	0.7717485	0	0.6488027	1.950288	63.12201	15.65062	0.837462	-60		14.4564852341205	2.081792	1.062626					0	0	0.8204423	79.18083	0.5498978
Unloading	21.76	9.518953	0.7672954	0			9.518953	0.7690996	0															0	0
Unloading	22.784	9.028524	0.759665	0			9.028524	0.7615957	0															0	0
Unloading	23.936	8.538096	0.7513403	0			8.538096	0.7533976	0															0	0
Unloading	24.96	8.046454	0.742477	0			8.046454	0.7446611	0															0	0
Unloading	25.984	7.556995	0.7327272	0			7.556995	0.7350376	0															0	0
Unloading	27.136	7.067534	0.7225531	0			7.067534	0.7249898	0															0	0
Unloading	28.16	6.582077	0.71234	0			6.582077	0.7149019	0															0	0
Unloading	29.184	6.091039	0.7019737	0			6.091039	0.7046623	0															0	0
Unloading	30.208	5.598907	0.6902966	0			5.598907	0.6931121	0															0	0
Unloading	31.232	5.109929	0.6784273	0			5.109929	0.6813691	0															0	0
Unloading	32.256	4.621557	0.6672895	0			4.621557	0.6703572	0															0	0
Unloading	33.28	4.133669	0.6554964	0			4.133669	0.65869	0															0	0
Unloading	34.304	3.642993	0.6413534	0			3.642993	0.6446736	0															0	0
Unloading	35.328	3.152553	0.6277109	0			3.152553	0.6311576	0															0	0
Unloading	36.352	2.66333	0.612219	0			2.66333	0.6157919	0															0	0
Unloading	37.248	2.171192	0.5953003	0			2.171192	0.5990002	0															0	0
Unloading	38.272	1.685362	0.5752993	0			1.685362	0.5791246	0															0	0
Unloading	39.296	1.193344	0.5531008	0			1.193344	0.5570531	0															0	0
Unloading	40.192	0.7055731	0.5231189	0			0.7055731	0.527197	0															0	0
Unloading	41.216	0.2154931	0.4768336	0			0.2154931	0.4810381	0															0	0
