# Supplementary material for: Nanomechanical Properties of Rib Bones in Diabetic vs. Healthy Rat Models
Source: Nanomaterials (Basel). 2025 Oct 17;15(20):1582. doi: 10.3390/nano15201582 (PMC12566810; doi:10.3390/nano15201582)
Supplement: Supplementary file 1 [file nanomaterials-15-01582-s001.zip › Nanoindentation data/raw static/sample 32/BERK_10mN_DB_OX.004]

TD;BERK_10mN_DB_OX.004;0;0.008789106;0;0.02839372;0.7548922;-80:0:0;28/04/25:01:21:51;True;0.000258;; ;2;0;0;104.876;Poly2/70%;1.084828;	t (sec)	P (raw)	ht (raw)	S	Lateral Force (mN)	Lateral Distance (um)	P (mN)	ht (um)	ADC 4/0	hc	a	dP/dh	E*(GPa)	H (GPa)	Position(um)	Friction	E (GPa)	Up (nJ)	Ue (nJ)	E1	E2	n1	n2	AE/C	AE/S	h corr	HV	HM	-	-
IC	0	0.02839372	0.0001921865	0			0.02839372	0.008981293	0									0	0					0	0
Loading	0.768	0.05290285	0.004778372	0			0.05290285	0.01355383	0									0.0001858658	0					0	0
Loading	1.408	0.1259479	0.0420843	0			0.1259479	0.05084091	0									0.003520277	0					0	0
Loading	2.432	0.2531088	0.100315	0			0.2531088	0.1090388	0									0.01455043	0					0	0
Loading	3.328	0.4263767	0.1613985	0			0.4263767	0.1700776	0									0.03528792	0					0	0
Loading	4.352	0.6495163	0.2167392	0			0.6495163	0.2253607	0									0.06502727	0					0	0
Loading	5.376	0.922402	0.2688816	0			0.922402	0.2774327	0									0.1059537	0					0	0
Loading	6.4	1.248676	0.3167849	0			1.248676	0.3252518	0									0.1578632	0					0	0
Loading	7.296	1.62312	0.3646874	0			1.62312	0.3730578	0									0.2265078	0					0	0
Loading	8.448	2.049856	0.4124367	0			2.049856	0.4206969	0									0.3139964	0					0	0
Loading	9.472	2.522825	0.4668137	0			2.522825	0.4749519	0									0.4380417	0					0	0
Loading	10.496	3.047844	0.5182235	0			3.047844	0.5262263	0									0.5808581	0					0	0
Loading	11.52	3.622851	0.5738343	0			3.622851	0.5816887	0									0.7658445	0					0	0
Loading	12.672	4.247241	0.6319498	0			4.247241	0.6396431	0									0.9938976	0					0	0
Loading	13.696	4.918466	0.6950369	0			4.918466	0.702557	0									1.282223	0					0	0
Loading	14.848	5.643075	0.758239	0			5.643075	0.7655722	0									1.614992	0					0	0
Loading	15.872	6.420826	0.8285711	0			6.420826	0.8357036	0									2.038021	0					0	0
Loading	17.024	7.242015	0.9035265	0			7.242015	0.9104472	0									2.548626	0					0	0
Loading	18.176	8.119135	0.9719703	0			8.119135	0.9786647	0									3.072575	0					0	0
Loading	19.328	9.040903	1.040798	0			9.040903	1.047254	0									3.661072	0					0	0
Maximum	21.504	10.01302	1.125235	0			10.01302	1.131441	0	0.9902352	2.883869	54.99136	9.220796	0.3832342	-80		8.46489634536206	3.069268	1.393851					0	0	1.172586	36.23424	0.269365
Unloading	22.528	9.522961	1.120033	0			9.522961	1.126365	0															0	0
Unloading	23.552	9.033624	1.112865	0			9.033624	1.119323	0															0	0
Unloading	24.704	8.545622	1.102922	0			8.545622	1.109506	0															0	0
Unloading	25.728	8.054222	1.092594	0			8.054222	1.099305	0															0	0
Unloading	26.88	7.566946	1.080454	0			7.566946	1.087291	0															0	0
Unloading	27.904	7.078336	1.069857	0			7.078336	1.07682	0															0	0
Unloading	28.928	6.588025	1.05714	0			6.588025	1.064229	0															0	0
Unloading	29.952	6.100142	1.04342	0			6.100142	1.050635	0															0	0
Unloading	30.976	5.607524	1.030317	0			5.607524	1.037659	0															0	0
Unloading	32	5.118667	1.015827	0			5.118667	1.023295	0															0	0
Unloading	33.024	4.63248	0.9995636	0			4.63248	1.007157	0															0	0
Unloading	34.048	4.142774	0.9836864	0			4.142774	0.9914067	0															0	0
Unloading	35.072	3.650031	0.9645711	0			3.650031	0.9724185	0															0	0
Unloading	36.096	3.161536	0.9442619	0			3.161536	0.9522353	0															0	0
Unloading	37.12	2.675223	0.917131	0			2.675223	0.9252299	0															0	0
Unloading	38.016	2.183571	0.8931993	0			2.183571	0.9014251	0															0	0
Unloading	39.04	1.692158	0.8632163	0			1.692158	0.8715688	0															0	0
Unloading	40.064	1.2056	0.8252568	0			1.2056	0.8337349	0															0	0
Unloading	41.088	0.7143098	0.778163	0			0.7143098	0.7867678	0															0	0
Unloading	42.112	0.2294474	0.7202405	0			0.2294474	0.7289704	0															0	0
