# Supplementary material for: Nanomechanical Properties of Rib Bones in Diabetic vs. Healthy Rat Models
Source: Nanomaterials (Basel). 2025 Oct 17;15(20):1582. doi: 10.3390/nano15201582 (PMC12566810; doi:10.3390/nano15201582)
Supplement: Supplementary file 1 [file nanomaterials-15-01582-s001.zip › Nanoindentation data/raw static/sample 32/BERK_10mN_DB_OX.005]

TD;BERK_10mN_DB_OX.005;0;0.0021328;0;0.01723089;0.3709035;-100:0:0;28/04/25:01:23:32;True;0.000258;; ;2;0;0;188.8761;Poly2/70%;1.233905;	t (sec)	P (raw)	ht (raw)	S	Lateral Force (mN)	Lateral Distance (um)	P (mN)	ht (um)	ADC 4/0	hc	a	dP/dh	E*(GPa)	H (GPa)	Position(um)	Friction	E (GPa)	Up (nJ)	Ue (nJ)	E1	E2	n1	n2	AE/C	AE/S	h corr	HV	HM	-	-
IC	0	0.01723089	-0.001040708	0			0.01723089	0.001092092	0									0	0					0	0
Loading	0.768	0.04428884	0.002967105	0			0.04428884	0.005088478	0									0.0001229283	0					0	0
Loading	1.408	0.119152	0.01468323	0			0.119152	0.01678529	0									0.001078797	0					0	0
Loading	3.456	0.2432789	0.04146785	0			0.2432789	0.04353788	0									0.005926779	0					0	0
Loading	4.224	0.4201888	0.06644031	0			0.4201888	0.0684647	0									0.01419585	0					0	0
Loading	5.12	0.6438136	0.09499722	0			0.6438136	0.09696392	0									0.02935747	0					0	0
Loading	6.144	0.9135454	0.1309914	0			0.9135454	0.1328885	0									0.0573312	0					0	0
Loading	7.04	1.241272	0.1746939	0			1.241272	0.1765065	0									0.1043256	0					0	0
Loading	8.064	1.616444	0.2070274	0			1.616444	0.2087432	0									0.1503873	0					0	0
Loading	9.088	2.040754	0.2449498	0			2.040754	0.2465561	0									0.2195319	0					0	0
Loading	10.112	2.517728	0.2760885	0			2.517728	0.2775717	0									0.290224	0					0	0
Loading	11.136	3.042384	0.3086143	0			3.042384	0.3099622	0									0.3802714	0					0	0
Loading	12.16	3.617268	0.3413331	0			3.617268	0.3425326	0									0.4887251	0					0	0
Loading	13.184	4.242752	0.375632	0			4.242752	0.3766702	0									0.6228862	0					0	0
Loading	14.336	4.913125	0.4120124	0			4.913125	0.4128776	0									0.7886414	0					0	0
Loading	15.36	5.636764	0.4483538	0			5.636764	0.4490323	0									0.9793555	0					0	0
Loading	16.512	6.412211	0.4867385	0			6.412211	0.4872169	0									1.209398	0					0	0
Loading	17.536	7.237524	0.5234262	0			7.237524	0.5236917	0									1.458334	0					0	0
Loading	18.688	8.11149	0.5615407	0			8.11149	0.5615807	0									1.749113	0					0	0
Loading	19.84	9.035806	0.5984985	0			9.035806	0.5983	0									2.063931	0					0	0
Maximum	22.016	10.01205	0.6440893	0			10.01205	0.643639	0	0.5413632	1.68146	75.91573	21.83206	1.127198	-100		20.2869259765626	1.581949	0.9137878					0	0	0.7036291	106.575	0.7479988
Unloading	23.04	9.521259	0.6412374	0			9.521259	0.6409137	0															0	0
Unloading	24.064	9.030346	0.6351101	0			9.030346	0.634913	0															0	0
Unloading	25.216	8.538219	0.6289819	0			8.538219	0.6289118	0															0	0
Unloading	26.24	8.049609	0.6200796	0			8.049609	0.6201355	0															0	0
Unloading	27.264	7.56282	0.6128736	0			7.56282	0.6130552	0															0	0
Unloading	28.288	7.071661	0.6030077	0			7.071661	0.6033159	0															0	0
Unloading	29.44	6.584021	0.5961869	0			6.584021	0.596621	0															0	0
Unloading	30.464	6.093588	0.5865902	0			6.093588	0.5871508	0															0	0
Unloading	31.488	5.60279	0.5757997	0			5.60279	0.5764869	0															0	0
Unloading	32.512	5.112965	0.5660499	0			5.112965	0.5668635	0															0	0
Unloading	33.536	4.621922	0.5559528	0			4.621922	0.5568931	0															0	0
Unloading	34.56	4.138039	0.5448921	0			4.138039	0.5459572	0															0	0
Unloading	35.584	3.644449	0.5324054	0			3.644449	0.5335979	0															0	0
Unloading	36.48	3.156803	0.5198807	0			3.156803	0.521199	0															0	0
Unloading	37.504	2.666364	0.5069326	0			2.666364	0.5083775	0															0	0
Unloading	38.528	2.174588	0.4914779	0			2.174588	0.4930497	0															0	0
Unloading	39.424	1.683301	0.4739046	0			1.683301	0.4756031	0															0	0
Unloading	40.448	1.193344	0.4563694	0			1.193344	0.4581943	0															0	0
Unloading	41.472	0.7090923	0.4322455	0			0.7090923	0.4341953	0															0	0
Unloading	42.368	0.2208334	0.3952097	0			0.2208334	0.3972855	0															0	0
