# Supplementary material for: Nanomechanical Properties of Rib Bones in Diabetic vs. Healthy Rat Models
Source: Nanomaterials (Basel). 2025 Oct 17;15(20):1582. doi: 10.3390/nano15201582 (PMC12566810; doi:10.3390/nano15201582)
Supplement: Supplementary file 1 [file nanomaterials-15-01582-s001.zip › Nanoindentation data/raw static/sample 32/BERK_10mN_DB_OX.006]

TD;BERK_10mN_DB_OX.006;0;0.027243;0;0.03330978;0.5702451;-120:0:0;28/04/25:01:25:15;True;0.000258;; ;2;0;0;65.89663;Poly2/70%;1.114629;	t (sec)	P (raw)	ht (raw)	S	Lateral Force (mN)	Lateral Distance (um)	P (mN)	ht (um)	ADC 4/0	hc	a	dP/dh	E*(GPa)	H (GPa)	Position(um)	Friction	E (GPa)	Up (nJ)	Ue (nJ)	E1	E2	n1	n2	AE/C	AE/S	h corr	HV	HM	-	-
IC	0	0.02378416	0.0001151306	0			0.02378416	0.02735813	0									0	0					0	0
Loading	0.768	0.04841603	0.005780098	0			0.04841603	0.03301061	0									0.0002040551	0					0	0
Loading	1.408	0.1238872	0.03780634	0			0.1238872	0.06501737	0									0.002961489	0					0	0
Loading	2.176	0.2482567	0.06389656	0			0.2482567	0.09107551	0									0.007810178	0					0	0
Loading	2.816	0.4263796	0.09260758	0			0.4263796	0.1197406	0									0.01747943	0					0	0
Loading	3.712	0.6473328	0.1228217	0			0.6473328	0.1498977	0									0.03366946	0					0	0
Loading	4.736	0.9219168	0.1529197	0			0.9219168	0.1799248	0									0.05722947	0					0	0
Loading	5.632	1.245887	0.1859087	0			1.245887	0.2128303	0									0.09289581	0					0	0
Loading	6.656	1.618996	0.2192829	0			1.618996	0.2461082	0									0.1405644	0					0	0
Loading	7.68	2.046945	0.2564338	0			2.046945	0.2831487	0									0.2084586	0					0	0
Loading	8.704	2.520034	0.296783	0			2.520034	0.3233758	0									0.3003167	0					0	0
Loading	9.728	3.045298	0.3406786	0			3.045298	0.3671359	0									0.4220865	0					0	0
Loading	10.752	3.620913	0.3941699	0			3.620913	0.4204787	0									0.5998837	0					0	0
Loading	11.904	4.24421	0.4540958	0			4.24421	0.4802438	0									0.8349136	0					0	0
Loading	12.928	4.917616	0.5230409	0			4.917616	0.5490152	0									1.149949	0					0	0
Loading	14.08	5.641256	0.5959938	0			5.641256	0.6217814	0									1.534114	0					0	0
Loading	15.232	6.414883	0.6784654	0			6.414883	0.7040534	0									2.030055	0					0	0
Loading	16.256	7.24056	0.7611672	0			7.24056	0.7865422	0									2.593266	0					0	0
Loading	17.408	8.112341	0.8432915	0			8.112341	0.8684416	0									3.221962	0					0	0
Loading	18.56	9.038356	0.928422	0			9.038356	0.9533331	0									3.949937	0					0	0
Maximum	20.736	10.01339	1.021684	0			10.01339	1.046344	0	0.867807	2.561799	43.49451	8.209919	0.4856698	-120		7.52961172861362	3.101044	1.734903					0	0	1.094733	45.91939	0.3090511
Unloading	21.76	9.520412	1.015287	0			9.520412	1.040074	0															0	0
Unloading	22.912	9.029863	1.006076	0			9.029863	1.030989	0															0	0
Unloading	23.936	8.544409	0.9935904	0			8.544409	1.018629	0															0	0
Unloading	25.088	8.05228	0.9795626	0			8.05228	1.004728	0															0	0
Unloading	26.112	7.563428	0.9664975	0			7.563428	0.9917892	0															0	0
Unloading	27.136	7.072633	0.9519693	0			7.072633	0.9773876	0															0	0
Unloading	28.16	6.586935	0.9349735	0			6.586935	0.960517	0															0	0
Unloading	29.312	6.095289	0.9197509	0			6.095289	0.9454213	0															0	0
Unloading	30.336	5.606675	0.9010988	0			5.606675	0.9268953	0															0	0
Unloading	31.36	5.116485	0.8829472	0			5.116485	0.9088702	0															0	0
Unloading	32.384	4.625443	0.8632544	0			4.625443	0.8893041	0															0	0
Unloading	33.408	4.140346	0.8419435	0			4.140346	0.8681183	0															0	0
Unloading	34.432	3.649912	0.8192827	0			3.649912	0.845584	0															0	0
Unloading	35.456	3.159107	0.7943103	0			3.159107	0.8207383	0															0	0
Unloading	36.48	2.670976	0.7659464	0			2.670976	0.7925003	0															0	0
Unloading	37.504	2.180779	0.7347687	0			2.180779	0.761449	0															0	0
Unloading	38.4	1.690097	0.6990447	0			1.690097	0.7258517	0															0	0
Unloading	39.424	1.202206	0.6531838	0			1.202206	0.6801167	0															0	0
Unloading	40.448	0.7126116	0.5981133	0			0.7126116	0.6251724	0															0	0
Unloading	41.472	0.2236248	0.5184547	0			0.2236248	0.54564	0															0	0
