# Supplementary material for: Nanomechanical Properties of Rib Bones in Diabetic vs. Healthy Rat Models
Source: Nanomaterials (Basel). 2025 Oct 17;15(20):1582. doi: 10.3390/nano15201582 (PMC12566810; doi:10.3390/nano15201582)
Supplement: Supplementary file 1 [file nanomaterials-15-01582-s001.zip › Nanoindentation data/raw static/sample 32/BERK_10mN_DB_OX.007]

TD;BERK_10mN_DB_OX.007;0;0.004138333;0;0.02257112;0.3050271;-140:0:0;28/04/25:01:26:59;True;0.000258;; ;2;0;0;183.583;Poly2/70%;1.25533;	t (sec)	P (raw)	ht (raw)	S	Lateral Force (mN)	Lateral Distance (um)	P (mN)	ht (um)	ADC 4/0	hc	a	dP/dh	E*(GPa)	H (GPa)	Position(um)	Friction	E (GPa)	Up (nJ)	Ue (nJ)	E1	E2	n1	n2	AE/C	AE/S	h corr	HV	HM	-	-
IC	0	0.02257112	-0.0001541118	0			0.02257112	0.003984221	0									0	0					0	0
Loading	0.64	0.05096199	0.003969738	0			0.05096199	0.008094922	0									0.0001511363	0					0	0
Loading	1.28	0.1225514	0.01449013	0			0.1225514	0.01859684	0									0.001062248	0					0	0
Loading	2.048	0.2495924	0.03333528	0			0.2495924	0.03740922	0									0.004562703	0					0	0
Loading	2.688	0.425529	0.05665149	0			0.425529	0.06068004	0									0.01241802	0					0	0
Loading	3.712	0.648426	0.0836283	0			0.648426	0.08759934	0									0.02687308	0					0	0
Loading	4.608	0.9244656	0.1062111	0			0.9244656	0.1101109	0									0.0445772	0					0	0
Loading	5.504	1.247097	0.1307222	0			1.247097	0.1345388	0									0.07110056	0					0	0
Loading	6.528	1.622392	0.1566582	0			1.622392	0.160378	0									0.1081732	0					0	0
Loading	7.552	2.04549	0.1845217	0			2.04549	0.1881323	0									0.159073	0					0	0
Loading	8.576	2.525737	0.2135019	0			2.525737	0.2169886	0									0.2250273	0					0	0
Loading	9.6	3.043962	0.2440242	0			3.043962	0.2473772	0									0.309655	0					0	0
Loading	10.624	3.622003	0.2764738	0			3.622003	0.2796776	0									0.4173117	0					0	0
Loading	11.648	4.246391	0.3093849	0			4.246391	0.3124277	0									0.546157	0					0	0
Loading	12.8	4.919801	0.3401383	0			4.919801	0.3430073	0									0.6863062	0					0	0
Loading	13.824	5.644532	0.3735515	0			5.644532	0.3762335	0									0.8618125	0					0	0
Loading	14.848	6.418279	0.4078895	0			6.418279	0.4103719	0									1.067715	0					0	0
Loading	16	7.244199	0.4441529	0			7.244199	0.4464222	0									1.313983	0					0	0
Loading	17.152	8.113069	0.481535	0			8.113069	0.4835801	0									1.599305	0					0	0
Loading	18.176	9.038841	0.5212686	0			9.038841	0.5230749	0									1.938011	0					0	0
Maximum	20.352	10.01302	0.5695564	0			10.01302	0.5711114	0	0.4713297	1.476592	77.82092	25.48504	1.461821	-140		23.765376857883	1.539536	0.8560675					0	0	0.6278665	138.2131	0.9394981
Unloading	21.504	9.520776	0.5657797	0			9.520776	0.5674617	0															0	0
Unloading	22.528	9.034473	0.5594593	0			9.034473	0.5612668	0															0	0
Unloading	23.552	8.543196	0.5541796	0			8.543196	0.5561138	0															0	0
Unloading	24.704	8.051796	0.5467415	0			8.051796	0.5488025	0															0	0
Unloading	25.728	7.565612	0.5386488	0			7.565612	0.5408352	0															0	0
Unloading	26.752	7.077002	0.5301318	0			7.077002	0.5324443	0															0	0
Unloading	27.776	6.588269	0.5206132	0			6.588269	0.5230518	0															0	0
Unloading	28.8	6.097473	0.5127127	0			6.097473	0.5152779	0															0	0
Unloading	29.824	5.606432	0.5037715	0			5.606432	0.5064633	0															0	0
Unloading	30.848	5.116484	0.4949853	0			5.116484	0.4978036	0															0	0
Unloading	31.872	4.627991	0.4850424	0			4.627991	0.4879867	0															0	0
Unloading	32.896	4.139255	0.4749453	0			4.139255	0.4780157	0															0	0
Unloading	33.92	3.652338	0.4636534	0			3.652338	0.4668494	0															0	0
Unloading	34.944	3.158136	0.452901	0			3.158136	0.4562245	0															0	0
Unloading	35.968	2.670248	0.4405303	0			2.670248	0.4439797	0															0	0
Unloading	36.992	2.18175	0.4285839	0			2.18175	0.4321593	0															0	0
Unloading	37.888	1.692523	0.4138626	0			1.692523	0.4175642	0															0	0
Unloading	38.912	1.203174	0.3984089	0			1.203174	0.4022368	0															0	0
Unloading	39.808	0.7138246	0.3774053	0			0.7138246	0.3813594	0															0	0
Unloading	40.832	0.2275065	0.3437228	0			0.2275065	0.3478024	0															0	0
