# Supplementary material for: Nanomechanical Properties of Rib Bones in Diabetic vs. Healthy Rat Models
Source: Nanomaterials (Basel). 2025 Oct 17;15(20):1582. doi: 10.3390/nano15201582 (PMC12566810; doi:10.3390/nano15201582)
Supplement: Supplementary file 1 [file nanomaterials-15-01582-s001.zip › Nanoindentation data/raw static/sample 32/BERK_10mN_DB_OX.008]

TD;BERK_10mN_DB_OX.008;0;0.02034658;0;0.03329785;0.3249646;-160:0:0;28/04/25:01:28:41;True;0.000258;; ;2;0;0;181.2908;Poly2/70%;1.244139;	t (sec)	P (raw)	ht (raw)	S	Lateral Force (mN)	Lateral Distance (um)	P (mN)	ht (um)	ADC 4/0	hc	a	dP/dh	E*(GPa)	H (GPa)	Position(um)	Friction	E (GPa)	Up (nJ)	Ue (nJ)	E1	E2	n1	n2	AE/C	AE/S	h corr	HV	HM	-	-
IC	0	0.02426938	-3.898122E-05	0			0.02426938	0.0203076	0									0	0					0	0
Loading	0.64	0.04902112	0.005009539	0			0.04902112	0.02534347	0									0.0001845407	0					0	0
Loading	1.408	0.125828	0.02416291	0			0.125828	0.04447703	0									0.001857284	0					0	0
Loading	2.048	0.2487419	0.04362542	0			0.2487419	0.06390782	0									0.005496378	0					0	0
Loading	2.688	0.4271074	0.06420478	0			0.4271074	0.08444117	0									0.0124351	0					0	0
Loading	3.712	0.6470903	0.08782831	0			0.6470903	0.1080079	0									0.02509277	0					0	0
Loading	4.608	0.9214315	0.1170406	0			0.9214315	0.1371495	0									0.04794738	0					0	0
Loading	5.632	1.246735	0.1443257	0			1.246735	0.1643506	0									0.07743564	0					0	0
Loading	6.656	1.621664	0.1691059	0			1.621664	0.1890341	0									0.1128367	0					0	0
Loading	7.552	2.048886	0.1929606	0			2.048886	0.2127786	0									0.1564144	0					0	0
Loading	8.576	2.523188	0.2172786	0			2.523188	0.2369742	0									0.2117264	0					0	0
Loading	9.6	3.047964	0.2436	0			3.047964	0.2631602	0									0.2846695	0					0	0
Loading	10.624	3.623824	0.2733907	0			3.623824	0.2928023	0									0.3835524	0					0	0
Loading	11.776	4.245666	0.3064177	0			4.245666	0.3256689	0									0.5128741	0					0	0
Loading	12.8	4.921014	0.341295	0			4.921014	0.360372	0									0.6719303	0					0	0
Loading	13.952	5.645866	0.3770581	0			5.645866	0.395948	0									0.8598938	0					0	0
Loading	14.976	6.416581	0.4163285	0			6.416581	0.4350196	0									1.095544	0					0	0
Loading	16.128	7.242986	0.4548274	0			7.242986	0.4733053	0									1.357027	0					0	0
Loading	17.28	8.113069	0.4932121	0			8.113069	0.5114655	0									1.650021	0					0	0
Loading	18.304	9.039934	0.5302089	0			9.039934	0.5482231	0									1.965273	0					0	0
Maximum	20.48	10.01314	0.5776491	0			10.01314	0.5954123	0	0.4939944	1.540683	76.56628	24.03111	1.342746	-160		22.3779552608169	1.505896	0.9089265					0	0	0.6524241	126.9547	0.8701133
Unloading	21.504	9.525023	0.5745269	0			9.525023	0.592416	0															0	0
Unloading	22.656	9.032654	0.5694403	0			9.032654	0.5874565	0															0	0
Unloading	23.68	8.545258	0.5609234	0			8.545258	0.5790653	0															0	0
Unloading	24.704	8.053251	0.5527146	0			8.053251	0.5709834	0															0	0
Unloading	25.856	7.568646	0.544506	0			7.568646	0.5628999	0															0	0
Unloading	26.88	7.077366	0.5385327	0			7.077366	0.5570533	0															0	0
Unloading	27.904	6.586935	0.5287829	0			6.586935	0.54743	0															0	0
Unloading	28.928	6.0982	0.520304	0			6.0982	0.5390773	0															0	0
Unloading	29.952	5.608496	0.5117109	0			5.608496	0.5306105	0															0	0
Unloading	30.976	5.118305	0.5020373	0			5.118305	0.5210633	0															0	0
Unloading	32	4.627384	0.4914008	0			4.627384	0.5105535	0															0	0
Unloading	33.024	4.139375	0.4809566	0			4.139375	0.5002352	0															0	0
Unloading	34.048	3.649546	0.4682007	0			3.649546	0.4876057	0															0	0
Unloading	35.072	3.159957	0.4549815	0			3.159957	0.4745128	0															0	0
Unloading	35.968	2.669398	0.441494	0			2.669398	0.4611519	0															0	0
Unloading	36.992	2.179323	0.4247303	0			2.179323	0.4445146	0															0	0
Unloading	38.016	1.690459	0.4089682	0			1.690459	0.4288787	0															0	0
Unloading	38.912	1.201961	0.3888512	0			1.201961	0.4088877	0															0	0
Unloading	39.936	0.7134621	0.3637627	0			0.7134621	0.3839252	0															0	0
Unloading	40.96	0.2255657	0.3320837	0			0.2255657	0.3523721	0															0	0
