# Supplementary material for: Nanomechanical Properties of Rib Bones in Diabetic vs. Healthy Rat Models
Source: Nanomaterials (Basel). 2025 Oct 17;15(20):1582. doi: 10.3390/nano15201582 (PMC12566810; doi:10.3390/nano15201582)
Supplement: Supplementary file 1 [file nanomaterials-15-01582-s001.zip › Nanoindentation data/raw static/sample 32/BERK_10mN_DB_OX.009]

TD;BERK_10mN_DB_OX.009;0;0.007390889;0;0.02523981;0.6683857;-180:0:0;28/04/25:01:30:22;True;0.000258;; ;2;0;0;149.9528;Poly2/70%;1.102355;	t (sec)	P (raw)	ht (raw)	S	Lateral Force (mN)	Lateral Distance (um)	P (mN)	ht (um)	ADC 4/0	hc	a	dP/dh	E*(GPa)	H (GPa)	Position(um)	Friction	E (GPa)	Up (nJ)	Ue (nJ)	E1	E2	n1	n2	AE/C	AE/S	h corr	HV	HM	-	-
IC	0	0.02523981	0.00050041	0			0.02523981	0.007891299	0									0	0					0	0
Loading	0.768	0.04841318	0.00462426	0			0.04841318	0.01200266	0									0.000151407	0					0	0
Loading	1.408	0.1233991	0.03287295	0			0.1233991	0.040232	0									0.002576481	0					0	0
Loading	2.176	0.2471635	0.06605412	0			0.2471635	0.07338124	0									0.008718415	0					0	0
Loading	3.072	0.422495	0.1094094	0			0.422495	0.1166913	0									0.02321989	0					0	0
Loading	3.968	0.6485459	0.149105	0			0.6485459	0.1563286	0									0.04444648	0					0	0
Loading	4.992	0.9207037	0.1948499	0			0.9207037	0.2020032	0									0.0802839	0					0	0
Loading	6.016	1.245519	0.246568	0			1.245519	0.2536376	0									0.1362097	0					0	0
Loading	7.04	1.620934	0.3032576	0			1.620934	0.3102303	0									0.2173199	0					0	0
Loading	8.064	2.046337	0.3611419	0			2.046337	0.3680048	0									0.3232572	0					0	0
Loading	9.088	2.52149	0.4150185	0			2.52149	0.4217588	0									0.4460267	0					0	0
Loading	10.112	3.045295	0.4740207	0			3.045295	0.4806259	0									0.609877	0					0	0
Loading	11.264	3.619694	0.5336773	0			3.619694	0.5401343	0									0.8081884	0					0	0
Loading	12.288	4.242752	0.5926015	0			4.242752	0.5988978	0									1.039201	0					0	0
Loading	13.44	4.916889	0.6506019	0			4.916889	0.6567243	0									1.304036	0					0	0
Loading	14.464	5.64356	0.7076378	0			5.64356	0.7135727	0									1.604208	0					0	0
Loading	15.616	6.418886	0.7618997	0			6.418886	0.7676346	0									1.930267	0					0	0
Loading	16.64	7.242865	0.809571	0			7.242865	0.8150933	0									2.254452	0					0	0
Loading	17.792	8.113433	0.8567029	0			8.113433	0.8620006	0									2.614613	0					0	0
Loading	18.944	9.036899	0.9051067	0			9.036899	0.9101661	0									3.02764	0					0	0
Maximum	21.12	10.01314	0.9631832	0			10.01314	0.9679908	0	0.8556389	2.511933	69.1149	13.30495	0.5051315	-180		12.2621183385263	2.557664	1.020758					0	0	1.010714	47.75946	0.3625597
Unloading	22.144	9.526478	0.9593685	0			9.526478	0.9643016	0															0	0
Unloading	23.296	9.03338	0.9523537	0			9.03338	0.957414	0															0	0
Unloading	24.32	8.545742	0.9458411	0			8.545742	0.9510272	0															0	0
Unloading	25.344	8.053616	0.9370549	0			8.053616	0.942368	0															0	0
Unloading	26.368	7.565733	0.9274973	0			7.565733	0.9329363	0															0	0
Unloading	27.392	7.076151	0.9186341	0			7.076151	0.9241994	0															0	0
Unloading	28.544	6.586447	0.9093846	0			6.586447	0.9150762	0															0	0
Unloading	29.568	6.096137	0.8993647	0			6.096137	0.9051828	0															0	0
Unloading	30.592	5.606067	0.8893066	0			5.606067	0.8952512	0															0	0
Unloading	31.616	5.116241	0.8774363	0			5.116241	0.8835072	0															0	0
Unloading	32.64	4.626412	0.8671081	0			4.626412	0.8733054	0															0	0
Unloading	33.664	4.141073	0.8556622	0			4.141073	0.8619847	0															0	0
Unloading	34.688	3.649304	0.8421357	0			3.649304	0.8485851	0															0	0
Unloading	35.712	3.161655	0.8274915	0			3.161655	0.8340667	0															0	0
Unloading	36.736	2.672674	0.8131164	0			2.672674	0.8198177	0															0	0
Unloading	37.632	2.182355	0.7962366	0			2.182355	0.8030645	0															0	0
Unloading	38.656	1.689246	0.7763508	0			1.689246	0.7833059	0															0	0
Unloading	39.552	1.204024	0.7515714	0			1.204024	0.7586517	0															0	0
Unloading	40.576	0.7128541	0.7196621	0			0.7128541	0.726869	0															0	0
Unloading	41.6	0.2236248	0.6736861	0			0.2236248	0.6810193	0															0	0
