# Supplementary material for: Nanomechanical Properties of Rib Bones in Diabetic vs. Healthy Rat Models
Source: Nanomaterials (Basel). 2025 Oct 17;15(20):1582. doi: 10.3390/nano15201582 (PMC12566810; doi:10.3390/nano15201582)
Supplement: Supplementary file 1 [file nanomaterials-15-01582-s001.zip › Nanoindentation data/raw static/sample 32/BERK_10mN_DB_OX.010]

TD;BERK_10mN_DB_OX.010;0;0.01376342;0;0.02039545;0.3560802;-200:0:0;28/04/25:01:32:06;True;0.000258;; ;2;0;0;178.6051;Poly2/70%;1.233157;	t (sec)	P (raw)	ht (raw)	S	Lateral Force (mN)	Lateral Distance (um)	P (mN)	ht (um)	ADC 4/0	hc	a	dP/dh	E*(GPa)	H (GPa)	Position(um)	Friction	E (GPa)	Up (nJ)	Ue (nJ)	E1	E2	n1	n2	AE/C	AE/S	h corr	HV	HM	-	-
IC	0	0.01455934	0.0009636519	0			0.01455934	0.01472707	0									0	0					0	0
Loading	0.768	0.0366424	0.006012172	0			0.0366424	0.01976614	0									0.0001290046	0					0	0
Loading	1.408	0.1115084	0.02350839	0			0.1115084	0.03724304	0									0.001423613	0					0	0
Loading	2.176	0.2364859	0.04613019	0			0.2364859	0.0598326	0									0.005354132	0					0	0
Loading	2.816	0.4158219	0.07191218	0			0.4158219	0.08556832	0									0.01374794	0					0	0
Loading	3.712	0.6376228	0.09623012	0			0.6376228	0.109829	0									0.02652658	0					0	0
Loading	4.736	0.9096608	0.1220121	0			0.9096608	0.1355408	0									0.0464183	0					0	0
Loading	5.632	1.236177	0.151879	0			1.236177	0.1653235	0									0.07837272	0					0	0
Loading	6.656	1.609894	0.1806671	0			1.609894	0.1940152	0									0.119202	0					0	0
Loading	7.68	2.036145	0.2128474	0			2.036145	0.2260855	0									0.1776668	0					0	0
Loading	8.704	2.512388	0.2460286	0			2.512388	0.2591438	0									0.2528502	0					0	0
Loading	9.728	3.036073	0.2760115	0			3.036073	0.2889916	0									0.3356549	0					0	0
Loading	10.752	3.614114	0.3087303	0			3.614114	0.3215613	0									0.4439522	0					0	0
Loading	11.776	4.2345	0.3426821	0			4.2345	0.355353	0									0.5765612	0					0	0
Loading	12.928	4.909365	0.3790624	0			4.909365	0.3915592	0									0.7420936	0					0	0
Loading	13.952	5.634095	0.4178705	0			5.634095	0.4301803	0									0.9456936	0					0	0
Loading	14.976	6.411847	0.4552906	0			6.411847	0.4673997	0									1.169865	0					0	0
Loading	16.128	7.231336	0.4973359	0			7.231336	0.5092337	0									1.455239	0					0	0
Loading	17.28	8.105908	0.5397666	0			8.105908	0.5514387	0									1.778893	0					0	0
Loading	18.432	9.030105	0.5857807	0			9.030105	0.5972143	0									2.171099	0					0	0
Maximum	20.48	10.00598	0.643549	0			10.00598	0.6547309	0	0.5427369	1.685215	69.28618	19.88112	1.1215	-200		18.4392435150416	1.591394	1.12715					0	0	0.7146903	106.0362	0.7245851
Unloading	21.632	9.516043	0.6396183	0			9.516043	0.6509266	0															0	0
Unloading	22.656	9.027555	0.6322581	0			9.027555	0.6436924	0															0	0
Unloading	23.808	8.535549	0.6236251	0			8.535549	0.6351864	0															0	0
Unloading	24.832	8.044394	0.6172277	0			8.044394	0.6289157	0															0	0
Unloading	25.856	7.55736	0.6077471	0			7.55736	0.6195607	0															0	0
Unloading	26.88	7.067293	0.5982284	0			7.067293	0.6101685	0															0	0
Unloading	28.032	6.579167	0.5879772	0			6.579167	0.6000432	0															0	0
Unloading	29.056	6.086308	0.5763772	0			6.086308	0.5885704	0															0	0
Unloading	30.08	5.598423	0.5666273	0			5.598423	0.5789464	0															0	0
Unloading	31.104	5.109567	0.5537553	0			5.109567	0.5662004	0															0	0
Unloading	32.128	4.618646	0.5377241	0			4.618646	0.5502959	0															0	0
Unloading	33.152	4.131243	0.5229257	0			4.131243	0.5356233	0															0	0
Unloading	34.176	3.638261	0.5065083	0			3.638261	0.5193331	0															0	0
Unloading	35.2	3.148186	0.488819	0			3.148186	0.5017702	0															0	0
Unloading	36.096	2.661512	0.4719003	0			2.661512	0.4849771	0															0	0
Unloading	37.12	2.170587	0.451398	0			2.170587	0.4646014	0															0	0
Unloading	38.144	1.681603	0.4301251	0			1.681603	0.4434547	0															0	0
Unloading	39.04	1.189462	0.4048054	0			1.189462	0.4182619	0															0	0
Unloading	40.064	0.7015686	0.3737818	0			0.7015686	0.3873642	0															0	0
Unloading	41.088	0.2108836	0.3301573	0			0.2108836	0.3438663	0															0	0
