# Supplementary material for: Nanomechanical Properties of Rib Bones in Diabetic vs. Healthy Rat Models
Source: Nanomaterials (Basel). 2025 Oct 17;15(20):1582. doi: 10.3390/nano15201582 (PMC12566810; doi:10.3390/nano15201582)
Supplement: Supplementary file 1 [file nanomaterials-15-01582-s001.zip › Nanoindentation data/raw static/sample 32/BERK_10mN_DB_OX.011]

TD;BERK_10mN_DB_OX.011;0;0.006958353;0;0.02135523;0.3538026;-220:0:0;28/04/25:01:33:51;True;0.000258;; ;2;0;0;247.2268;Poly2/70%;1.256238;	t (sec)	P (raw)	ht (raw)	S	Lateral Force (mN)	Lateral Distance (um)	P (mN)	ht (um)	ADC 4/0	hc	a	dP/dh	E*(GPa)	H (GPa)	Position(um)	Friction	E (GPa)	Up (nJ)	Ue (nJ)	E1	E2	n1	n2	AE/C	AE/S	h corr	HV	HM	-	-
IC	0	0.02135523	-0.0004242607	0			0.02135523	0.006534092	0									0	0					0	0
Loading	0.64	0.04635243	0.004470148	0			0.04635243	0.01141654	0									0.0001652895	0					0	0
Loading	1.408	0.1210929	0.0252426	0			0.1210929	0.03216971	0									0.0019028	0					0	0
Loading	2.048	0.2459505	0.05148693	0			0.2459505	0.05838183	0									0.006713293	0					0	0
Loading	2.816	0.4199462	0.0746871	0			0.4199462	0.08153711	0									0.01442281	0					0	0
Loading	3.712	0.6430858	0.1015479	0			0.6430858	0.1083403	0									0.02866913	0					0	0
Loading	4.608	0.9173043	0.123245	0			0.9173043	0.1299667	0									0.04554194	0					0	0
Loading	5.632	1.243093	0.1477941	0			1.243093	0.1544317	0									0.071969	0					0	0
Loading	6.656	1.6179	0.1724583	0			1.6179	0.1789992	0									0.1071127	0					0	0
Loading	7.552	2.043426	0.1956204	0			2.043426	0.2020516	0									0.1493139	0					0	0
Loading	8.576	2.51591	0.2210172	0			2.51591	0.2273264	0									0.206932	0					0	0
Loading	9.6	3.043231	0.2499204	0			3.043231	0.2560936	0									0.2868925	0					0	0
Loading	10.752	3.613024	0.2822158	0			3.613024	0.288242	0									0.3938865	0					0	0
Loading	11.776	4.239598	0.3150888	0			4.239598	0.3209534	0									0.5223216	0					0	0
Loading	12.8	4.913369	0.3488864	0			4.913369	0.3545771	0									0.6761999	0					0	0
Loading	13.952	5.63907	0.385691	0			5.63907	0.3911945	0									0.8694013	0					0	0
Loading	14.976	6.414396	0.4211068	0			6.414396	0.4264102	0									1.081637	0					0	0
Loading	16.128	7.238011	0.4592214	0			7.238011	0.4643123	0									1.340364	0					0	0
Loading	17.152	8.110763	0.4968346	0			8.110763	0.5017004	0									1.627295	0					0	0
Loading	18.304	9.035443	0.5350263	0			9.035443	0.5396535	0									1.952671	0					0	0
Maximum	20.48	10.01035	0.5839694	0			10.01035	0.5883451	0	0.5003917	1.568205	88.2629	27.21603	1.295668	-220		25.4223055557971	1.63037	0.7859858					0	0	0.6488027	122.5035	0.8796086
Unloading	21.632	9.519926	0.5792681	0			9.519926	0.5837703	0															0	0
Unloading	22.656	9.028892	0.5758378	0			9.028892	0.5804667	0															0	0
Unloading	23.68	8.540525	0.5691711	0			8.540525	0.573926	0															0	0
Unloading	24.704	8.050945	0.563313	0			8.050945	0.5681942	0															0	0
Unloading	25.856	7.56355	0.5563762	0			7.56355	0.5613832	0															0	0
Unloading	26.88	7.072268	0.5483215	0			7.072268	0.5534552	0															0	0
Unloading	27.904	6.582201	0.5404601	0			6.582201	0.5457203	0															0	0
Unloading	28.928	6.093954	0.5319431	0			6.093954	0.5373292	0															0	0
Unloading	29.952	5.603519	0.5250833	0			5.603519	0.530596	0															0	0
Unloading	30.976	5.112358	0.5169127	0			5.112358	0.5225521	0															0	0
Unloading	32	4.623986	0.5067386	0			4.623986	0.512504	0															0	0
Unloading	33.024	4.135733	0.4990702	0			4.135733	0.5049616	0															0	0
Unloading	34.048	3.647725	0.4869688	0			3.647725	0.492986	0															0	0
Unloading	35.072	3.154982	0.4771808	0			3.154982	0.4833252	0															0	0
Unloading	35.968	2.666726	0.4656578	0			2.666726	0.4719281	0															0	0
Unloading	36.992	2.177622	0.453017	0			2.177622	0.4594135	0															0	0
Unloading	38.016	1.68682	0.4398749	0			1.68682	0.446398	0															0	0
Unloading	39.04	1.199777	0.4235354	0			1.199777	0.4301842	0															0	0
Unloading	39.936	0.7071486	0.4047284	0			0.7071486	0.4115043	0															0	0
Unloading	40.96	0.2191351	0.3727801	0			0.2191351	0.3796819	0															0	0
