# Supplementary material for: Nanomechanical Properties of Rib Bones in Diabetic vs. Healthy Rat Models
Source: Nanomaterials (Basel). 2025 Oct 17;15(20):1582. doi: 10.3390/nano15201582 (PMC12566810; doi:10.3390/nano15201582)
Supplement: Supplementary file 1 [file nanomaterials-15-01582-s001.zip › Nanoindentation data/raw static/sample 32/BERK_10mN_DB_OX.012]

TD;BERK_10mN_DB_OX.012;0;0.01309841;0;0.0214751;0.8107508;-240:0:0;28/04/25:01:35:44;True;0.000258;; ;2;0;0;404.5744;Poly2/70%;1.065713;	t (sec)	P (raw)	ht (raw)	S	Lateral Force (mN)	Lateral Distance (um)	P (mN)	ht (um)	ADC 4/0	hc	a	dP/dh	E*(GPa)	H (GPa)	Position(um)	Friction	E (GPa)	Up (nJ)	Ue (nJ)	E1	E2	n1	n2	AE/C	AE/S	h corr	HV	HM	-	-
IC	0	0.0214751	0.0001541118	0			0.0214751	0.01325252	0									0	0					0	0
Loading	0.64	0.05108187	0.008555924	0			0.05108187	0.02164115	0									0.0003043268	0					0	0
Loading	1.664	0.1220633	0.08166293	0			0.1220633	0.09472985	0									0.006631805	0					0	0
Loading	2.688	0.2476487	0.185023	0			0.2476487	0.1980575	0									0.02573254	0					0	0
Loading	3.584	0.4207939	0.2514624	0			0.4207939	0.2644522	0									0.04792306	0					0	0
Loading	4.608	0.6450266	0.3059173	0			0.6450266	0.3188493	0									0.07691184	0					0	0
Loading	5.632	0.9188799	0.3668078	0			0.9188799	0.3796691	0									0.1244701	0					0	0
Loading	6.656	1.245034	0.4399148	0			1.245034	0.452692	0									0.2034777	0					0	0
Loading	7.68	1.619355	0.4971438	0			1.619355	0.5098244	0									0.2853024	0					0	0
Loading	8.704	2.043911	0.5623884	0			2.043911	0.5749595	0									0.4046061	0					0	0
Loading	9.728	2.519546	0.62351	0			2.519546	0.6359584	0									0.5437889	0					0	0
Loading	10.752	3.046385	0.6695241	0			3.046385	0.6818365	0									0.6714661	0					0	0
Loading	11.776	3.619089	0.71234	0			3.619089	0.7245047	0									0.8136681	0					0	0
Loading	12.8	4.245298	0.7510321	0			4.245298	0.7630352	0									0.9651773	0					0	0
Loading	13.952	4.9181	0.7857552	0			4.9181	0.7975848	0									1.123473	0					0	0
Loading	14.976	5.643559	0.819784	0			5.643559	0.8314264	0									1.302185	0					0	0
Loading	16.128	6.416458	0.8545843	0			6.416458	0.8660272	0									1.510828	0					0	0
Loading	17.152	7.241892	0.8871871	0			7.241892	0.8984171	0									1.732025	0					0	0
Loading	18.304	8.111247	0.9193656	0			8.111247	0.9303713	0									1.977323	0					0	0
Loading	19.328	9.039325	0.9512758	0			9.039325	0.9620421	0									2.248909	0					0	0
Maximum	21.504	10.01375	0.9910467	0			10.01375	1.001562	0	0.9300078	2.684501	108.5284	19.54922	0.442303	-240		18.1256030946857	1.955164	0.6702325					0	0	1.031633	41.81911	0.3480262
Unloading	22.656	9.52041	0.9894285	0			9.52041	1.000071	0															0	0
Unloading	23.68	9.030709	0.9851115	0			9.030709	0.9958799	0															0	0
Unloading	24.832	8.540767	0.9801791	0			8.540767	0.991074	0															0	0
Unloading	25.856	8.051187	0.9746682	0			8.051187	0.9856894	0															0	0
Unloading	26.88	7.564761	0.9691573	0			7.564761	0.980304	0															0	0
Unloading	27.904	7.074815	0.9636465	0			7.074815	0.9749196	0															0	0
Unloading	28.928	6.583049	0.9567858	0			6.583049	0.9681858	0															0	0
Unloading	29.952	6.098563	0.9499269	0			6.098563	0.9614519	0															0	0
Unloading	31.104	5.605218	0.9426039	0			5.605218	0.9542562	0															0	0
Unloading	32.128	5.11357	0.9361684	0			5.11357	0.9479475	0															0	0
Unloading	33.152	4.623985	0.928422	0			4.623985	0.9403274	0															0	0
Unloading	34.176	4.139615	0.9192124	0			4.139615	0.9312428	0															0	0
Unloading	35.072	3.648816	0.9114271	0			3.648816	0.9235841	0															0	0
Unloading	36.096	3.158016	0.9011759	0			3.158016	0.9134595	0															0	0
Unloading	37.12	2.667697	0.8915031	0			2.667697	0.9039133	0															0	0
Unloading	38.144	2.181989	0.8795558	0			2.181989	0.8920913	0															0	0
Unloading	39.04	1.690945	0.8662995	0			1.690945	0.8789617	0															0	0
Unloading	40.064	1.200745	0.8508838	0			1.200745	0.8636724	0															0	0
Unloading	40.96	0.7077565	0.8291105	0			0.7077565	0.8420263	0															0	0
Unloading	41.984	0.2231367	0.7903414	0			0.2231367	0.8033822	0															0	0
