# Supplementary material for: Nanomechanical Properties of Rib Bones in Diabetic vs. Healthy Rat Models
Source: Nanomaterials (Basel). 2025 Oct 17;15(20):1582. doi: 10.3390/nano15201582 (PMC12566810; doi:10.3390/nano15201582)
Supplement: Supplementary file 1 [file nanomaterials-15-01582-s001.zip › Nanoindentation data/raw static/sample 32/BERK_10mN_DB_OX.013]

TD;BERK_10mN_DB_OX.013;0;0.1369868;0;0.02992639;1.613452;-260:0:0;28/04/25:01:37:33;True;0.000258;; ;2;0;0;375.9831;Poly2/70%;1.024342;	t (sec)	P (raw)	ht (raw)	S	Lateral Force (mN)	Lateral Distance (um)	P (mN)	ht (um)	ADC 4/0	hc	a	dP/dh	E*(GPa)	H (GPa)	Position(um)	Friction	E (GPa)	Up (nJ)	Ue (nJ)	E1	E2	n1	n2	AE/C	AE/S	h corr	HV	HM	-	-
IC	0	0.0203848	-0.001503043	0			0.0203848	0.1354838	0									0	0					0	0
Loading	0.768	0.04319567	0.02077246	0			0.04319567	0.1577481	0									0.0007077873	0					0	0
Loading	2.048	0.1175765	0.2840652	0			0.1175765	0.4210216	0									0.02187132	0					0	0
Loading	3.072	0.2441295	0.5678222	0			0.2441295	0.704746	0									0.07318372	0					0	0
Loading	4.096	0.4201888	0.6693691	0			0.4201888	0.8062475	0									0.1068984	0					0	0
Loading	5.12	0.6421125	0.7462147	0			0.6421125	0.8830358	0									0.1476845	0					0	0
Loading	6.144	0.9156061	0.8292637	0			0.9156061	0.9660143	0									0.2123131	0					0	0
Loading	7.168	1.243093	0.9044513	0			1.243093	1.041117	0									0.2933751	0					0	0
Loading	8.192	1.618142	0.948577	0			1.618142	1.085146	0									0.3563638	0					0	0
Loading	9.216	2.043911	0.9988311	0			2.043911	1.135291	0									0.4481807	0					0	0
Loading	10.112	2.518456	1.05132	0			2.518456	1.187657	0									0.5676371	0					0	0
Loading	11.264	3.040197	1.103615	0			3.040197	1.239818	0									0.7126095	0					0	0
Loading	12.288	3.617391	1.157876	0			3.617391	1.29393	0									0.8927375	0					0	0
Loading	13.312	4.242024	1.214296	0			4.242024	1.350188	0									1.113815	0					0	0
Loading	14.464	4.916281	1.274145	0			4.916281	1.409863	0									1.387076	0					0	0
Loading	15.488	5.640283	1.335034	0			5.640283	1.470566	0									1.707483	0					0	0
Loading	16.64	6.414517	1.40105	0			6.414517	1.536382	0									2.104182	0					0	0
Loading	17.792	7.239709	1.469686	0			7.239709	1.604805	0									2.571314	0					0	0
Loading	18.816	8.11246	1.540441	0			8.11246	1.675335	0									3.112709	0					0	0
Loading	19.968	9.037627	1.610849	0			9.037627	1.745504	0									3.714411	0					0	0
Maximum	22.144	10.01145	1.698021	0			10.01145	1.832425	0	1.75031	4.953296	94.5492	9.230241	0.1298849	-260		8.47364334121921	3.640524	0.9017687					0	0	1.8536	12.28043	0.1077781
Unloading	23.296	9.520046	1.697751	0			9.520046	1.832282	0															0	0
Unloading	24.32	9.028405	1.6949	0			9.028405	1.829558	0															0	0
Unloading	25.472	8.541009	1.689157	0			8.541009	1.82394	0															0	0
Unloading	26.496	8.050095	1.682182	0			8.050095	1.817092	0															0	0
Unloading	27.52	7.562699	1.676478	0			7.562699	1.811514	0															0	0
Unloading	28.544	7.071055	1.667769	0			7.071055	1.802931	0															0	0
Unloading	29.696	6.583657	1.662027	0			6.583657	1.797315	0															0	0
Unloading	30.72	6.090675	1.652277	0			6.090675	1.787692	0															0	0
Unloading	31.744	5.602305	1.643375	0			5.602305	1.778916	0															0	0
Unloading	32.768	5.114177	1.63374	0			5.114177	1.769407	0															0	0
Unloading	33.792	4.625076	1.620869	0			4.625076	1.756663	0															0	0
Unloading	34.816	4.135733	1.608614	0			4.135733	1.744534	0															0	0
Unloading	35.84	3.64627	1.592967	0			3.64627	1.729013	0															0	0
Unloading	36.864	3.152676	1.577321	0			3.152676	1.713495	0															0	0
Unloading	37.888	2.667334	1.560943	0			2.667334	1.697242	0															0	0
Unloading	38.784	2.179201	1.540325	0			2.179201	1.67675	0															0	0
Unloading	39.808	1.684757	1.519746	0			1.684757	1.656298	0															0	0
Unloading	40.832	1.197591	1.493155	0			1.197591	1.629833	0															0	0
Unloading	41.856	0.7064208	1.4577	0			0.7064208	1.594505	0															0	0
Unloading	42.752	0.2184044	1.404711	0			0.2184044	1.541641	0															0	0
