# Supplementary material for: Nanomechanical Properties of Rib Bones in Diabetic vs. Healthy Rat Models
Source: Nanomaterials (Basel). 2025 Oct 17;15(20):1582. doi: 10.3390/nano15201582 (PMC12566810; doi:10.3390/nano15201582)
Supplement: Supplementary file 1 [file nanomaterials-15-01582-s001.zip › Nanoindentation data/raw static/sample 32/BERK_10mN_DB_OX.014]

TD;BERK_10mN_DB_OX.014;0;0.004133024;0;0.01601499;0.6139021;-280:0:0;28/04/25:01:39:22;True;0.000258;; ;2;0;0;275.4789;Poly2/70%;1.101882;	t (sec)	P (raw)	ht (raw)	S	Lateral Force (mN)	Lateral Distance (um)	P (mN)	ht (um)	ADC 4/0	hc	a	dP/dh	E*(GPa)	H (GPa)	Position(um)	Friction	E (GPa)	Up (nJ)	Ue (nJ)	E1	E2	n1	n2	AE/C	AE/S	h corr	HV	HM	-	-
IC	0	0.01601499	0	0			0.01601499	0.004133024	0									0	0					0	0
Loading	0.64	0.04574449	0.004471055	0			0.04574449	0.008592277	0									0.0001377006	0					0	0
Loading	1.28	0.1200026	0.03283488	0			0.1200026	0.03693694	0									0.002486723	0					0	0
Loading	2.048	0.2460703	0.06150692	0			0.2460703	0.06557646	0									0.007728799	0					0	0
Loading	2.688	0.4193382	0.09175997	0			0.4193382	0.09578481	0									0.01777925	0					0	0
Loading	3.712	0.6389586	0.1221662	0			0.6389586	0.1261344	0									0.03383868	0					0	0
Loading	4.608	0.9152408	0.157815	0			0.9152408	0.1617119	0									0.06148595	0					0	0
Loading	5.632	1.239694	0.2009001	0			1.239694	0.2047133	0									0.1078186	0					0	0
Loading	6.656	1.61875	0.2400164	0			1.61875	0.2437318	0									0.1635846	0					0	0
Loading	7.68	2.04112	0.285454	0			2.04112	0.2890604	0									0.2465331	0					0	0
Loading	8.704	2.518333	0.335437	0			2.518333	0.3389203	0									0.3602	0					0	0
Loading	9.728	3.042138	0.3838417	0			3.042138	0.3871898	0									0.4944006	0					0	0
Loading	10.88	3.614357	0.4380265	0			3.614357	0.441227	0									0.6742497	0					0	0
Loading	11.904	4.241293	0.4885108	0			4.241293	0.4915496	0									0.8719082	0					0	0
Loading	12.928	4.913732	0.5421951	0			4.913732	0.5450604	0									1.116854	0					0	0
Loading	14.08	5.639675	0.5961869	0			5.639675	0.5988649	0									1.400765	0					0	0
Loading	15.232	6.414152	0.6486756	0			6.414152	0.6511538	0									1.715906	0					0	0
Loading	16.384	7.237281	0.7024741	0			7.237281	0.7047399	0									2.081669	0					0	0
Loading	17.408	8.112824	0.7542312	0			8.112824	0.7562711	0									2.477174	0					0	0
Loading	18.56	9.035563	0.8057172	0			9.035563	0.807519	0									2.916584	0					0	0
Maximum	20.736	10.00926	0.8618293	0			10.00926	0.86338	0	0.7698258	2.259523	82.96987	17.75633	0.6240491	-280		16.4348232884866	2.387308	1.061207					0	0	0.9016446	59.00295	0.4554039
Unloading	21.888	9.519682	0.8600181	0			9.519682	0.8616951	0															0	0
Unloading	22.912	9.031316	0.8542371	0			9.031316	0.8560401	0															0	0
Unloading	24.064	8.537248	0.8485721	0			8.537248	0.8505025	0															0	0
Unloading	25.088	8.04876	0.8420206	0			8.04876	0.8440771	0															0	0
Unloading	26.24	7.561606	0.8332344	0			7.561606	0.8354166	0															0	0
Unloading	27.264	7.073238	0.8247555	0			7.073238	0.8270636	0															0	0
Unloading	28.288	6.584019	0.8160464	0			6.584019	0.8184808	0															0	0
Unloading	29.312	6.091039	0.8080298	0			6.091039	0.8105913	0															0	0
Unloading	30.464	5.603761	0.7978947	0			5.603761	0.800582	0															0	0
Unloading	31.488	5.113934	0.7865648	0			5.113934	0.7893785	0															0	0
Unloading	32.512	4.623864	0.7741171	0			4.623864	0.7770572	0															0	0
Unloading	33.536	4.134763	0.7571213	0			4.134763	0.7601876	0															0	0
Unloading	34.56	3.645419	0.7413203	0			3.645419	0.7445129	0															0	0
Unloading	35.584	3.155102	0.7213963	0			3.155102	0.7247154	0															0	0
Unloading	36.608	2.665879	0.7013564	0			2.665879	0.7048017	0															0	0
Unloading	37.632	2.177865	0.6800073	0			2.177865	0.6835784	0															0	0
Unloading	38.528	1.684149	0.6529526	0			1.684149	0.6566511	0															0	0
Unloading	39.552	1.196743	0.6185385	0			1.196743	0.6223628	0															0	0
Unloading	40.576	0.7071515	0.5797694	0			0.7071515	0.58372	0															0	0
Unloading	41.6	0.2210731	0.5262401	0			0.2210731	0.5303161	0															0	0
