# Supplementary material for: Nanomechanical Properties of Rib Bones in Diabetic vs. Healthy Rat Models
Source: Nanomaterials (Basel). 2025 Oct 17;15(20):1582. doi: 10.3390/nano15201582 (PMC12566810; doi:10.3390/nano15201582)
Supplement: Supplementary file 1 [file nanomaterials-15-01582-s001.zip › Nanoindentation data/raw static/sample 32/BERK_10mN_DB_OX.015]

TD;BERK_10mN_DB_OX.015;0;0.08542952;0;0.02835636;0.8717409;-300:0:0;28/04/25:01:41:11;True;0.000258;; ;2;0;0;139.6918;Poly2/70%;1.031041;	t (sec)	P (raw)	ht (raw)	S	Lateral Force (mN)	Lateral Distance (um)	P (mN)	ht (um)	ADC 4/0	hc	a	dP/dh	E*(GPa)	H (GPa)	Position(um)	Friction	E (GPa)	Up (nJ)	Ue (nJ)	E1	E2	n1	n2	AE/C	AE/S	h corr	HV	HM	-	-
IC	0	0.02499435	-0.0006554283	0			0.02499435	0.08477409	0									0	0					0	0
Loading	0.768	0.04756262	0.0191153	0			0.04756262	0.1045325	0									0.0007168052	0					0	0
Loading	1.92	0.1181816	0.1690679	0			0.1181816	0.254467	0									0.01314219	0					0	0
Loading	3.072	0.2460703	0.3472683	0			0.2460703	0.4326344	0									0.0455911	0					0	0
Loading	4.096	0.4216444	0.438642	0			0.4216444	0.5239627	0									0.07608172	0					0	0
Loading	4.992	0.6428403	0.4828839	0			0.6428403	0.5681475	0									0.09959874	0					0	0
Loading	6.016	0.9183975	0.5276262	0			0.9183975	0.6128188	0									0.13447	0					0	0
Loading	6.912	1.244549	0.5736412	0			1.244549	0.6587496	0									0.1841429	0					0	0
Loading	7.936	1.619113	0.617806	0			1.619113	0.7028178	0									0.2472412	0					0	0
Loading	8.96	2.043426	0.6563439	0			2.043426	0.7412462	0									0.317614	0					0	0
Loading	9.984	2.519911	0.6982732	0			2.519911	0.7830526	0									0.4130023	0					0	0
Loading	11.008	3.04481	0.7383913	0			3.04481	0.8230352	0									0.5242482	0					0	0
Loading	12.16	3.619937	0.7775846	0			3.619937	0.8620802	0									0.6543608	0					0	0
Loading	13.184	4.243599	0.8160065	0			4.243599	0.9003412	0									0.8047942	0					0	0
Loading	14.208	4.919677	0.8504595	0			4.919677	0.9346198	0									0.9618462	0					0	0
Loading	15.232	5.639918	0.8870711	0			5.639918	0.9710455	0									1.154167	0					0	0
Loading	16.384	6.41488	0.9252237	0			6.41488	1.008998	0									1.382922	0					0	0
Loading	17.536	7.241163	0.9652637	0			7.241163	1.048825	0									1.654861	0					0	0
Loading	18.56	8.113189	1.006346	0			8.113189	1.089682	0									1.968527	0					0	0
Loading	19.712	9.037868	1.051281	0			9.037868	1.134379	0									2.351828	0					0	0
Maximum	21.888	10.01169	1.107353	0			10.01169	1.190199	0	1.070777	3.040142	65.01381	10.34097	0.3448021	-300		9.50341790359032	1.766905	1.116596					0	0	1.206691	32.60054	0.2543201
Unloading	23.04	9.521259	1.102691	0			9.521259	1.185664	0															0	0
Unloading	24.064	9.03168	1.095407	0			9.03168	1.178506	0															0	0
Unloading	25.216	8.542707	1.087044	0			8.542707	1.170269	0															0	0
Unloading	26.24	8.050216	1.078142	0			8.050216	1.161495	0															0	0
Unloading	27.264	7.561363	1.068738	0			7.561363	1.152217	0															0	0
Unloading	28.416	7.073602	1.059335	0			7.073602	1.14294	0															0	0
Unloading	29.44	6.584262	1.048237	0			6.584262	1.131968	0															0	0
Unloading	30.464	6.094194	1.038255	0			6.094194	1.122112	0															0	0
Unloading	31.616	5.605217	1.027233	0			5.605217	1.111216	0															0	0
Unloading	32.64	5.115753	1.015171	0			5.115753	1.099281	0															0	0
Unloading	33.664	4.623864	1.002261	0			4.623864	1.086498	0															0	0
Unloading	34.688	4.139252	0.9878085	0			4.139252	1.07217	0															0	0
Unloading	35.584	3.649909	0.9735495	0			3.649909	1.058037	0															0	0
Unloading	36.608	3.157408	0.9570169	0			3.157408	1.041632	0															0	0
Unloading	37.632	2.669032	0.9389043	0			2.669032	1.023645	0															0	0
Unloading	38.656	2.176895	0.9220254	0			2.176895	1.006893	0															0	0
Unloading	39.68	1.686332	0.8986712	0			1.686332	0.9836657	0															0	0
Unloading	40.704	1.198076	0.8731974	0			1.198076	0.9583178	0															0	0
Unloading	41.6	0.7109104	0.8447175	0			0.7109104	0.9299636	0															0	0
Unloading	42.624	0.2228941	0.8062186	0			0.2228941	0.8915906	0															0	0
