# Supplementary material for: Nanomechanical Properties of Rib Bones in Diabetic vs. Healthy Rat Models
Source: Nanomaterials (Basel). 2025 Oct 17;15(20):1582. doi: 10.3390/nano15201582 (PMC12566810; doi:10.3390/nano15201582)
Supplement: Supplementary file 1 [file nanomaterials-15-01582-s001.zip › Nanoindentation data/raw static/sample 32/BERK_10mN_DB_OX.016]

TD;BERK_10mN_DB_OX.016;0;0.006686138;0;0.01965412;0.6962191;-359.75:0:0;28/04/25:01:46:49;True;0.000258;; ;2;0;0;214.79;Poly2/70%;1.115379;	t (sec)	P (raw)	ht (raw)	S	Lateral Force (mN)	Lateral Distance (um)	P (mN)	ht (um)	ADC 4/0	hc	a	dP/dh	E*(GPa)	H (GPa)	Position(um)	Friction	E (GPa)	Up (nJ)	Ue (nJ)	E1	E2	n1	n2	AE/C	AE/S	h corr	HV	HM	-	-
IC	0	0.01965412	0.0005013166	0			0.01965412	0.007187454	0									0	0					0	0
Loading	0.768	0.04064686	0.005163651	0			0.04064686	0.0118393	0									0.0001402554	0					0	0
Loading	1.408	0.1180588	0.03063833	0			0.1180588	0.03729401	0									0.002160159	0					0	0
Loading	2.176	0.2454624	0.06620914	0			0.2454624	0.07283194	0									0.008619555	0					0	0
Loading	3.072	0.4184905	0.1086397	0			0.4184905	0.1152179	0									0.02269069	0					0	0
Loading	4.096	0.6439335	0.1599726	0			0.6439335	0.1664926	0									0.04992843	0					0	0
Loading	4.992	0.915726	0.2059106	0			0.915726	0.2123605	0									0.08569758	0					0	0
Loading	6.016	1.243213	0.2515014	0			1.243213	0.2578668	0									0.1348203	0					0	0
Loading	7.04	1.615836	0.2936237	0			1.615836	0.299893	0									0.1948977	0					0	0
Loading	8.064	2.040146	0.328308	0			2.040146	0.3344678	0									0.2581002	0					0	0
Loading	9.088	2.520396	0.3718563	0			2.520396	0.3778922	0									0.3571196	0					0	0
Loading	10.112	3.041168	0.4150185	0			3.041168	0.42092	0									0.4767706	0					0	0
Loading	11.136	3.615932	0.4651184	0			3.615932	0.4708717	0									0.6430372	0					0	0
Loading	12.288	4.235713	0.5195724	0			4.235713	0.5251657	0									0.8561858	0					0	0
Loading	13.312	4.910455	0.5827746	0			4.910455	0.5881938	0									1.144419	0					0	0
Loading	14.464	5.642101	0.6390408	0			5.642101	0.6442713	0									1.440299	0					0	0
Loading	15.488	6.410996	0.6981971	0			6.410996	0.7032292	0									1.795612	0					0	0
Loading	16.64	7.238008	0.7627482	0			7.238008	0.7675669	0									2.234685	0					0	0
Loading	17.792	8.111974	0.8281859	0			8.111974	0.8327792	0									2.735188	0					0	0
Loading	18.816	9.033742	0.8926598	0			9.033742	0.8970152	0									3.285874	0					0	0
Maximum	20.992	10.01314	0.9678465	0			10.01314	0.9719493	0	0.8685505	2.564856	75.09942	14.15869	0.4845006	-359.75		13.0596440623909	2.925543	1.073962					0	0	1.020688	45.80884	0.3555082
Unloading	22.144	9.522229	0.9661123	0			9.522229	0.9703417	0															0	0
Unloading	23.168	9.029981	0.9607174	0			9.029981	0.9650738	0															0	0
Unloading	24.32	8.53931	0.9527399	0			8.53931	0.9572229	0															0	0
Unloading	25.344	8.04888	0.9445702	0			8.04888	0.9491797	0															0	0
Unloading	26.368	7.561121	0.9365536	0			7.561121	0.941289	0															0	0
Unloading	27.392	7.067049	0.9278064	0			7.067049	0.9326692	0															0	0
Unloading	28.544	6.580379	0.9184029	0			6.580379	0.9233913	0															0	0
Unloading	29.568	6.09201	0.9093846	0			6.09201	0.914499	0															0	0
Unloading	30.592	5.605459	0.8972842	0			5.605459	0.9025242	0															0	0
Unloading	31.616	5.111142	0.8866087	0			5.111142	0.8919762	0															0	0
Unloading	32.64	4.622891	0.8746623	0			4.622891	0.8801557	0															0	0
Unloading	33.664	4.13452	0.8593237	0			4.13452	0.8649431	0															0	0
Unloading	34.688	3.644083	0.8425218	0			3.644083	0.8482678	0															0	0
Unloading	35.712	3.151825	0.8258733	0			3.151825	0.8317463	0															0	0
Unloading	36.736	2.667939	0.8058333	0			2.667939	0.8118311	0															0	0
Unloading	37.632	2.174226	0.7848687	0			2.174226	0.7909939	0															0	0
Unloading	38.656	1.68694	0.7606287	0			1.68694	0.7668796	0															0	0
Unloading	39.68	1.19577	0.7289886	0			1.19577	0.7353662	0															0	0
Unloading	40.576	0.7086042	0.692301	0			0.7086042	0.6988043	0															0	0
Unloading	41.6	0.2194976	0.643589	0			0.2194976	0.6502185	0															0	0
