# Supplementary material for: Nanomechanical Properties of Rib Bones in Diabetic vs. Healthy Rat Models
Source: Nanomaterials (Basel). 2025 Oct 17;15(20):1582. doi: 10.3390/nano15201582 (PMC12566810; doi:10.3390/nano15201582)
Supplement: Supplementary file 1 [file nanomaterials-15-01582-s001.zip › Nanoindentation data/raw static/sample 32/BERK_10mN_DB_OX.019]

TD;BERK_10mN_DB_OX.019;0;0.00436904;0;0.02402392;0.559423;-380.25:0:0;28/04/25:01:48:46;True;0.000258;; ;2;0;0;206.1782;Poly2/70%;1.121282;	t (sec)	P (raw)	ht (raw)	S	Lateral Force (mN)	Lateral Distance (um)	P (mN)	ht (um)	ADC 4/0	hc	a	dP/dh	E*(GPa)	H (GPa)	Position(um)	Friction	E (GPa)	Up (nJ)	Ue (nJ)	E1	E2	n1	n2	AE/C	AE/S	h corr	HV	HM	-	-
IC	0	0.02402392	-0.0009246707	0			0.02402392	0.003444369	0									0	0					0	0
Loading	0.64	0.04646945	0.003391366	0			0.04646945	0.007748417	0									0.0001517034	0					0	0
Loading	1.408	0.1220633	0.01479926	0			0.1220633	0.01913681	0									0.001111362	0					0	0
Loading	2.048	0.2471635	0.03533965	0			0.2471635	0.03964492	0									0.004897434	0					0	0
Loading	2.816	0.4232228	0.05591992	0			0.4232228	0.06017977	0									0.01178057	0					0	0
Loading	3.712	0.6469675	0.0813547	0			0.6469675	0.08555683	0									0.02535972	0					0	0
Loading	4.736	0.91876	0.1109523	0			0.91876	0.1150843	0									0.0484757	0					0	0
Loading	5.632	1.246612	0.146253	0			1.246612	0.1503004	0									0.08660368	0					0	0
Loading	6.656	1.619113	0.1906109	0			1.619113	0.1945622	0									0.1500248	0					0	0
Loading	7.68	2.043666	0.2374346	0			2.043666	0.2412764	0									0.2355766	0					0	0
Loading	8.704	2.519303	0.2815613	0			2.519303	0.2852803	0									0.3359708	0					0	0
Loading	9.856	3.045415	0.3267668	0			3.045415	0.3303501	0									0.4613712	0					0	0
Loading	10.88	3.618119	0.374284	0			3.618119	0.3777196	0									0.6191954	0					0	0
Loading	11.904	4.246148	0.4235354	0			4.246148	0.426809	0									0.8122215	0					0	0
Loading	12.928	4.9181	0.474599	0			4.9181	0.4776992	0									1.045407	0					0	0
Loading	14.08	5.641739	0.5279742	0			5.641739	0.5308877	0									1.326238	0					0	0
Loading	15.104	6.415244	0.5837772	0			6.415244	0.586491	0									1.661442	0					0	0
Loading	16.256	7.242257	0.6372685	0			7.242257	0.639769	0									2.025264	0					0	0
Loading	17.408	8.112097	0.6947278	0			8.112097	0.6970039	0									2.464666	0					0	0
Loading	18.432	9.036777	0.7543083	0			9.036777	0.7563458	0									2.97349	0					0	0
Maximum	20.608	10.01241	0.8314231	0			10.01241	0.8332089	0	0.7305392	2.163006	75.62721	16.90713	0.6811978	-380.25		15.6360218344991	2.688643	1.016937					0	0	0.8762422	64.40628	0.4823428
Unloading	21.76	9.521623	0.8290334	0			9.521623	0.8309458	0															0	0
Unloading	22.784	9.032773	0.8247555	0			9.032773	0.826794	0															0	0
Unloading	23.808	8.538947	0.8188204	0			8.538947	0.8209864	0															0	0
Unloading	24.96	8.05325	0.8108047	0			8.05325	0.813096	0															0	0
Unloading	25.984	7.565732	0.8015562	0			7.565732	0.8039733	0															0	0
Unloading	27.008	7.073481	0.7919216	0			7.073481	0.7944657	0															0	0
Unloading	28.032	6.584991	0.7843292	0			6.584991	0.7869993	0															0	0
Unloading	29.056	6.095165	0.7734227	0			6.095165	0.7762192	0															0	0
Unloading	30.208	5.608251	0.7628633	0			5.608251	0.7657854	0															0	0
Unloading	31.232	5.11721	0.7537689	0			5.11721	0.7568177	0															0	0
Unloading	32.256	4.626532	0.7418606	0			4.626532	0.745036	0															0	0
Unloading	33.28	4.138039	0.7306848	0			4.138039	0.7339862	0															0	0
Unloading	34.304	3.648088	0.7154621	0			3.648088	0.7188899	0															0	0
Unloading	35.328	3.157408	0.6989676	0			3.157408	0.702522	0															0	0
Unloading	36.224	2.670853	0.6806999	0			2.670853	0.6843798	0															0	0
Unloading	37.248	2.180048	0.6598895	0			2.180048	0.6636961	0															0	0
Unloading	38.272	1.689004	0.6381932	0			1.689004	0.6421264	0															0	0
Unloading	39.296	1.200988	0.6069774	0			1.200988	0.6110365	0															0	0
Unloading	40.192	0.7103053	0.5683615	0			0.7103053	0.5725473	0															0	0
Unloading	41.216	0.2216811	0.5172608	0			0.2216811	0.5215726	0															0	0
