# Supplementary material for: Nanomechanical Properties of Rib Bones in Diabetic vs. Healthy Rat Models
Source: Nanomaterials (Basel). 2025 Oct 17;15(20):1582. doi: 10.3390/nano15201582 (PMC12566810; doi:10.3390/nano15201582)
Supplement: Supplementary file 1 [file nanomaterials-15-01582-s001.zip › Nanoindentation data/raw static/sample 32/BERK_10mN_DB_OX.log]

Performing Find...
Force sensor: 5.189V Depth sensor: -0.814V
Surface detected. Moving to WorkingD position...
Moved to WorkingD position: 70.0 um
*********************
Preparing to run test: C:\meresek\14_pocok\03_32\RE\BERK_10mN_DB_OX.tst
Software: 1.67 5/8/2019 Semilab
Creating new data files...
Processing script file...C:\Program Files (x86)\Semilab\IND\IND.scp
Testing C:\meresek\14_pocok\03_32\RE\BERK_10mN_DB_OX.tst started.
at: 4/28/2025,1:14:58 PM
Closed Loop method in Force control
********************************************************************************
Indentation No.: 1
Data file: BERK_10mN_DB_OX.000
Total number of load steps: 40
Stage moved to coordinates: 0(0), 0(0), 0
Force sensor: 5.188V Depth sensor: -0.814V
Waiting for indentation delay of 1 secs to expire...
Force: 52.0 mN Depth: 17.8 um
Calibration factors: Force: 1.151 Depth: 1.066
Head position: WorkingD
Force sensor: 5.190V Depth sensor: -0.816V
Approaching surface...
Safety gap time: 10.368 s
Drive HV at nominal working distance: 35.2 V
Surface detected.
Drive HV at surface contact: 37.1 V
Surface achieved at: 0.032 mN
Estimated working distance: 60.1 um
Logging data for IC at Force: 0.022 (0.015) and Depth: 0.00039
Logging data for loading... 
Logging Maximum Force: 10.016 mN (10.000 mN) and Depth: 0.846 um
Force: Range A/52.0 mN Depth: Range B/17.8 um
Logging data for unloading... 
Writing BERK_10mN_DB_OX.000 41 data points
********************************************************************************
Indentation No.: 2
Data file: BERK_10mN_DB_OX.001
Total number of load steps: 40
Stage moved to coordinates: -20(-20), 0(0), 0
Force sensor: 5.189V Depth sensor: -0.808V
Waiting for indentation delay of 1 secs to expire...
Force: 52.0 mN Depth: 17.8 um
Calibration factors: Force: 1.151 Depth: 1.066
Head position: WorkingD
Force sensor: 5.189V Depth sensor: -0.811V
Approaching surface...
Safety gap time: 9.728 s
Drive HV at nominal working distance: 35.6 V
Surface detected.
Drive HV at surface contact: 38.1 V
Surface achieved at: 0.026 mN
Estimated working distance: 60.2 um
Logging data for IC at Force: 0.021 (0.015) and Depth: -0.00019
Logging data for loading... 
Logging Maximum Force: 10.009 mN (10.000 mN) and Depth: 0.455 um
Force: Range A/52.0 mN Depth: Range B/17.8 um
Logging data for unloading... 
Writing BERK_10mN_DB_OX.001 41 data points
********************************************************************************
Indentation No.: 3
Data file: BERK_10mN_DB_OX.002
Total number of load steps: 40
Stage moved to coordinates: -40(-40), 0(0), 0
Force sensor: 5.190V Depth sensor: -0.802V
Waiting for indentation delay of 1 secs to expire...
Force: 52.0 mN Depth: 17.8 um
Calibration factors: Force: 1.151 Depth: 1.066
Head position: WorkingD
Force sensor: 5.190V Depth sensor: -0.811V
Approaching surface...
Safety gap time: 9.728 s
Drive HV at nominal working distance: 35.1 V
Surface detected.
Drive HV at surface contact: 38.7 V
Surface achieved at: 0.024 mN
Estimated working distance: 60.7 um
Logging data for IC at Force: 0.021 (0.015) and Depth: 0.00108
Logging data for loading... 
Logging Maximum Force: 10.010 mN (10.000 mN) and Depth: 0.715 um
Force: Range A/52.0 mN Depth: Range B/17.8 um
Logging data for unloading... 
Writing BERK_10mN_DB_OX.002 41 data points
********************************************************************************
Indentation No.: 4
Data file: BERK_10mN_DB_OX.003
Total number of load steps: 40
Stage moved to coordinates: -60(-60), 0(0), 0
Force sensor: 5.190V Depth sensor: -0.802V
Waiting for indentation delay of 1 secs to expire...
Force: 52.0 mN Depth: 17.8 um
Calibration factors: Force: 1.151 Depth: 1.066
Head position: WorkingD
Force sensor: 5.187V Depth sensor: -0.808V
Approaching surface...
Safety gap time: 9.728 s
Drive HV at nominal working distance: 35.3 V
Surface detected.
Drive HV at surface contact: 39.1 V
Surface achieved at: 0.021 mN
Estimated working distance: 61.7 um
Logging data for IC at Force: 0.016 (0.015) and Depth: -0.00039
Logging data for loading... 
Logging Maximum Force: 10.007 mN (10.000 mN) and Depth: 0.770 um
Force: Range A/52.0 mN Depth: Range B/17.8 um
Logging data for unloading... 
Writing BERK_10mN_DB_OX.003 41 data points
********************************************************************************
Indentation No.: 5
Data file: BERK_10mN_DB_OX.004
Total number of load steps: 40
Stage moved to coordinates: -80(-80), 0(0), 0
Force sensor: 5.189V Depth sensor: -0.807V
Waiting for indentation delay of 1 secs to expire...
Force: 52.0 mN Depth: 17.8 um
Calibration factors: Force: 1.151 Depth: 1.066
Head position: WorkingD
Force sensor: 5.190V Depth sensor: -0.809V
Approaching surface...
Safety gap time: 9.600 s
Drive HV at nominal working distance: 34.8 V
Surface detected.
Drive HV at surface contact: 39.1 V
Surface achieved at: 0.030 mN
Estimated working distance: 62.8 um
Logging data for IC at Force: 0.028 (0.015) and Depth: 0.00019
Logging data for loading... 
Logging Maximum Force: 10.013 mN (10.000 mN) and Depth: 1.125 um
Force: Range A/52.0 mN Depth: Range B/17.8 um
Logging data for unloading... 
Writing BERK_10mN_DB_OX.004 41 data points
********************************************************************************
Indentation No.: 6
Data file: BERK_10mN_DB_OX.005
Total number of load steps: 40
Stage moved to coordinates: -100(-100), 0(0), 0
Force sensor: 5.190V Depth sensor: -0.801V
Waiting for indentation delay of 1 secs to expire...
Force: 52.0 mN Depth: 17.8 um
Calibration factors: Force: 1.151 Depth: 1.066
Head position: WorkingD
Force sensor: 5.189V Depth sensor: -0.809V
Approaching surface...
Safety gap time: 9.600 s
Drive HV at nominal working distance: 35.6 V
Surface detected.
Drive HV at surface contact: 39.7 V
Surface achieved at: 0.021 mN
Estimated working distance: 62.9 um
Logging data for IC at Force: 0.017 (0.015) and Depth: -0.00104
Logging data for loading... 
Logging Maximum Force: 10.012 mN (10.000 mN) and Depth: 0.644 um
Force: Range A/52.0 mN Depth: Range B/17.8 um
Logging data for unloading... 
Writing BERK_10mN_DB_OX.005 41 data points
********************************************************************************
Indentation No.: 7
Data file: BERK_10mN_DB_OX.006
Total number of load steps: 40
Stage moved to coordinates: -120(-120), 0(0), 0
Force sensor: 5.190V Depth sensor: -0.800V
Waiting for indentation delay of 1 secs to expire...
Force: 52.0 mN Depth: 17.8 um
Calibration factors: Force: 1.151 Depth: 1.066
Head position: WorkingD
Force sensor: 5.190V Depth sensor: -0.810V
Approaching surface...
Safety gap time: 9.600 s
Drive HV at nominal working distance: 35.4 V
Surface detected.
Drive HV at surface contact: 39.8 V
Surface achieved at: 0.031 mN
Estimated working distance: 64.0 um
Logging data for IC at Force: 0.024 (0.015) and Depth: 0.00012
Logging data for loading... 
Logging Maximum Force: 10.013 mN (10.000 mN) and Depth: 1.022 um
Force: Range A/52.0 mN Depth: Range B/17.8 um
Logging data for unloading... 
Writing BERK_10mN_DB_OX.006 41 data points
********************************************************************************
Indentation No.: 8
Data file: BERK_10mN_DB_OX.007
Total number of load steps: 40
Stage moved to coordinates: -140(-140), 0(0), 0
Force sensor: 5.190V Depth sensor: -0.801V
Waiting for indentation delay of 1 secs to expire...
Force: 52.0 mN Depth: 17.8 um
Calibration factors: Force: 1.151 Depth: 1.066
Head position: WorkingD
Force sensor: 5.190V Depth sensor: -0.810V
Approaching surface...
Safety gap time: 9.600 s
Drive HV at nominal working distance: 35.5 V
Surface detected.
Drive HV at surface contact: 39.9 V
Surface achieved at: 0.027 mN
Estimated working distance: 64.7 um
Logging data for IC at Force: 0.023 (0.015) and Depth: -0.00015
Logging data for loading... 
Logging Maximum Force: 10.013 mN (10.000 mN) and Depth: 0.570 um
Force: Range A/52.0 mN Depth: Range B/17.8 um
Logging data for unloading... 
Writing BERK_10mN_DB_OX.007 41 data points
********************************************************************************
Indentation No.: 9
Data file: BERK_10mN_DB_OX.008
Total number of load steps: 40
Stage moved to coordinates: -160(-160), 0(0), 0
Force sensor: 5.191V Depth sensor: -0.801V
Waiting for indentation delay of 1 secs to expire...
Force: 52.0 mN Depth: 17.8 um
Calibration factors: Force: 1.151 Depth: 1.066
Head position: WorkingD
Force sensor: 5.190V Depth sensor: -0.809V
Approaching surface...
Safety gap time: 9.600 s
Drive HV at nominal working distance: 34.8 V
Surface detected.
Drive HV at surface contact: 40.6 V
Surface achieved at: 0.030 mN
Estimated working distance: 65.7 um
Logging data for IC at Force: 0.024 (0.015) and Depth: -0.00004
Logging data for loading... 
Logging Maximum Force: 10.013 mN (10.000 mN) and Depth: 0.578 um
Force: Range A/52.0 mN Depth: Range B/17.8 um
Logging data for unloading... 
Writing BERK_10mN_DB_OX.008 41 data points
********************************************************************************
Indentation No.: 10
Data file: BERK_10mN_DB_OX.009
Total number of load steps: 40
Stage moved to coordinates: -180(-180), 0(0), 0
Force sensor: 5.191V Depth sensor: -0.800V
Waiting for indentation delay of 1 secs to expire...
Force: 52.0 mN Depth: 17.8 um
Calibration factors: Force: 1.151 Depth: 1.066
Head position: WorkingD
Force sensor: 5.189V Depth sensor: -0.809V
Approaching surface...
Safety gap time: 9.728 s
Drive HV at nominal working distance: 35.6 V
Surface detected.
Drive HV at surface contact: 41.0 V
Surface achieved at: 0.028 mN
Estimated working distance: 65.9 um
Logging data for IC at Force: 0.025 (0.015) and Depth: 0.00050
Logging data for loading... 
Logging Maximum Force: 10.013 mN (10.000 mN) and Depth: 0.963 um
Force: Range A/52.0 mN Depth: Range B/17.8 um
Logging data for unloading... 
Writing BERK_10mN_DB_OX.009 41 data points
********************************************************************************
Indentation No.: 11
Data file: BERK_10mN_DB_OX.010
Total number of load steps: 40
Stage moved to coordinates: -200(-200), 0(0), 0
Force sensor: 5.190V Depth sensor: -0.800V
Waiting for indentation delay of 1 secs to expire...
Force: 52.0 mN Depth: 17.8 um
Calibration factors: Force: 1.151 Depth: 1.066
Head position: WorkingD
Force sensor: 5.193V Depth sensor: -0.811V
Approaching surface...
Safety gap time: 9.600 s
Drive HV at nominal working distance: 35.4 V
Surface detected.
Drive HV at surface contact: 41.5 V
Surface achieved at: 0.016 mN
Estimated working distance: 68.8 um
Logging data for IC at Force: 0.015 (0.015) and Depth: 0.00096
Logging data for loading... 
Logging Maximum Force: 10.006 mN (10.000 mN) and Depth: 0.644 um
Force: Range A/52.0 mN Depth: Range B/17.8 um
Logging data for unloading... 
Writing BERK_10mN_DB_OX.010 41 data points
********************************************************************************
Indentation No.: 12
Data file: BERK_10mN_DB_OX.011
Total number of load steps: 40
Stage moved to coordinates: -220(-220), 0(0), 0
Force sensor: 5.190V Depth sensor: -0.799V
Waiting for indentation delay of 1 secs to expire...
Force: 52.0 mN Depth: 17.8 um
Calibration factors: Force: 1.151 Depth: 1.066
Head position: WorkingD
Force sensor: 5.189V Depth sensor: -0.808V
Approaching surface...
Safety gap time: 9.600 s
Drive HV at nominal working distance: 35.3 V
Surface detected.
Drive HV at surface contact: 41.1 V
Surface achieved at: 0.026 mN
Estimated working distance: 68.2 um
Logging data for IC at Force: 0.021 (0.015) and Depth: -0.00042
Logging data for loading... 
Logging Maximum Force: 10.010 mN (10.000 mN) and Depth: 0.584 um
Force: Range A/52.0 mN Depth: Range B/17.8 um
Logging data for unloading... 
Writing BERK_10mN_DB_OX.011 41 data points
********************************************************************************
Indentation No.: 13
Data file: BERK_10mN_DB_OX.012
Total number of load steps: 40
Stage moved to coordinates: -240(-240), 0(0), 0
Force sensor: 5.191V Depth sensor: -0.805V
Waiting for indentation delay of 1 secs to expire...
Force: 52.0 mN Depth: 17.8 um
Calibration factors: Force: 1.151 Depth: 1.066
Head position: WorkingD
Force sensor: 5.190V Depth sensor: -0.809V
Approaching surface...
Safety gap time: 9.728 s
Drive HV at nominal working distance: 35.3 V
Surface detected.
Drive HV at surface contact: 41.4 V
Surface achieved at: 0.024 mN
Estimated working distance: 69.2 um
Logging data for IC at Force: 0.021 (0.015) and Depth: 0.00015
Logging data for loading... 
Logging Maximum Force: 10.014 mN (10.000 mN) and Depth: 0.991 um
Force: Range A/52.0 mN Depth: Range B/17.8 um
Logging data for unloading... 
Writing BERK_10mN_DB_OX.012 41 data points
********************************************************************************
Indentation No.: 14
Data file: BERK_10mN_DB_OX.013
Total number of load steps: 40
Stage moved to coordinates: -260(-260), 0(0), 0
Force sensor: 5.189V Depth sensor: -0.804V
Waiting for indentation delay of 1 secs to expire...
Force: 52.0 mN Depth: 17.8 um
Calibration factors: Force: 1.151 Depth: 1.066
Head position: WorkingD
Force sensor: 5.190V Depth sensor: -0.809V
Approaching surface...
Safety gap time: 9.728 s
Drive HV at nominal working distance: 35.2 V
Surface detected.
Drive HV at surface contact: 42.0 V
Surface achieved at: 0.021 mN
Estimated working distance: 70.4 um
Logging data for IC at Force: 0.020 (0.015) and Depth: -0.00150
Logging data for loading... 
Logging Maximum Force: 10.011 mN (10.000 mN) and Depth: 1.698 um
Force: Range A/52.0 mN Depth: Range B/17.8 um
Logging data for unloading... 
Writing BERK_10mN_DB_OX.013 41 data points
********************************************************************************
Indentation No.: 15
Data file: BERK_10mN_DB_OX.014
Total number of load steps: 40
Stage moved to coordinates: -280(-280), 0(0), 0
Force sensor: 5.190V Depth sensor: -0.799V
Waiting for indentation delay of 1 secs to expire...
Force: 52.0 mN Depth: 17.8 um
Calibration factors: Force: 1.151 Depth: 1.066
Head position: WorkingD
Force sensor: 5.190V Depth sensor: -0.808V
Approaching surface...
Safety gap time: 9.728 s
Drive HV at nominal working distance: 35.4 V
Surface detected.
Drive HV at surface contact: 42.4 V
Surface achieved at: 0.023 mN
Estimated working distance: 71.4 um
Logging data for IC at Force: 0.016 (0.015) and Depth: 0.00000
Logging data for loading... 
Logging Maximum Force: 10.009 mN (10.000 mN) and Depth: 0.862 um
Force: Range A/52.0 mN Depth: Range B/17.8 um
Logging data for unloading... 
Writing BERK_10mN_DB_OX.014 41 data points
********************************************************************************
Indentation No.: 16
Data file: BERK_10mN_DB_OX.015
Total number of load steps: 40
Stage moved to coordinates: -300(-300), 0(0), 0
Force sensor: 5.191V Depth sensor: -0.799V
Waiting for indentation delay of 1 secs to expire...
Force: 52.0 mN Depth: 17.8 um
Calibration factors: Force: 1.151 Depth: 1.066
Head position: WorkingD
Force sensor: 5.190V Depth sensor: -0.807V
Approaching surface...
Safety gap time: 9.600 s
Drive HV at nominal working distance: 35.0 V
Surface detected.
Drive HV at surface contact: 42.1 V
Surface achieved at: 0.026 mN
Estimated working distance: 71.7 um
Logging data for IC at Force: 0.025 (0.015) and Depth: -0.00066
Logging data for loading... 
Logging Maximum Force: 10.012 mN (10.000 mN) and Depth: 1.107 um
Force: Range A/52.0 mN Depth: Range B/17.8 um
Logging data for unloading... 
Writing BERK_10mN_DB_OX.015 41 data points
********************************************************************************
Indentation No.: 17
Data file: BERK_10mN_DB_OX.016
Total number of load steps: 40
Stage moved to coordinates: -320(-320), 0(0), 0
Force sensor: 5.192V Depth sensor: -0.799V
Waiting for indentation delay of 1 secs to expire...
Force: 52.0 mN Depth: 17.8 um
Calibration factors: Force: 1.151 Depth: 1.066
Head position: WorkingD
Force sensor: 5.189V Depth sensor: -0.807V
Approaching surface...
Safety gap time: 9.728 s
Drive HV at nominal working distance: 35.2 V
Surface detected.
Drive HV at surface contact: 44.3 V
Surface achieved at: 0.021 mN
Estimated working distance: 75.8 um
Logging data for IC at Force: 0.019 (0.015) and Depth: -0.00042
Logging data for loading... 
Logging Maximum Force: 10.011 mN (10.000 mN) and Depth: 0.885 um
Force: Range A/52.0 mN Depth: Range B/17.8 um
Logging data for unloading... 
Writing BERK_10mN_DB_OX.016 41 data points
********************************************************************************
Indentation No.: 18
Data file: BERK_10mN_DB_OX.017
Total number of load steps: 40
Stage moved to coordinates: -340(-340), 0(0), 0
Force sensor: 5.190V Depth sensor: -0.798V
Waiting for indentation delay of 1 secs to expire...
Force: 52.0 mN Depth: 17.8 um
Calibration factors: Force: 1.151 Depth: 1.066
Head position: WorkingD
Force sensor: 5.189V Depth sensor: -0.807V
Approaching surface...
Safety gap time: 9.472 s
Drive HV at nominal working distance: 34.9 V
Surface detected.
Drive HV at surface contact: 43.2 V
Surface achieved at: 0.024 mN
Estimated working distance: 72.6 um
Logging data for IC at Force: 0.021 (0.015) and Depth: 0.00039
Logging data for loading... 
Logging Maximum Force: 10.012 mN (10.000 mN) and Depth: 1.378 um
Force: Range A/52.0 mN Depth: Range B/17.8 um
Logging data for unloading... 
Writing BERK_10mN_DB_OX.016 82 data points
********************************************************************************
Indentation No.: 19
Data file: BERK_10mN_DB_OX.018
Total number of load steps: 40
Stage moved to coordinates: -359.75(-360), 0(0), 0
Force sensor: 5.190V Depth sensor: -0.804V
Waiting for indentation delay of 1 secs to expire...
Force: 52.0 mN Depth: 17.8 um
Calibration factors: Force: 1.151 Depth: 1.066
Head position: WorkingD
Force sensor: 5.190V Depth sensor: -0.808V
Approaching surface...
Safety gap time: 9.600 s
Drive HV at nominal working distance: 34.8 V
Surface detected.
Drive HV at surface contact: 43.1 V
Surface achieved at: 0.022 mN
Estimated working distance: 74.4 um
Logging data for IC at Force: 0.020 (0.015) and Depth: 0.00050
Logging data for loading... 
Logging Maximum Force: 10.013 mN (10.000 mN) and Depth: 0.968 um
Force: Range A/52.0 mN Depth: Range B/17.8 um
Logging data for unloading... 
Writing BERK_10mN_DB_OX.016 41 data points
********************************************************************************
Indentation No.: 20
Data file: BERK_10mN_DB_OX.019
Total number of load steps: 40
Stage moved to coordinates: -380.25(-380), 0(0), 0
Force sensor: 5.191V Depth sensor: -0.804V
Waiting for indentation delay of 1 secs to expire...
Force: 52.0 mN Depth: 17.8 um
Calibration factors: Force: 1.151 Depth: 1.066
Head position: WorkingD
Force sensor: 5.191V Depth sensor: -0.807V
Approaching surface...
Safety gap time: 9.472 s
Drive HV at nominal working distance: 34.9 V
Surface detected.
Drive HV at surface contact: 45.3 V
Surface achieved at: 0.025 mN
Estimated working distance: 79.0 um
Logging data for IC at Force: 0.024 (0.015) and Depth: -0.00092
Logging data for loading... 
Logging Maximum Force: 10.012 mN (10.000 mN) and Depth: 0.831 um
Force: Range A/52.0 mN Depth: Range B/17.8 um
Logging data for unloading... 
Writing BERK_10mN_DB_OX.019 41 data points
Completed at: 4/28/2025,1:50:39 PM
Test completed.
Clear Data Array completed.
Corrections completed.
Unload Analysis completed.
Clear Data Array completed.
Clear Data Array completed.
Corrections completed.
Unload Analysis completed.
Clear Data Array completed.
Corrections completed.
Unload Analysis completed.
