# Supplementary material for: Nanomechanical Properties of Rib Bones in Diabetic vs. Healthy Rat Models
Source: Nanomaterials (Basel). 2025 Oct 17;15(20):1582. doi: 10.3390/nano15201582 (PMC12566810; doi:10.3390/nano15201582)
Supplement: Supplementary file 1 [file nanomaterials-15-01582-s001.zip › Nanoindentation data/raw static/sample 33/BERK_10mN_DB_OX.000]

TD;BERK_10mN_DB_OX.000;0;0.003634069;0;0.01662294;0.3406593;0:0:0;28/04/25:02:02:50;True;0.000258;; ;2;0;0;62.94266;Poly2/70%;1.178503;	t (sec)	P (raw)	ht (raw)	S	Lateral Force (mN)	Lateral Distance (um)	P (mN)	ht (um)	ADC 4/0	hc	a	dP/dh	E*(GPa)	H (GPa)	Position(um)	Friction	E (GPa)	Up (nJ)	Ue (nJ)	E1	E2	n1	n2	AE/C	AE/S	h corr	HV	HM	-	-
IC	0	0.01662294	-0.0002311677	0			0.01662294	0.003402901	0									0	0					0	0
Loading	0.64	0.03979916	0.00381472	0			0.03979916	0.007438521	0									0.0001138491	0					0	0
Loading	1.408	0.113572	0.01657064	0			0.113572	0.02017541	0									0.001090585	0					0	0
Loading	2.176	0.2385495	0.0369968	0			0.2385495	0.04056932	0									0.004681152	0					0	0
Loading	2.816	0.413273	0.05950256	0			0.413273	0.06303	0									0.01200134	0					0	0
Loading	3.712	0.6376256	0.08505429	0			0.6376256	0.08852385	0									0.02539707	0					0	0
Loading	4.736	0.9134226	0.114729	0			0.9134226	0.1181274	0									0.04835533	0					0	0
Loading	5.76	1.237998	0.1472157	0			1.237998	0.1505304	0									0.08321157	0					0	0
Loading	6.784	1.612442	0.1824403	0			1.612442	0.1856584	0									0.1332767	0					0	0
Loading	7.808	2.037361	0.2219418	0			2.037361	0.2250502	0									0.2051629	0					0	0
Loading	8.832	2.512148	0.2660296	0			2.512148	0.2690155	0									0.3051731	0					0	0
Loading	9.856	3.038136	0.3115433	0			3.038136	0.3143935	0									0.4311035	0					0	0
Loading	10.88	3.612173	0.3586752	0			3.612173	0.3613773	0									0.587332	0					0	0
Loading	12.032	4.236201	0.4118202	0			4.236201	0.4143613	0									0.7952511	0					0	0
Loading	13.056	4.913249	0.470167	0			4.913249	0.4725335	0									1.061373	0					0	0
Loading	14.208	5.637495	0.5244669	0			5.637495	0.5266465	0									1.346839	0					0	0
Loading	15.232	6.408452	0.5769175	0			6.408452	0.5788983	0									1.66155	0					0	0
Loading	16.384	7.235464	0.6254753	0			7.235464	0.6272426	0									1.991353	0					0	0
Loading	17.536	8.106517	0.6767692	0			8.106517	0.6783118	0									2.383105	0					0	0
Loading	18.688	9.033017	0.7281791	0			9.033017	0.7294827	0									2.821627	0					0	0
Maximum	20.864	10.00902	0.7919977	0			10.00902	0.7930495	0	0.6234032	1.892305	45.75398	11.69196	0.8897324	0		10.7588960278776	1.905666	1.521182					0	0	0.8464059	84.12292	0.5167729
Unloading	21.888	9.516166	0.783982	0			9.516166	0.7851609	0															0	0
Unloading	23.04	9.026587	0.7731144	0			9.026587	0.7744196	0															0	0
Unloading	24.064	8.537614	0.7614763	0			8.537614	0.7629077	0															0	0
Unloading	25.216	8.047913	0.7492598	0			8.047913	0.7508175	0															0	0
Unloading	26.24	7.557362	0.7363107	0			7.557362	0.737995	0															0	0
Unloading	27.392	7.065232	0.7228604	0			7.065232	0.7246717	0															0	0
Unloading	28.416	6.583416	0.7077157	0			6.583416	0.7096513	0															0	0
Unloading	29.44	6.088736	0.693726	0			6.088736	0.6957892	0															0	0
Unloading	30.592	5.598546	0.6793129	0			5.598546	0.6815026	0															0	0
Unloading	31.616	5.108112	0.6633959	0			5.108112	0.6657121	0															0	0
Unloading	32.64	4.618648	0.6474028	0			4.618648	0.6498453	0															0	0
Unloading	33.664	4.134158	0.6286356	0			4.134158	0.6312031	0															0	0
Unloading	34.688	3.639354	0.6073618	0			3.639354	0.6100569	0															0	0
Unloading	35.712	3.149888	0.5854725	0			3.149888	0.588294	0															0	0
Unloading	36.736	2.66418	0.5636983	0			2.66418	0.566645	0															0	0
Unloading	37.76	2.172893	0.5409994	0			2.172893	0.5440729	0															0	0
Unloading	38.784	1.68039	0.5144469	0			1.68039	0.5176474	0															0	0
Unloading	39.68	1.19007	0.4837705	0			1.19007	0.4870975	0															0	0
Unloading	40.704	0.703147	0.4455018	0			0.703147	0.4489545	0															0	0
Unloading	41.728	0.2157386	0.3927049	0			0.2157386	0.3962833	0															0	0
