# Supplementary material for: Nanomechanical Properties of Rib Bones in Diabetic vs. Healthy Rat Models
Source: Nanomaterials (Basel). 2025 Oct 17;15(20):1582. doi: 10.3390/nano15201582 (PMC12566810; doi:10.3390/nano15201582)
Supplement: Supplementary file 1 [file nanomaterials-15-01582-s001.zip › Nanoindentation data/raw static/sample 33/BERK_10mN_DB_OX.001]

TD;BERK_10mN_DB_OX.001;0;0.0925179;0;0.01071513;1.138488;-20:0:0;28/04/25:02:04:36;True;0.000258;; ;2;0;0;76.78748;Poly2/70%;1.024342;	t (sec)	P (raw)	ht (raw)	S	Lateral Force (mN)	Lateral Distance (um)	P (mN)	ht (um)	ADC 4/0	hc	a	dP/dh	E*(GPa)	H (GPa)	Position(um)	Friction	E (GPa)	Up (nJ)	Ue (nJ)	E1	E2	n1	n2	AE/C	AE/S	h corr	HV	HM	-	-
IC	0	0.009829912	0	0			0.009829912	0.0925179	0									0	0					0	0
Loading	0.768	0.03870599	0.03695872	0			0.03870599	0.1294666	0									0.0008966692	0					0	0
Loading	2.944	0.115393	0.7546165	0			0.115393	0.8471047	0									0.05619032	0					0	0
Loading	3.584	0.2395199	0.7851769	0			0.2395199	0.877633	0									0.06160776	0					0	0
Loading	4.352	0.4152167	0.8122697	0			0.4152167	0.9046805	0									0.07046226	0					0	0
Loading	4.992	0.6384762	0.8394006	0			0.6384762	0.9317538	0									0.08472575	0					0	0
Loading	6.016	0.9095409	0.8706926	0			0.9095409	0.9629759	0									0.1088919	0					0	0
Loading	6.912	1.23739	0.9074193	0			1.23739	0.999618	0									0.1482259	0					0	0
Loading	7.936	1.613895	0.9512377	0			1.613895	1.043339	0									0.2105565	0					0	0
Loading	8.96	2.03554	0.997328	0			2.03554	1.089321	0									0.2944606	0					0	0
Loading	9.984	2.511177	1.045	0			2.511177	1.13687	0									0.4025566	0					0	0
Loading	11.008	3.035468	1.09032	0			3.035468	1.182055	0									0.527869	0					0	0
Loading	12.032	3.611203	1.14092	0			3.611203	1.232506	0									0.6955348	0					0	0
Loading	13.184	4.238747	1.19075	0			4.238747	1.282174	0									0.8904802	0					0	0
Loading	14.208	4.909366	1.236764	0			4.909366	1.328015	0									1.100159	0					0	0
Loading	15.232	5.634946	1.280466	0			5.634946	1.37153	0									1.329578	0					0	0
Loading	16.384	6.411121	1.326711	0			6.411121	1.417575	0									1.606908	0					0	0
Loading	17.536	7.234251	1.372301	0			7.234251	1.462952	0									1.916501	0					0	0
Loading	18.688	8.107609	1.421977	0			8.107609	1.512403	0									2.295836	0					0	0
Loading	19.712	9.034351	1.473926	0			9.034351	1.564113	0									2.739042	0					0	0
Maximum	21.888	10.00368	1.532426	0			10.00368	1.622363	0	1.44091	4.077707	42.75402	5.070029	0.191504	-20		4.63600239924544	1.396094	1.897429					0	0	1.639795	18.10643	0.1376088
Unloading	23.04	9.514587	1.525913	0			9.514587	1.615976	0															0	0
Unloading	24.064	9.026465	1.516818	0			9.026465	1.607007	0															0	0
Unloading	25.216	8.534095	1.506683	0			8.534095	1.596999	0															0	0
Unloading	26.24	8.044516	1.49593	0			8.044516	1.586372	0															0	0
Unloading	27.392	7.558939	1.483252	0			7.558939	1.57382	0															0	0
Unloading	28.416	7.068871	1.467952	0			7.068871	1.558646	0															0	0
Unloading	29.44	6.577591	1.447103	0			6.577591	1.537924	0															0	0
Unloading	30.464	6.090191	1.426601	0			6.090191	1.517548	0															0	0
Unloading	31.616	5.59891	1.404057	0			5.59891	1.49513	0															0	0
Unloading	32.64	5.108962	1.37866	0			5.108962	1.46986	0															0	0
Unloading	33.664	4.619861	1.348755	0			4.619861	1.440081	0															0	0
Unloading	34.688	4.128697	1.322356	0			4.128697	1.413809	0															0	0
Unloading	35.712	3.64069	1.292028	0			3.64069	1.383607	0															0	0
Unloading	36.864	3.150496	1.262507	0			3.150496	1.354212	0															0	0
Unloading	37.76	2.661631	1.233642	0			2.661631	1.325473	0															0	0
Unloading	38.784	2.17277	1.200847	0			2.17277	1.292804	0															0	0
Unloading	39.808	1.681846	1.166433	0			1.681846	1.258517	0															0	0
Unloading	40.832	1.192134	1.127163	0			1.192134	1.219373	0															0	0
Unloading	41.856	0.6990227	1.082189	0			0.6990227	1.174526	0															0	0
Unloading	42.88	0.2127046	1.024652	0			0.2127046	1.117115	0															0	0
