# Supplementary material for: Nanomechanical Properties of Rib Bones in Diabetic vs. Healthy Rat Models
Source: Nanomaterials (Basel). 2025 Oct 17;15(20):1582. doi: 10.3390/nano15201582 (PMC12566810; doi:10.3390/nano15201582)
Supplement: Supplementary file 1 [file nanomaterials-15-01582-s001.zip › Nanoindentation data/raw static/sample 33/BERK_10mN_DB_OX.002]

TD;BERK_10mN_DB_OX.002;0;0.003736696;0;0.02535969;0.3080526;-39:0:0;28/04/25:02:06:24;True;0.000258;; ;2;0;0;124.3773;Poly2/70%;1.239983;	t (sec)	P (raw)	ht (raw)	S	Lateral Force (mN)	Lateral Distance (um)	P (mN)	ht (um)	ADC 4/0	hc	a	dP/dh	E*(GPa)	H (GPa)	Position(um)	Friction	E (GPa)	Up (nJ)	Ue (nJ)	E1	E2	n1	n2	AE/C	AE/S	h corr	HV	HM	-	-
IC	0	0.02535969	-0.0004242607	0			0.02535969	0.003312435	0									0	0					0	0
Loading	0.768	0.04598709	0.002581826	0			0.04598709	0.006306658	0									0.0001068141	0					0	0
Loading	1.408	0.1259508	0.01495247	0			0.1259508	0.01865667	0									0.001168531	0					0	0
Loading	2.176	0.246801	0.03279589	0			0.246801	0.03646891	0									0.004488304	0					0	0
Loading	2.944	0.4211621	0.05468611	0			0.4211621	0.05831415	0									0.01178421	0					0	0
Loading	3.84	0.6441789	0.08012091	0			0.6441789	0.08369141	0									0.02530193	0					0	0
Loading	4.864	0.9226475	0.1137263	0			0.9226475	0.117225	0									0.05157258	0					0	0
Loading	5.76	1.244794	0.1516868	0			1.244794	0.1551023	0									0.092621	0					0	0
Loading	6.784	1.621056	0.1800506	0			1.621056	0.1833691	0									0.1331252	0					0	0
Loading	7.808	2.046702	0.2117686	0			2.046702	0.2149772	0									0.1910906	0					0	0
Loading	8.832	2.521612	0.2477238	0			2.521612	0.2508099	0									0.2729382	0					0	0
Loading	9.856	3.043597	0.2827172	0			3.043597	0.2856686	0									0.3699361	0					0	0
Loading	10.88	3.619334	0.3141641	0			3.619334	0.316967	0									0.4742057	0					0	0
Loading	12.032	4.246636	0.3500821	0			4.246636	0.3527232	0									0.6148342	0					0	0
Loading	13.056	4.917495	0.3880036	0			4.917495	0.3904716	0									0.7877999	0					0	0
Loading	14.208	5.64259	0.4283918	0			5.64259	0.4306727	0									1.000063	0					0	0
Loading	15.232	6.418522	0.4692033	0			6.418522	0.471284	0									1.244972	0					0	0
Loading	16.384	7.238862	0.5123274	0			7.238862	0.5141964	0									1.538008	0					0	0
Loading	17.536	8.113554	0.559113	0			8.113554	0.5607564	0									1.895412	0					0	0
Loading	18.688	9.036294	0.6083254	0			9.036294	0.6097307	0									2.315363	0					0	0
Maximum	20.864	10.01339	0.6623561	0			10.01339	0.6635093	0	0.530213	1.650878	58.25657	17.06394	1.169502	-39		15.7834302806061	1.390452	1.437144					0	0	0.7237126	110.5748	0.7071546
Unloading	21.888	9.524052	0.6569613	0			9.524052	0.6582408	0															0	0
Unloading	23.04	9.029742	0.6480201	0			9.029742	0.6494271	0															0	0
Unloading	24.064	8.543438	0.637846	0			8.543438	0.6393785	0															0	0
Unloading	25.216	8.052159	0.6279031	0			8.052159	0.6295623	0															0	0
Unloading	26.24	7.566584	0.6168043	0			7.566584	0.6185888	0															0	0
Unloading	27.264	7.075667	0.6053194	0			7.075667	0.6072305	0															0	0
Unloading	28.416	6.583658	0.5942596	0			6.583658	0.5962977	0															0	0
Unloading	29.44	6.094802	0.5830067	0			6.094802	0.5851709	0															0	0
Unloading	30.464	5.604856	0.5709053	0			5.604856	0.5731959	0															0	0
Unloading	31.616	5.115513	0.5556446	0			5.115513	0.5580614	0															0	0
Unloading	32.512	4.626899	0.5380713	0			4.626899	0.5406142	0															0	0
Unloading	33.664	4.139255	0.5183396	0			4.139255	0.5210083	0															0	0
Unloading	34.688	3.64724	0.4943299	0			3.64724	0.4971256	0															0	0
Unloading	35.712	3.159229	0.4694725	0			3.159229	0.4723941	0															0	0
Unloading	36.736	2.668793	0.444346	0			2.668793	0.4473942	0															0	0
Unloading	37.76	2.178111	0.4139007	0			2.178111	0.4170755	0															0	0
Unloading	38.784	1.686458	0.3827239	0			1.686458	0.3860255	0															0	0
Unloading	39.808	1.19893	0.3458042	0			1.19893	0.3492316	0															0	0
Unloading	40.832	0.7113985	0.3074974	0			0.7113985	0.3110506	0															0	0
Unloading	41.856	0.2225316	0.253852	0			0.2225316	0.2575313	0															0	0
