# Supplementary material for: Nanomechanical Properties of Rib Bones in Diabetic vs. Healthy Rat Models
Source: Nanomaterials (Basel). 2025 Oct 17;15(20):1582. doi: 10.3390/nano15201582 (PMC12566810; doi:10.3390/nano15201582)
Supplement: Supplementary file 1 [file nanomaterials-15-01582-s001.zip › Nanoindentation data/raw static/sample 33/BERK_10mN_DB_OX.003]

TD;BERK_10mN_DB_OX.003;0;0.005243414;0;0.01892915;0.4919887;-61:0:0;28/04/25:02:08:07;True;0.000258;; ;2;0;0;82.07938;Poly2/70%;1.103351;	t (sec)	P (raw)	ht (raw)	S	Lateral Force (mN)	Lateral Distance (um)	P (mN)	ht (um)	ADC 4/0	hc	a	dP/dh	E*(GPa)	H (GPa)	Position(um)	Friction	E (GPa)	Up (nJ)	Ue (nJ)	E1	E2	n1	n2	AE/C	AE/S	h corr	HV	HM	-	-
IC	0	0.01892915	0.0003462982	0			0.01892915	0.005589712	0									0	0					0	0
Loading	0.768	0.04562175	0.005125577	0			0.04562175	0.01035722	0									0.0001538735	0					0	0
Loading	1.408	0.1212156	0.03179417	0			0.1212156	0.03700631	0									0.002376905	0					0	0
Loading	2.176	0.2448573	0.05726794	0			0.2448573	0.06244818	0									0.007033695	0					0	0
Loading	2.816	0.420674	0.09492017	0			0.420674	0.1000551	0									0.01954798	0					0	0
Loading	3.84	0.6433255	0.134807	0			0.6433255	0.1398844	0									0.04073716	0					0	0
Loading	4.864	0.9173043	0.1840584	0			0.9173043	0.1890652	0									0.07911368	0					0	0
Loading	5.888	1.241757	0.2299964	0			1.241757	0.2349194	0									0.1286147	0					0	0
Loading	6.912	1.617292	0.2827552	0			1.617292	0.2875814	0									0.2038963	0					0	0
Loading	7.936	2.044639	0.3361695	0			2.044639	0.3408854	0									0.3014941	0					0	0
Loading	8.96	2.517728	0.3909317	0			2.517728	0.3955255	0									0.4261382	0					0	0
Loading	9.984	3.042746	0.4418793	0			3.042746	0.4463377	0									0.5674081	0					0	0
Loading	11.008	3.617753	0.4869688	0			3.617753	0.4912788	0									0.7170732	0					0	0
Loading	12.16	4.24348	0.5369146	0			4.24348	0.5410632	0									0.9127566	0					0	0
Loading	13.184	4.913974	0.5818499	0			4.913974	0.5858255	0									1.117711	0					0	0
Loading	14.336	5.637128	0.6297914	0			5.637128	0.6335804	0									1.369644	0					0	0
Loading	15.36	6.413667	0.6783493	0			6.413667	0.681938	0									1.661018	0					0	0
Loading	16.512	7.238009	0.7294509	0			7.238009	0.7328269	0									2.008377	0					0	0
Loading	17.664	8.112218	0.7819777	0			8.112218	0.7851282	0									2.409796	0					0	0
Loading	18.816	9.034593	0.8349677	0			9.034593	0.8378802	0									2.86206	0					0	0
Maximum	20.992	10.01132	0.9012149	0			10.01132	0.9038754	0	0.7494179	2.201089	50.26482	11.04272	0.6577581	-61		10.1551485026395	2.067051	1.423478					0	0	0.94165	62.19008	0.4176167
Unloading	22.144	9.517376	0.8948165	0			9.517376	0.8976045	0															0	0
Unloading	23.168	9.031074	0.8861074	0			9.031074	0.8890208	0															0	0
Unloading	24.192	8.540402	0.8757411	0			8.540402	0.8787811	0															0	0
Unloading	25.344	8.049003	0.8634466	0			8.049003	0.8666134	0															0	0
Unloading	26.368	7.560878	0.8517323	0			7.560878	0.8550251	0															0	0
Unloading	27.52	7.073602	0.8389755	0			7.073602	0.8423939	0															0	0
Unloading	28.544	6.584262	0.8259494	0			6.584262	0.8294941	0															0	0
Unloading	29.568	6.094194	0.8130783	0			6.094194	0.8167494	0															0	0
Unloading	30.72	5.603397	0.7974315	0			5.603397	0.8012293	0															0	0
Unloading	31.744	5.111265	0.7820937	0			5.111265	0.7860184	0															0	0
Unloading	32.768	4.62447	0.7670252	0			4.62447	0.7710755	0															0	0
Unloading	33.792	4.136098	0.7499914	0			4.136098	0.7541677	0															0	0
Unloading	34.816	3.645782	0.7296821	0			3.645782	0.7339849	0															0	0
Unloading	35.84	3.156801	0.7086015	0			3.156801	0.7130305	0															0	0
Unloading	36.736	2.66879	0.6866732	0			2.66879	0.6912281	0															0	0
Unloading	37.76	2.177015	0.6638972	0			2.177015	0.668579	0															0	0
Unloading	38.784	1.686332	0.6365361	0			1.686332	0.6413445	0															0	0
Unloading	39.808	1.195408	0.6072847	0			1.195408	0.6122198	0															0	0
Unloading	40.832	0.7092122	0.5696715	0			0.7092122	0.5747319	0															0	0
Unloading	41.856	0.2187698	0.5211136	0			0.2187698	0.5263005	0															0	0
