# Supplementary material for: Nanomechanical Properties of Rib Bones in Diabetic vs. Healthy Rat Models
Source: Nanomaterials (Basel). 2025 Oct 17;15(20):1582. doi: 10.3390/nano15201582 (PMC12566810; doi:10.3390/nano15201582)
Supplement: Supplementary file 1 [file nanomaterials-15-01582-s001.zip › Nanoindentation data/raw static/sample 33/BERK_10mN_DB_OX.004]

TD;BERK_10mN_DB_OX.004;0;0.07835796;0;0.02956399;1.153429;-80:0:0;28/04/25:02:09:45;True;0.000258;; ;2;0;0;102.0341;Poly2/70%;1.024342;	t (sec)	P (raw)	ht (raw)	S	Lateral Force (mN)	Lateral Distance (um)	P (mN)	ht (um)	ADC 4/0	hc	a	dP/dh	E*(GPa)	H (GPa)	Position(um)	Friction	E (GPa)	Up (nJ)	Ue (nJ)	E1	E2	n1	n2	AE/C	AE/S	h corr	HV	HM	-	-
IC	0	0.02001945	0.0005402978	0			0.02001945	0.07889826	0									0	0					0	0
Loading	0.768	0.0441661	0.01549277	0			0.0441661	0.09383933	0									0.0004795005	0					0	0
Loading	1.792	0.1183015	0.1344997	0			0.1183015	0.2128271	0									0.01014533	0					0	0
Loading	2.944	0.2453425	0.2979017	0			0.2453425	0.3761964	0									0.03984946	0					0	0
Loading	3.84	0.4165497	0.3811438	0			0.4165497	0.4593943	0									0.06738348	0					0	0
Loading	4.864	0.64175	0.4384888	0			0.64175	0.5166812	0									0.09769683	0					0	0
Loading	5.888	0.9169419	0.4998026	0			0.9169419	0.577924	0									0.1454262	0					0	0
Loading	6.912	1.241029	0.5597304	0			1.241029	0.6377681	0									0.2099971	0					0	0
Loading	7.936	1.6179	0.6269403	0			1.6179	0.7048808	0									0.3059323	0					0	0
Loading	8.96	2.041605	0.692378	0			2.041605	0.7702092	0									0.4254671	0					0	0
Loading	9.984	2.51712	0.7542702	0			2.51712	0.8319787	0									0.5662621	0					0	0
Loading	11.136	3.042141	0.822636	0			3.042141	0.9002091	0									0.7559175	0					0	0
Loading	12.16	3.615204	0.8925447	0			3.615204	0.9699699	0									0.9881284	0					0	0
Loading	13.312	4.242629	0.9625296	0			4.242629	1.039793	0									1.262457	0					0	0
Loading	14.336	4.914097	1.037832	0			4.914097	1.114922	0									1.606426	0					0	0
Loading	15.488	5.639313	1.112172	0			5.639313	1.189075	0									1.997709	0					0	0
Loading	16.64	6.411969	1.18127	0			6.411969	1.257974	0									2.412869	0					0	0
Loading	17.664	7.239223	1.248556	0			7.239223	1.325046	0									2.870675	0					0	0
Loading	18.816	8.109669	1.31068	0			8.109669	1.386946	0									3.345724	0					0	0
Loading	19.968	9.032166	1.374807	0			9.032166	1.450835	0									3.893311	0					0	0
Maximum	22.144	10.01072	1.454618	0			10.01072	1.530393	0	1.389031	3.930894	54.91811	6.755753	0.206221	-80		6.18734967613731	3.254007	1.396811					0	0	1.547197	19.4979	0.1546819
Unloading	23.296	9.519682	1.449878	0			9.519682	1.52578	0															0	0
Unloading	24.32	9.031075	1.442787	0			9.031075	1.518815	0															0	0
Unloading	25.472	8.53652	1.433654	0			8.53652	1.509809	0															0	0
Unloading	26.496	8.049973	1.422478	0			8.049973	1.498759	0															0	0
Unloading	27.648	7.561484	1.410763	0			7.561484	1.48717	0															0	0
Unloading	28.672	7.071175	1.400203	0			7.071175	1.476737	0															0	0
Unloading	29.696	6.583778	1.386292	0			6.583778	1.462951	0															0	0
Unloading	30.848	6.094073	1.373343	0			6.094073	1.450129	0															0	0
Unloading	31.872	5.60449	1.360818	0			5.60449	1.43773	0															0	0
Unloading	32.896	5.113207	1.346482	0			5.113207	1.423521	0															0	0
Unloading	34.048	4.620709	1.332416	0			4.620709	1.409582	0															0	0
Unloading	35.072	4.135128	1.315343	0			4.135128	1.392634	0															0	0
Unloading	36.096	3.645662	1.297307	0			3.645662	1.374724	0															0	0
Unloading	37.12	3.154374	1.276266	0			3.154374	1.35381	0															0	0
Unloading	38.144	2.666121	1.250061	0			2.666121	1.327731	0															0	0
Unloading	39.04	2.174588	1.222005	0			2.174588	1.299802	0															0	0
Unloading	40.064	1.687425	1.191599	0			1.687425	1.269522	0															0	0
Unloading	41.088	1.196498	1.15252	0			1.196498	1.230569	0															0	0
Unloading	42.112	0.7048452	1.106776	0			0.7048452	1.184952	0															0	0
Unloading	43.136	0.2207107	1.017561	0			0.2207107	1.095862	0															0	0
