# Supplementary material for: Nanomechanical Properties of Rib Bones in Diabetic vs. Healthy Rat Models
Source: Nanomaterials (Basel). 2025 Oct 17;15(20):1582. doi: 10.3390/nano15201582 (PMC12566810; doi:10.3390/nano15201582)
Supplement: Supplementary file 1 [file nanomaterials-15-01582-s001.zip › Nanoindentation data/raw static/sample 33/BERK_10mN_DB_OX.005]

TD;BERK_10mN_DB_OX.005;0;0.0497767;0;0.0218433;2.382504;-100:0:0;28/04/25:02:11:26;True;0.000258;; ;2;0;0;176.5502;Poly2/70%;1.024342;	t (sec)	P (raw)	ht (raw)	S	Lateral Force (mN)	Lateral Distance (um)	P (mN)	ht (um)	ADC 4/0	hc	a	dP/dh	E*(GPa)	H (GPa)	Position(um)	Friction	E (GPa)	Up (nJ)	Ue (nJ)	E1	E2	n1	n2	AE/C	AE/S	h corr	HV	HM	-	-
IC	0	0.0218433	0.0003082236	0			0.0218433	0.05008492	0									0	0					0	0
Loading	0.64	0.04234797	0.02582007	0			0.04234797	0.07558584	0									0.0008184683	0					0	0
Loading	1.92	0.116606	0.2519247	0			0.116606	0.3016713	0									0.01878706	0					0	0
Loading	3.328	0.2436443	0.7087945	0			0.2436443	0.7585083	0									0.1010749	0					0	0
Loading	4.608	0.4211621	1.133174	0			0.4211621	1.182842	0									0.2421248	0					0	0
Loading	5.76	0.6429631	1.3096	0			0.6429631	1.359211	0									0.3359641	0					0	0
Loading	6.912	0.9159715	1.538668	0			0.9159715	1.588208	0									0.5144598	0					0	0
Loading	8.064	1.242973	1.730971	0			1.242973	1.780427	0									0.7219549	0					0	0
Loading	9.216	1.619235	1.847278	0			1.619235	1.896637	0									0.8882635	0					0	0
Loading	10.24	2.044154	1.914834	0			2.044154	1.964083	0									1.011804	0					0	0
Loading	11.264	2.518213	1.97607	0			2.518213	2.025197	0									1.151216	0					0	0
Loading	12.288	3.041048	2.032065	0			3.041048	2.081057	0									1.306487	0					0	0
Loading	13.312	3.616663	2.09623	0			3.616663	2.145074	0									1.519589	0					0	0
Loading	14.336	4.243722	2.162168	0			4.243722	2.21085	0									1.778102	0					0	0
Loading	15.488	4.917616	2.228028	0			4.917616	2.276536	0									2.078988	0					0	0
Loading	16.512	5.64077	2.297164	0			5.64077	2.345485	0									2.442983	0					0	0
Loading	17.664	6.416217	2.367841	0			6.416217	2.415962	0									2.867853	0					0	0
Loading	18.816	7.239224	2.440716	0			7.239224	2.488625	0									3.363976	0					0	0
Loading	19.968	8.112341	2.513204	0			8.112341	2.560888	0									3.918651	0					0	0
Loading	21.12	9.036171	2.576945	0			9.036171	2.624391	0									4.463142	0					0	0
Maximum	23.296	10.01193	2.646851	0			10.01193	2.694045	0	2.577217	7.293403	66.45879	4.406275	0.05991113	-100		4.02652493649898	3.836746	1.289785					0	0	2.725224	5.664512	0.04986306
Unloading	24.32	9.520533	2.644655	0			9.520533	2.691976	0															0	0
Unloading	25.472	9.032654	2.637333	0			9.032654	2.684779	0															0	0
Unloading	26.496	8.54004	2.63028	0			8.54004	2.677854	0															0	0
Unloading	27.648	8.049853	2.622226	0			8.049853	2.669926	0															0	0
Unloading	28.672	7.565005	2.612399	0			7.565005	2.660224	0															0	0
Unloading	29.696	7.072269	2.601339	0			7.072269	2.649291	0															0	0
Unloading	30.848	6.585235	2.591011	0			6.585235	2.639089	0															0	0
Unloading	31.872	6.094924	2.579989	0			6.094924	2.628193	0															0	0
Unloading	32.896	5.603762	2.567311	0			5.603762	2.615642	0															0	0
Unloading	33.92	5.11345	2.552512	0			5.11345	2.60097	0															0	0
Unloading	34.944	4.624593	2.536095	0			4.624593	2.584679	0															0	0
Unloading	35.968	4.135856	2.517982	0			4.135856	2.566692	0															0	0
Unloading	36.992	3.645784	2.499793	0			3.645784	2.548629	0															0	0
Unloading	38.016	3.154254	2.477134	0			3.154254	2.526097	0															0	0
Unloading	39.04	2.666606	2.452816	0			2.666606	2.501905	0															0	0
Unloading	40.064	2.179201	2.427728	0			2.179201	2.476943	0															0	0
Unloading	41.088	1.686335	2.397978	0			1.686335	2.44732	0															0	0
Unloading	42.112	1.197106	2.362754	0			1.197106	2.412222	0															0	0
Unloading	43.136	0.7073941	2.315431	0			0.7073941	2.365026	0															0	0
Unloading	44.16	0.2204709	2.226987	0			0.2204709	2.276707	0															0	0
