# Supplementary material for: Nanomechanical Properties of Rib Bones in Diabetic vs. Healthy Rat Models
Source: Nanomaterials (Basel). 2025 Oct 17;15(20):1582. doi: 10.3390/nano15201582 (PMC12566810; doi:10.3390/nano15201582)
Supplement: Supplementary file 1 [file nanomaterials-15-01582-s001.zip › Nanoindentation data/raw static/sample 33/BERK_10mN_DB_OX.006]

TD;BERK_10mN_DB_OX.006;0;0.009406358;0;0.02111262;0.4385023;-120:0:0;28/04/25:02:13:08;True;0.000258;; ;2;0;0;140.2658;Poly2/70%;1.159564;	t (sec)	P (raw)	ht (raw)	S	Lateral Force (mN)	Lateral Distance (um)	P (mN)	ht (um)	ADC 4/0	hc	a	dP/dh	E*(GPa)	H (GPa)	Position(um)	Friction	E (GPa)	Up (nJ)	Ue (nJ)	E1	E2	n1	n2	AE/C	AE/S	h corr	HV	HM	-	-
IC	0	0.02111262	-0.0004242607	0			0.02111262	0.008982098	0									0	0					0	0
Loading	0.64	0.04537915	0.006320396	0			0.04537915	0.01571505	0									0.0002238429	0					0	0
Loading	1.408	0.1204849	0.03368249	0			0.1204849	0.04305777	0									0.00249143	0					0	0
Loading	2.048	0.243159	0.06751909	0			0.243159	0.07686272	0									0.008637913	0					0	0
Loading	3.072	0.4207939	0.1079453	0			0.4207939	0.1172431	0									0.02204325	0					0	0
Loading	3.968	0.6442959	0.1477941	0			0.6442959	0.1570342	0									0.04323379	0					0	0
Loading	4.992	0.9198532	0.1806671	0			0.9198532	0.1898361	0									0.06888732	0					0	0
Loading	6.016	1.241757	0.2135019	0			1.241757	0.2225879	0									0.1042856	0					0	0
Loading	7.04	1.618022	0.2440632	0			1.618022	0.2530521	0									0.1478461	0					0	0
Loading	8.064	2.04221	0.2765119	0			2.04221	0.2853914	0									0.2070307	0					0	0
Loading	9.088	2.519789	0.3120056	0			2.519789	0.3207619	0									0.2877108	0					0	0
Loading	10.112	3.041048	0.3525099	0			3.041048	0.3611317	0									0.3999558	0					0	0
Loading	11.136	3.619937	0.3895057	0			3.619937	0.3979781	0									0.5226725	0					0	0
Loading	12.16	4.241416	0.4312048	0			4.241416	0.4395169	0									0.6859481	0					0	0
Loading	13.312	4.916279	0.4711297	0			4.916279	0.4792677	0									0.8679609	0					0	0
Loading	14.336	5.640767	0.5148321	0			5.640767	0.5227832	0									1.097659	0					0	0
Loading	15.488	6.414152	0.5583425	0			6.414152	0.566094	0									1.358713	0					0	0
Loading	16.64	7.242619	0.6041254	0			7.242619	0.6116631	0									1.669876	0					0	0
Loading	17.664	8.112701	0.6488677	0			8.112701	0.656181	0									2.011669	0					0	0
Loading	18.816	9.038232	0.6921079	0			9.038232	0.6991824	0									2.380426	0					0	0
Maximum	20.992	10.00974	0.7469082	0			10.00974	0.7537321	0	0.6355209	1.913524	65.66683	16.5944	0.8701718	-120		15.3421873412642	1.843393	1.056564					0	0	0.8025595	82.2735	0.5748226
Unloading	22.144	9.519074	0.7430935	0			9.519074	0.7500439	0															0	0
Unloading	23.168	9.031074	0.7357324	0			9.031074	0.7428087	0															0	0
Unloading	24.32	8.542344	0.7273695	0			8.542344	0.7345719	0															0	0
Unloading	25.344	8.04973	0.7202016	0			8.04973	0.7275312	0															0	0
Unloading	26.496	7.562576	0.7092569	0			7.562576	0.7167121	0															0	0
Unloading	27.52	7.075786	0.7003546	0			7.075786	0.7079353	0															0	0
Unloading	28.544	6.584262	0.6902966	0			6.584262	0.6980042	0															0	0
Unloading	29.568	6.096499	0.6791969	0			6.096499	0.6870303	0															0	0
Unloading	30.592	5.605459	0.6683293	0			5.605459	0.6762894	0															0	0
Unloading	31.744	5.110901	0.6561509	0			5.110901	0.6642386	0															0	0
Unloading	32.768	4.624228	0.6445127	0			4.624228	0.6527261	0															0	0
Unloading	33.792	4.135248	0.6315256	0			4.135248	0.639865	0															0	0
Unloading	34.816	3.650634	0.6175749	0			3.650634	0.6260394	0															0	0
Unloading	35.84	3.158379	0.6029306	0			3.158379	0.6115221	0															0	0
Unloading	36.864	2.668305	0.5887868	0			2.668305	0.5975047	0															0	0
Unloading	37.888	2.178713	0.5709053	0			2.178713	0.5797496	0															0	0
Unloading	38.912	1.689971	0.551906	0			1.689971	0.5608764	0															0	0
Unloading	39.936	1.199047	0.5300938	0			1.199047	0.5391908	0															0	0
Unloading	40.832	0.7094548	0.5051594	0			0.7094548	0.5143827	0															0	0
Unloading	41.856	0.2209533	0.4660041	0			0.2209533	0.4753534	0															0	0
