# Supplementary material for: Nanomechanical Properties of Rib Bones in Diabetic vs. Healthy Rat Models
Source: Nanomaterials (Basel). 2025 Oct 17;15(20):1582. doi: 10.3390/nano15201582 (PMC12566810; doi:10.3390/nano15201582)
Supplement: Supplementary file 1 [file nanomaterials-15-01582-s001.zip › Nanoindentation data/raw static/sample 33/BERK_10mN_DB_OX.007]

TD;BERK_10mN_DB_OX.007;0;0.0314857;0;0.03180116;0.5699921;-140:0:0;28/04/25:02:14:42;True;0.000258;; ;2;0;0;198.5016;Poly2/70%;1.120315;	t (sec)	P (raw)	ht (raw)	S	Lateral Force (mN)	Lateral Distance (um)	P (mN)	ht (um)	ADC 4/0	hc	a	dP/dh	E*(GPa)	H (GPa)	Position(um)	Friction	E (GPa)	Up (nJ)	Ue (nJ)	E1	E2	n1	n2	AE/C	AE/S	h corr	HV	HM	-	-
IC	0	0.02147796	0.001503043	0			0.02147796	0.03298874	0									0	0					0	0
Loading	0.768	0.04695753	0.008709129	0			0.04695753	0.04018271	0									0.0002461615	0					0	0
Loading	1.408	0.1210957	0.03973274	0			0.1210957	0.0711872	0									0.002851364	0					0	0
Loading	2.176	0.2471635	0.06759614	0			0.2471635	0.09901807	0									0.00797585	0					0	0
Loading	2.816	0.4192184	0.1023193	0			0.4192184	0.1336968	0									0.01953049	0					0	0
Loading	3.84	0.6438136	0.1460599	0			0.6438136	0.1773795	0									0.04274855	0					0	0
Loading	4.864	0.918035	0.2044066	0			0.918035	0.2356555	0									0.08825769	0					0	0
Loading	5.888	1.247825	0.2717335	0			1.247825	0.3028973	0									0.1610759	0					0	0
Loading	6.912	1.616447	0.3240681	0			1.616447	0.3551368	0									0.2358899	0					0	0
Loading	7.936	2.042455	0.3708147	0			2.042455	0.4017735	0									0.3212095	0					0	0
Loading	8.96	2.518941	0.4072721	0			2.518941	0.4381079	0									0.4040773	0					0	0
Loading	9.984	3.042626	0.4520153	0			3.042626	0.482716	0									0.5281227	0					0	0
Loading	11.008	3.619209	0.4842328	0			3.619209	0.5147848	0									0.6349412	0					0	0
Loading	12.16	4.245178	0.5184547	0			4.245178	0.5488451	0									0.7688729	0					0	0
Loading	13.184	4.916281	0.5563762	0			4.916281	0.5865935	0									0.9417881	0					0	0
Loading	14.336	5.640406	0.5935661	0			5.640406	0.6235965	0									1.137103	0					0	0
Loading	15.36	6.414154	0.6353412	0			6.414154	0.665172	0									1.38769	0					0	0
Loading	16.512	7.238254	0.6781181	0			7.238254	0.7077363	0									1.678243	0					0	0
Loading	17.664	8.115374	0.7197392	0			8.115374	0.7491311	0									1.996022	0					0	0
Loading	18.816	9.035079	0.7598183	0			9.035079	0.7889729	0									2.337675	0					0	0
Maximum	20.992	10.01157	0.80537	0			10.01157	0.8342727	0	0.7351674	2.175771	78.34071	17.411	0.6731719	-140		16.1098332092539	1.8525	0.9165794					0	0	0.8772429	63.64744	0.4812026
Unloading	22.016	9.52126	0.8011701	0			9.52126	0.8301993	0															0	0
Unloading	23.168	9.03229	0.7962756	0			9.03229	0.825431	0															0	0
Unloading	24.192	8.540525	0.7893769	0			8.540525	0.8186591	0															0	0
Unloading	25.216	8.051794	0.7820937	0			8.051794	0.811502	0															0	0
Unloading	26.368	7.565005	0.7740002	0			7.565005	0.8035342	0															0	0
Unloading	27.392	7.074574	0.7669482	0			7.074574	0.7966087	0															0	0
Unloading	28.416	6.58305	0.7574676	0			6.58305	0.7872549	0															0	0
Unloading	29.568	6.094802	0.7475246	0			6.094802	0.7774379	0															0	0
Unloading	30.592	5.604854	0.7385073	0			5.604854	0.7685469	0															0	0
Unloading	31.616	5.113571	0.7291418	0			5.113571	0.7593082	0															0	0
Unloading	32.64	4.623016	0.7198543	0			4.623016	0.7501472	0															0	0
Unloading	33.664	4.139375	0.7080621	0			4.139375	0.7384799	0															0	0
Unloading	34.688	3.647117	0.6970403	0			3.647117	0.727585	0															0	0
Unloading	35.712	3.156803	0.6842455	0			3.156803	0.7149168	0															0	0
Unloading	36.736	2.670125	0.6696012	0			2.670125	0.700398	0															0	0
Unloading	37.632	2.175319	0.6551881	0			2.175319	0.6861125	0															0	0
Unloading	38.656	1.688153	0.6375378	0			1.688153	0.6685879	0															0	0
Unloading	39.68	1.199292	0.6132588	0			1.199292	0.644435	0															0	0
Unloading	40.704	0.7090923	0.5842396	0			0.7090923	0.6155424	0															0	0
Unloading	41.6	0.2198629	0.5438125	0			0.2198629	0.5752414	0															0	0
