# Supplementary material for: Nanomechanical Properties of Rib Bones in Diabetic vs. Healthy Rat Models
Source: Nanomaterials (Basel). 2025 Oct 17;15(20):1582. doi: 10.3390/nano15201582 (PMC12566810; doi:10.3390/nano15201582)
Supplement: Supplementary file 1 [file nanomaterials-15-01582-s001.zip › Nanoindentation data/raw static/sample 33/BERK_10mN_DB_OX.008]

TD;BERK_10mN_DB_OX.008;0;0.03613198;0;0.03703414;0.6721482;-160:0:0;28/04/25:02:16:18;True;0.000258;; ;2;0;0;106.773;Poly2/70%;1.079635;	t (sec)	P (raw)	ht (raw)	S	Lateral Force (mN)	Lateral Distance (um)	P (mN)	ht (um)	ADC 4/0	hc	a	dP/dh	E*(GPa)	H (GPa)	Position(um)	Friction	E (GPa)	Up (nJ)	Ue (nJ)	E1	E2	n1	n2	AE/C	AE/S	h corr	HV	HM	-	-
IC	0	0.02584491	0.000886596	0			0.02584491	0.03701858	0									0	0					0	0
Loading	0.768	0.04926088	0.006782732	0			0.04926088	0.042902	0									0.0002209395	0					0	0
Loading	1.408	0.1252172	0.03113965	0			0.1252172	0.06723933	0									0.002344105	0					0	0
Loading	2.176	0.2489816	0.06135281	0			0.2489816	0.09742056	0									0.007990994	0					0	0
Loading	3.072	0.4228575	0.09973752	0			0.4228575	0.1357604	0									0.0208701	0					0	0
Loading	4.096	0.6480578	0.1403188	0			0.6480578	0.1762836	0									0.04256856	0					0	0
Loading	4.992	0.9225219	0.1818628	0			0.9225219	0.2177568	0									0.07513703	0					0	0
Loading	6.016	1.247705	0.2257964	0			1.247705	0.2616065	0									0.122719	0					0	0
Loading	7.04	1.622024	0.2720807	0			1.622024	0.3077942	0									0.188992	0					0	0
Loading	8.064	2.045852	0.3227971	0			2.045852	0.3584012	0									0.2818021	0					0	0
Loading	9.216	2.521004	0.3793325	0			2.521004	0.4148141	0									0.4106169	0					0	0
Loading	10.24	3.042989	0.4417641	0			3.042989	0.477111	0									0.5839267	0					0	0
Loading	11.264	3.619209	0.5105161	0			3.619209	0.5457143	0									0.8124511	0					0	0
Loading	12.416	4.243477	0.5792681	0			4.243477	0.6143053	0									1.082106	0					0	0
Loading	13.44	4.919919	0.6398504	0			4.919919	0.674713	0									1.358876	0					0	0
Loading	14.592	5.643559	0.6992378	0			5.643559	0.7339138	0									1.671559	0					0	0
Loading	15.616	6.418035	0.7543464	0			6.418035	0.7888225	0									2.002702	0					0	0
Loading	16.768	7.242742	0.8099191	0			7.242742	0.8441825	0									2.380832	0					0	0
Loading	17.92	8.112339	0.8683038	0			8.112339	0.9023428	0									2.82736	0					0	0
Loading	19.072	9.040053	0.9279605	0			9.040053	0.9617602	0									3.336936	0					0	0
Maximum	21.248	10.01363	1.004651	0			10.01363	1.038199	0	0.9009299	2.617497	56.57191	10.45115	0.4652316	-160		9.60568719943261	2.805652	1.259503					0	0	1.073385	43.98698	0.3214743
Unloading	22.4	9.523928	1.000835	0			9.523928	1.03451	0															0	0
Unloading	23.424	9.033258	0.9918562	0			9.033258	1.025658	0															0	0
Unloading	24.576	8.546712	0.9841488	0			8.546712	1.018076	0															0	0
Unloading	25.6	8.053735	0.9737054	0			8.053735	1.00776	0															0	0
Unloading	26.624	7.564761	0.9619123	0			7.564761	0.9960926	0															0	0
Unloading	27.776	7.076392	0.951507	0			7.076392	0.9858133	0															0	0
Unloading	28.8	6.584383	0.9392905	0			6.584383	0.9737237	0															0	0
Unloading	29.824	6.098319	0.9263034	0			6.098319	0.960862	0															0	0
Unloading	30.848	5.609099	0.9135085	0			5.609099	0.9481933	0															0	0
Unloading	32	5.116603	0.8997508	0			5.116603	0.9345627	0															0	0
Unloading	33.024	4.627747	0.8858771	0			4.627747	0.9208151	0															0	0
Unloading	34.048	4.139617	0.8701532	0			4.139617	0.9052172	0															0	0
Unloading	35.072	3.650514	0.8540059	0			3.650514	0.889196	0															0	0
Unloading	36.096	3.158499	0.8361634	0			3.158499	0.8714805	0															0	0
Unloading	37.12	2.671458	0.8164697	0			2.671458	0.8519125	0															0	0
Unloading	38.016	2.180899	0.7960835	0			2.180899	0.8316528	0															0	0
Unloading	39.04	1.692763	0.7712261	0			1.692763	0.8069214	0															0	0
Unloading	40.064	1.202323	0.7432476	0			1.202323	0.7790694	0															0	0
Unloading	41.088	0.7127314	0.7078699	0			0.7127314	0.743818	0															0	0
Unloading	42.112	0.2245952	0.6542634	0			0.2245952	0.6903374	0															0	0
