# Supplementary material for: Nanomechanical Properties of Rib Bones in Diabetic vs. Healthy Rat Models
Source: Nanomaterials (Basel). 2025 Oct 17;15(20):1582. doi: 10.3390/nano15201582 (PMC12566810; doi:10.3390/nano15201582)
Supplement: Supplementary file 1 [file nanomaterials-15-01582-s001.zip › Nanoindentation data/raw static/sample 33/BERK_10mN_DB_OX.009]

TD;BERK_10mN_DB_OX.009;0;0.004829287;0;0.01844108;0.3922541;-180:0:0;28/04/25:02:17:54;True;0.000258;; ;2;0;0;94.7882;Poly2/70%;1.161361;	t (sec)	P (raw)	ht (raw)	S	Lateral Force (mN)	Lateral Distance (um)	P (mN)	ht (um)	ADC 4/0	hc	a	dP/dh	E*(GPa)	H (GPa)	Position(um)	Friction	E (GPa)	Up (nJ)	Ue (nJ)	E1	E2	n1	n2	AE/C	AE/S	h corr	HV	HM	-	-
IC	0	0.01844108	-0.001811267	0			0.01844108	0.00301802	0									0	0					0	0
Loading	0.64	0.04465132	0.00462426	0			0.04465132	0.009442028	0									0.000202653	0					0	0
Loading	1.408	0.119152	0.02439499	0			0.119152	0.02919354	0									0.001820335	0					0	0
Loading	2.048	0.2430392	0.04929129	0			0.2430392	0.05405787	0									0.006323155	0					0	0
Loading	3.072	0.4237081	0.08123866	0			0.4237081	0.08595863	0									0.01695803	0					0	0
Loading	3.968	0.6446613	0.1152294	0			0.6446613	0.1198924	0									0.03508493	0					0	0
Loading	4.992	0.918152	0.1484106	0			0.918152	0.153003	0									0.06095777	0					0	0
Loading	6.016	1.242	0.1832108	0			1.242	0.1877197	0									0.09845445	0					0	0
Loading	6.912	1.616567	0.2133478	0			1.616567	0.21776	0									0.1413905	0					0	0
Loading	7.936	2.04209	0.2456043	0			2.04209	0.2499067	0									0.2001974	0					0	0
Loading	8.96	2.51712	0.2802885	0			2.51712	0.2844684	0									0.2789845	0					0	0
Loading	9.984	3.041776	0.3165918	0			3.041776	0.3206363	0									0.3795113	0					0	0
Loading	11.136	3.618724	0.3533964	0			3.618724	0.3572921	0									0.5015842	0					0	0
Loading	12.16	4.242872	0.395634	0			4.242872	0.3993686	0									0.6669785	0					0	0
Loading	13.312	4.916887	0.4366775	0			4.916887	0.4402382	0									0.8541563	0					0	0
Loading	14.336	5.638584	0.4851194	0			5.638584	0.4884939	0									1.108837	0					0	0
Loading	15.488	6.414273	0.5342557	0			6.414273	0.5374301	0									1.403748	0					0	0
Loading	16.64	7.239465	0.5854344	0			7.239465	0.5883959	0									1.751684	0					0	0
Loading	17.792	8.11246	0.6389638	0			8.11246	0.6417001	0									2.160845	0					0	0
Loading	18.944	9.041144	0.6959996	0			9.041144	0.6984963	0									2.647975	0					0	0
Maximum	21.12	10.01035	0.7692608	0			10.01035	0.7715074	0	0.6292874	1.896222	54.58464	13.91972	0.8861777	-180		12.8362828104081	2.057545	1.285915					0	0	0.8203806	83.78683	0.5501537
Unloading	22.144	9.52138	0.7645205	0			9.52138	0.7668933	0															0	0
Unloading	23.296	9.028283	0.7564667	0			9.028283	0.7589667	0															0	0
Unloading	24.32	8.541009	0.7465619	0			8.541009	0.7491876	0															0	0
Unloading	25.472	8.051794	0.7351159	0			8.051794	0.7378678	0															0	0
Unloading	26.496	7.561727	0.7249808	0			7.561727	0.7278591	0															0	0
Unloading	27.52	7.07433	0.7123781	0			7.07433	0.7153822	0															0	0
Unloading	28.672	6.584021	0.7012413	0			6.584021	0.7043719	0															0	0
Unloading	29.696	6.094073	0.6877148	0			6.094073	0.6909719	0															0	0
Unloading	30.72	5.602427	0.6758835	0			5.602427	0.6792673	0															0	0
Unloading	31.744	5.114784	0.6619328	0			5.114784	0.6654425	0															0	0
Unloading	32.768	4.624228	0.6477889	0			4.624228	0.6514251	0															0	0
Unloading	33.92	4.138402	0.6328745	0			4.138402	0.6366361	0															0	0
Unloading	34.944	3.646147	0.6140294	0			3.646147	0.617918	0															0	0
Unloading	35.84	3.158014	0.5956085	0			3.158014	0.599623	0															0	0
Unloading	36.864	2.667212	0.5752603	0			2.667212	0.5794014	0															0	0
Unloading	37.888	2.178108	0.5529087	0			2.178108	0.5571761	0															0	0
Unloading	38.912	1.687183	0.5302089	0			1.687183	0.5346029	0															0	0
Unloading	39.936	1.199169	0.5041577	0			1.199169	0.5086776	0															0	0
Unloading	40.96	0.7077565	0.4703591	0			0.7077565	0.4750058	0															0	0
Unloading	41.984	0.2174369	0.4240368	0			0.2174369	0.42881	0															0	0
