# Supplementary material for: Nanomechanical Properties of Rib Bones in Diabetic vs. Healthy Rat Models
Source: Nanomaterials (Basel). 2025 Oct 17;15(20):1582. doi: 10.3390/nano15201582 (PMC12566810; doi:10.3390/nano15201582)
Supplement: Supplementary file 1 [file nanomaterials-15-01582-s001.zip › Nanoindentation data/raw static/sample 33/BERK_10mN_DB_OX.010]

TD;BERK_10mN_DB_OX.010;0;0.01056414;0;0.01783884;1.036129;-200:0:0;28/04/25:02:19:33;True;0.000258;; ;2;0;0;120.2698;Poly2/70%;1.024342;	t (sec)	P (raw)	ht (raw)	S	Lateral Force (mN)	Lateral Distance (um)	P (mN)	ht (um)	ADC 4/0	hc	a	dP/dh	E*(GPa)	H (GPa)	Position(um)	Friction	E (GPa)	Up (nJ)	Ue (nJ)	E1	E2	n1	n2	AE/C	AE/S	h corr	HV	HM	-	-
IC	0	0.01783884	0.0006554283	0			0.01783884	0.01121957	0									0	0					0	0
Loading	0.768	0.04210536	0.009904855	0			0.04210536	0.02045813	0									0.0002768991	0					0	0
Loading	1.408	0.1174538	0.05761514	0			0.1174538	0.06814898	0									0.004081655	0					0	0
Loading	2.432	0.2435244	0.1685285	0			0.2435244	0.1790298	0									0.02409443	0					0	0
Loading	3.456	0.413881	0.2880358	0			0.413881	0.2984932	0									0.06336237	0					0	0
Loading	4.48	0.6393239	0.3816832	0			0.6393239	0.3920824	0									0.1126467	0					0	0
Loading	5.504	0.9157288	0.444462	0			0.9157288	0.4547899	0									0.1614034	0					0	0
Loading	6.528	1.242365	0.5091672	0			1.242365	0.5194108	0									0.2311324	0					0	0
Loading	7.552	1.614138	0.5784966	0			1.614138	0.5886443	0									0.3300153	0					0	0
Loading	8.576	2.041362	0.6481742	0			2.041362	0.6582117	0									0.4571671	0					0	0
Loading	9.728	2.515544	0.718082	0			2.515544	0.7279971	0									0.6161699	0					0	0
Loading	10.752	3.038014	0.788183	0			3.038014	0.7979633	0									0.8104506	0					0	0
Loading	11.776	3.614599	0.8521176	0			3.614599	0.8617492	0									1.022622	0					0	0
Loading	12.928	4.241539	0.9162064	0			4.241539	0.9256762	0									1.273732	0					0	0
Loading	13.952	4.912763	0.9846882	0			4.912763	0.9939849	0									1.586391	0					0	0
Loading	15.104	5.637372	1.051243	0			5.637372	1.060353	0									1.936487	0					0	0
Loading	16.256	6.41197	1.118029	0			6.41197	1.126939	0									2.337646	0					0	0
Loading	17.28	7.239224	1.180691	0			7.239224	1.189387	0									2.763891	0					0	0
Loading	18.432	8.1087	1.244395	0			8.1087	1.252867	0									3.251034	0					0	0
Loading	19.584	9.031439	1.308405	0			9.031439	1.316639	0									3.797564	0					0	0
Maximum	21.76	10.01035	1.3913	0			10.01035	1.399281	0	1.263099	3.574511	57.00478	7.711593	0.2493826	-200		7.06921374486661	3.231774	1.352617					0	0	1.414562	23.57877	0.1850423
Unloading	22.912	9.51835	1.38972	0			9.51835	1.397828	0															0	0
Unloading	23.936	9.029256	1.381511	0			9.029256	1.389745	0															0	0
Unloading	25.088	8.540647	1.373612	0			8.540647	1.381973	0															0	0
Unloading	26.112	8.049368	1.362821	0			8.049368	1.371308	0															0	0
Unloading	27.264	7.561607	1.352454	0			7.561607	1.361067	0															0	0
Unloading	28.288	7.070812	1.340777	0			7.070812	1.349517	0															0	0
Unloading	29.312	6.581109	1.326595	0			6.581109	1.335461	0															0	0
Unloading	30.336	6.091041	1.315188	0			6.091041	1.324181	0															0	0
Unloading	31.488	5.605219	1.301045	0			5.605219	1.310163	0															0	0
Unloading	32.512	5.112236	1.286169	0			5.112236	1.295414	0															0	0
Unloading	33.536	4.620103	1.271911	0			4.620103	1.281283	0															0	0
Unloading	34.56	4.136218	1.254299	0			4.136218	1.263796	0															0	0
Unloading	35.584	3.644449	1.23503	0			3.644449	1.244654	0															0	0
Unloading	36.608	3.157774	1.212755	0			3.157774	1.222504	0															0	0
Unloading	37.632	2.665271	1.189324	0			2.665271	1.199201	0															0	0
Unloading	38.656	2.175927	1.162463	0			2.175927	1.172466	0															0	0
Unloading	39.68	1.685607	1.130631	0			1.685607	1.14076	0															0	0
Unloading	40.576	1.196501	1.096486	0			1.196501	1.106741	0															0	0
Unloading	41.6	0.7055731	1.049894	0			0.7055731	1.060276	0															0	0
Unloading	42.624	0.2219265	0.9813349	0			0.2219265	0.9918418	0															0	0
