# Supplementary material for: Nanomechanical Properties of Rib Bones in Diabetic vs. Healthy Rat Models
Source: Nanomaterials (Basel). 2025 Oct 17;15(20):1582. doi: 10.3390/nano15201582 (PMC12566810; doi:10.3390/nano15201582)
Supplement: Supplementary file 1 [file nanomaterials-15-01582-s001.zip › Nanoindentation data/raw static/sample 33/BERK_10mN_DB_OX.011]

TD;BERK_10mN_DB_OX.011;0;-0.5093326;0;0;0.5673393;-220:0:0;28/04/25:02:21:09;True;0.000258;; ;2;0;0;139.8259;Poly2/70%;1.101999;	t (sec)	P (raw)	ht (raw)	S	Lateral Force (mN)	Lateral Distance (um)	P (mN)	ht (um)	ADC 4/0	hc	a	dP/dh	E*(GPa)	H (GPa)	Position(um)	Friction	E (GPa)	Up (nJ)	Ue (nJ)	E1	E2	n1	n2	AE/C	AE/S	h corr	HV	HM	-	-
IC	0	0.02584491	-0.001965378	0			0.02584491	-0.511298	0									-0.006607225	0.006607225					0	0
Loading	0.768	0.04003891	0.06478316	0			0.04003891	-0.4445598	0									0.002198483	0					0	0
Loading	2.176	0.122794	0.544738	0			0.122794	0.03537369	0									0.04127297	0					0	0
Loading	2.816	0.2480112	0.5775729	0			0.2480112	0.06817627	0									0.04735465	0					0	0
Loading	3.584	0.4222524	0.612064	0			0.4222524	0.1026224	0									0.05889864	0					0	0
Loading	4.48	0.6458743	0.6542245	0			0.6458743	0.1447253	0									0.08138426	0					0	0
Loading	5.504	0.920581	0.6943425	0			0.920581	0.1847724	0									0.1127503	0					0	0
Loading	6.4	1.246732	0.7387775	0			1.246732	0.2291232	0									0.1608113	0					0	0
Loading	7.424	1.620326	0.7866799	0			1.620326	0.2769293	0									0.2293427	0					0	0
Loading	8.448	2.043911	0.8379357	0			2.043911	0.3280758	0									0.3230492	0					0	0
Loading	9.472	2.521002	0.8873031	0			2.521002	0.3773201	0									0.4354472	0					0	0
Loading	10.496	3.047113	0.9367848	0			3.047113	0.4266661	0									0.5728293	0					0	0
Loading	11.648	3.617996	0.9869228	0			3.617996	0.4766567	0									0.7394257	0					0	0
Loading	12.672	4.244327	1.033361	0			4.244327	0.5229333	0									0.9213464	0					0	0
Loading	13.696	4.916643	1.081842	0			4.916643	0.5712408	0									1.142618	0					0	0
Loading	14.848	5.642103	1.128473	0			5.642103	0.6176848	0									1.387813	0					0	0
Loading	15.872	6.416093	1.176721	0			6.416093	0.665733	0									1.677501	0					0	0
Loading	17.024	7.240678	1.226936	0			7.240678	0.7157353	0									2.018936	0					0	0
Loading	18.176	8.115493	1.279965	0			8.115493	0.7685387	0									2.424365	0					0	0
Loading	19.328	9.035685	1.334226	0			9.035685	0.8225622	0									2.887648	0					0	0
Maximum	21.504	10.01108	1.405559	0			10.01108	0.8936434	0	0.7712793	2.26391	63.44669	13.55187	0.6217458	-220		12.492651450194	2.391315	1.173266					0	0	0.9320234	58.78517	0.4262779
Unloading	22.656	9.519925	1.401628	0			9.519925	0.8898392	0															0	0
Unloading	23.68	9.032772	1.394808	0			9.032772	0.883145	0															0	0
Unloading	24.832	8.541738	1.386791	0			8.541738	0.8752546	0															0	0
Unloading	25.856	8.0524	1.377002	0			8.0524	0.8655919	0															0	0
Unloading	27.008	7.56391	1.367407	0			7.56391	0.8561229	0															0	0
Unloading	28.032	7.073237	1.357117	0			7.073237	0.8459596	0															0	0
Unloading	29.056	6.587053	1.346134	0			6.587053	0.8351019	0															0	0
Unloading	30.208	6.095772	1.334997	0			6.095772	0.8240917	0															0	0
Unloading	31.232	5.60643	1.323166	0			5.60643	0.8123869	0															0	0
Unloading	32.256	5.115874	1.310987	0			5.115874	0.8003345	0															0	0
Unloading	33.28	4.625319	1.298308	0			4.625319	0.7877821	0															0	0
Unloading	34.432	4.139252	1.282623	0			4.139252	0.7722226	0															0	0
Unloading	35.456	3.648208	1.265706	0			3.648208	0.7554321	0															0	0
Unloading	36.48	3.157043	1.248325	0			3.157043	0.7381778	0															0	0
Unloading	37.504	2.670245	1.228093	0			2.670245	0.7180715	0															0	0
Unloading	38.4	2.17726	1.208091	0			2.17726	0.6981967	0															0	0
Unloading	39.424	1.690217	1.18285	0			1.690217	0.6730813	0															0	0
Unloading	40.448	1.19577	1.156297	0			1.19577	0.6466559	0															0	0
Unloading	41.472	0.7101826	1.123694	0			0.7101826	0.6141781	0															0	0
Unloading	42.496	0.2236219	1.077949	0			0.2236219	0.5685588	0															0	0
