# Supplementary material for: Nanomechanical Properties of Rib Bones in Diabetic vs. Healthy Rat Models
Source: Nanomaterials (Basel). 2025 Oct 17;15(20):1582. doi: 10.3390/nano15201582 (PMC12566810; doi:10.3390/nano15201582)
Supplement: Supplementary file 1 [file nanomaterials-15-01582-s001.zip › Nanoindentation data/raw static/sample 33/BERK_10mN_DB_OX.012]

TD;BERK_10mN_DB_OX.012;0;0;0;0;0.658115;-240:0:0;28/04/25:02:22:44;True;0.000258;; ;2;0;0;144.4641;Poly2/70%;1.09918;	t (sec)	P (raw)	ht (raw)	S	Lateral Force (mN)	Lateral Distance (um)	P (mN)	ht (um)	ADC 4/0	hc	a	dP/dh	E*(GPa)	H (GPa)	Position(um)	Friction	E (GPa)	Up (nJ)	Ue (nJ)	E1	E2	n1	n2	AE/C	AE/S	h corr	HV	HM	-	-
IC	0	0.02341597	0.0004623354	0			0.02341597	0.0004623354	0									0	0					0	0
Loading	0.64	0.04853305	0.009094409	0			0.04853305	0.009081887	0									0.0003100841	0					0	0
Loading	1.408	0.124007	0.04994491	0			0.124007	0.04991292	0									0.003832578	0					0	0
Loading	2.048	0.2466783	0.09349328	0			0.2466783	0.09342964	0									0.01189808	0					0	0
Loading	3.072	0.4198235	0.1423993	0			0.4198235	0.142291	0									0.02818117	0					0	0
Loading	3.968	0.6457545	0.1842515	0			0.6457545	0.1840849	0									0.05044851	0					0	0
Loading	4.992	0.9166964	0.2230596	0			0.9166964	0.2228231	0									0.08071177	0					0	0
Loading	6.016	1.244306	0.2680339	0			1.244306	0.2677129	0									0.1292153	0					0	0
Loading	7.04	1.619113	0.3152819	0			1.619113	0.3148642	0									0.1967222	0					0	0
Loading	8.064	2.045975	0.3668459	0			2.045975	0.366318	0									0.2910136	0					0	0
Loading	9.088	2.518821	0.4145562	0			2.518821	0.4139063	0									0.3996291	0					0	0
Loading	10.24	3.043716	0.4680846	0			3.043716	0.4672993	0									0.5481293	0					0	0
Loading	11.264	3.62091	0.5243118	0			3.62091	0.5233776	0									0.7349997	0					0	0
Loading	12.288	4.244812	0.5807322	0			4.244812	0.5796371	0									0.9562606	0					0	0
Loading	13.44	4.917251	0.6385014	0			4.917251	0.6372328	0									1.220108	0					0	0
Loading	14.592	5.640041	0.7006248	0			5.640041	0.6991697	0									1.547051	0					0	0
Loading	15.616	6.41488	0.7550399	0			6.41488	0.7533848	0									1.873831	0					0	0
Loading	16.768	7.240193	0.8108038	0			7.240193	0.8089358	0									2.253107	0					0	0
Loading	17.92	8.11149	0.8629081	0			8.11149	0.8608153	0									2.651326	0					0	0
Loading	19.072	9.03714	0.9138938	0			9.03714	0.9115623	0									3.086447	0					0	0
Maximum	21.248	10.01084	0.9717002	0			10.01084	0.9691174	0	0.8524915	2.499086	66.56674	12.88029	0.5102209	-240		11.8659060689965	2.57289	1.061711					0	0	1.010393	48.24066	0.3627063
Unloading	22.272	9.522231	0.9682707	0			9.522231	0.965814	0															0	0
Unloading	23.424	9.030831	0.9621044	0			9.030831	0.9597744	0															0	0
Unloading	24.576	8.54016	0.9536256	0			8.54016	0.9514223	0															0	0
Unloading	25.6	8.050824	0.9458801	0			8.050824	0.943803	0															0	0
Unloading	26.752	7.56294	0.9358601	0			7.56294	0.9339089	0															0	0
Unloading	27.776	7.074088	0.9265336	0			7.074088	0.9247085	0															0	0
Unloading	28.8	6.585234	0.915589	0			6.585234	0.91389	0															0	0
Unloading	29.952	6.093709	0.9062625	0			6.093709	0.9046903	0															0	0
Unloading	30.976	5.604126	0.8947014	0			5.604126	0.8932555	0															0	0
Unloading	32	5.116968	0.8836797	0			5.116968	0.8823595	0															0	0
Unloading	33.024	4.626532	0.8710779	0			4.626532	0.8698843	0															0	0
Unloading	34.048	4.139615	0.8593618	0			4.139615	0.8582938	0															0	0
Unloading	35.072	3.645299	0.84545	0			3.645299	0.8445095	0															0	0
Unloading	36.096	3.159592	0.829804	0			3.159592	0.8289889	0															0	0
Unloading	37.12	2.667334	0.8145424	0			2.667334	0.8138542	0															0	0
Unloading	38.144	2.178473	0.7973164	0			2.178473	0.7967543	0															0	0
Unloading	39.168	1.689609	0.7747707	0			1.689609	0.7743347	0															0	0
Unloading	40.064	1.198927	0.7504917	0			1.198927	0.7501823	0															0	0
Unloading	41.088	0.7111559	0.7169643	0			0.7111559	0.7167808	0															0	0
Unloading	42.112	0.2214413	0.6716826	0			0.2214413	0.6716254	0															0	0
