# Supplementary material for: Nanomechanical Properties of Rib Bones in Diabetic vs. Healthy Rat Models
Source: Nanomaterials (Basel). 2025 Oct 17;15(20):1582. doi: 10.3390/nano15201582 (PMC12566810; doi:10.3390/nano15201582)
Supplement: Supplementary file 1 [file nanomaterials-15-01582-s001.zip › Nanoindentation data/raw static/sample 33/BERK_10mN_DB_OX.013]

TD;BERK_10mN_DB_OX.013;0;0;0;0;0.6571485;-260:0:0;28/04/25:02:24:17;True;0.000258;; ;2;0;0;195.1164;Poly2/70%;1.10145;	t (sec)	P (raw)	ht (raw)	S	Lateral Force (mN)	Lateral Distance (um)	P (mN)	ht (um)	ADC 4/0	hc	a	dP/dh	E*(GPa)	H (GPa)	Position(um)	Friction	E (GPa)	Up (nJ)	Ue (nJ)	E1	E2	n1	n2	AE/C	AE/S	h corr	HV	HM	-	-
IC	0	0.0247546	0.0008485214	0			0.0247546	0.0008485214	0									0	0					0	0
Loading	0.64	0.05108187	0.0292903	0			0.05108187	0.02927712	0									0.001077962	0					0	0
Loading	1.664	0.1249775	0.1221282	0			0.1249775	0.122096	0									0.009248779	0					0	0
Loading	2.432	0.2477686	0.1719579	0			0.2477686	0.171894	0									0.01852978	0					0	0
Loading	3.328	0.425041	0.2195531	0			0.425041	0.2194434	0									0.03452563	0					0	0
Loading	4.352	0.647938	0.2521568	0			0.647938	0.2519896	0									0.05198633	0					0	0
Loading	5.248	0.9216741	0.2860704	0			0.9216741	0.2858326	0									0.07854652	0					0	0
Loading	6.272	1.246369	0.3165538	0			1.246369	0.3162322	0									0.1115003	0					0	0
Loading	7.296	1.621784	0.3525099	0			1.621784	0.3520915	0									0.1629253	0					0	0
Loading	8.32	2.049614	0.3878495	0			2.049614	0.3873207	0									0.2275955	0					0	0
Loading	9.344	2.521247	0.4307424	0			2.521247	0.4300919	0									0.3253461	0					0	0
Loading	10.368	3.042989	0.4778753	0			3.042989	0.4770902	0									0.456101	0					0	0
Loading	11.392	3.623213	0.5303249	0			3.623213	0.5293901	0									0.6304218	0					0	0
Loading	12.544	4.246028	0.5827755	0			4.246028	0.58168	0									0.8361627	0					0	0
Loading	13.568	4.917372	0.6351871	0			4.917372	0.6339184	0									1.075503	0					0	0
Loading	14.72	5.642709	0.6843615	0			5.642709	0.6829057	0									1.334158	0					0	0
Loading	15.744	6.417671	0.7311851	0			6.417671	0.7295293	0									1.615308	0					0	0
Loading	16.896	7.241286	0.7823639	0			7.241286	0.7804956	0									1.963381	0					0	0
Loading	18.048	8.113189	0.8331573	0			8.113189	0.8310641	0									2.351607	0					0	0
Loading	19.2	9.039204	0.888613	0			9.039204	0.8862809	0									2.825157	0					0	0
Maximum	21.376	10.01278	0.9580196	0			10.01278	0.9554363	0	0.8435783	2.475509	69.41761	13.55984	0.5200866	-260		12.5000914735577	2.197767	1.286164					0	0	0.9971933	49.17345	0.3724445
Unloading	22.528	9.524899	0.9552456	0			9.524899	0.9527882	0															0	0
Unloading	23.552	9.034593	0.9480386	0			9.034593	0.9457077	0															0	0
Unloading	24.704	8.541009	0.9413719	0			8.541009	0.9391683	0															0	0
Unloading	25.728	8.052886	0.9331632	0			8.052886	0.9310856	0															0	0
Unloading	26.88	7.569008	0.9226038	0			7.569008	0.920651	0															0	0
Unloading	27.904	7.075422	0.9139327	0			7.075422	0.9121072	0															0	0
Unloading	28.928	6.588268	0.9047993	0			6.588268	0.9030995	0															0	0
Unloading	29.952	6.095529	0.8933153	0			6.095529	0.8917426	0															0	0
Unloading	31.104	5.607644	0.8804433	0			5.607644	0.8789965	0															0	0
Unloading	32.128	5.117453	0.8653748	0			5.117453	0.8640545	0															0	0
Unloading	33.152	4.62811	0.848457	0			4.62811	0.8472629	0															0	0
Unloading	34.176	4.140223	0.8310378	0			4.140223	0.8299696	0															0	0
Unloading	35.2	3.651607	0.8100342	0			3.651607	0.8090921	0															0	0
Unloading	36.224	3.160685	0.7876825	0			3.160685	0.786867	0															0	0
Unloading	37.248	2.672914	0.761014	0			2.672914	0.7603244	0															0	0
Unloading	38.272	2.184538	0.7318787	0			2.184538	0.7313151	0															0	0
Unloading	39.296	1.690094	0.6985053	0			1.690094	0.6980692	0															0	0
Unloading	40.32	1.203536	0.6644756	0			1.203536	0.6641651	0															0	0
Unloading	41.216	0.7098202	0.6247048	0			0.7098202	0.6245217	0															0	0
Unloading	42.24	0.2239873	0.5736421	0			0.2239873	0.5735843	0															0	0
