# Supplementary material for: Nanomechanical Properties of Rib Bones in Diabetic vs. Healthy Rat Models
Source: Nanomaterials (Basel). 2025 Oct 17;15(20):1582. doi: 10.3390/nano15201582 (PMC12566810; doi:10.3390/nano15201582)
Supplement: Supplementary file 1 [file nanomaterials-15-01582-s001.zip › Nanoindentation data/raw static/sample 33/BERK_10mN_DB_OX.014]

TD;BERK_10mN_DB_OX.014;0;0;0;0;5.447746;-280:0:0;28/04/25:02:25:55;True;0.000258;; ;2;0;0;103.643;Poly2/70%;1.024342;	t (sec)	P (raw)	ht (raw)	S	Lateral Force (mN)	Lateral Distance (um)	P (mN)	ht (um)	ADC 4/0	hc	a	dP/dh	E*(GPa)	H (GPa)	Position(um)	Friction	E (GPa)	Up (nJ)	Ue (nJ)	E1	E2	n1	n2	AE/C	AE/S	h corr	HV	HM	-	-
IC	0	0.02620739	0.0003082236	0			0.02620739	0.0003082236	0									0	0					0	0
Loading	7.808	0.05678459	3.380945	0			0.05678459	3.38093	0									0.1402822	0					0	0
Loading	8.704	0.1309228	3.505573	0			0.1309228	3.505539	0									0.1519773	0					0	0
Loading	9.728	0.2561429	3.615789	0			0.2561429	3.615723	0									0.1733015	0					0	0
Loading	10.624	0.4272273	3.710551	0			0.4272273	3.710441	0									0.2056653	0					0	0
Loading	11.648	0.6512145	3.801768	0			0.6512145	3.8016	0									0.25482	0					0	0
Loading	12.672	0.9259184	3.923159	0			0.9259184	3.92292	0									0.3504889	0					0	0
Loading	13.696	1.249158	4.049714	0			1.249158	4.049392	0									0.4880323	0					0	0
Loading	14.848	1.623482	4.180392	0			1.623482	4.179973	0									0.6755883	0					0	0
Loading	15.872	2.048763	4.326331	0			2.048763	4.325802	0									0.9433477	0					0	0
Loading	17.152	2.524401	4.502675	0			2.524401	4.502024	0									1.346295	0					0	0
Loading	18.176	3.049419	4.645144	0			3.049419	4.644357	0									1.742964	0					0	0
Loading	19.328	3.623944	4.778828	0			3.623944	4.777893	0									2.18853	0					0	0
Loading	20.48	4.250395	4.906615	0			4.250395	4.905518	0									2.691012	0					0	0
Loading	21.632	4.921498	5.047544	0			4.921498	5.046274	0									3.336512	0					0	0
Loading	22.784	5.64817	5.188818	0			5.64817	5.187361	0									4.082131	0					0	0
Loading	23.936	6.420948	5.323658	0			6.420948	5.322001	0									4.894625	0					0	0
Loading	25.088	7.246261	5.453487	0			7.246261	5.451617	0									5.780368	0					0	0
Loading	26.24	8.115615	5.577921	0			8.115615	5.575827	0									6.73442	0					0	0
Loading	27.392	9.042966	5.708521	0			9.042966	5.706188	0									7.852826	0					0	0
Maximum	29.568	10.01848	5.864054	0			10.01848	5.861469	0	5.706323	16.14863	50.07757	1.499537	0.01222872	-280		1.36652045129535	7.657875	1.688931					0	0	5.930502	1.156208	0.01053621
Unloading	30.72	9.526598	5.865364	0			9.526598	5.862906	0															0	0
Unloading	31.744	9.036899	5.857965	0			9.036899	5.855633	0															0	0
Unloading	32.896	8.545378	5.848562	0			8.545378	5.846357	0															0	0
Unloading	33.92	8.056163	5.836385	0			8.056163	5.834306	0															0	0
Unloading	35.072	7.568645	5.824091	0			7.568645	5.822138	0															0	0
Unloading	36.096	7.080033	5.811066	0			7.080033	5.809239	0															0	0
Unloading	37.12	6.589117	5.795922	0			6.589117	5.794222	0															0	0
Unloading	38.272	6.101838	5.779274	0			6.101838	5.7777	0															0	0
Unloading	39.296	5.61092	5.762896	0			5.61092	5.761448	0															0	0
Unloading	40.32	5.119031	5.746017	0			5.119031	5.744696	0															0	0
Unloading	41.344	4.630658	5.725631	0			4.630658	5.724437	0															0	0
Unloading	42.368	4.141801	5.703357	0			4.141801	5.702289	0															0	0
Unloading	43.392	3.653671	5.673607	0			3.653671	5.672664	0															0	0
Unloading	44.416	3.164567	5.645938	0			3.164567	5.645122	0															0	0
Unloading	45.568	2.676071	5.611602	0			2.676071	5.610911	0															0	0
Unloading	46.592	2.183205	5.574915	0			2.183205	5.574352	0															0	0
Unloading	47.616	1.694826	5.532949	0			1.694826	5.532512	0															0	0
Unloading	48.64	1.204752	5.479268	0			1.204752	5.478957	0															0	0
Unloading	49.664	0.713582	5.419343	0			0.713582	5.419159	0															0	0
Unloading	50.688	0.22969	5.318185	0			0.22969	5.318126	0															0	0
