# Supplementary material for: Nanomechanical Properties of Rib Bones in Diabetic vs. Healthy Rat Models
Source: Nanomaterials (Basel). 2025 Oct 17;15(20):1582. doi: 10.3390/nano15201582 (PMC12566810; doi:10.3390/nano15201582)
Supplement: Supplementary file 1 [file nanomaterials-15-01582-s001.zip › Nanoindentation data/raw static/sample 33/BERK_10mN_DB_OX.015]

TD;BERK_10mN_DB_OX.015;0;0;0;0;10.08378;-300:0:0;28/04/25:02:27:37;True;0.000258;; ;2;0;0;101.6544;Poly2/70%;1.024342;	t (sec)	P (raw)	ht (raw)	S	Lateral Force (mN)	Lateral Distance (um)	P (mN)	ht (um)	ADC 4/0	hc	a	dP/dh	E*(GPa)	H (GPa)	Position(um)	Friction	E (GPa)	Up (nJ)	Ue (nJ)	E1	E2	n1	n2	AE/C	AE/S	h corr	HV	HM	-	-
IC	0	0.01917175	0.0001541118	0			0.01917175	0.0001541118	0									0	0					0	0
Loading	1.024	0.04271046	0.1129948	0			0.04271046	0.1129838	0									0.003491075	0					0	0
Loading	3.584	0.1162407	0.9619893	0			0.1162407	0.9619593	0									0.0709639	0					0	0
Loading	9.216	0.2498322	9.436511	0			0.2498322	9.436446	0									1.622104	0					0	0
Loading	9.984	0.4221297	9.460134	0			0.4221297	9.460025	0									1.630026	0					0	0
Loading	10.624	0.6481805	9.495703	0			0.6481805	9.495536	0									1.64903	0					0	0
Loading	11.52	0.9199731	9.537013	0			0.9199731	9.536776	0									1.681365	0					0	0
Loading	12.544	1.244671	9.585491	0			1.244671	9.58517	0									1.733743	0					0	0
Loading	13.568	1.618993	9.640829	0			1.618993	9.640411	0									1.81284	0					0	0
Loading	14.592	2.042698	9.695936	0			2.042698	9.695409	0									1.913531	0					0	0
Loading	15.616	2.520399	9.753278	0			2.520399	9.752627	0									2.044078	0					0	0
Loading	16.64	3.045657	9.811583	0			3.045657	9.810797	0									2.205965	0					0	0
Loading	17.664	3.61654	9.872932	0			3.61654	9.872	0									2.409838	0					0	0
Loading	18.688	4.244573	9.939215	0			4.244573	9.93812	0									2.669727	0					0	0
Loading	19.84	4.916281	10.00935	0			4.916281	10.00808	0									2.990172	0					0	0
Loading	20.992	5.641861	10.08604	0			5.641861	10.08458	0									3.394026	0					0	0
Loading	22.144	6.414275	10.16743	0			6.414275	10.16578	0									3.883503	0					0	0
Loading	23.168	7.239345	10.24981	0			7.239345	10.24794	0									4.444394	0					0	0
Loading	24.32	8.112218	10.33344	0			8.112218	10.33135	0									5.084632	0					0	0
Loading	25.472	9.035443	10.41367	0			9.035443	10.41134	0									5.770448	0					0	0
Maximum	27.648	10.00902	10.51097	0			10.00902	10.50839	0	10.34916	29.28763	48.74683	0.8048437	0.003714267	-300		0.732966836890282	4.783724	1.910863					0	0	10.63359	0.3511786	0.003274139
Unloading	28.8	9.521503	10.50743	0			9.521503	10.50497	0															0	0
Unloading	29.952	9.028285	10.50045	0			9.028285	10.49812	0															0	0
Unloading	30.976	8.54186	10.49132	0			8.54186	10.48912	0															0	0
Unloading	32	8.052522	10.47988	0			8.052522	10.4778	0															0	0
Unloading	33.152	7.560758	10.46943	0			7.560758	10.46748	0															0	0
Unloading	34.176	7.070934	10.45514	0			7.070934	10.45332	0															0	0
Unloading	35.2	6.585476	10.43891	0			6.585476	10.43721	0															0	0
Unloading	36.352	6.096015	10.42172	0			6.096015	10.42015	0															0	0
Unloading	37.376	5.604975	10.40084	0			5.604975	10.39939	0															0	0
Unloading	38.4	5.113935	10.38014	0			5.113935	10.37882	0															0	0
Unloading	39.424	4.62896	10.35517	0			4.62896	10.35398	0															0	0
Unloading	40.448	4.136461	10.32669	0			4.136461	10.32562	0															0	0
Unloading	41.6	3.646997	10.29448	0			3.646997	10.29354	0															0	0
Unloading	42.624	3.157528	10.2601	0			3.157528	10.25929	0															0	0
Unloading	43.648	2.667577	10.22184	0			2.667577	10.22115	0															0	0
Unloading	44.672	2.17738	10.17845	0			2.17738	10.17789	0															0	0
Unloading	45.696	1.688396	10.12719	0			1.688396	10.12675	0															0	0
Unloading	46.72	1.199169	10.066	0			1.199169	10.06569	0															0	0
Unloading	47.744	0.7063009	9.990814	0			0.7063009	9.990632	0															0	0
Unloading	48.768	0.220468	9.891776	0			0.220468	9.891719	0															0	0
