# Supplementary material for: Nanomechanical Properties of Rib Bones in Diabetic vs. Healthy Rat Models
Source: Nanomaterials (Basel). 2025 Oct 17;15(20):1582. doi: 10.3390/nano15201582 (PMC12566810; doi:10.3390/nano15201582)
Supplement: Supplementary file 1 [file nanomaterials-15-01582-s001.zip › Nanoindentation data/raw static/sample 33/BERK_10mN_DB_OX.016]

TD;BERK_10mN_DB_OX.016;0;0;0;0;4.950943;-320:0:0;28/04/25:02:29:16;True;0.000258;; ;2;0;0;84.4688;Poly2/70%;1.024342;	t (sec)	P (raw)	ht (raw)	S	Lateral Force (mN)	Lateral Distance (um)	P (mN)	ht (um)	ADC 4/0	hc	a	dP/dh	E*(GPa)	H (GPa)	Position(um)	Friction	E (GPa)	Up (nJ)	Ue (nJ)	E1	E2	n1	n2	AE/C	AE/S	h corr	HV	HM	-	-
IC	0	0.02098989	-0.001541118	0			0.02098989	-0.001541118	0									-1.617395E-05	1.617395E-05					0	0
Loading	11.008	0.04489393	4.112949	0			0.04489393	4.112937	0									0.1355388	0					0	0
Loading	11.648	0.1206077	4.169945	0			0.1206077	4.169914	0									0.1402536	0					0	0
Loading	12.416	0.245705	4.221161	0			0.245705	4.221097	0									0.1496282	0					0	0
Loading	13.312	0.418853	4.28729	0			0.418853	4.287182	0									0.1715868	0					0	0
Loading	14.336	0.6418699	4.358621	0			0.6418699	4.358456	0									0.2093879	0					0	0
Loading	15.36	0.9170617	4.430068	0			0.9170617	4.429832	0									0.2650229	0					0	0
Loading	16.384	1.239816	4.512228	0			1.239816	4.511908	0									0.353537	0					0	0
Loading	17.408	1.615959	4.59196	0			1.615959	4.591543	0									0.467247	0					0	0
Loading	18.432	2.042213	4.682175	0			2.042213	4.681648	0									0.632056	0					0	0
Loading	19.456	2.51809	4.763525	0			2.51809	4.762876	0									0.8172687	0					0	0
Loading	20.48	3.039347	4.829192	0			3.039347	4.828408	0									0.9993629	0					0	0
Loading	21.504	3.613629	4.883605	0			3.613629	4.882673	0									1.179875	0					0	0
Loading	22.656	4.239233	4.938058	0			4.239233	4.936964	0									1.393046	0					0	0
Loading	23.68	4.916038	4.995477	0			4.916038	4.994209	0									1.655092	0					0	0
Loading	24.832	5.638705	5.053667	0			5.638705	5.052212	0									1.961197	0					0	0
Loading	25.856	6.41306	5.117136	0			6.41306	5.115481	0									2.342447	0					0	0
Loading	27.008	7.236311	5.179258	0			7.236311	5.177391	0									2.764964	0					0	0
Loading	28.16	8.111126	5.24423	0			8.111126	5.242137	0									3.261806	0					0	0
Loading	29.312	9.034229	5.314521	0			9.034229	5.31219	0									3.862348	0					0	0
Maximum	31.488	10.00841	5.407933	0			10.00841	5.405351	0	5.234948	14.81466	45.54807	1.486715	0.0145155	-320		1.3548198581542	2.815049	1.934316					0	0	5.468682	1.37242	0.01237842
Unloading	32.512	9.517741	5.402191	0			9.517741	5.399735	0															0	0
Unloading	33.664	9.026707	5.392326	0			9.026707	5.389997	0															0	0
Unloading	34.688	8.540402	5.380148	0			8.540402	5.377944	0															0	0
Unloading	35.84	8.049367	5.36851	0			8.049367	5.366433	0															0	0
Unloading	36.864	7.560272	5.353751	0			7.560272	5.3518	0															0	0
Unloading	38.016	7.070204	5.341458	0			7.070204	5.339634	0															0	0
Unloading	39.04	6.581108	5.328085	0			6.581108	5.326387	0															0	0
Unloading	40.064	6.095165	5.31059	0			6.095165	5.309017	0															0	0
Unloading	41.088	5.603275	5.286081	0			5.603275	5.284635	0															0	0
Unloading	42.24	5.113812	5.263768	0			5.113812	5.262449	0															0	0
Unloading	43.264	4.623621	5.236099	0			4.623621	5.234906	0															0	0
Unloading	44.288	4.13452	5.209933	0			4.13452	5.208866	0															0	0
Unloading	45.312	3.641534	5.18288	0			3.641534	5.181941	0															0	0
Unloading	46.336	3.154009	5.143727	0			3.154009	5.142913	0															0	0
Unloading	47.36	2.665998	5.110046	0			2.665998	5.109358	0															0	0
Unloading	48.384	2.175562	5.067425	0			2.175562	5.066864	0															0	0
Unloading	49.408	1.686575	5.023763	0			1.686575	5.023328	0															0	0
Unloading	50.432	1.196501	4.975052	0			1.196501	4.974743	0															0	0
Unloading	51.328	0.7046027	4.924146	0			0.7046027	4.923965	0															0	0
Unloading	52.48	0.2167062	4.849539	0			0.2167062	4.849483	0															0	0
