# Supplementary material for: Nanomechanical Properties of Rib Bones in Diabetic vs. Healthy Rat Models
Source: Nanomaterials (Basel). 2025 Oct 17;15(20):1582. doi: 10.3390/nano15201582 (PMC12566810; doi:10.3390/nano15201582)
Supplement: Supplementary file 1 [file nanomaterials-15-01582-s001.zip › Nanoindentation data/raw static/sample 33/BERK_10mN_DB_OX.017]

TD;BERK_10mN_DB_OX.017;0;0.03308162;0;0.02448956;0.7096954;-340:0:0;28/04/25:02:31:03;True;0.000258;; ;2;0;0;41.95959;Poly2/70%;1.038981;	t (sec)	P (raw)	ht (raw)	S	Lateral Force (mN)	Lateral Distance (um)	P (mN)	ht (um)	ADC 4/0	hc	a	dP/dh	E*(GPa)	H (GPa)	Position(um)	Friction	E (GPa)	Up (nJ)	Ue (nJ)	E1	E2	n1	n2	AE/C	AE/S	h corr	HV	HM	-	-
IC	0	0.01795871	-0.0006164471	0			0.01795871	0.03246517	0									0	0					0	0
Loading	0.64	0.04441157	0.01441398	0			0.04441157	0.04748414	0									0.0004683687	0					0	0
Loading	1.408	0.1189123	0.04975363	0			0.1189123	0.08280458	0									0.003352704	0					0	0
Loading	2.048	0.2436443	0.09692453	0			0.2436443	0.1299433	0									0.01189793	0					0	0
Loading	2.944	0.4221297	0.1444417	0			0.4221297	0.1774144	0									0.02770044	0					0	0
Loading	3.968	0.64175	0.1962378	0			0.64175	0.2291539	0									0.05522275	0					0	0
Loading	4.992	0.9200987	0.2551239	0			0.9200987	0.2879682	0									0.1011523	0					0	0
Loading	6.016	1.244671	0.3133555	0			1.244671	0.346116	0									0.1640906	0					0	0
Loading	7.04	1.619358	0.3704303	0			1.619358	0.4030941	0									0.245684	0					0	0
Loading	8.064	2.042455	0.4205683	0			2.042455	0.4531229	0									0.3372821	0					0	0
Loading	9.088	2.517485	0.4753315	0			2.517485	0.5077636	0									0.4618613	0					0	0
Loading	10.24	3.041048	0.5336393	0			3.041048	0.5659363	0									0.6235387	0					0	0
Loading	11.264	3.615572	0.5941825	0			3.615572	0.6263313	0									0.824552	0					0	0
Loading	12.416	4.244453	0.6576938	0			4.244453	0.6896803	0									1.073514	0					0	0
Loading	13.44	4.915554	0.7260215	0			4.915554	0.7578349	0									1.385663	0					0	0
Loading	14.592	5.63798	0.8012861	0			5.63798	0.8329132	0									1.781833	0					0	0
Loading	15.616	6.413791	0.8801732	0			6.413791	0.9116001	0									2.255991	0					0	0
Loading	16.768	7.235585	0.9632222	0			7.235585	0.9944371	0									2.821328	0					0	0
Loading	17.92	8.110157	1.051166	0			8.110157	1.082155	0									3.494376	0					0	0
Loading	19.2	9.035079	1.146277	0			9.035079	1.177028	0									4.307685	0					0	0
Maximum	21.376	10.01108	1.285784	0			10.01108	1.316283	0	1.088813	3.103228	34.13013	5.318311	0.3309053	-340		4.86417974940358	3.553593	2.080229					0	0	1.337301	31.28662	0.207056
Unloading	22.528	9.520533	1.282085	0			9.520533	1.31271	0															0	0
Unloading	23.552	9.030834	1.270139	0			9.030834	1.300891	0															0	0
Unloading	24.704	8.541255	1.254839	0			8.541255	1.285717	0															0	0
Unloading	25.728	8.050219	1.238074	0			8.050219	1.269079	0															0	0
Unloading	26.88	7.561609	1.220078	0			7.561609	1.251209	0															0	0
Unloading	27.904	7.071177	1.199498	0			7.071177	1.230755	0															0	0
Unloading	28.928	6.582202	1.180576	0			6.582202	1.211959	0															0	0
Unloading	30.08	6.093104	1.158649	0			6.093104	1.190159	0															0	0
Unloading	31.104	5.606069	1.136026	0			5.606069	1.167661	0															0	0
Unloading	32.128	5.113451	1.113212	0			5.113451	1.144974	0															0	0
Unloading	33.152	4.62435	1.086853	0			4.62435	1.118742	0															0	0
Unloading	34.304	4.135128	1.059914	0			4.135128	1.091929	0															0	0
Unloading	35.328	3.646632	1.031204	0			3.646632	1.063345	0															0	0
Unloading	36.352	3.158259	1.001452	0			3.158259	1.033719	0															0	0
Unloading	37.376	2.6677	0.9681166	0			2.6677	1.00051	0															0	0
Unloading	38.272	2.176409	0.9332792	0			2.176409	0.9657993	0															0	0
Unloading	39.296	1.687063	0.8947404	0			1.687063	0.9273868	0															0	0
Unloading	40.32	1.19468	0.8543912	0			1.19468	0.8871646	0															0	0
Unloading	41.344	0.7086071	0.8024419	0			0.7086071	0.8353407	0															0	0
Unloading	42.368	0.2196203	0.7245575	0			0.2196203	0.7575824	0															0	0
