# Supplementary material for: Nanomechanical Properties of Rib Bones in Diabetic vs. Healthy Rat Models
Source: Nanomaterials (Basel). 2025 Oct 17;15(20):1582. doi: 10.3390/nano15201582 (PMC12566810; doi:10.3390/nano15201582)
Supplement: Supplementary file 1 [file nanomaterials-15-01582-s001.zip › Nanoindentation data/raw static/sample 33/BERK_10mN_DB_OX.018]

TD;BERK_10mN_DB_OX.018;0;0.01017818;0;0.01965697;0.9279791;-360:0:0;28/04/25:02:32:39;True;0.000258;; ;2;0;0;188.0947;Poly2/70%;1.034434;	t (sec)	P (raw)	ht (raw)	S	Lateral Force (mN)	Lateral Distance (um)	P (mN)	ht (um)	ADC 4/0	hc	a	dP/dh	E*(GPa)	H (GPa)	Position(um)	Friction	E (GPa)	Up (nJ)	Ue (nJ)	E1	E2	n1	n2	AE/C	AE/S	h corr	HV	HM	-	-
IC	0	0.01965697	0.0007705589	0			0.01965697	0.01094874	0									0	0					0	0
Loading	0.768	0.04283319	0.009711762	0			0.04283319	0.01987889	0									0.0002790233	0					0	0
Loading	1.408	0.1187895	0.04774836	0			0.1187895	0.05789589	0									0.003351228	0					0	0
Loading	2.432	0.2440096	0.1242476	0			0.2440096	0.1343628	0									0.01722229	0					0	0
Loading	3.456	0.4132759	0.2331176	0			0.4132759	0.2431892	0									0.0529873	0					0	0
Loading	4.48	0.6390813	0.3481938	0			0.6390813	0.3582071	0									0.1135073	0					0	0
Loading	5.504	0.9153635	0.4374091	0			0.9153635	0.4473511	0									0.182792	0					0	0
Loading	6.528	1.240667	0.4944069	0			1.240667	0.504265	0									0.244146	0					0	0
Loading	7.552	1.616082	0.5452384	0			1.616082	0.5549996	0									0.316614	0					0	0
Loading	8.576	2.039182	0.5981133	0			2.039182	0.6077654	0									0.4130504	0					0	0
Loading	9.6	2.516149	0.6499084	0			2.516149	0.6594375	0									0.5307422	0					0	0
Loading	10.752	3.037043	0.7044395	0			3.037043	0.7138342	0									0.68178	0					0	0
Loading	11.776	3.617028	0.7600884	0			3.617028	0.7693334	0									0.8664278	0					0	0
Loading	12.8	4.239963	0.8167779	0			4.239963	0.8258622	0									1.088501	0					0	0
Loading	13.952	4.913369	0.871232	0			4.913369	0.8801425	0									1.336924	0					0	0
Loading	14.976	5.6381	0.928538	0			5.6381	0.9372616	0									1.638269	0					0	0
Loading	16.128	6.413789	0.9859981	0			6.413789	0.9945216	0									1.983315	0					0	0
Loading	17.28	7.23607	1.042109	0			7.23607	1.05042	0									2.364817	0					0	0
Loading	18.432	8.109064	1.097373	0			8.109064	1.105459	0									2.787107	0					0	0
Loading	19.584	9.03326	1.153792	0			9.03326	1.16164	0									3.268644	0					0	0
Maximum	21.76	10.00999	1.22235	0			10.00999	1.229946	0	1.116708	3.175762	68.55275	10.43822	0.3159279	-360		9.59368405430906	2.57831	1.340719					0	0	1.24901	29.87053	0.2373382
Unloading	22.784	9.521869	1.218343	0			9.521869	1.226065	0															0	0
Unloading	23.936	9.026587	1.211714	0			9.026587	1.219563	0															0	0
Unloading	24.96	8.5364	1.203274	0			8.5364	1.21125	0															0	0
Unloading	26.112	8.047913	1.195837	0			8.047913	1.203939	0															0	0
Unloading	27.136	7.560273	1.185316	0			7.560273	1.193544	0															0	0
Unloading	28.288	7.07142	1.176375	0			7.07142	1.184729	0															0	0
Unloading	29.312	6.579896	1.166355	0			6.579896	1.174836	0															0	0
Unloading	30.336	6.092376	1.156605	0			6.092376	1.165211	0															0	0
Unloading	31.36	5.601823	1.141537	0			5.601823	1.15027	0															0	0
Unloading	32.384	5.111023	1.128434	0			5.111023	1.137293	0															0	0
Unloading	33.536	4.622046	1.111285	0			4.622046	1.120271	0															0	0
Unloading	34.56	4.134885	1.091784	0			4.134885	1.100895	0															0	0
Unloading	35.584	3.642388	1.068739	0			3.642388	1.077978	0															0	0
Unloading	36.608	3.156438	1.044961	0			3.156438	1.054325	0															0	0
Unloading	37.504	2.66321	1.019642	0			2.66321	1.029133	0															0	0
Unloading	38.528	2.174711	0.9886951	0			2.174711	0.9983122	0															0	0
Unloading	39.552	1.685002	0.9559001	0			1.685002	0.9656435	0															0	0
Unloading	40.576	1.193589	0.9182488	0			1.193589	0.9281191	0															0	0
Unloading	41.6	0.7065435	0.8730822	0			0.7065435	0.8830782	0															0	0
Unloading	42.624	0.2201056	0.8017484	0			0.2201056	0.8118698	0															0	0
