# Supplementary material for: Nanomechanical Properties of Rib Bones in Diabetic vs. Healthy Rat Models
Source: Nanomaterials (Basel). 2025 Oct 17;15(20):1582. doi: 10.3390/nano15201582 (PMC12566810; doi:10.3390/nano15201582)
Supplement: Supplementary file 1 [file nanomaterials-15-01582-s001.zip › Nanoindentation data/raw static/sample 33/BERK_10mN_DB_OX.019]

TD;BERK_10mN_DB_OX.019;0;0.03882995;0;0.04203012;0.5608753;-380:0:0;28/04/25:02:34:14;True;0.000258;; ;2;0;0;139.5346;Poly2/70%;1.101233;	t (sec)	P (raw)	ht (raw)	S	Lateral Force (mN)	Lateral Distance (um)	P (mN)	ht (um)	ADC 4/0	hc	a	dP/dh	E*(GPa)	H (GPa)	Position(um)	Friction	E (GPa)	Up (nJ)	Ue (nJ)	E1	E2	n1	n2	AE/C	AE/S	h corr	HV	HM	-	-
IC	0	0.02851645	-0.0004623354	0			0.02851645	0.03836761	0									0	0					0	0
Loading	0.64	0.05023416	0.004779278	0			0.05023416	0.04359627	0									0.0002058801	0					0	0
Loading	1.408	0.1274035	0.01680272	0			0.1274035	0.0555998	0									0.00127202	0					0	0
Loading	2.048	0.2517731	0.04069639	0			0.2517731	0.07946138	0									0.005795896	0					0	0
Loading	2.816	0.4222524	0.0699468	0			0.4222524	0.1086678	0									0.01563883	0					0	0
Loading	3.712	0.6480607	0.1077142	0			0.6480607	0.146377	0									0.03581915	0					0	0
Loading	4.736	0.9251934	0.1498755	0			0.9251934	0.1884668	0									0.06892813	0					0	0
Loading	5.76	1.248553	0.1886836	0			1.248553	0.2271914	0									0.1110169	0					0	0
Loading	6.784	1.621056	0.2296882	0			1.621056	0.2680999	0									0.1697126	0					0	0
Loading	7.808	2.051072	0.2703846	0			2.051072	0.3086854	0									0.2442301	0					0	0
Loading	8.832	2.521004	0.3134706	0			2.521004	0.3516501	0									0.342449	0					0	0
Loading	9.856	3.047721	0.3591385	0			3.047721	0.3971821	0									0.4692267	0					0	0
Loading	10.88	3.622851	0.4087371	0			3.622851	0.4466324	0									0.6341575	0					0	0
Loading	12.032	4.24882	0.4547512	0			4.24882	0.492485	0									0.8146257	0					0	0
Loading	13.056	4.920165	0.5055836	0			4.920165	0.5431441	0									1.046872	0					0	0
Loading	14.208	5.646837	0.5557987	0			5.646837	0.5931718	0									1.311193	0					0	0
Loading	15.36	6.417187	0.6071315	0			6.417187	0.6443058	0									1.619635	0					0	0
Loading	16.512	7.243107	0.6594271	0			7.243107	0.6963883	0									1.975366	0					0	0
Loading	17.664	8.116102	0.7148837	0			8.116102	0.7516196	0									2.39952	0					0	0
Loading	18.816	9.038841	0.7716114	0			9.038841	0.8081093	0									2.884059	0					0	0
Maximum	20.992	10.01472	0.8461444	0			10.01472	0.8823905	0	0.7618223	2.235374	64.41513	13.93437	0.6379529	-380		12.8499661007821	2.50255	1.08917					0	0	0.9200221	60.31754	0.4376307
Unloading	22.016	9.524658	0.8432924	0			9.524658	0.879665	0															0	0
Unloading	23.168	9.034595	0.8371642	0			9.034595	0.8736632	0															0	0
Unloading	24.192	8.542953	0.8296499	0			8.542953	0.8662758	0															0	0
Unloading	25.344	8.056407	0.8190135	0			8.056407	0.8557649	0															0	0
Unloading	26.368	7.568038	0.8101112	0			7.568038	0.8469886	0															0	0
Unloading	27.392	7.078336	0.7999752	0			7.078336	0.8369789	0															0	0
Unloading	28.544	6.58948	0.7890686	0			6.58948	0.8261984	0															0	0
Unloading	29.568	6.093832	0.7798201	0			6.093832	0.8170778	0															0	0
Unloading	30.592	5.612257	0.7674876	0			5.612257	0.8048695	0															0	0
Unloading	31.616	5.118062	0.7539611	0			5.118062	0.7914705	0															0	0
Unloading	32.64	4.629447	0.7426701	0			4.629447	0.7803056	0															0	0
Unloading	33.664	4.140711	0.7294129	0			4.140711	0.7671745	0															0	0
Unloading	34.688	3.651364	0.7153842	0			3.651364	0.7532721	0															0	0
Unloading	35.712	3.159715	0.7009711	0			3.159715	0.7389858	0															0	0
Unloading	36.736	2.673645	0.6845927	0			2.673645	0.7227328	0															0	0
Unloading	37.76	2.180779	0.6667882	0			2.180779	0.7050555	0															0	0
Unloading	38.784	1.694101	0.6450911	0			1.694101	0.683484	0															0	0
Unloading	39.68	1.202931	0.6204649	0			1.202931	0.6589845	0															0	0
Unloading	40.704	0.7169814	0.5865521	0			0.7169814	0.6251971	0															0	0
Unloading	41.728	0.2273867	0.5374539	0			0.2273867	0.5762252	0															0	0
