# Supplementary material for: Nanomechanical Properties of Rib Bones in Diabetic vs. Healthy Rat Models
Source: Nanomaterials (Basel). 2025 Oct 17;15(20):1582. doi: 10.3390/nano15201582 (PMC12566810; doi:10.3390/nano15201582)
Supplement: Supplementary file 1 [file nanomaterials-15-01582-s001.zip › Nanoindentation data/raw static/sample 33/BERK_10mN_DB_OX.log]

Performing Find...
Force sensor: 5.186V Depth sensor: -0.814V
Surface detected. Moving to WorkingD position...
Moved to WorkingD position: 70.0 um
*********************
Preparing to run test: C:\meresek\14_pocok\02_33\RE\BERK_10mN_DB_OX.tst
Software: 1.67 5/8/2019 Semilab
Creating new data files...
Processing script file...C:\Program Files (x86)\Semilab\IND\IND.scp
Testing C:\meresek\14_pocok\02_33\RE\BERK_10mN_DB_OX.tst started.
at: 4/28/2025,2:02:49 PM
Closed Loop method in Force control
********************************************************************************
Indentation No.: 1
Data file: BERK_10mN_DB_OX.000
Total number of load steps: 40
Stage moved to coordinates: 0(0), 0(0), 0
Force sensor: 5.187V Depth sensor: -0.814V
Waiting for indentation delay of 1 secs to expire...
Force: 52.0 mN Depth: 17.8 um
Calibration factors: Force: 1.151 Depth: 1.066
Head position: WorkingD
Force sensor: 5.186V Depth sensor: -0.814V
Approaching surface...
Safety gap time: 10.368 s
Drive HV at nominal working distance: 34.9 V
Surface detected.
Drive HV at surface contact: 37.8 V
Surface achieved at: 0.019 mN
Estimated working distance: 58.8 um
Logging data for IC at Force: 0.017 (0.015) and Depth: -0.00023
Logging data for loading... 
Logging Maximum Force: 10.009 mN (10.000 mN) and Depth: 0.792 um
Force: Range A/52.0 mN Depth: Range B/17.8 um
Logging data for unloading... 
Writing BERK_10mN_DB_OX.000 41 data points
********************************************************************************
Indentation No.: 2
Data file: BERK_10mN_DB_OX.001
Total number of load steps: 40
Stage moved to coordinates: -20(-20), 0(0), 0
Force sensor: 5.186V Depth sensor: -0.809V
Waiting for indentation delay of 1 secs to expire...
Force: 52.0 mN Depth: 17.8 um
Calibration factors: Force: 1.151 Depth: 1.066
Head position: WorkingD
Force sensor: 5.187V Depth sensor: -0.812V
Approaching surface...
Safety gap time: 9.856 s
Drive HV at nominal working distance: 35.1 V
Surface detected.
Drive HV at surface contact: 38.2 V
Surface achieved at: 0.020 mN
Estimated working distance: 58.7 um
Logging data for IC at Force: 0.010 (0.015) and Depth: 0.00000
Logging data for loading... 
Logging Maximum Force: 10.004 mN (10.000 mN) and Depth: 1.532 um
Force: Range A/52.0 mN Depth: Range B/17.8 um
Logging data for unloading... 
Writing BERK_10mN_DB_OX.001 41 data points
********************************************************************************
Indentation No.: 3
Data file: BERK_10mN_DB_OX.002
Total number of load steps: 40
Stage moved to coordinates: -39(-40), 0(0), 0
Force sensor: 5.187V Depth sensor: -0.807V
Waiting for indentation delay of 1 secs to expire...
Force: 52.0 mN Depth: 17.8 um
Calibration factors: Force: 1.151 Depth: 1.066
Head position: WorkingD
Force sensor: 5.186V Depth sensor: -0.811V
Approaching surface...
Safety gap time: 9.728 s
Drive HV at nominal working distance: 35.0 V
Surface detected.
Drive HV at surface contact: 37.2 V
Surface achieved at: 0.027 mN
Estimated working distance: 57.3 um
Logging data for IC at Force: 0.025 (0.015) and Depth: -0.00042
Logging data for loading... 
Logging Maximum Force: 10.013 mN (10.000 mN) and Depth: 0.662 um
Force: Range A/52.0 mN Depth: Range B/17.8 um
Logging data for unloading... 
Writing BERK_10mN_DB_OX.002 41 data points
********************************************************************************
Indentation No.: 4
Data file: BERK_10mN_DB_OX.003
Total number of load steps: 40
Stage moved to coordinates: -61(-60), 0(0), 0
Force sensor: 5.187V Depth sensor: -0.807V
Waiting for indentation delay of 1 secs to expire...
Force: 52.0 mN Depth: 17.8 um
Calibration factors: Force: 1.151 Depth: 1.066
Head position: WorkingD
Force sensor: 5.186V Depth sensor: -0.810V
Approaching surface...
Safety gap time: 9.728 s
Drive HV at nominal working distance: 35.6 V
Surface detected.
Drive HV at surface contact: 37.1 V
Surface achieved at: 0.023 mN
Estimated working distance: 56.1 um
Logging data for IC at Force: 0.019 (0.015) and Depth: 0.00035
Logging data for loading... 
Logging Maximum Force: 10.011 mN (10.000 mN) and Depth: 0.901 um
Force: Range A/52.0 mN Depth: Range B/17.8 um
Logging data for unloading... 
Writing BERK_10mN_DB_OX.003 41 data points
********************************************************************************
Indentation No.: 5
Data file: BERK_10mN_DB_OX.004
Total number of load steps: 40
Stage moved to coordinates: -80(-80), 0(0), 0
Force sensor: 5.188V Depth sensor: -0.803V
Waiting for indentation delay of 1 secs to expire...
Force: 52.0 mN Depth: 17.8 um
Calibration factors: Force: 1.151 Depth: 1.066
Head position: WorkingD
Force sensor: 5.186V Depth sensor: -0.810V
Approaching surface...
Safety gap time: 9.856 s
Drive HV at nominal working distance: 35.4 V
Surface detected.
Drive HV at surface contact: 37.7 V
Surface achieved at: 0.024 mN
Estimated working distance: 57.4 um
Logging data for IC at Force: 0.020 (0.015) and Depth: 0.00054
Logging data for loading... 
Logging Maximum Force: 10.011 mN (10.000 mN) and Depth: 1.455 um
Force: Range A/52.0 mN Depth: Range B/17.8 um
Logging data for unloading... 
Writing BERK_10mN_DB_OX.004 41 data points
********************************************************************************
Indentation No.: 6
Data file: BERK_10mN_DB_OX.005
Total number of load steps: 40
Stage moved to coordinates: -100(-100), 0(0), 0
Force sensor: 5.189V Depth sensor: -0.803V
Waiting for indentation delay of 1 secs to expire...
Force: 52.0 mN Depth: 17.8 um
Calibration factors: Force: 1.151 Depth: 1.066
Head position: WorkingD
Force sensor: 5.187V Depth sensor: -0.810V
Approaching surface...
Safety gap time: 9.728 s
Drive HV at nominal working distance: 35.5 V
Surface detected.
Drive HV at surface contact: 36.7 V
Surface achieved at: 0.019 mN
Estimated working distance: 53.9 um
Logging data for IC at Force: 0.022 (0.015) and Depth: 0.00031
Logging data for loading... 
Logging Maximum Force: 10.012 mN (10.000 mN) and Depth: 2.647 um
Force: Range A/52.0 mN Depth: Range B/17.8 um
Logging data for unloading... 
Writing BERK_10mN_DB_OX.005 41 data points
********************************************************************************
Indentation No.: 7
Data file: BERK_10mN_DB_OX.006
Total number of load steps: 40
Stage moved to coordinates: -120(-120), 0(0), 0
Force sensor: 5.187V Depth sensor: -0.807V
Waiting for indentation delay of 1 secs to expire...
Force: 52.0 mN Depth: 17.8 um
Calibration factors: Force: 1.151 Depth: 1.066
Head position: WorkingD
Force sensor: 5.187V Depth sensor: -0.809V
Approaching surface...
Safety gap time: 9.728 s
Drive HV at nominal working distance: 34.9 V
Surface detected.
Drive HV at surface contact: 35.8 V
Surface achieved at: 0.027 mN
Estimated working distance: 53.6 um
Logging data for IC at Force: 0.021 (0.015) and Depth: -0.00042
Logging data for loading... 
Logging Maximum Force: 10.010 mN (10.000 mN) and Depth: 0.747 um
Force: Range A/52.0 mN Depth: Range B/17.8 um
Logging data for unloading... 
Writing BERK_10mN_DB_OX.006 41 data points
********************************************************************************
Indentation No.: 8
Data file: BERK_10mN_DB_OX.007
Total number of load steps: 40
Stage moved to coordinates: -140(-140), 0(0), 0
Force sensor: 5.188V Depth sensor: -0.803V
Waiting for indentation delay of 1 secs to expire...
Force: 52.0 mN Depth: 17.8 um
Calibration factors: Force: 1.151 Depth: 1.066
Head position: WorkingD
Force sensor: 5.187V Depth sensor: -0.810V
Approaching surface...
Safety gap time: 9.600 s
Drive HV at nominal working distance: 35.5 V
Surface detected.
Drive HV at surface contact: 35.4 V
Surface achieved at: 0.022 mN
Estimated working distance: 52.4 um
Logging data for IC at Force: 0.021 (0.015) and Depth: 0.00150
Logging data for loading... 
Logging Maximum Force: 10.012 mN (10.000 mN) and Depth: 0.805 um
Force: Range A/52.0 mN Depth: Range B/17.8 um
Logging data for unloading... 
Writing BERK_10mN_DB_OX.007 41 data points
********************************************************************************
Indentation No.: 9
Data file: BERK_10mN_DB_OX.008
Total number of load steps: 40
Stage moved to coordinates: -160(-160), 0(0), 0
Force sensor: 5.188V Depth sensor: -0.803V
Waiting for indentation delay of 1 secs to expire...
Force: 52.0 mN Depth: 17.8 um
Calibration factors: Force: 1.151 Depth: 1.066
Head position: WorkingD
Force sensor: 5.187V Depth sensor: -0.809V
Approaching surface...
Safety gap time: 9.728 s
Drive HV at nominal working distance: 35.5 V
Surface detected.
Drive HV at surface contact: 35.4 V
Surface achieved at: 0.027 mN
Estimated working distance: 52.1 um
Logging data for IC at Force: 0.026 (0.015) and Depth: 0.00089
Logging data for loading... 
Logging Maximum Force: 10.014 mN (10.000 mN) and Depth: 1.005 um
Force: Range A/52.0 mN Depth: Range B/17.8 um
Logging data for unloading... 
Writing BERK_10mN_DB_OX.008 41 data points
********************************************************************************
Indentation No.: 10
Data file: BERK_10mN_DB_OX.009
Total number of load steps: 40
Stage moved to coordinates: -180(-180), 0(0), 0
Force sensor: 5.188V Depth sensor: -0.802V
Waiting for indentation delay of 1 secs to expire...
Force: 52.0 mN Depth: 17.8 um
Calibration factors: Force: 1.151 Depth: 1.066
Head position: WorkingD
Force sensor: 5.187V Depth sensor: -0.810V
Approaching surface...
Safety gap time: 9.728 s
Drive HV at nominal working distance: 35.2 V
Surface detected.
Drive HV at surface contact: 35.8 V
Surface achieved at: 0.022 mN
Estimated working distance: 52.6 um
Logging data for IC at Force: 0.018 (0.015) and Depth: -0.00181
Logging data for loading... 
Logging Maximum Force: 10.010 mN (10.000 mN) and Depth: 0.769 um
Force: Range A/52.0 mN Depth: Range B/17.8 um
Logging data for unloading... 
Writing BERK_10mN_DB_OX.009 41 data points
********************************************************************************
Indentation No.: 11
Data file: BERK_10mN_DB_OX.010
Total number of load steps: 40
Stage moved to coordinates: -200(-200), 0(0), 0
Force sensor: 5.186V Depth sensor: -0.808V
Waiting for indentation delay of 1 secs to expire...
Force: 52.0 mN Depth: 17.8 um
Calibration factors: Force: 1.151 Depth: 1.066
Head position: WorkingD
Force sensor: 5.186V Depth sensor: -0.810V
Approaching surface...
Safety gap time: 9.856 s
Drive HV at nominal working distance: 35.6 V
Surface detected.
Drive HV at surface contact: 35.5 V
Surface achieved at: 0.023 mN
Estimated working distance: 51.6 um
Logging data for IC at Force: 0.018 (0.015) and Depth: 0.00066
Logging data for loading... 
Logging Maximum Force: 10.010 mN (10.000 mN) and Depth: 1.391 um
Force: Range A/52.0 mN Depth: Range B/17.8 um
Logging data for unloading... 
Writing BERK_10mN_DB_OX.010 41 data points
********************************************************************************
Indentation No.: 12
Data file: BERK_10mN_DB_OX.011
Total number of load steps: 40
Stage moved to coordinates: -220(-220), 0(0), 0
Force sensor: 5.189V Depth sensor: -0.803V
Waiting for indentation delay of 1 secs to expire...
Force: 52.0 mN Depth: 17.8 um
Calibration factors: Force: 1.151 Depth: 1.066
Head position: WorkingD
Force sensor: 5.188V Depth sensor: -0.810V
Approaching surface...
Safety gap time: 9.728 s
Drive HV at nominal working distance: 36.0 V
Surface detected.
Drive HV at surface contact: 35.6 V
Surface achieved at: 0.025 mN
Estimated working distance: 52.7 um
Logging data for IC at Force: 0.026 (0.015) and Depth: -0.00197
Logging data for loading... 
Logging Maximum Force: 10.011 mN (10.000 mN) and Depth: 1.406 um
Force: Range A/52.0 mN Depth: Range B/17.8 um
Logging data for unloading... 
Writing BERK_10mN_DB_OX.011 41 data points
********************************************************************************
Indentation No.: 13
Data file: BERK_10mN_DB_OX.012
Total number of load steps: 40
Stage moved to coordinates: -240(-240), 0(0), 0
Force sensor: 5.186V Depth sensor: -0.807V
Waiting for indentation delay of 1 secs to expire...
Force: 52.0 mN Depth: 17.8 um
Calibration factors: Force: 1.151 Depth: 1.066
Head position: WorkingD
Force sensor: 5.188V Depth sensor: -0.810V
Approaching surface...
Safety gap time: 9.728 s
Surface detected.
Drive HV at surface contact: 35.0 V
Surface achieved at: 0.028 mN
Estimated working distance: 50.2 um
Logging data for IC at Force: 0.023 (0.015) and Depth: 0.00046
Logging data for loading... 
Logging Maximum Force: 10.011 mN (10.000 mN) and Depth: 0.972 um
Force: Range A/52.0 mN Depth: Range B/17.8 um
Logging data for unloading... 
Writing BERK_10mN_DB_OX.012 41 data points
********************************************************************************
Indentation No.: 14
Data file: BERK_10mN_DB_OX.013
Total number of load steps: 40
Stage moved to coordinates: -260(-260), 0(0), 0
Force sensor: 5.187V Depth sensor: -0.802V
Waiting for indentation delay of 1 secs to expire...
Force: 52.0 mN Depth: 17.8 um
Calibration factors: Force: 1.151 Depth: 1.066
Head position: WorkingD
Force sensor: 5.188V Depth sensor: -0.810V
Approaching surface...
Safety gap time: 9.728 s
Drive HV at nominal working distance: 35.5 V
Surface detected.
Drive HV at surface contact: 35.9 V
Surface achieved at: 0.030 mN
Estimated working distance: 53.3 um
Logging data for IC at Force: 0.025 (0.015) and Depth: 0.00085
Logging data for loading... 
Logging Maximum Force: 10.013 mN (10.000 mN) and Depth: 0.958 um
Force: Range A/52.0 mN Depth: Range B/17.8 um
Logging data for unloading... 
Writing BERK_10mN_DB_OX.013 41 data points
********************************************************************************
Indentation No.: 15
Data file: BERK_10mN_DB_OX.014
Total number of load steps: 40
Stage moved to coordinates: -280(-280), 0(0), 0
Force sensor: 5.188V Depth sensor: -0.804V
Waiting for indentation delay of 1 secs to expire...
Force: 52.0 mN Depth: 17.8 um
Calibration factors: Force: 1.151 Depth: 1.066
Head position: WorkingD
Force sensor: 5.188V Depth sensor: -0.809V
Approaching surface...
Safety gap time: 9.728 s
Surface detected.
Drive HV at surface contact: 34.3 V
Surface achieved at: 0.028 mN
Estimated working distance: 48.5 um
Logging data for IC at Force: 0.026 (0.015) and Depth: 0.00031
Logging data for loading... 
Logging Maximum Force: 10.018 mN (10.000 mN) and Depth: 5.864 um
Force: Range A/52.0 mN Depth: Range B/17.8 um
Logging data for unloading... 
Writing BERK_10mN_DB_OX.014 41 data points
********************************************************************************
Indentation No.: 16
Data file: BERK_10mN_DB_OX.015
Total number of load steps: 40
Stage moved to coordinates: -300(-300), 0(0), 0
Force sensor: 5.189V Depth sensor: -0.802V
Waiting for indentation delay of 1 secs to expire...
Force: 52.0 mN Depth: 17.8 um
Calibration factors: Force: 1.151 Depth: 1.066
Head position: WorkingD
Force sensor: 5.188V Depth sensor: -0.810V
Approaching surface...
Safety gap time: 9.600 s
Surface detected.
Drive HV at surface contact: 33.3 V
Surface achieved at: 0.025 mN
Estimated working distance: 46.1 um
Logging data for IC at Force: 0.019 (0.015) and Depth: 0.00015
Logging data for loading... 
Logging Maximum Force: 10.009 mN (10.000 mN) and Depth: 10.511 um
Force: Range A/52.0 mN Depth: Range B/17.8 um
Logging data for unloading... 
Writing BERK_10mN_DB_OX.015 41 data points
********************************************************************************
Indentation No.: 17
Data file: BERK_10mN_DB_OX.016
Total number of load steps: 40
Stage moved to coordinates: -320(-320), 0(0), 0
Force sensor: 5.188V Depth sensor: -0.802V
Waiting for indentation delay of 1 secs to expire...
Force: 52.0 mN Depth: 17.8 um
Calibration factors: Force: 1.151 Depth: 1.066
Head position: WorkingD
Force sensor: 5.187V Depth sensor: -0.809V
Approaching surface...
Safety gap time: 9.600 s
Surface detected.
Drive HV at surface contact: 33.7 V
Surface achieved at: 0.022 mN
Estimated working distance: 46.3 um
Logging data for IC at Force: 0.021 (0.015) and Depth: -0.00154
Logging data for loading... 
Logging Maximum Force: 10.008 mN (10.000 mN) and Depth: 5.408 um
Force: Range A/52.0 mN Depth: Range B/17.8 um
Logging data for unloading... 
Writing BERK_10mN_DB_OX.016 41 data points
********************************************************************************
Indentation No.: 18
Data file: BERK_10mN_DB_OX.017
Total number of load steps: 40
Stage moved to coordinates: -340(-340), 0(0), 0
Force sensor: 5.187V Depth sensor: -0.806V
Waiting for indentation delay of 1 secs to expire...
Force: 52.0 mN Depth: 17.8 um
Calibration factors: Force: 1.151 Depth: 1.066
Head position: WorkingD
Force sensor: 5.186V Depth sensor: -0.809V
Approaching surface...
Safety gap time: 9.600 s
Drive HV at nominal working distance: 35.2 V
Surface detected.
Drive HV at surface contact: 35.7 V
Surface achieved at: 0.026 mN
Estimated working distance: 51.6 um
Logging data for IC at Force: 0.018 (0.015) and Depth: -0.00062
Logging data for loading... 
Logging Maximum Force: 10.011 mN (10.000 mN) and Depth: 1.286 um
Force: Range A/52.0 mN Depth: Range B/17.8 um
Logging data for unloading... 
Writing BERK_10mN_DB_OX.017 41 data points
********************************************************************************
Indentation No.: 19
Data file: BERK_10mN_DB_OX.018
Total number of load steps: 40
Stage moved to coordinates: -360(-360), 0(0), 0
Force sensor: 5.189V Depth sensor: -0.802V
Waiting for indentation delay of 1 secs to expire...
Force: 52.0 mN Depth: 17.8 um
Calibration factors: Force: 1.151 Depth: 1.066
Head position: WorkingD
Force sensor: 5.188V Depth sensor: -0.809V
Approaching surface...
Safety gap time: 9.600 s
Surface detected.
Drive HV at surface contact: 35.3 V
Surface achieved at: 0.021 mN
Estimated working distance: 49.7 um
Logging data for IC at Force: 0.020 (0.015) and Depth: 0.00077
Logging data for loading... 
Logging Maximum Force: 10.010 mN (10.000 mN) and Depth: 1.222 um
Force: Range A/52.0 mN Depth: Range B/17.8 um
Logging data for unloading... 
Writing BERK_10mN_DB_OX.018 41 data points
********************************************************************************
Indentation No.: 20
Data file: BERK_10mN_DB_OX.019
Total number of load steps: 40
Stage moved to coordinates: -380(-380), 0(0), 0
Force sensor: 5.189V Depth sensor: -0.802V
Waiting for indentation delay of 1 secs to expire...
Force: 52.0 mN Depth: 17.8 um
Calibration factors: Force: 1.151 Depth: 1.066
Head position: WorkingD
Force sensor: 5.187V Depth sensor: -0.809V
Approaching surface...
Safety gap time: 9.600 s
Surface detected.
Drive HV at surface contact: 33.7 V
Surface achieved at: 0.035 mN
Estimated working distance: 46.5 um
Logging data for IC at Force: 0.029 (0.015) and Depth: -0.00046
Logging data for loading... 
Logging Maximum Force: 10.015 mN (10.000 mN) and Depth: 0.846 um
Force: Range A/52.0 mN Depth: Range B/17.8 um
Logging data for unloading... 
Writing BERK_10mN_DB_OX.019 41 data points
Completed at: 4/28/2025,2:35:47 PM
Test completed.
Clear Data Array completed.
**Problems Encountered: Corrections
BERK_10mN_DB_OX.011 Insufficient (0) points suitable for regression (Pi)
BERK_10mN_DB_OX.011 Insufficient (0) points suitable for regression (hi)
011 Error calculating initial penetration correction

BERK_10mN_DB_OX.013 Insufficient (0) points suitable for regression (Pi)
BERK_10mN_DB_OX.013 Insufficient (0) points suitable for regression (hi)
013 Error calculating initial penetration correction

BERK_10mN_DB_OX.014 Insufficient (0) points suitable for regression (Pi)
BERK_10mN_DB_OX.014 Insufficient (0) points suitable for regression (hi)
014 Error calculating initial penetration correction

BERK_10mN_DB_OX.015 Insufficient (0) points suitable for regression (Pi)
BERK_10mN_DB_OX.015 Insufficient (0) points suitable for regression (hi)
015 Error calculating initial penetration correction

BERK_10mN_DB_OX.016 Insufficient (0) points suitable for regression (Pi)
BERK_10mN_DB_OX.016 Insufficient (0) points suitable for regression (hi)
016 Error calculating initial penetration correction

Corrections completed.
Unload Analysis completed.
Clear Data Array completed.
**Problems Encountered: Corrections
BERK_10mN_DB_OX.011 Insufficient (0) points suitable for regression (Pi)
BERK_10mN_DB_OX.011 Insufficient (0) points suitable for regression (hi)
011 Error calculating initial penetration correction

BERK_10mN_DB_OX.013 Insufficient (0) points suitable for regression (Pi)
BERK_10mN_DB_OX.013 Insufficient (0) points suitable for regression (hi)
013 Error calculating initial penetration correction

Corrections completed.
Clear Data Array completed.
**Problems Encountered: Corrections
BERK_10mN_DB_OX.011 Insufficient (0) points suitable for regression (Pi)
BERK_10mN_DB_OX.011 Insufficient (0) points suitable for regression (hi)
011 Error calculating initial penetration correction

BERK_10mN_DB_OX.013 Insufficient (0) points suitable for regression (Pi)
BERK_10mN_DB_OX.013 Insufficient (0) points suitable for regression (hi)
013 Error calculating initial penetration correction

Corrections completed.
Clear Data Array completed.
**Errors noted: Corrections
Fit for hi for BERK_10mN_DB_OX.012 did not converge
Unload Analysis completed.
Unload Analysis completed.
