# Supplementary material for: Nanomechanical Properties of Rib Bones in Diabetic vs. Healthy Rat Models
Source: Nanomaterials (Basel). 2025 Oct 17;15(20):1582. doi: 10.3390/nano15201582 (PMC12566810; doi:10.3390/nano15201582)
Supplement: Supplementary file 1 [file nanomaterials-15-01582-s001.zip › Nanoindentation data/raw static/sample 33/BERK_10mN_DB_OX.tst]

Berkovich Test,
Med phys,
TT,
,
Pocok borda,
2008. 08. 11.,
33as pocok borda ujra meres,
Labor,
,
Force,	Title
00:00:00,	Start delay
0.015,	Initial contact force
00:00:00,	Initial contact time
Square Root,	Progression
20,	Number of increments
10,	Maximum
0,	Change in maximum
1,	Hold at maximum
0,	Points at maximum
0,	Hold at minimum
0,	Points at minimum
20,	Number of decrements
2,	Percent unload
0,	dPdh on increments
C:\Program Files (x86)\Semilab\IND\IND.scp,	Script file
0,	Disable depth sensor reset
,
Closed Loop,	Load rate method
0,	Load rate value
0,	Acquisition precontact
C,	Force Reference position
0,	High Load Option
1,	Force Range Switch
10.19,	Depth Range Switch
* Oscillatory Motion,***************************
1,	Amplitude
0,	Frequency
Random,	Wave type
,
0,	Scan averages
1,	Minimum Frequency
0,	Resolution
* Scratch, **************************************
,
,
1,	Number of wear passes
0,	Wear track offset
100,	Scratch velocity
0,	Scratch traverse
Left,	Scratch direction
0,	Enable scratch tester
0,	Enable scratch Slope correction
0,	Scratch slope
0,	Prescan of scratch
0,	Pre-scratch length
* Positioning, **********************************
Line,	Position method
20,	Indentations per line
Left,	Position direction
20,	Position interval
1,	Position delay
C:\Program Files (x86)\Semilab\IND\Ibis.map,	Position map file
-15,	Position offset X
0,	Position offset Y
X,	Recorded position
1055,	Position delta
1,	Return to zero
0,	Auto-find surface
0,	Position offset - autofind
0,	Auto position to scope
0,	Z axis clearance for autofind
* Results,**************************************
,
2000,	Density
15,	Elastic modulus
0.3,	Poisson's ratio
1,	Hardness
0,	Viscosity
0,	Stain index
0,	Fracture toughness
0,	Residual stress
0,	Creep E1
0,	Creep E2
0,	Creep Viscosity1
0,	Creep Viscosity2
Maxwell,	Creep model
0.1,	Creep relax1
0.1,	Creep relax2
0.1,	Creep relax3
0.1,	Creep relax4
0.0001,	Creep convergence tolerance
10000,	Creep iteration limit
(None),	Creep weighting scheme
0,	Creep discard points
,
,
,
* Probe,****************************************
Berkovich,	Indenter type
,	Indenter ID
C:\Users\Tamas\Desktop\Cikkek\2025 rib nanoind\data\14_pocok\00_area\kalib\I8_Area\IND1000.afn,	Indenter calibration file
,	Indenter reference file
65.3,	Indenter angle
0.75,	Indenter e
1.034,	Indenter b
1050,	Indenter modulus
0.07,	Indenter poisson's ratio
0,	Interfacial friction coefficient
,
,
,
0,	Indenter Angle2 (Knoop)
Rectangular,	Cantilever type
100,	Cantilever length
10,	Cantilever width
10,	Cantilever thickness
0,	Gauge factor (Real)
0,	Gauge factor (Imag)
0,	Arbitrary profile B
0,	Arbitrary profile n
* Analysis,*************************************
,
0,	Enable thermal drift correction correction
Max,	Thermal drift location
0.000258,	Frame compliance
1,	Enable compliance correction
,
Poly2,	Initial penetration fitting method
8,	Number of points for fitting
1,	Enable initial penetration correction
,
Poly2,	Unloading fitting method
70,	Number of points for fitting
2,	Index for power law fitting
,
,
1,	Enable area correction
,	FE Script file
,	FE Probe type
5.586246,	FE Model PMax
5.284118,	FE Model R
72.43037,	FE Model Z
Static,	Static or dynamic analysis
0,	Frequency bin for unload analysis
0,	Equalise dynamic results
0.1,	Relaxation factor A
0.1,	Relaxation factor m
0.1,	Relaxation factor hr
0.005,	Convergence
0,	Enable Truncation correction
Wear,**********************************************
0,	Wear traverse
0,	Wear Velocity
0,	Wear Passes
0,	Wear Offset
0,	Wear enable
AE,**********************************************
0,	AE enable
0,	AI sensor
0,	Temp sensor
C,	Depth Reference position
,
,
,
,
,
,
,
,
,
,
