# Supplementary material for: Nanomechanical Properties of Rib Bones in Diabetic vs. Healthy Rat Models
Source: Nanomaterials (Basel). 2025 Oct 17;15(20):1582. doi: 10.3390/nano15201582 (PMC12566810; doi:10.3390/nano15201582)
Supplement: Supplementary file 1 [file nanomaterials-15-01582-s001.zip › Nanoindentation data/raw static/sample 34/BERK_10mN_DB_OX.000]

TD;BERK_10mN_DB_OX.000;0;0.03927515;0;0.01941436;3.252615;0:0:0;25/04/25:10:41:57;True;0.000258;; ;2;0;0;54.89132;Poly2/70%;1.024342;	t (sec)	P (raw)	ht (raw)	S	Lateral Force (mN)	Lateral Distance (um)	P (mN)	ht (um)	ADC 4/0	hc	a	dP/dh	E*(GPa)	H (GPa)	Position(um)	Friction	E (GPa)	Up (nJ)	Ue (nJ)	E1	E2	n1	n2	AE/C	AE/S	h corr	HV	HM	-	-
IC	0	0.01941436	0.0001541118	0			0.01941436	0.03942926	0									0	0					0	0
Loading	0.704	0.04089232	0.02925042	0			0.04089232	0.06851502	0									0.0008770328	0					0	0
Loading	1.728	0.1162407	0.1882593	0			0.1162407	0.2275045	0									0.01336828	0					0	0
Loading	2.88	0.2453425	0.3733204	0			0.2453425	0.4125322	0									0.04681974	0					0	0
Loading	4.032	0.4172775	0.6028146	0			0.4172775	0.6419821	0									0.1228388	0					0	0
Loading	5.376	0.6413875	0.8850286	0			0.6413875	0.9241383	0									0.2721932	0					0	0
Loading	6.592	0.916214	1.155719	0			0.916214	1.194758	0									0.4829521	0					0	0
Loading	7.744	1.24079	1.390761	0			1.24079	1.429716	0									0.7363546	0					0	0
Loading	8.96	1.615474	1.612044	0			1.615474	1.650902	0									1.052238	0					0	0
Loading	10.176	2.044884	1.840187	0			2.044884	1.878935	0									1.469579	0					0	0
Loading	11.392	2.518216	2.069253	0			2.518216	2.107878	0									1.991923	0					0	0
Loading	12.544	3.041291	2.271498	0			3.041291	2.309988	0									2.55374	0					0	0
Loading	13.696	3.617756	2.460909	0			3.617756	2.499251	0									3.183895	0					0	0
Loading	14.848	4.240568	2.641302	0			4.240568	2.679483	0									3.892056	0					0	0
Loading	15.936	4.913856	2.814025	0			4.913856	2.852032	0									4.681849	0					0	0
Loading	17.088	5.640042	2.984167	0			5.640042	3.021987	0									5.578693	0					0	0
Loading	18.24	6.411121	3.151303	0			6.411121	3.188924	0									6.584586	0					0	0
Loading	19.456	7.23607	3.310614	0			7.23607	3.348022	0									7.670206	0					0	0
Loading	20.608	8.111734	3.462104	0			8.111734	3.499286	0									8.830991	0					0	0
Loading	21.824	9.036052	3.615673	0			9.036052	3.652617	0									10.14563	0					0	0
Maximum	24	10.00999	3.817722	0			10.00999	3.854415	0	3.62874	10.26916	34.3979	1.619744	0.03021437	0		1.47623302491497	9.373424	2.765917					0	0	3.898315	2.856726	0.02436382
Unloading	25.152	9.520656	3.824967	0			9.520656	3.861786	0															0	0
Unloading	26.24	9.031804	3.819379	0			9.031804	3.856324	0															0	0
Unloading	27.392	8.540162	3.806392	0			8.540162	3.843464	0															0	0
Unloading	28.48	8.051917	3.791902	0			8.051917	3.8291	0															0	0
Unloading	29.568	7.563186	3.77352	0			7.563186	3.810844	0															0	0
Unloading	30.72	7.072512	3.754213	0			7.072512	3.791664	0															0	0
Unloading	31.744	6.582445	3.732016	0			6.582445	3.769593	0															0	0
Unloading	32.832	6.091891	3.70793	0			6.091891	3.745634	0															0	0
Unloading	33.92	5.604006	3.680723	0			5.604006	3.718552	0															0	0
Unloading	35.008	5.112479	3.648815	0			5.112479	3.686771	0															0	0
Unloading	36.096	4.624472	3.613091	0			4.624472	3.651173	0															0	0
Unloading	37.12	4.136949	3.574285	0			4.136949	3.612493	0															0	0
Unloading	38.144	3.644814	3.530391	0			3.644814	3.568726	0															0	0
Unloading	39.232	3.156441	3.479908	0			3.156441	3.518369	0															0	0
Unloading	40.256	2.665151	3.423798	0			2.665151	3.462386	0															0	0
Unloading	41.344	2.178596	3.355857	0			2.178596	3.39457	0															0	0
Unloading	42.368	1.687428	3.271384	0			1.687428	3.310224	0															0	0
Unloading	43.456	1.198684	3.16903	0			1.198684	3.207996	0															0	0
Unloading	44.608	0.7070315	3.026172	0			0.7070315	3.065265	0															0	0
Unloading	45.952	0.2214413	2.787011	0			0.2214413	2.826229	0															0	0
