# Supplementary material for: Nanomechanical Properties of Rib Bones in Diabetic vs. Healthy Rat Models
Source: Nanomaterials (Basel). 2025 Oct 17;15(20):1582. doi: 10.3390/nano15201582 (PMC12566810; doi:10.3390/nano15201582)
Supplement: Supplementary file 1 [file nanomaterials-15-01582-s001.zip › Nanoindentation data/raw static/sample 34/BERK_10mN_DB_OX.001]

TD;BERK_10mN_DB_OX.001;0;0.01338311;0;0.01650306;1.608301;-20:0:0;25/04/25:10:43:44;True;0.000258;; ;2;0;0;85.94447;Poly2/70%;1.024342;	t (sec)	P (raw)	ht (raw)	S	Lateral Force (mN)	Lateral Distance (um)	P (mN)	ht (um)	ADC 4/0	hc	a	dP/dh	E*(GPa)	H (GPa)	Position(um)	Friction	E (GPa)	Up (nJ)	Ue (nJ)	E1	E2	n1	n2	AE/C	AE/S	h corr	HV	HM	-	-
IC	0	0.01650306	-3.807468E-05	0			0.01650306	0.01334504	0									0	0					0	0
Loading	0.704	0.04307294	0.01318018	0			0.04307294	0.02655218	0									0.0003934143	0					0	0
Loading	1.664	0.117331	0.09075824	0			0.117331	0.1041111	0									0.006613792	0					0	0
Loading	2.688	0.2407301	0.2047928	0			0.2407301	0.2181138	0									0.02702376	0					0	0
Loading	3.712	0.4171548	0.2997121	0			0.4171548	0.3129876	0									0.05823178	0					0	0
Loading	4.736	0.6416273	0.4071189	0			0.6416273	0.4203365	0									0.1150613	0					0	0
Loading	5.824	0.9136624	0.521808	0			0.9136624	0.5349554	0									0.2041941	0					0	0
Loading	6.848	1.241395	0.6274797	0			1.241395	0.6405425	0									0.3179673	0					0	0
Loading	7.936	1.61341	0.7462537	0			1.61341	0.7592205	0									0.4873685	0					0	0
Loading	9.024	2.041242	0.8557401	0			2.041242	0.8685965	0									0.6872341	0					0	0
Loading	10.112	2.514086	0.9641088	0			2.514086	0.9768433	0									0.9337839	0					0	0
Loading	11.2	3.038984	1.060684	0			3.038984	1.073283	0									1.201552	0					0	0
Loading	12.288	3.614357	1.159033	0			3.614357	1.171484	0									1.528234	0					0	0
Loading	13.376	4.239475	1.255185	0			4.239475	1.267474	0									1.905179	0					0	0
Loading	14.528	4.911548	1.350103	0			4.911548	1.362219	0									2.338686	0					0	0
Loading	15.616	5.638947	1.446679	0			5.638947	1.458607	0									2.847156	0					0	0
Loading	16.768	6.412696	1.546145	0			6.412696	1.557874	0									3.445322	0					0	0
Loading	17.92	7.236069	1.655399	0			7.236069	1.666915	0									4.18946	0					0	0
Loading	19.072	8.108456	1.773671	0			8.108456	1.784962	0									5.095147	0					0	0
Loading	20.288	9.036291	1.897993	0			9.036291	1.909045	0									6.158832	0					0	0
Maximum	22.464	10.0095	2.07542	0			10.0095	2.086221	0	1.907001	5.396723	43.31192	3.880849	0.1093962	-20		3.54460920408839	6.11879	1.82182					0	0	2.109292	10.34326	0.08321558
Unloading	23.616	9.517256	2.084977	0			9.517256	2.095905	0															0	0
Unloading	24.768	9.028041	2.081123	0			9.028041	2.092177	0															0	0
Unloading	25.856	8.536642	2.072992	0			8.536642	2.084173	0															0	0
Unloading	26.944	8.045969	2.05881	0			8.045969	2.070117	0															0	0
Unloading	27.968	7.559059	2.045746	0			7.559059	2.057179	0															0	0
Unloading	29.056	7.069719	2.028442	0			7.069719	2.040001	0															0	0
Unloading	30.144	6.581957	2.012604	0			6.581957	2.024289	0															0	0
Unloading	31.232	6.092131	1.99399	0			6.092131	2.005801	0															0	0
Unloading	32.256	5.601698	1.972679	0			5.601698	1.984617	0															0	0
Unloading	33.344	5.110537	1.950404	0			5.110537	1.962469	0															0	0
Unloading	34.432	4.621557	1.927513	0			4.621557	1.939704	0															0	0
Unloading	35.456	4.134035	1.902965	0			4.134035	1.915282	0															0	0
Unloading	36.544	3.642508	1.874562	0			3.642508	1.887005	0															0	0
Unloading	37.568	3.154617	1.844118	0			3.154617	1.856687	0															0	0
Unloading	38.592	2.66879	1.809511	0			2.66879	1.822206	0															0	0
Unloading	39.68	2.173136	1.772361	0			2.173136	1.785184	0															0	0
Unloading	40.64	1.684391	1.729314	0			1.684391	1.742263	0															0	0
Unloading	41.728	1.196986	1.676441	0			1.196986	1.689515	0															0	0
Unloading	42.752	0.7059355	1.60426	0			0.7059355	1.617461	0															0	0
Unloading	43.84	0.2176766	1.476623	0			0.2176766	1.48995	0															0	0
