# Supplementary material for: Nanomechanical Properties of Rib Bones in Diabetic vs. Healthy Rat Models
Source: Nanomaterials (Basel). 2025 Oct 17;15(20):1582. doi: 10.3390/nano15201582 (PMC12566810; doi:10.3390/nano15201582)
Supplement: Supplementary file 1 [file nanomaterials-15-01582-s001.zip › Nanoindentation data/raw static/sample 34/BERK_10mN_DB_OX.002]

TD;BERK_10mN_DB_OX.002;0;0.1612848;0;0.01177078;5.477726;-40:0:0;25/04/25:10:45:28;True;0.000258;; ;2;0;0;113.3856;Poly2/70%;1.024342;	t (sec)	P (raw)	ht (raw)	S	Lateral Force (mN)	Lateral Distance (um)	P (mN)	ht (um)	ADC 4/0	hc	a	dP/dh	E*(GPa)	H (GPa)	Position(um)	Friction	E (GPa)	Up (nJ)	Ue (nJ)	E1	E2	n1	n2	AE/C	AE/S	h corr	HV	HM	-	-
IC	0	0.01177078	0.0005783724	0			0.01177078	0.1618632	0									0	0					0	0
Loading	1.088	0.03652252	0.1309533	0			0.03652252	0.2922287	0									0.00314789	0					0	0
Loading	3.136	0.1118738	0.9201761	0			0.1118738	1.081432	0									0.06170532	0					0	0
Loading	5.696	0.241946	3.233695	0			0.241946	3.394917	0									0.4709837	0					0	0
Loading	6.912	0.4110896	3.640761	0			0.4110896	3.801939	0									0.6038837	0					0	0
Loading	8.128	0.6364126	4.101508	0			0.6364126	4.262629	0									0.8451706	0					0	0
Loading	9.152	0.9108738	4.29504	0			0.9108738	4.45609	0									0.9948404	0					0	0
Loading	10.24	1.237998	4.452538	0			1.237998	4.613503	0									1.163971	0					0	0
Loading	11.264	1.611592	4.576281	0			1.611592	4.73715	0									1.340142	0					0	0
Loading	12.288	2.034812	4.690464	0			2.034812	4.851224	0									1.548122	0					0	0
Loading	13.376	2.514451	4.795901	0			2.514451	4.956537	0									1.78767	0					0	0
Loading	14.4	3.032919	4.877868	0			3.032919	5.038371	0									2.014652	0					0	0
Loading	15.488	3.611326	4.962533	0			3.611326	5.122886	0									2.295422	0					0	0
Loading	16.576	4.238139	5.046773	0			4.238139	5.206964	0									2.625405	0					0	0
Loading	17.664	4.907545	5.135561	0			4.907545	5.29558	0									3.030632	0					0	0
Loading	18.752	5.633489	5.230246	0			5.633489	5.390078	0									3.528686	0					0	0
Loading	19.904	6.408572	5.324159	0			6.408572	5.483791	0									4.092934	0					0	0
Loading	21.056	7.232306	5.414951	0			7.232306	5.57437	0									4.710722	0					0	0
Loading	22.144	8.106758	5.503315	0			8.106758	5.662508	0									5.386701	0					0	0
Loading	23.296	9.030347	5.599811	0			9.030347	5.758766	0									6.211493	0					0	0
Maximum	25.536	10.00562	5.73122	0			10.00562	5.889923	0	5.735349	16.23077	50.1984	1.495548	0.01208971	-40		1.3628800642657	5.818906	1.679788					0	0	5.959308	1.143065	0.0104212
Unloading	26.688	9.512403	5.735073	0			9.512403	5.893904	0															0	0
Unloading	27.776	9.023795	5.730102	0			9.023795	5.889059	0															0	0
Unloading	28.864	8.533608	5.724168	0			8.533608	5.883251	0															0	0
Unloading	29.952	8.04318	5.712761	0			8.04318	5.871971	0															0	0
Unloading	31.04	7.557967	5.700082	0			7.557967	5.859417	0															0	0
Unloading	32.128	7.064503	5.685709	0			7.064503	5.845171	0															0	0
Unloading	33.216	6.575041	5.671566	0			6.575041	5.831154	0															0	0
Unloading	34.304	6.090556	5.653839	0			6.090556	5.813553	0															0	0
Unloading	35.328	5.597453	5.635919	0			5.597453	5.79576	0															0	0
Unloading	36.416	5.107747	5.615263	0			5.107747	5.77523	0															0	0
Unloading	37.44	4.616827	5.593799	0			4.616827	5.753893	0															0	0
Unloading	38.528	4.130273	5.572604	0			4.130273	5.732823	0															0	0
Unloading	39.552	3.640324	5.546283	0			3.640324	5.706628	0															0	0
Unloading	40.576	3.148549	5.520271	0			3.148549	5.680743	0															0	0
Unloading	41.6	2.662117	5.490252	0			2.662117	5.65085	0															0	0
Unloading	42.688	2.172042	5.453757	0			2.172042	5.614481	0															0	0
Unloading	43.712	1.680752	5.409248	0			1.680752	5.570099	0															0	0
Unloading	44.736	1.191526	5.352021	0			1.191526	5.512999	0															0	0
Unloading	45.824	0.7030243	5.27383	0			0.7030243	5.434934	0															0	0
Unloading	46.976	0.2148881	5.130668	0			0.2148881	5.291898	0															0	0
