# Supplementary material for: Nanomechanical Properties of Rib Bones in Diabetic vs. Healthy Rat Models
Source: Nanomaterials (Basel). 2025 Oct 17;15(20):1582. doi: 10.3390/nano15201582 (PMC12566810; doi:10.3390/nano15201582)
Supplement: Supplementary file 1 [file nanomaterials-15-01582-s001.zip › Nanoindentation data/raw static/sample 34/BERK_10mN_DB_OX.003]

TD;BERK_10mN_DB_OX.003;0;0.1810135;0;0.03430101;3.20179;-60:0:0;25/04/25:10:47:12;True;0.000258;; ;2;0;0;111.6214;Poly2/70%;1.024342;	t (sec)	P (raw)	ht (raw)	S	Lateral Force (mN)	Lateral Distance (um)	P (mN)	ht (um)	ADC 4/0	hc	a	dP/dh	E*(GPa)	H (GPa)	Position(um)	Friction	E (GPa)	Up (nJ)	Ue (nJ)	E1	E2	n1	n2	AE/C	AE/S	h corr	HV	HM	-	-
IC	0	0.0235387	-0.003198273	0			0.0235387	0.1778152	0									0	0					0	0
Loading	0.768	0.04586436	0.03202533	0			0.04586436	0.213027	0									0.001221903	0					0	0
Loading	1.856	0.1250973	0.1999365	0			0.1250973	0.3809177	0									0.01557334	0					0	0
Loading	2.944	0.2499521	0.3758252	0			0.2499521	0.5567742	0									0.04855078	0					0	0
Loading	3.968	0.4215246	0.5423484	0			0.4215246	0.7232531	0									0.1044441	0					0	0
Loading	5.12	0.6433284	0.7363488	0			0.6433284	0.9171963	0									0.2077046	0					0	0
Loading	6.336	0.91876	0.9580966	0			0.91876	1.138873	0									0.3808439	0					0	0
Loading	7.552	1.243458	1.208439	0			1.243458	1.389132	0									0.6514012	0					0	0
Loading	8.704	1.620083	1.442786	0			1.620083	1.623381	0									0.986792	0					0	0
Loading	9.92	2.044154	1.662374	0			2.044154	1.84286	0									1.388903	0					0	0
Loading	11.136	2.517242	1.91202	0			2.517242	2.092384	0									1.957993	0					0	0
Loading	12.416	3.042746	2.164364	0			3.042746	2.344593	0									2.659132	0					0	0
Loading	13.632	3.617633	2.39975	0			3.617633	2.57983	0									3.442515	0					0	0
Loading	14.784	4.239475	2.591319	0			4.239475	2.771239	0									4.194477	0					0	0
Loading	15.936	4.918585	2.730708	0			4.918585	2.910452	0									4.831936	0					0	0
Loading	17.088	5.641739	2.85341	0			5.641739	3.032968	0									5.478841	0					0	0
Loading	18.176	6.415245	2.965554	0			6.415245	3.144912	0									6.153695	0					0	0
Loading	19.328	7.239465	3.072532	0			7.239465	3.251678	0									6.882624	0					0	0
Loading	20.48	8.112218	3.181592	0			8.112218	3.360513	0									7.718024	0					0	0
Loading	21.696	9.038476	3.291847	0			9.038476	3.470529	0									8.66145	0					0	0
Maximum	23.872	10.01278	3.44245	0			10.01278	3.62088	0	3.463721	9.802168	49.40811	2.437393	0.03317114	-60		2.22316303174708	8.253254	1.890174					0	0	3.662783	3.136284	0.02760563
Unloading	25.024	9.520653	3.447421	0			9.520653	3.625978	0															0	0
Unloading	26.112	9.032531	3.443721	0			9.032531	3.622404	0															0	0
Unloading	27.2	8.538098	3.433817	0			8.538098	3.612628	0															0	0
Unloading	28.288	8.051429	3.423798	0			8.051429	3.602734	0															0	0
Unloading	29.376	7.562942	3.411311	0			7.562942	3.590373	0															0	0
Unloading	30.464	7.076028	3.397207	0			7.076028	3.576395	0															0	0
Unloading	31.488	6.585476	3.381754	0			6.585476	3.561069	0															0	0
Unloading	32.64	6.094316	3.364759	0			6.094316	3.5442	0															0	0
Unloading	33.728	5.603883	3.346493	0			5.603883	3.526061	0															0	0
Unloading	34.752	5.112599	3.324912	0			5.112599	3.504607	0															0	0
Unloading	35.84	4.623864	3.302753	0			4.623864	3.482574	0															0	0
Unloading	36.928	4.136341	3.276702	0			4.136341	3.456648	0															0	0
Unloading	38.016	3.647237	3.247028	0			3.647237	3.427101	0															0	0
Unloading	39.04	3.159472	3.214734	0			3.159472	3.394933	0															0	0
Unloading	40.064	2.668913	3.176698	0			2.668913	3.357023	0															0	0
Unloading	41.152	2.176167	3.132188	0			2.176167	3.31264	0															0	0
Unloading	42.176	1.689732	3.076463	0			1.689732	3.257041	0															0	0
Unloading	43.2	1.198684	3.009332	0			1.198684	3.190036	0															0	0
Unloading	44.288	0.7083645	2.911177	0			0.7083645	3.092008	0															0	0
Unloading	45.568	0.2238646	2.703886	0			0.2238646	2.884842	0															0	0
