# Supplementary material for: Nanomechanical Properties of Rib Bones in Diabetic vs. Healthy Rat Models
Source: Nanomaterials (Basel). 2025 Oct 17;15(20):1582. doi: 10.3390/nano15201582 (PMC12566810; doi:10.3390/nano15201582)
Supplement: Supplementary file 1 [file nanomaterials-15-01582-s001.zip › Nanoindentation data/raw static/sample 34/BERK_10mN_DB_OX.004]

TD;BERK_10mN_DB_OX.004;0;0.01754425;0;0.02220293;1.309765;-80:0:0;25/04/25:10:48:54;True;0.000258;; ;2;0;0;68.31334;Poly2/70%;1.024342;	t (sec)	P (raw)	ht (raw)	S	Lateral Force (mN)	Lateral Distance (um)	P (mN)	ht (um)	ADC 4/0	hc	a	dP/dh	E*(GPa)	H (GPa)	Position(um)	Friction	E (GPa)	Up (nJ)	Ue (nJ)	E1	E2	n1	n2	AE/C	AE/S	h corr	HV	HM	-	-
IC	0	0.02220293	-0.0007315777	0			0.02220293	0.01681267	0									0	0					0	0
Loading	0.704	0.0427076	0.01213948	0			0.0427076	0.02967271	0									0.0004173761	0					0	0
Loading	1.472	0.1172111	0.05148784	0			0.1172111	0.06900185	0									0.003562109	0					0	0
Loading	2.432	0.2430363	0.1282944	0			0.2430363	0.1457759	0									0.01739093	0					0	0
Loading	3.392	0.4182479	0.209495	0			0.4182479	0.2269313	0									0.04422433	0					0	0
Loading	4.416	0.6428403	0.2913111	0			0.6428403	0.3086895	0									0.08760066	0					0	0
Loading	5.504	0.9135425	0.3843811	0			0.9135425	0.4016896	0									0.1599725	0					0	0
Loading	6.528	1.240664	0.478954	0			1.240664	0.4961782	0									0.2617465	0					0	0
Loading	7.616	1.617534	0.5681313	0			1.617534	0.5852582	0									0.3890506	0					0	0
Loading	8.64	2.041725	0.6692549	0			2.041725	0.6862724	0									0.5738692	0					0	0
Loading	9.792	2.515664	0.7807067	0			2.515664	0.7976019	0									0.8275551	0					0	0
Loading	10.944	3.040077	0.8810979	0			3.040077	0.8978578	0									1.106053	0					0	0
Loading	12.032	3.615932	0.9782137	0			3.615932	0.9948251	0									1.428761	0					0	0
Loading	13.12	4.23923	1.079993	0			4.23923	1.096444	0									1.827877	0					0	0
Loading	14.272	4.913368	1.184276	0			4.913368	1.200553	0									2.304312	0					0	0
Loading	15.36	5.639918	1.28062	0			5.639918	1.296709	0									2.811692	0					0	0
Loading	16.512	6.411118	1.375693	0			6.411118	1.391583	0									3.383357	0					0	0
Loading	17.6	7.239223	1.473	0			7.239223	1.488677	0									4.046041	0					0	0
Loading	18.752	8.108456	1.572158	0			8.108456	1.58761	0									4.805236	0					0	0
Loading	19.968	9.033742	1.674437	0			9.033742	1.689651	0									5.67984	0					0	0
Maximum	22.144	10.01096	1.810783	0			10.01096	1.825745	0	1.632252	4.619197	40.12296	4.200258	0.1493457	-80		3.8375103315088	4.957654	2.043818					0	0	1.845492	14.12043	0.1087219
Unloading	23.296	9.516891	1.813288	0			9.516891	1.828377	0															0	0
Unloading	24.384	9.026705	1.806197	0			9.026705	1.821412	0															0	0
Unloading	25.472	8.538946	1.79479	0			8.538946	1.810131	0															0	0
Unloading	26.56	8.048395	1.780454	0			8.048395	1.795922	0															0	0
Unloading	27.712	7.559906	1.76554	0			7.559906	1.781134	0															0	0
Unloading	28.736	7.072873	1.747967	0			7.072873	1.763686	0															0	0
Unloading	29.888	6.584626	1.729044	0			6.584626	1.744889	0															0	0
Unloading	30.912	6.091888	1.709468	0			6.091888	1.725441	0															0	0
Unloading	32	5.603154	1.685998	0			5.603154	1.702097	0															0	0
Unloading	33.024	5.11175	1.664263	0			5.11175	1.680488	0															0	0
Unloading	34.112	4.623377	1.638173	0			4.623377	1.654524	0															0	0
Unloading	35.2	4.133307	1.611004	0			4.133307	1.627482	0															0	0
Unloading	36.288	3.645539	1.580366	0			3.645539	1.59697	0															0	0
Unloading	37.312	3.157286	1.549575	0			3.157286	1.566305	0															0	0
Unloading	38.336	2.668667	1.513118	0			2.668667	1.529974	0															0	0
Unloading	39.36	2.176529	1.471922	0			2.176529	1.488905	0															0	0
Unloading	40.448	1.688031	1.424019	0			1.688031	1.441128	0															0	0
Unloading	41.472	1.198561	1.363322	0			1.198561	1.380557	0															0	0
Unloading	42.496	0.7073912	1.274416	0			0.7073912	1.291778	0															0	0
Unloading	43.776	0.2225288	1.106699	0			0.2225288	1.124186	0															0	0
