# Supplementary material for: Nanomechanical Properties of Rib Bones in Diabetic vs. Healthy Rat Models
Source: Nanomaterials (Basel). 2025 Oct 17;15(20):1582. doi: 10.3390/nano15201582 (PMC12566810; doi:10.3390/nano15201582)
Supplement: Supplementary file 1 [file nanomaterials-15-01582-s001.zip › Nanoindentation data/raw static/sample 34/BERK_10mN_DB_OX.005]

TD;BERK_10mN_DB_OX.005;0;0.0169567;0;0.02256827;1.365269;-100:0:0;25/04/25:10:50:41;True;0.000258;; ;2;0;0;67.68799;Poly2/70%;1.024342;	t (sec)	P (raw)	ht (raw)	S	Lateral Force (mN)	Lateral Distance (um)	P (mN)	ht (um)	ADC 4/0	hc	a	dP/dh	E*(GPa)	H (GPa)	Position(um)	Friction	E (GPa)	Up (nJ)	Ue (nJ)	E1	E2	n1	n2	AE/C	AE/S	h corr	HV	HM	-	-
IC	0	0.02256827	-0.0003462982	0			0.02256827	0.0166104	0									0	0					0	0
Loading	0.704	0.04720013	0.009904855	0			0.04720013	0.02684938	0									0.0003571786	0					0	0
Loading	1.664	0.1225485	0.07800141	0			0.1225485	0.09492649	0									0.006135177	0					0	0
Loading	2.688	0.2437641	0.1528046	0			0.2437641	0.1696984	0									0.01983012	0					0	0
Loading	3.648	0.421887	0.2242163	0			0.421887	0.2410641	0									0.04358245	0					0	0
Loading	4.672	0.6436909	0.2899622	0			0.6436909	0.3067528	0									0.07858066	0					0	0
Loading	5.696	0.9204611	0.351315	0			0.9204611	0.3680342	0									0.1265074	0					0	0
Loading	6.72	1.243455	0.4290853	0			1.243455	0.4457212	0									0.2105615	0					0	0
Loading	7.808	1.619721	0.5216539	0			1.619721	0.5381927	0									0.3429425	0					0	0
Loading	8.896	2.043546	0.6214675	0			2.043546	0.6378969	0									0.5255641	0					0	0
Loading	9.984	2.519303	0.7249038	0			2.519303	0.7412105	0									0.7612663	0					0	0
Loading	11.072	3.040197	0.8322327	0			3.040197	0.848405	0									1.05924	0					0	0
Loading	12.224	3.617633	0.934242	0			3.617633	0.9502653	0									1.398324	0					0	0
Loading	13.312	4.244207	1.036676	0			4.244207	1.052538	0									1.80035	0					0	0
Loading	14.464	4.915551	1.1425	0			4.915551	1.158188	0									2.284214	0					0	0
Loading	15.616	5.639311	1.258152	0			5.639311	1.273654	0									2.893578	0					0	0
Loading	16.768	6.411361	1.372417	0			6.411361	1.38772	0									3.580864	0					0	0
Loading	17.984	7.237403	1.486489	0			7.237403	1.501578	0									4.357875	0					0	0
Loading	19.136	8.109305	1.604915	0			8.109305	1.619779	0									5.264873	0					0	0
Loading	20.352	9.034472	1.718562	0			9.034472	1.733188	0									6.237003	0					0	0
Maximum	22.528	10.0129	1.868512	0			10.0129	1.882885	0	1.688779	4.779165	40.00393	4.047623	0.1395423	-100		3.69752064659684	5.765875	1.957883					0	0	1.903315	13.19353	0.102236
Unloading	23.68	9.51944	1.874639	0			9.51944	1.88914	0															0	0
Unloading	24.768	9.031195	1.868319	0			9.031195	1.882946	0															0	0
Unloading	25.92	8.54016	1.858107	0			8.54016	1.87286	0															0	0
Unloading	26.944	8.051187	1.844542	0			8.051187	1.859421	0															0	0
Unloading	28.032	7.562697	1.826622	0			7.562697	1.841627	0															0	0
Unloading	29.12	7.074088	1.810089	0			7.074088	1.825221	0															0	0
Unloading	30.144	6.582806	1.790011	0			6.582806	1.805269	0															0	0
Unloading	31.232	6.093102	1.771898	0			6.093102	1.787283	0															0	0
Unloading	32.32	5.603033	1.751281	0			5.603033	1.766792	0															0	0
Unloading	33.408	5.115025	1.729738	0			5.115025	1.745375	0															0	0
Unloading	34.432	4.624591	1.705806	0			4.624591	1.72157	0															0	0
Unloading	35.456	4.136826	1.679948	0			4.136826	1.695837	0															0	0
Unloading	36.544	3.648693	1.650929	0			3.648693	1.666944	0															0	0
Unloading	37.568	3.158136	1.620368	0			3.158136	1.63651	0															0	0
Unloading	38.656	2.670488	1.584682	0			2.670488	1.60095	0															0	0
Unloading	39.68	2.180048	1.545143	0			2.180048	1.561537	0															0	0
Unloading	40.704	1.687668	1.497934	0			1.687668	1.514455	0															0	0
Unloading	41.792	1.200382	1.439588	0			1.200382	1.456235	0															0	0
Unloading	42.816	0.70994	1.360971	0			0.70994	1.377745	0															0	0
Unloading	43.968	0.222289	1.226782	0			0.222289	1.243681	0															0	0
