# Supplementary material for: Nanomechanical Properties of Rib Bones in Diabetic vs. Healthy Rat Models
Source: Nanomaterials (Basel). 2025 Oct 17;15(20):1582. doi: 10.3390/nano15201582 (PMC12566810; doi:10.3390/nano15201582)
Supplement: Supplementary file 1 [file nanomaterials-15-01582-s001.zip › Nanoindentation data/raw static/sample 34/BERK_10mN_DB_OX.006]

TD;BERK_10mN_DB_OX.006;0;0.008106607;0;0.01844393;1.240022;-120:0:0;25/04/25:10:52:24;True;0.000258;; ;2;0;0;98.00127;Poly2/70%;1.024342;	t (sec)	P (raw)	ht (raw)	S	Lateral Force (mN)	Lateral Distance (um)	P (mN)	ht (um)	ADC 4/0	hc	a	dP/dh	E*(GPa)	H (GPa)	Position(um)	Friction	E (GPa)	Up (nJ)	Ue (nJ)	E1	E2	n1	n2	AE/C	AE/S	h corr	HV	HM	-	-
IC	0	0.01844393	-0.000193093	0			0.01844393	0.007913514	0									0	0					0	0
Loading	0.704	0.0482933	0.01021217	0			0.0482933	0.01830632	0									0.0003467936	0					0	0
Loading	1.472	0.1193946	0.04551374	0			0.1193946	0.05358955	0									0.003305079	0					0	0
Loading	2.432	0.2457079	0.1373888	0			0.2457079	0.145432	0									0.02007103	0					0	0
Loading	3.456	0.4200689	0.2439472	0			0.4200689	0.2519454	0									0.05552811	0					0	0
Loading	4.48	0.6438136	0.3234906	0			0.6438136	0.3314311	0									0.09780982	0					0	0
Loading	5.504	0.9163339	0.3944772	0			0.9163339	0.4023474	0									0.1531298	0					0	0
Loading	6.592	1.238968	0.4749063	0			1.238968	0.4826933	0									0.2397146	0					0	0
Loading	7.616	1.615839	0.5608463	0			1.615839	0.568536	0									0.3622468	0					0	0
Loading	8.704	2.042213	0.6431637	0			2.042213	0.6507434	0									0.5126063	0					0	0
Loading	9.792	2.518698	0.722205	0			2.518698	0.7296618	0									0.6925762	0					0	0
Loading	10.816	3.044202	0.8050237	0			3.044202	0.8123449	0									0.9225551	0					0	0
Loading	11.904	3.619089	0.8892295	0			3.619089	0.8964024	0									1.202605	0					0	0
Loading	12.992	4.240811	0.9717002	0			4.240811	0.9787127	0									1.52608	0					0	0
Loading	14.144	4.915431	1.059798	0			4.915431	1.066636	0									1.928604	0					0	0
Loading	15.232	5.639555	1.146585	0			5.639555	1.153237	0									2.38564	0					0	0
Loading	16.384	6.411483	1.232408	0			6.411483	1.23886	0									2.901563	0					0	0
Loading	17.536	7.237039	1.318695	0			7.237039	1.324934	0									3.488955	0					0	0
Loading	18.688	8.107728	1.412264	0			8.107728	1.418279	0									4.205133	0					0	0
Loading	19.84	9.035929	1.516779	0			9.035929	1.522554	0									5.098961	0					0	0
Maximum	22.08	10.00817	1.673935	0			10.00817	1.67946	0	1.514671	4.286447	47.09853	5.313239	0.1733844	-120		4.85951725954917	4.969826	1.692911					0	0	1.697784	16.39324	0.1284266
Unloading	23.168	9.518469	1.680949	0			9.518469	1.6866	0															0	0
Unloading	24.32	9.030226	1.677519	0			9.030226	1.683296	0															0	0
Unloading	25.408	8.538705	1.668154	0			8.538705	1.674058	0															0	0
Unloading	26.496	8.051673	1.655822	0			8.051673	1.661851	0															0	0
Unloading	27.584	7.562457	1.642835	0			7.562457	1.648991	0															0	0
Unloading	28.672	7.073238	1.628962	0			7.073238	1.635244	0															0	0
Unloading	29.696	6.581958	1.61266	0			6.581958	1.619069	0															0	0
Unloading	30.784	6.094194	1.594548	0			6.094194	1.601082	0															0	0
Unloading	31.808	5.604611	1.577129	0			5.604611	1.58379	0															0	0
Unloading	32.896	5.112843	1.557205	0			5.112843	1.563992	0															0	0
Unloading	33.92	4.622286	1.537127	0			4.622286	1.544041	0															0	0
Unloading	34.944	4.137554	1.514197	0			4.137554	1.521236	0															0	0
Unloading	35.968	3.644934	1.490689	0			3.644934	1.497855	0															0	0
Unloading	37.056	3.156315	1.464599	0			3.156315	1.471891	0															0	0
Unloading	38.144	2.668062	1.436659	0			2.668062	1.444077	0															0	0
Unloading	39.168	2.177137	1.401358	0			2.177137	1.408903	0															0	0
Unloading	40.192	1.689609	1.35966	0			1.689609	1.367331	0															0	0
Unloading	41.216	1.197106	1.305592	0			1.197106	1.31339	0															0	0
Unloading	42.24	0.7066662	1.22289	0			0.7066662	1.230814	0															0	0
Unloading	43.456	0.2202254	1.07633	0			0.2202254	1.08438	0															0	0
