# Supplementary material for: Nanomechanical Properties of Rib Bones in Diabetic vs. Healthy Rat Models
Source: Nanomaterials (Basel). 2025 Oct 17;15(20):1582. doi: 10.3390/nano15201582 (PMC12566810; doi:10.3390/nano15201582)
Supplement: Supplementary file 1 [file nanomaterials-15-01582-s001.zip › Nanoindentation data/raw static/sample 34/BERK_10mN_DB_OX.007]

TD;BERK_10mN_DB_OX.007;0;0.1769455;0;0.0178894;2.893156;-140:0:0;25/04/25:10:54:09;True;0.000258;; ;2;0;0;92.38026;Poly2/70%;1.024342;	t (sec)	P (raw)	ht (raw)	S	Lateral Force (mN)	Lateral Distance (um)	P (mN)	ht (um)	ADC 4/0	hc	a	dP/dh	E*(GPa)	H (GPa)	Position(um)	Friction	E (GPa)	Up (nJ)	Ue (nJ)	E1	E2	n1	n2	AE/C	AE/S	h corr	HV	HM	-	-
IC	0	0.01589512	0.0005774659	0			0.01589512	0.177523	0									0	0					0	0
Loading	1.024	0.04295306	0.08578587	0			0.04295306	0.2627203	0									0.002506853	0					0	0
Loading	2.432	0.1167259	0.4677002	0			0.1167259	0.6446156	0									0.03299718	0					0	0
Loading	3.712	0.2420659	0.8520015	0			0.2420659	1.028885	0									0.1019335	0					0	0
Loading	4.864	0.4161843	1.161268	0			0.4161843	1.338106	0									0.2037059	0					0	0
Loading	6.016	0.6382307	1.37812	0			0.6382307	1.554901	0									0.3180019	0					0	0
Loading	7.104	0.9117244	1.549613	0			0.9117244	1.726323	0									0.4508501	0					0	0
Loading	8.192	1.240179	1.706923	0			1.240179	1.883548	0									0.6200166	0					0	0
Loading	9.344	1.616201	1.863848	0			1.616201	2.040376	0									0.8439966	0					0	0
Loading	10.432	2.040026	1.979499	0			2.040026	2.155918	0									1.05522	0					0	0
Loading	11.456	2.516634	2.079812	0			2.516634	2.256108	0									1.283487	0					0	0
Loading	12.544	3.039469	2.175616	0			3.039469	2.351777	0									1.54926	0					0	0
Loading	13.632	3.614599	2.263366	0			3.614599	2.439379	0									1.840715	0					0	0
Loading	14.72	4.23911	2.352734	0			4.23911	2.528586	0									2.191017	0					0	0
Loading	15.872	4.910455	2.441639	0			4.910455	2.617317	0									2.596943	0					0	0
Loading	16.96	5.63822	2.540334	0			5.63822	2.715825	0									3.116508	0					0	0
Loading	18.112	6.409783	2.644269	0			6.409783	2.819561	0									3.741413	0					0	0
Loading	19.328	7.236188	2.757953	0			7.236188	2.933032	0									4.515625	0					0	0
Loading	20.544	8.107	2.876494	0			8.107	3.051348	0									5.423296	0					0	0
Loading	21.76	9.033621	3.000699	0			9.033621	3.175314	0									6.485723	0					0	0
Maximum	23.936	10.00732	3.192498	0			10.00732	3.366862	0	3.189222	9.025349	43.68774	2.340696	0.03910569	-140		2.13476881971908	6.509279	1.908899					0	0	3.405445	3.697387	0.031918
Unloading	25.088	9.520288	3.203519	0			9.520288	3.378008	0															0	0
Unloading	26.176	9.029982	3.2014	0			9.029982	3.376016	0															0	0
Unloading	27.328	8.539188	3.193654	0			8.539188	3.368396	0															0	0
Unloading	28.416	8.048639	3.182131	0			8.048639	3.357	0															0	0
Unloading	29.504	7.560999	3.16795	0			7.560999	3.342945	0															0	0
Unloading	30.528	7.071296	3.152728	0			7.071296	3.327849	0															0	0
Unloading	31.68	6.581836	3.135309	0			6.581836	3.310556	0															0	0
Unloading	32.704	6.090918	3.116464	0			6.090918	3.291838	0															0	0
Unloading	33.792	5.600363	3.094498	0			5.600363	3.269999	0															0	0
Unloading	34.88	5.110537	3.071607	0			5.110537	3.247234	0															0	0
Unloading	35.904	4.624349	3.047714	0			4.624349	3.223466	0															0	0
Unloading	36.992	4.135733	3.019929	0			4.135733	3.195807	0															0	0
Unloading	38.08	3.642627	2.991026	0			3.642627	3.167032	0															0	0
Unloading	39.104	3.15486	2.957267	0			3.15486	3.133399	0															0	0
Unloading	40.192	2.663815	2.922353	0			2.663815	3.098611	0															0	0
Unloading	41.216	2.175196	2.881773	0			2.175196	3.058157	0															0	0
Unloading	42.24	1.686455	2.832561	0			1.686455	3.009071	0															0	0
Unloading	43.264	1.194437	2.771171	0			1.194437	2.947808	0															0	0
Unloading	44.416	0.7063009	2.684501	0			0.7063009	2.861264	0															0	0
Unloading	45.696	0.2173141	2.478288	0			0.2173141	2.655177	0															0	0
