# Supplementary material for: Nanomechanical Properties of Rib Bones in Diabetic vs. Healthy Rat Models
Source: Nanomaterials (Basel). 2025 Oct 17;15(20):1582. doi: 10.3390/nano15201582 (PMC12566810; doi:10.3390/nano15201582)
Supplement: Supplementary file 1 [file nanomaterials-15-01582-s001.zip › Nanoindentation data/raw static/sample 34/BERK_10mN_DB_OX.008]

TD;BERK_10mN_DB_OX.008;0;0.03736932;0;0.02996925;3.786084;-160:0:0;25/04/25:10:55:53;True;0.000258;; ;2;0;0;155.6339;Poly2/70%;1.024342;	t (sec)	P (raw)	ht (raw)	S	Lateral Force (mN)	Lateral Distance (um)	P (mN)	ht (um)	ADC 4/0	hc	a	dP/dh	E*(GPa)	H (GPa)	Position(um)	Friction	E (GPa)	Up (nJ)	Ue (nJ)	E1	E2	n1	n2	AE/C	AE/S	h corr	HV	HM	-	-
IC	0	0.02996925	-0.001927304	0			0.02996925	0.03544201	0									0	0					0	0
Loading	0.768	0.05096199	0.01761135	0			0.05096199	0.05496752	0									0.0007901118	0					0	0
Loading	1.856	0.1217037	0.1469855	0			0.1217037	0.1843234	0									0.01195777	0					0	0
Loading	2.944	0.2501975	0.3055701	0			0.2501975	0.3428749	0									0.04144052	0					0	0
Loading	4.032	0.4244359	0.4670448	0			0.4244359	0.5043046	0									0.09589345	0					0	0
Loading	5.184	0.6442988	0.6786965	0			0.6442988	0.7158996	0									0.2089629	0					0	0
Loading	6.464	0.9217941	0.9230272	0			0.9217941	0.9601587	0									0.4002292	0					0	0
Loading	7.68	1.245522	1.129976	0			1.245522	1.167024	0									0.6244004	0					0	0
Loading	8.96	1.61863	1.385712	0			1.61863	1.422664	0									0.9904964	0					0	0
Loading	10.304	2.043063	1.650774	0			2.043063	1.687616	0									1.475583	0					0	0
Loading	11.584	2.519306	1.902925	0			2.519306	1.939644	0									2.050505	0					0	0
Loading	12.992	3.04481	2.227488	0			3.04481	2.264072	0									2.953083	0					0	0
Loading	14.464	3.618969	2.589546	0			3.618969	2.625982	0									4.158927	0					0	0
Loading	15.68	4.243845	2.849094	0			4.243845	2.885368	0									5.178679	0					0	0
Loading	17.024	4.917374	3.137853	0			4.917374	3.173954	0									6.500578	0					0	0
Loading	18.24	5.641619	3.360944	0			5.641619	3.396858	0									7.677399	0					0	0
Loading	19.456	6.416579	3.544996	0			6.416579	3.58071	0									8.785861	0					0	0
Loading	20.608	7.241407	3.699683	0			7.241407	3.735184	0									9.840763	0					0	0
Loading	21.76	8.109671	3.835449	0			8.109671	3.870726	0									10.88112	0					0	0
Loading	22.912	9.037505	3.956454	0			9.037505	3.991492	0									11.91652	0					0	0
Maximum	25.152	10.01242	4.100312	0			10.01242	4.135098	0	4.004218	11.33175	59.32619	2.531623	0.02481963	-160		2.309317339389	12.07879	1.298656					0	0	4.18354	2.346661	0.02116005
Unloading	26.304	9.521988	4.109715	0			9.521988	4.144628	0															0	0
Unloading	27.392	9.032411	4.107519	0			9.032411	4.142558	0															0	0
Unloading	28.544	8.543922	4.10116	0			8.543922	4.136325	0															0	0
Unloading	29.696	8.052037	4.092682	0			8.052037	4.127974	0															0	0
Unloading	30.72	7.564641	4.082739	0			7.564641	4.118156	0															0	0
Unloading	31.808	7.077243	4.067671	0			7.077243	4.103214	0															0	0
Unloading	32.96	6.583292	4.05584	0			6.583292	4.091511	0															0	0
Unloading	33.984	6.094924	4.043778	0			6.094924	4.079575	0															0	0
Unloading	35.072	5.603762	4.032565	0			5.603762	4.068489	0															0	0
Unloading	36.096	5.116241	4.018306	0			5.116241	4.054355	0															0	0
Unloading	37.184	4.627262	4.001773	0			4.627262	4.037948	0															0	0
Unloading	38.208	4.13986	3.985973	0			4.13986	4.022274	0															0	0
Unloading	39.296	3.649423	3.966743	0			3.649423	4.003171	0															0	0
Unloading	40.32	3.156681	3.946396	0			3.156681	3.982951	0															0	0
Unloading	41.28	2.668547	3.920577	0			2.668547	3.957258	0															0	0
Unloading	42.368	2.179201	3.891982	0			2.179201	3.928789	0															0	0
Unloading	43.392	1.691187	3.856451	0			1.691187	3.893384	0															0	0
Unloading	44.416	1.198684	3.810592	0			1.198684	3.847652	0															0	0
Unloading	45.44	0.7118809	3.750089	0			0.7118809	3.787275	0															0	0
Unloading	46.528	0.2261736	3.65367	0			0.2261736	3.690981	0															0	0
