# Supplementary material for: Nanomechanical Properties of Rib Bones in Diabetic vs. Healthy Rat Models
Source: Nanomaterials (Basel). 2025 Oct 17;15(20):1582. doi: 10.3390/nano15201582 (PMC12566810; doi:10.3390/nano15201582)
Supplement: Supplementary file 1 [file nanomaterials-15-01582-s001.zip › Nanoindentation data/raw static/sample 34/BERK_10mN_DB_OX.009]

TD;BERK_10mN_DB_OX.009;0;0.01015454;0;0.01468208;2.926686;-180:0:0;25/04/25:10:57:39;True;0.000258;; ;2;0;0;169.3807;Poly2/70%;1.024342;	t (sec)	P (raw)	ht (raw)	S	Lateral Force (mN)	Lateral Distance (um)	P (mN)	ht (um)	ADC 4/0	hc	a	dP/dh	E*(GPa)	H (GPa)	Position(um)	Friction	E (GPa)	Up (nJ)	Ue (nJ)	E1	E2	n1	n2	AE/C	AE/S	h corr	HV	HM	-	-
IC	0	0.01468208	3.807468E-05	0			0.01468208	0.01019261	0									0	0					0	0
Loading	0.768	0.03737308	0.01414384	0			0.03737308	0.02428874	0									0.0003668882	0					0	0
Loading	1.792	0.1115084	0.1000838	0			0.1115084	0.1102096	0									0.0067629	0					0	0
Loading	2.752	0.2387892	0.2187046	0			0.2387892	0.2287975	0									0.02753343	0					0	0
Loading	3.904	0.4106015	0.4048054	0			0.4106015	0.414854	0									0.0879451	0					0	0
Loading	5.184	0.6341064	0.6570374	0			0.6341064	0.6670283	0									0.2196694	0					0	0
Loading	6.4	0.9099034	0.91004	0			0.9099034	0.9199598	0									0.4149337	0					0	0
Loading	7.616	1.232173	1.148743	0			1.232173	1.15858	0									0.670505	0					0	0
Loading	8.832	1.611712	1.331952	0			1.611712	1.341691	0									0.9308784	0					0	0
Loading	10.048	2.036025	1.566261	0			2.036025	1.57589	0									1.358027	0					0	0
Loading	11.456	2.51154	1.868396	0			2.51154	1.877903	0									2.044739	0					0	0
Loading	12.672	3.036923	2.108754	0			3.036923	2.118125	0									2.71117	0					0	0
Loading	13.888	3.609504	2.297009	0			3.609504	2.306232	0									3.33629	0					0	0
Loading	14.976	4.23244	2.459251	0			4.23244	2.468313	0									3.971805	0					0	0
Loading	16.128	4.907665	2.598217	0			4.907665	2.607105	0									4.606091	0					0	0
Loading	17.216	5.634459	2.729359	0			5.634459	2.73806	0									5.296363	0					0	0
Loading	18.368	6.408328	2.853796	0			6.408328	2.862297	0									6.044444	0					0	0
Loading	19.52	7.234613	2.966131	0			7.234613	2.974419	0									6.809281	0					0	0
Loading	20.672	8.105424	3.066752	0			8.105424	3.074815	0									7.579319	0					0	0
Loading	21.824	9.029982	3.153576	0			9.029982	3.161401	0									8.321162	0					0	0
Maximum	24	10.00647	3.253888	0			10.00647	3.261461	0	3.13592	8.874507	61.81279	3.368089	0.04044292	-180		3.07477559057087	8.096986	1.274482					0	0	3.299399	3.823821	0.03399983
Unloading	25.088	9.515435	3.263792	0			9.515435	3.271492	0															0	0
Unloading	26.176	9.027555	3.259552	0			9.027555	3.267377	0															0	0
Unloading	27.264	8.531547	3.253464	0			8.531547	3.261417	0															0	0
Unloading	28.352	8.044272	3.243945	0			8.044272	3.252024	0															0	0
Unloading	29.44	7.558573	3.234735	0			7.558573	3.242939	0															0	0
Unloading	30.464	7.065595	3.222634	0			7.065595	3.230966	0															0	0
Unloading	31.552	6.574677	3.209917	0			6.574677	3.218375	0															0	0
Unloading	32.64	6.087522	3.200668	0			6.087522	3.209252	0															0	0
Unloading	33.664	5.59636	3.186448	0			5.59636	3.195159	0															0	0
Unloading	34.752	5.108717	3.172228	0			5.108717	3.181065	0															0	0
Unloading	35.776	4.617311	3.156929	0			4.617311	3.165892	0															0	0
Unloading	36.8	4.13003	3.140512	0			4.13003	3.149601	0															0	0
Unloading	37.888	3.638988	3.124134	0			3.638988	3.13335	0															0	0
Unloading	38.912	3.151583	3.105096	0			3.151583	3.114438	0															0	0
Unloading	39.872	2.661874	3.081319	0			2.661874	3.090787	0															0	0
Unloading	40.96	2.169008	3.054304	0			2.169008	3.063899	0															0	0
Unloading	41.984	1.681726	3.019236	0			1.681726	3.028957	0															0	0
Unloading	43.008	1.19128	2.977269	0			1.19128	2.987116	0															0	0
Unloading	44.032	0.7014459	2.917305	0			0.7014459	2.927279	0															0	0
Unloading	45.184	0.2161011	2.794564	0			0.2161011	2.804663	0															0	0
