# Supplementary material for: Nanomechanical Properties of Rib Bones in Diabetic vs. Healthy Rat Models
Source: Nanomaterials (Basel). 2025 Oct 17;15(20):1582. doi: 10.3390/nano15201582 (PMC12566810; doi:10.3390/nano15201582)
Supplement: Supplementary file 1 [file nanomaterials-15-01582-s001.zip › Nanoindentation data/raw static/sample 34/BERK_10mN_DB_OX.010]

TD;BERK_10mN_DB_OX.010;0;0.0208237;0;0.02244839;1.54586;-200:0:0;25/04/25:10:59:23;True;0.000258;; ;2;0;0;99.62969;Poly2/70%;1.024342;	t (sec)	P (raw)	ht (raw)	S	Lateral Force (mN)	Lateral Distance (um)	P (mN)	ht (um)	ADC 4/0	hc	a	dP/dh	E*(GPa)	H (GPa)	Position(um)	Friction	E (GPa)	Up (nJ)	Ue (nJ)	E1	E2	n1	n2	AE/C	AE/S	h corr	HV	HM	-	-
IC	0	0.02244839	-0.0008476148	0			0.02244839	0.01997609	0									0	0					0	0
Loading	0.704	0.04477405	0.01433602	0			0.04477405	0.03514817	0									0.0005099521	0					0	0
Loading	1.408	0.1208531	0.06798143	0			0.1208531	0.08877395	0									0.004950895	0					0	0
Loading	2.432	0.2460732	0.1439404	0			0.2460732	0.1647006	0									0.01888064	0					0	0
Loading	3.392	0.4223723	0.2350839	0			0.4223723	0.2557986	0									0.04932767	0					0	0
Loading	4.48	0.6487885	0.3364006	0			0.6487885	0.3570569	0									0.1035596	0					0	0
Loading	5.504	0.9200958	0.4407234	0			0.9200958	0.4613097	0									0.1853399	0					0	0
Loading	6.592	1.243455	0.5359899	0			1.243455	0.5564928	0									0.2883067	0					0	0
Loading	7.616	1.620326	0.6175749	0			1.620326	0.6379805	0									0.4049881	0					0	0
Loading	8.704	2.043549	0.7075227	0			2.043549	0.7278191	0									0.5695668	0					0	0
Loading	9.792	2.520882	0.8080688	0			2.520882	0.8282421	0									0.7987538	0					0	0
Loading	10.88	3.042503	0.9088452	0			3.042503	0.9288839	0									1.078708	0					0	0
Loading	11.968	3.617025	1.009005	0			3.617025	1.028895	0									1.411722	0					0	0
Loading	13.056	4.24445	1.106467	0			4.24445	1.126196	0									1.794186	0					0	0
Loading	14.208	4.916523	1.210443	0			4.916523	1.229998	0									2.26965	0					0	0
Loading	15.296	5.641619	1.317847	0			5.641619	1.337215	0									2.835656	0					0	0
Loading	16.448	6.416701	1.431572	0			6.416701	1.45074	0									3.520117	0					0	0
Loading	17.6	7.241165	1.550307	0			7.241165	1.569263	0									4.329502	0					0	0
Loading	18.752	8.109306	1.677288	0			8.109306	1.69602	0									5.302392	0					0	0
Loading	19.904	9.035686	1.800763	0			9.035686	1.819255	0									6.358823	0					0	0
Maximum	22.144	10.0106	1.97607	0			10.0106	1.994311	0	1.826142	5.167896	46.16322	4.319483	0.1193116	-200		3.94688683268615	6.350288	1.764537					0	0	2.016403	11.28074	0.09106904
Unloading	23.232	9.521018	1.985049	0			9.521018	2.003416	0															0	0
Unloading	24.384	9.031197	1.981234	0			9.031197	1.999728	0															0	0
Unloading	25.408	8.540162	1.97341	0			8.540162	1.99203	0															0	0
Unloading	26.496	8.054829	1.961811	0			8.054829	1.980556	0															0	0
Unloading	27.584	7.563184	1.950057	0			7.563184	1.968929	0															0	0
Unloading	28.672	7.07433	1.933216	0			7.07433	1.952214	0															0	0
Unloading	29.76	6.583292	1.918379	0			6.583292	1.937504	0															0	0
Unloading	30.784	6.096986	1.898764	0			6.096986	1.918015	0															0	0
Unloading	31.872	5.604975	1.87911	0			5.604975	1.898488	0															0	0
Unloading	32.896	5.114663	1.858453	0			5.114663	1.877957	0															0	0
Unloading	33.92	4.628839	1.835177	0			4.628839	1.854806	0															0	0
Unloading	35.008	4.139375	1.810512	0			4.139375	1.830268	0															0	0
Unloading	36.032	3.646755	1.785579	0			3.646755	1.805462	0															0	0
Unloading	37.056	3.158136	1.756637	0			3.158136	1.776646	0															0	0
Unloading	38.08	2.669883	1.724574	0			2.669883	1.744709	0															0	0
Unloading	39.104	2.177865	1.686499	0			2.177865	1.706761	0															0	0
Unloading	40.128	1.687548	1.64141	0			1.687548	1.661798	0															0	0
Unloading	41.152	1.198927	1.584566	0			1.198927	1.60508	0															0	0
Unloading	42.24	0.710548	1.504139	0			0.710548	1.524779	0															0	0
Unloading	43.392	0.2227742	1.374151	0			0.2227742	1.394917	0															0	0
