# Supplementary material for: Nanomechanical Properties of Rib Bones in Diabetic vs. Healthy Rat Models
Source: Nanomaterials (Basel). 2025 Oct 17;15(20):1582. doi: 10.3390/nano15201582 (PMC12566810; doi:10.3390/nano15201582)
Supplement: Supplementary file 1 [file nanomaterials-15-01582-s001.zip › Nanoindentation data/raw static/sample 34/BERK_10mN_DB_OX.011]

TD;BERK_10mN_DB_OX.011;0;0.1068447;0;0.02813628;1.670478;-220:0:0;25/04/25:11:01:05;True;0.000258;; ;2;0;0;83.65408;Poly2/70%;1.024342;	t (sec)	P (raw)	ht (raw)	S	Lateral Force (mN)	Lateral Distance (um)	P (mN)	ht (um)	ADC 4/0	hc	a	dP/dh	E*(GPa)	H (GPa)	Position(um)	Friction	E (GPa)	Up (nJ)	Ue (nJ)	E1	E2	n1	n2	AE/C	AE/S	h corr	HV	HM	-	-
IC	0	0.02572217	0.001039801	0			0.02572217	0.1078845	0									0	0					0	0
Loading	0.768	0.05156708	0.02574301	0			0.05156708	0.1325744	0									0.0009541319	0					0	0
Loading	1.984	0.1264303	0.2680339	0			0.1264303	0.374846	0									0.02251599	0					0	0
Loading	2.944	0.2511651	0.3680788	0			0.2511651	0.4748587	0									0.04139815	0					0	0
Loading	3.968	0.4241933	0.4481226	0			0.4241933	0.5548579	0									0.06841222	0					0	0
Loading	4.992	0.6478152	0.5187249	0			0.6478152	0.6254025	0									0.1062244	0					0	0
Loading	5.952	0.9202157	0.5989219	0			0.9202157	0.7055292	0									0.169045	0					0	0
Loading	7.04	1.246247	0.6768463	0			1.246247	0.7833695	0									0.253364	0					0	0
Loading	8.064	1.621781	0.755271	0			1.621781	0.8616973	0									0.3656873	0					0	0
Loading	9.152	2.04864	0.8394768	0			2.04864	0.945793	0									0.5200205	0					0	0
Loading	10.176	2.521729	0.929848	0			2.521729	1.036042	0									0.7262561	0					0	0
Loading	11.328	3.0459	1.029662	0			3.0459	1.135721	0									1.003744	0					0	0
Loading	12.48	3.618601	1.13591	0			3.618601	1.241821	0									1.357296	0					0	0
Loading	13.568	4.246753	1.251832	0			4.246753	1.357581	0									1.812543	0					0	0
Loading	14.72	4.919312	1.371222	0			4.919312	1.476797	0									2.358913	0					0	0
Loading	15.936	5.646348	1.490573	0			5.646348	1.595961	0									2.988436	0					0	0
Loading	17.088	6.418762	1.602371	0			6.418762	1.70756	0									3.661663	0					0	0
Loading	18.24	7.241526	1.702145	0			7.241526	1.807121	0									4.34168	0					0	0
Loading	19.456	8.114764	1.793826	0			8.114764	1.898577	0									5.043891	0					0	0
Loading	20.672	9.035683	1.889322	0			9.035683	1.993835	0									5.86075	0					0	0
Maximum	22.848	10.0129	2.026322	0			10.0129	2.130583	0	1.958043	5.541171	45.0042	3.927362	0.1038023	-220		3.58725091737246	5.462007	1.72989					0	0	2.154271	9.814358	0.079804
Unloading	23.936	9.523441	2.029136	0			9.523441	2.133523	0															0	0
Unloading	25.024	9.034227	2.024665	0			9.034227	2.129179	0															0	0
Unloading	26.112	8.542463	2.013644	0			8.542463	2.118285	0															0	0
Unloading	27.2	8.05531	1.999693	0			8.05531	2.10446	0															0	0
Unloading	28.288	7.56476	1.98632	0			7.56476	2.091213	0															0	0
Unloading	29.376	7.076149	1.972178	0			7.076149	2.077197	0															0	0
Unloading	30.464	6.585596	1.955298	0			6.585596	2.060444	0															0	0
Unloading	31.488	6.096741	1.936723	0			6.096741	2.041995	0															0	0
Unloading	32.576	5.609826	1.917647	0			5.609826	2.023044	0															0	0
Unloading	33.6	5.115753	1.89965	0			5.115753	2.005175	0															0	0
Unloading	34.752	4.627502	1.878686	0			4.627502	1.984337	0															0	0
Unloading	35.776	4.142283	1.855563	0			4.142283	1.961339	0															0	0
Unloading	36.8	3.649786	1.83167	0			3.649786	1.937573	0															0	0
Unloading	37.888	3.160682	1.805387	0			3.160682	1.911416	0															0	0
Unloading	38.912	2.672549	1.774672	0			2.672549	1.880827	0															0	0
Unloading	39.936	2.181384	1.73968	0			2.181384	1.845962	0															0	0
Unloading	40.96	1.69252	1.697829	0			1.69252	1.804237	0															0	0
Unloading	41.984	1.202928	1.649117	0			1.202928	1.755651	0															0	0
Unloading	43.072	0.7122462	1.580636	0			0.7122462	1.687297	0															0	0
Unloading	44.224	0.2268986	1.451882	0			0.2268986	1.558668	0															0	0
