# Supplementary material for: Nanomechanical Properties of Rib Bones in Diabetic vs. Healthy Rat Models
Source: Nanomaterials (Basel). 2025 Oct 17;15(20):1582. doi: 10.3390/nano15201582 (PMC12566810; doi:10.3390/nano15201582)
Supplement: Supplementary file 1 [file nanomaterials-15-01582-s001.zip › Nanoindentation data/raw static/sample 34/BERK_10mN_DB_OX.012]

TD;BERK_10mN_DB_OX.012;0;0.01243126;0;0.0183212;1.415573;-240:0:0;25/04/25:11:02:48;True;0.000258;; ;2;0;0;79.81512;Poly2/70%;1.024342;	t (sec)	P (raw)	ht (raw)	S	Lateral Force (mN)	Lateral Distance (um)	P (mN)	ht (um)	ADC 4/0	hc	a	dP/dh	E*(GPa)	H (GPa)	Position(um)	Friction	E (GPa)	Up (nJ)	Ue (nJ)	E1	E2	n1	n2	AE/C	AE/S	h corr	HV	HM	-	-
IC	0	0.0183212	-0.0009246707	0			0.0183212	0.01150659	0									0	0					0	0
Loading	0.704	0.04477405	0.01009704	0			0.04477405	0.02251675	0									0.0003473444	0					0	0
Loading	1.472	0.1224315	0.06990873	0			0.1224315	0.0823084	0									0.005346092	0					0	0
Loading	2.432	0.2450999	0.133381	0			0.2450999	0.145749	0									0.0170043	0					0	0
Loading	3.392	0.4189786	0.1915736	0			0.4189786	0.2038968	0									0.03631165	0					0	0
Loading	4.416	0.6384733	0.259401	0			0.6384733	0.2716675	0									0.07214378	0					0	0
Loading	5.44	0.915001	0.3305045	0			0.915001	0.3426997	0									0.1273171	0					0	0
Loading	6.464	1.243338	0.3989872	0			1.243338	0.4110977	0									0.2011302	0					0	0
Loading	7.488	1.615474	0.4752146	0			1.615474	0.4872291	0									0.3099528	0					0	0
Loading	8.576	2.043063	0.561926	0			2.043063	0.5738302	0									0.4683695	0					0	0
Loading	9.664	2.519183	0.6571535	0			2.519183	0.6689348	0									0.6853148	0					0	0
Loading	10.752	3.04032	0.7546156	0			3.04032	0.7662625	0									0.9558615	0					0	0
Loading	11.84	3.617876	0.8522327	0			3.617876	0.8637305	0									1.280342	0					0	0
Loading	12.992	4.240446	0.9592915	0			4.240446	0.9706287	0									1.700362	0					0	0
Loading	14.144	4.913005	1.077333	0			4.913005	1.088497	0									2.239814	0					0	0
Loading	15.296	5.637493	1.207398	0			5.637493	1.218375	0									2.924952	0					0	0
Loading	16.448	6.415367	1.341085	0			6.415367	1.351861	0									3.729396	0					0	0
Loading	17.6	7.237768	1.461169	0			7.237768	1.471733	0									4.54771	0					0	0
Loading	18.752	8.110519	1.579557	0			8.110519	1.589896	0									5.45451	0					0	0
Loading	19.904	9.035079	1.710045	0			9.035079	1.720145	0									6.571109	0					0	0
Maximum	22.144	10.0095	1.903581	0			10.0095	1.91343	0	1.726734	4.886576	41.57753	4.114372	0.1334299	-240		3.75873443033354	6.720963	1.827347					0	0	1.93432	12.61561	0.09895127
Unloading	23.296	9.517014	1.917454	0			9.517014	1.92743	0															0	0
Unloading	24.384	9.028164	1.91495	0			9.028164	1.925052	0															0	0
Unloading	25.472	8.539798	1.906356	0			8.539798	1.916584	0															0	0
Unloading	26.56	8.050702	1.894563	0			8.050702	1.904917	0															0	0
Unloading	27.584	7.561244	1.879495	0			7.561244	1.889975	0															0	0
Unloading	28.736	7.072875	1.862192	0			7.072875	1.872798	0															0	0
Unloading	29.824	6.582686	1.84431	0			6.582686	1.855043	0															0	0
Unloading	30.848	6.091526	1.826583	0			6.091526	1.837443	0															0	0
Unloading	31.936	5.602306	1.805542	0			5.602306	1.816528	0															0	0
Unloading	33.024	5.1126	1.783845	0			5.1126	1.794957	0															0	0
Unloading	34.112	4.625078	1.760067	0			4.625078	1.771305	0															0	0
Unloading	35.136	4.136706	1.738602	0			4.136706	1.749966	0															0	0
Unloading	36.224	3.646027	1.711818	0			3.646027	1.723309	0															0	0
Unloading	37.248	3.156073	1.683146	0			3.156073	1.694763	0															0	0
Unloading	38.272	2.664908	1.65062	0			2.664908	1.662364	0															0	0
Unloading	39.296	2.179686	1.61347	0			2.179686	1.625339	0															0	0
Unloading	40.32	1.687425	1.567687	0			1.687425	1.579683	0															0	0
Unloading	41.344	1.197837	1.508609	0			1.197837	1.520731	0															0	0
Unloading	42.368	0.7072713	1.420281	0			0.7072713	1.43253	0															0	0
Unloading	43.584	0.2219237	1.268597	0			0.2219237	1.280971	0															0	0
