# Supplementary material for: Nanomechanical Properties of Rib Bones in Diabetic vs. Healthy Rat Models
Source: Nanomaterials (Basel). 2025 Oct 17;15(20):1582. doi: 10.3390/nano15201582 (PMC12566810; doi:10.3390/nano15201582)
Supplement: Supplementary file 1 [file nanomaterials-15-01582-s001.zip › Nanoindentation data/raw static/sample 34/BERK_10mN_DB_OX.013]

TD;BERK_10mN_DB_OX.013;0;0.06645175;0;0.02889826;1.437576;-260:0:0;25/04/25:11:04:35;True;0.000258;; ;2;0;0;105.5783;Poly2/70%;1.024342;	t (sec)	P (raw)	ht (raw)	S	Lateral Force (mN)	Lateral Distance (um)	P (mN)	ht (um)	ADC 4/0	hc	a	dP/dh	E*(GPa)	H (GPa)	Position(um)	Friction	E (GPa)	Up (nJ)	Ue (nJ)	E1	E2	n1	n2	AE/C	AE/S	h corr	HV	HM	-	-
IC	0	0.01977685	-0.00211949	0			0.01977685	0.06433226	0									0	0					0	0
Loading	0.704	0.04052413	0.01360444	0			0.04052413	0.08004574	0									0.0004737689	0					0	0
Loading	1.728	0.1212156	0.09434179	0			0.1212156	0.1607623	0									0.007001306	0					0	0
Loading	2.688	0.2430363	0.1659458	0			0.2430363	0.2323349	0									0.02003654	0					0	0
Loading	3.712	0.4156991	0.2530044	0			0.4156991	0.3193489	0									0.04869614	0					0	0
Loading	4.672	0.6398063	0.3449176	0			0.6398063	0.4112043	0									0.09717308	0					0	0
Loading	5.76	0.9151209	0.4325147	0			0.9151209	0.4987304	0									0.1652214	0					0	0
Loading	6.784	1.238118	0.5073178	0			1.238118	0.5734501	0									0.2456661	0					0	0
Loading	7.872	1.616199	0.5845868	0			1.616199	0.6506215	0									0.3558019	0					0	0
Loading	8.96	2.042698	0.6758065	0			2.042698	0.7417312	0									0.5224825	0					0	0
Loading	9.984	2.516269	0.7770842	0			2.516269	0.8428867	0									0.7530647	0					0	0
Loading	11.072	3.039469	0.8874183	0			3.039469	0.9530859	0									1.059184	0					0	0
Loading	12.224	3.614234	0.990199	0			3.614234	1.055718	0									1.400625	0					0	0
Loading	13.312	4.240323	1.080493	0			4.240323	1.145851	0									1.754603	0					0	0
Loading	14.4	4.914217	1.170864	0			4.914217	1.236048	0									2.167459	0					0	0
Loading	15.552	5.635186	1.264897	0			5.635186	1.329895	0									2.662474	0					0	0
Loading	16.64	6.413546	1.356693	0			6.413546	1.42149	0									3.214275	0					0	0
Loading	17.792	7.234733	1.450841	0			7.234733	1.515426	0									3.855308	0					0	0
Loading	18.944	8.107486	1.547841	0			8.107486	1.612201	0									4.59768	0					0	0
Loading	20.096	9.033258	1.648424	0			9.033258	1.712545	0									5.457665	0					0	0
Maximum	22.336	10.01108	1.793017	0			10.01108	1.856886	0	1.699645	4.809915	49.37378	4.963733	0.1377388	-260		4.53834656009297	5.413101	1.483087					0	0	1.877448	13.023	0.1050535
Unloading	23.488	9.51774	1.799453	0			9.51774	1.863449	0															0	0
Unloading	24.576	9.028283	1.794674	0			9.028283	1.858796	0															0	0
Unloading	25.664	8.539431	1.787583	0			8.539431	1.851832	0															0	0
Unloading	26.752	8.046454	1.775521	0			8.046454	1.839897	0															0	0
Unloading	27.84	7.561849	1.763035	0			7.561849	1.827536	0															0	0
Unloading	28.928	7.070083	1.749161	0			7.070083	1.813789	0															0	0
Unloading	30.016	6.582078	1.733477	0			6.582078	1.798231	0															0	0
Unloading	31.104	6.090554	1.716982	0			6.090554	1.781862	0															0	0
Unloading	32.192	5.600607	1.699987	0			5.600607	1.764994	0															0	0
Unloading	33.216	5.114782	1.681297	0			5.114782	1.746429	0															0	0
Unloading	34.24	4.622285	1.661719	0			4.622285	1.726978	0															0	0
Unloading	35.328	4.13355	1.642412	0			4.13355	1.707797	0															0	0
Unloading	36.352	3.644449	1.62218	0			3.644449	1.687691	0															0	0
Unloading	37.376	3.156073	1.599597	0			3.156073	1.665234	0															0	0
Unloading	38.336	2.665393	1.574123	0			2.665393	1.639887	0															0	0
Unloading	39.424	2.176047	1.546993	0			2.176047	1.612883	0															0	0
Unloading	40.448	1.686818	1.514853	0			1.686818	1.58087	0															0	0
Unloading	41.472	1.193344	1.476777	0			1.193344	1.542921	0															0	0
Unloading	42.496	0.7063009	1.427527	0			0.7063009	1.493796	0															0	0
Unloading	43.584	0.2193749	1.342589	0			0.2193749	1.408984	0															0	0
