# Supplementary material for: Nanomechanical Properties of Rib Bones in Diabetic vs. Healthy Rat Models
Source: Nanomaterials (Basel). 2025 Oct 17;15(20):1582. doi: 10.3390/nano15201582 (PMC12566810; doi:10.3390/nano15201582)
Supplement: Supplementary file 1 [file nanomaterials-15-01582-s001.zip › Nanoindentation data/raw static/sample 34/BERK_10mN_DB_OX.014]

TD;BERK_10mN_DB_OX.014;0;0.2706869;0;0.026666;3.887045;-280:0:0;25/04/25:11:06:17;True;0.000258;; ;2;0;0;72.11728;Poly2/70%;1.024342;	t (sec)	P (raw)	ht (raw)	S	Lateral Force (mN)	Lateral Distance (um)	P (mN)	ht (um)	ADC 4/0	hc	a	dP/dh	E*(GPa)	H (GPa)	Position(um)	Friction	E (GPa)	Up (nJ)	Ue (nJ)	E1	E2	n1	n2	AE/C	AE/S	h corr	HV	HM	-	-
IC	0	0.01807859	-3.807468E-05	0			0.01807859	0.2706488	0									0	0					0	0
Loading	0.768	0.04064686	0.06809746	0			0.04064686	0.3387738	0									0.002000335	0					0	0
Loading	2.176	0.1189094	0.4283528	0			0.1189094	0.6990091	0									0.03073924	0					0	0
Loading	3.584	0.243159	0.9145102	0			0.243159	1.185134	0									0.1187445	0					0	0
Loading	4.864	0.4159417	1.318387	0			0.4159417	1.588967	0									0.2518277	0					0	0
Loading	6.144	0.6413875	1.65405	0			0.6413875	1.924571	0									0.4292497	0					0	0
Loading	7.36	0.9165766	1.950366	0			0.9165766	2.220816	0									0.6600192	0					0	0
Loading	8.64	1.240301	2.264369	0			1.240301	2.534736	0									0.9985627	0					0	0
Loading	9.856	1.614988	2.533514	0			1.614988	2.803784	0									1.382668	0					0	0
Loading	11.008	2.041728	2.754409	0			2.041728	3.024569	0									1.786342	0					0	0
Loading	12.096	2.516515	2.921005	0			2.516515	3.191043	0									2.165756	0					0	0
Loading	13.184	3.039227	3.043939	0			3.039227	3.313842	0									2.506876	0					0	0
Loading	14.272	3.619089	3.142594	0			3.619089	3.412347	0									2.834815	0					0	0
Loading	15.36	4.242024	3.23435	0			4.242024	3.503942	0									3.194834	0					0	0
Loading	16.448	4.911912	3.328766	0			4.911912	3.598186	0									3.626186	0					0	0
Loading	17.536	5.639069	3.435552	0			5.639069	3.704784	0									4.188542	0					0	0
Loading	18.688	6.413546	3.550662	0			6.413546	3.819694	0									4.881026	0					0	0
Loading	19.84	7.238737	3.678797	0			7.238737	3.947616	0									5.754241	0					0	0
Loading	21.056	8.110882	3.812983	0			8.110882	4.081577	0									6.782363	0					0	0
Loading	22.272	9.03338	3.951677	0			9.03338	4.220034	0									7.969237	0					0	0
Maximum	24.448	10.00805	4.132838	0			10.00805	4.400943	0	4.208231	11.9091	40.27384	1.635286	0.02246167	-280		1.49041999003059	7.750831	2.013898					0	0	4.451853	2.123719	0.01867812
Unloading	25.6	9.518833	4.140199	0			9.518833	4.408431	0															0	0
Unloading	26.688	9.025615	4.136345	0			9.025615	4.404704	0															0	0
Unloading	27.776	8.539311	4.124629	0			8.539311	4.393113	0															0	0
Unloading	28.864	8.049609	4.11172	0			8.049609	4.380331	0															0	0
Unloading	29.952	7.560393	4.096035	0			7.560393	4.364771	0															0	0
Unloading	31.04	7.072996	4.077653	0			7.072996	4.346515	0															0	0
Unloading	32.128	6.582685	4.060081	0			6.582685	4.32907	0															0	0
Unloading	33.152	6.093346	4.040774	0			6.093346	4.309889	0															0	0
Unloading	34.24	5.604248	4.018345	0			5.604248	4.287586	0															0	0
Unloading	35.328	5.113086	3.995532	0			5.113086	4.2649	0															0	0
Unloading	36.352	4.622893	3.969712	0			4.622893	4.239206	0															0	0
Unloading	37.44	4.13452	3.942852	0			4.13452	4.212472	0															0	0
Unloading	38.464	3.645662	3.913294	0			3.645662	4.183041	0															0	0
Unloading	39.488	3.15595	3.881077	0			3.15595	4.15095	0															0	0
Unloading	40.576	2.666849	3.844545	0			2.666849	4.114544	0															0	0
Unloading	41.6	2.175562	3.803348	0			2.175562	4.073474	0															0	0
Unloading	42.624	1.682936	3.753559	0			1.682936	4.023812	0															0	0
Unloading	43.648	1.195773	3.692555	0			1.195773	3.962933	0															0	0
Unloading	44.672	0.7078793	3.608699	0			0.7078793	3.879203	0															0	0
Unloading	45.952	0.2205908	3.415821	0			0.2205908	3.686451	0															0	0
