# Supplementary material for: Nanomechanical Properties of Rib Bones in Diabetic vs. Healthy Rat Models
Source: Nanomaterials (Basel). 2025 Oct 17;15(20):1582. doi: 10.3390/nano15201582 (PMC12566810; doi:10.3390/nano15201582)
Supplement: Supplementary file 1 [file nanomaterials-15-01582-s001.zip › Nanoindentation data/raw static/sample 34/BERK_10mN_DB_OX.015]

TD;BERK_10mN_DB_OX.015;0;0.04436244;0;0.02179699;0.9471254;-300:0:0;25/04/25:11:08:03;True;0.000258;; ;2;0;0;87.69927;Poly2/70%;1.009948;	t (sec)	P (raw)	ht (raw)	S	Lateral Force (mN)	Lateral Distance (um)	P (mN)	ht (um)	ADC 4/0	hc	a	dP/dh	E*(GPa)	H (GPa)	Position(um)	Friction	E (GPa)	Up (nJ)	Ue (nJ)	E1	E2	n1	n2	AE/C	AE/S	h corr	HV	HM	-	-
IC	0	0.01723089	0.0009636519	0			0.01723089	0.04532609	0									0	0					0	0
Loading	0.704	0.04453144	0.02269885	0			0.04453144	0.0670498	0									0.0006708535	0					0	0
Loading	1.408	0.1206105	0.07010092	0			0.1206105	0.1144322	0									0.004583264	0					0	0
Loading	2.368	0.2460732	0.1378512	0			0.2460732	0.1821501	0									0.01699879	0					0	0
Loading	3.328	0.4183707	0.2096482	0			0.4183707	0.2539027	0									0.04083658	0					0	0
Loading	4.352	0.6421154	0.2661066	0			0.6421154	0.3103034	0									0.07074265	0					0	0
Loading	5.376	0.9175498	0.3348205	0			0.9175498	0.3789462	0									0.1242725	0					0	0
Loading	6.336	1.242611	0.4040738	0			1.242611	0.4481156	0									0.1989811	0					0	0
Loading	7.424	1.614383	0.471631	0			1.614383	0.5155769	0									0.2953494	0					0	0
Loading	8.448	2.040757	0.5383016	0			2.040757	0.5821375	0									0.4169936	0					0	0
Loading	9.472	2.515059	0.6021211	0			2.515059	0.6458347	0									0.5620898	0					0	0
Loading	10.56	3.038864	0.6658245	0			3.038864	0.7094029	0									0.7386163	0					0	0
Loading	11.648	3.616786	0.7325722	0			3.616786	0.7760015	0									0.9602448	0					0	0
Loading	12.672	4.241173	0.7979709	0			4.241173	0.8412391	0									1.216562	0					0	0
Loading	13.824	4.913612	0.8629852	0			4.913612	0.9060799	0									1.513364	0					0	0
Loading	14.976	5.640163	0.9295397	0			5.640163	0.9724469	0									1.863575	0					0	0
Loading	16.064	6.41367	1.001028	0			6.41367	1.043736	0									2.293228	0					0	0
Loading	17.216	7.237162	1.078489	0			7.237162	1.120984	0									2.820478	0					0	0
Loading	18.368	8.109672	1.160459	0			8.109672	1.202729	0									3.447742	0					0	0
Loading	19.52	9.032654	1.243084	0			9.032654	1.285116	0									4.153894	0					0	0
Maximum	21.696	10.01096	1.356308	0			10.01096	1.398088	0	1.228977	3.453425	45.90773	6.428138	0.2671934	-300		5.88546029233309	3.389004	1.846711					0	0	1.404186	25.26275	0.1877985
Unloading	22.784	9.521262	1.356809	0			9.521262	1.398715	0															0	0
Unloading	23.936	9.02865	1.349063	0			9.02865	1.391096	0															0	0
Unloading	25.024	8.539921	1.339544	0			8.539921	1.381703	0															0	0
Unloading	26.112	8.048882	1.328059	0			8.048882	1.370345	0															0	0
Unloading	27.2	7.561123	1.313415	0			7.561123	1.355827	0															0	0
Unloading	28.224	7.07324	1.297654	0			7.07324	1.340192	0															0	0
Unloading	29.312	6.579411	1.282392	0			6.579411	1.325057	0															0	0
Unloading	30.4	6.091042	1.265205	0			6.091042	1.307996	0															0	0
Unloading	31.424	5.603521	1.244934	0			5.603521	1.287851	0															0	0
Unloading	32.512	5.11236	1.224547	0			5.11236	1.267591	0															0	0
Unloading	33.536	4.620711	1.203467	0			4.620711	1.246637	0															0	0
Unloading	34.56	4.135736	1.178418	0			4.135736	1.221713	0															0	0
Unloading	35.648	3.644329	1.152058	0			3.644329	1.19548	0															0	0
Unloading	36.672	3.156195	1.124079	0			3.156195	1.167627	0															0	0
Unloading	37.696	2.666729	1.088548	0			2.666729	1.132222	0															0	0
Unloading	38.72	2.177868	1.050857	0			2.177868	1.094658	0															0	0
Unloading	39.808	1.684517	1.003494	0			1.684517	1.047422	0															0	0
Unloading	40.832	1.197229	0.9442229	0			1.197229	0.9882765	0															0	0
Unloading	41.92	0.7077594	0.8585912	0			0.7077594	0.902771	0															0	0
Unloading	43.072	0.2192578	0.6986975	0			0.2192578	0.7430034	0															0	0
